# Supplementary material for: Epigenetic Alterations in the Brain Associated with HIV-1 Infection and Methamphetamine Dependence
Source: PLoS One. 2014 Jul 23;9(7):e102555. doi: 10.1371/journal.pone.0102555 (PMC4108358; doi:10.1371/journal.pone.0102555)
Supplement: File S1 — Individual sample methylation profile for all interrogated probes on the array for HIV+METH− cases. (ZIP) [file pone.0102555.s004.zip]

Archive with 3 entries (2 files):
- HIV+METH- sample methylation profile A.xls
- __MACOSX/
- __MACOSX/._HIV+METH- sample methylation profile A.xls
