# Supplementary material for: Epigenetic Alterations in the Brain Associated with HIV-1 Infection and Methamphetamine Dependence
Source: PLoS One. 2014 Jul 23;9(7):e102555. doi: 10.1371/journal.pone.0102555 (PMC4108358; doi:10.1371/journal.pone.0102555)
Supplement: File S1 — Individual sample methylation profile for all interrogated probes on the array for HIV+METH− cases. (ZIP) [file pone.0102555.s004.zip › HIV+METH- sample methylation profile A.xls]

## Sheet: HIV METH sample emthylation pro
Array Probe	HIV+METH- case1			HIV+METH- case2			HIV+METH- case3			HIV+METH- case4			HIV+METH- case5			HIV+METH- case6
TargetID	AVG_Beta	UM signal	M signal	AVG_Beta	UM signal	M signal	AVG_Beta	UM signal	M signal	AVG_Beta	UM signal	M signal	AVG_Beta	UM signal	M signal	AVG_Beta	UM signal	M signal
cg00000029	0.477401	1929.59	1854.06	0.525176	1555.54	1831.1	0.514389	1676.81	1882.1	0.47713	1998.83	1915.22	0.469026	1978.34	1835.86	0.561109	1114.22	1552.35
cg00000108	0.886378	821.827	7191.29	0.894997	701.97	6835.64	0.883778	762.112	6555.7	0.86781	783.942	5802.96	0.907736	540.057	6297.18	0.86296	947.088	6593.65
cg00000109	0.767436	990.62	3598.92	0.787251	726.687	3059.05	0.818034	524.759	2808.63	0.757833	730.729	2599.66	0.746529	786.559	2611.12	0.777802	603.271	2461.8
cg00000165	0.185422	3305.76	775.253	0.174113	3151.45	685.47	0.148441	3288.22	590.624	0.151569	3251.93	598.809	0.146775	3276.16	580.78	0.119581	3345.85	468.024
cg00000236	0.828101	821.827	4440.78	0.845166	743.165	4602.44	0.8216	741.929	3877.41	0.823826	710.494	3790.05	0.83458	752.147	4299.26	0.831513	614.413	3525.74
cg00000289	0.62469	760.029	1431.49	0.734811	436.671	1487.06	0.655479	551.401	1239.34	0.64811	644.541	1371.29	0.605958	726.865	1271.55	0.620848	503.787	988.68
cg00000292	0.656845	2849.18	5645.15	0.646878	3496.66	6588.66	0.601992	3813.79	5919.64	0.60729	3652.15	5802.36	0.621704	2884.28	4904.48	0.61532	3682.5	6050.36
cg00000321	0.489476	3929.27	3863.16	0.531182	3459.59	4033.09	0.534079	3469.06	4091.17	0.519191	3148.51	3507.83	0.515056	3446.11	3766.3	0.485486	3673.75	3560.83
cg00000363	0.164849	7445.33	1489.36	0.202719	7091.38	1828.5	0.210606	7105.24	1922.32	0.176105	6826.14	1480.44	0.182326	7199.12	1627.56	0.164407	7154.09	1427.28
cg00000622	0.0200152	10106.4	208.454	0.0196491	9354.65	189.499	0.013315	10249.8	139.667	0.0135206	9141.24	126.66	0.0130593	9187.99	122.9	0.0189304	10830.2	210.906
cg00000658	0.782255	1779.24	6751.25	0.758279	2071.3	6811.37	0.75096	2137.79	6747.86	0.769435	1806.21	6361.37	0.75783	1922.15	6328	0.763247	2064.49	6977.92
cg00000714	0.105823	10694.8	1277.53	0.141155	9986.59	1657.78	0.104156	10431.4	1224.45	0.0973922	10105	1101.13	0.11438	9445.03	1232.76	0.106413	12650.4	1518.39
cg00000721	0.869883	712.066	5428.95	0.877252	589.094	4924.81	0.89009	492.466	4797.98	0.86013	641.543	4560.12	0.890682	492.302	4825.84	0.904007	391.569	4629.31
cg00000734	0.0751141	7281.15	599.456	0.0757402	6932.36	576.28	0.0756849	7531.51	624.884	0.0732788	7129.67	571.673	0.0597931	7194.21	463.88	0.0638773	8326.41	574.985
cg00000769	0.0734982	7002.39	563.423	0.0755874	5962.12	495.688	0.0920599	6349.39	653.932	0.0957534	5560.55	599.413	0.0736603	5820.55	470.788	0.0566148	7104.69	432.371
cg00000807	0.840911	1532.97	8631.51	0.865938	1188.9	8325.3	0.871502	1137.52	8393.11	0.859296	1286.83	8469.57	0.86455	1175.62	8142.07	0.868466	1392.78	9856.24
cg00000884	0.807153	769.252	3638.23	0.840478	536.364	3352.82	0.825436	586.116	3244.33	0.8406	540.365	3376.97	0.826475	573.064	3205.71	0.839023	516.521	3213.35
cg00000905	0.0837627	4964.17	462.968	0.0774064	4568.57	391.697	0.0696753	4365.19	334.414	0.0754346	4475.06	373.276	0.062355	4438.44	301.814	0.0646765	4597.75	324.844
cg00000924	0.536083	5559.09	6539.42	0.569184	4759.72	6420.54	0.540737	5280.69	6335.24	0.542251	5199.8	6278.15	0.513718	5227.1	5627.66	0.49905	6192.68	6268.81
cg00000948	0.892962	782.165	7359.44	0.902032	634.409	6761.98	0.890569	775.836	7127.7	0.905514	565.097	6374.03	0.878035	817.46	6604.84	0.885959	774.384	6792.86
cg00000957	0.752578	2212.2	7032.96	0.829019	1267.82	6631.99	0.83373	1182.74	6432.06	0.78662	1491.3	5866.28	0.792305	1623.31	6574.02	0.824413	1304.47	6594.22
cg00001099	0.699144	2440.58	5903.93	0.722031	2188.3	5943.92	0.723132	2101.46	5749.83	0.777426	1625.59	6027.29	0.701172	2113.18	5193.01	0.742083	2040.62	6159.02
cg00001245	0.0322019	8826.11	297.002	0.0299924	7334.43	229.87	0.0200958	8836.14	183.262	0.016742	8307.08	143.148	0.018897	8213.22	160.121	0.0171603	9153.33	161.562
cg00001249	0.814486	1152.96	5501.02	0.836159	996.929	5598.15	0.806782	1174.65	5322.32	0.816092	1101.71	5332.6	0.78335	1268.33	4947.52	0.803904	1103.08	4932.08
cg00001261	0.487314	8984.76	8635.18	0.556158	7862.55	9977.52	0.532818	9221.23	10630.8	0.473824	9296.38	8461.47	0.501208	8976.6	9120.57	0.552965	9318.87	11650.8
cg00001269	0.85892	900.228	6089.56	0.859113	841.21	5739.4	0.866851	835.578	6090.95	0.873192	673.021	5322.95	0.844887	927.718	5597.91	0.855206	897.744	5893.03
cg00001349	0.756171	3354.33	10712.7	0.777153	2502.7	9076.63	0.747888	3295.72	10073.4	0.765158	2538.16	8595.6	0.761006	2765.74	9125.09	0.734327	3593.66	10209.4
cg00001364	0.777375	820.905	3215.66	0.817533	545.427	2891.8	0.797101	679.765	3063.35	0.773131	747.967	2889.72	0.756672	809.734	2828.98	0.761862	740.957	2690.43
cg00001446	0.834738	1152.96	6328.68	0.821129	1178.19	5867.66	0.802799	1319.16	5777.39	0.803888	1325.81	5844.57	0.813369	1159.47	5488.98	0.80409	1418.24	6231.46
cg00001510	0.508764	9428.41	9868.38	0.517278	8735.07	9467.53	0.505832	10302.2	10647.8	0.524303	10055.6	11193.3	0.507876	7833.99	8187.94	0.53001	10210.2	11626.9
cg00001534	0.867119	740.659	5485.73	0.870063	700.322	5358.97	0.882745	534.447	4776.38	0.85382	784.691	5167.37	0.856023	707.201	4799.27	0.909108	405.895	5059.98
cg00001582	0.0652095	7021.96	496.817	0.0524702	6629.16	372.632	0.0499729	7942.43	423.045	0.0596069	7225.6	464.334	0.0738487	7183.67	580.78	0.0530016	8039.9	455.574
cg00001583	0.0662901	9721.73	697.308	0.062964	9844.05	668.189	0.0715414	10880.3	846.073	0.0670521	10369.6	752.464	0.0569691	9130.4	557.614	0.0469211	11216.2	557.111
cg00001593	0.924999	287.778	4782.55	0.938126	205.153	4626.71	0.916159	297.094	4339.19	0.928083	232.334	4288.75	0.919175	294.257	4483.64	0.939005	198.172	4590.26
cg00001594	0.0176712	5591.38	102.382	0.0146759	4823.16	73.3278	0.0151966	5550.34	87.1907	0.0390635	4711.89	195.611	0	4946.89	0	0.0118944	4990.91	61.2822
cg00001687	0.813778	1686.08	7805.05	0.841453	1353.68	7715.07	0.80735	1912.55	8434.09	0.785338	1997.33	7673.03	0.806269	1798.55	7901.41	0.856512	1370.49	8777.67
cg00001747	0.0259134	8914.66	239.815	0.010352	8091.6	85.6864	0.0292494	8822.41	268.838	0.0312294	8083.74	263.812	0.0155001	8152.12	129.923	0.014256	8815.08	128.931
cg00001791	0.915001	475.018	6190.01	0.908267	477.043	5713.41	0.914397	444.834	5819.84	0.913778	439.187	5714.32	0.897763	556.912	5768.48	0.893031	604.863	5884.54
cg00001793	0.748449	395.695	1474.86	0.78485	341.098	1609.09	0.784316	420.615	1893.17	0.780339	350.001	1598.61	0.726549	506.347	1611.04	0.777694	261.046	1263.05
cg00001809	0.84009	1514.52	8481.92	0.821135	1633.81	7959.6	0.806311	1860.88	8162.97	0.822625	1565.63	7724.82	0.800058	1705.85	7226	0.809982	1957.05	8768.52
cg00001854	0.902482	442.735	5022.76	0.924416	332.859	5293.98	0.89737	415.771	4509.74	0.910057	414.455	5205.36	0.909741	400.302	5042.63	0.910941	367.693	4783.81
cg00001874	0.511213	2903.6	3141.41	0.530582	2534.34	2977.59	0.53161	2642.36	3112.51	0.493511	2825.49	2850.53	0.536812	2707.31	3253.53	0.552658	2243.56	2895.3
cg00001930	0.900025	533.127	5699.75	0.914014	397.947	5293.11	0.918318	339.882	4945.45	0.910719	394.219	5041.34	0.909852	379.936	4843.9	0.899133	430.567	4729.48
cg00002028	0.0802159	8413.81	742.504	0.0847075	7200.13	675.605	0.0615616	8219.34	545.75	0.0744632	7501.41	611.564	0.0476346	7285.5	369.402	0.0760529	8002.49	666.941
cg00002033	0.476316	4506.29	4189.64	0.480949	3564.27	3395.29	0.535015	3632.37	4294.5	0.507811	3475.27	3688.74	0.471357	3652.06	3345.46	0.476741	3819.46	3571.02
cg00002080	0.689538	3495.76	7986.19	0.770366	2342.37	8193.58	0.727142	2752.97	7602.88	0.77972	2267.88	8381.52	0.750587	2345.63	7359.91	0.758562	2586.58	8440.85
cg00002116	0.0161465	10466.1	173.405	0.00970927	9227.77	91.4538	0.00472292	11468.8	54.8979	0.00402692	9724.32	39.7217	0.00696101	10018.8	70.9308	0.00814819	11719.2	97.0964
cg00002145	0.812112	2056.87	9322.69	0.773505	2288.82	8158.05	0.792549	2116.8	8469.08	0.800043	1905.14	8022.72	0.798441	2031.71	8444.42	0.761675	2639.91	8756.64
cg00002190	0.828557	1817.06	9264.82	0.835511	1549.77	8379.89	0.828182	1684.07	8599.42	0.840827	1528.91	8604.65	0.854246	1438.28	9015.63	0.841739	1543.2	8739.66
cg00002224	0.232932	5512.98	1704.46	0.275861	4893.19	1902.16	0.227242	5748.13	1719.73	0.198812	5105.36	1291.69	0.247817	5330.34	1789.1	0.164166	5671.38	1133.56
cg00002236	0.0505334	6957.4	375.615	0.0434344	5644.59	260.843	0.0511179	6411.75	350.799	0.0474652	6519.6	329.858	0.0428706	6246.82	284.279	0.0337683	6798.34	241.086
cg00002406	0.0452144	8039.33	385.443	0.0415707	7532.17	331.036	0.0372576	8040.93	315.049	0.0357996	7923.35	297.897	0.0337444	7568.52	267.807	0.0342293	8682.17	311.262
cg00002426	0.440073	6581.07	5250.97	0.421852	6053.25	4489.79	0.409235	6225.26	4381.64	0.386575	6598.3	4221.21	0.372781	6636.59	4003.82	0.368015	7418.32	4378.03
cg00002449	0.85207	985.086	6250.07	0.841477	1046.36	6085.17	0.847823	910.659	5630.66	0.840115	865.633	5073.9	0.834367	1063.26	5859.87	0.852489	818.157	5306.16
cg00002464	0.0779374	8025.5	686.808	0.0742413	7604.67	617.876	0.0836985	8224.99	760.437	0.0851274	6102.15	577.1	0.07521	7400.68	610.005	0.0649272	8278.66	581.776
cg00002473	0.832915	426.133	2622.76	0.854455	333.683	2546.03	0.859283	258.343	2188.21	0.823169	401.714	2335.54	0.82843	372.211	2280.08	0.858242	179.867	1694.39
cg00002490	0.0486484	7352.17	381.075	0.0366473	7075.72	272.975	0.0322862	8048.19	271.851	0.0326719	7398.73	253.273	0.0322855	7067.09	239.113	0.0276389	7923.7	228.07
cg00002531	0.868388	1093	7871.55	0.886141	820.612	7164.94	0.878448	894.513	7187.29	0.870868	987.047	7331.04	0.886201	747.933	6603.25	0.871659	1030.65	7679.1
cg00002591	0.88642	1192.62	10088.1	0.866787	1172.42	8279.37	0.873907	1226.32	9192.28	0.851835	1420.99	8744.55	0.875806	1190.37	9099.59	0.868452	1259.07	8972.25
cg00002593	0.765487	1235.05	4357.79	0.767362	1170.77	4191.68	0.758304	1332.89	4495.59	0.733145	1324.31	3913.07	0.763089	1171.41	4095.21	0.720855	1452.47	4009.05
cg00002597	0.802529	463.95	2291.91	0.858232	281.776	2311.19	0.823021	309.204	1902.95	0.788732	403.962	1881.46	0.792888	488.088	2251.39	0.839352	246.72	1811.54
cg00002646	0.8893	748.96	6820.04	0.867603	854.393	6254.16	0.880113	733.856	6121.48	0.875083	708.995	5667.28	0.879752	764.788	6326.94	0.872516	883.418	6730.61
cg00002660	0.0577745	4690.23	293.723	0.0533607	4711.93	271.242	0.059267	5409.06	347.075	0.0566103	4854.29	297.294	0.0513382	4956.73	273.652	0.049014	4994.89	262.592
cg00002719	0.00340947	7449.02	25.8262	0.0029617	7388.81	22.2455	0	7314.34	0	0.00575473	7539.63	44.2185	0	7801.68	0	0.000511475	7676.19	3.97936
cg00002749	0.95579	89.4694	4096.22	0.958906	80.743	4217.58	0.953721	100.108	4123.8	0.972104	12.7409	3928.7	0.973361	11.9388	4090.11	0.95885	45.3647	3387.23
cg00002769	0.853256	1215.68	7650.09	0.851124	1169.95	7260.28	0.870437	988.969	7315.95	0.843706	1183.41	6928.06	0.868384	940.359	6864.13	0.873627	1013.14	7695.29
cg00002808	0.866466	921.442	6627.86	0.844288	1043.07	6197.83	0.846693	989.777	6018.7	0.854366	873.128	5708.89	0.827616	1141.91	5962.42	0.813259	1217.68	5738.53
cg00002809	0.84341	1627.05	9302.05	0.886111	1146.06	9694.92	0.878428	1288.49	10032.6	0.885565	1070.99	9061.79	0.892783	974.069	8943.6	0.937437	626.351	10883.5
cg00002810	0.0928273	6921.43	718.474	0.0809023	6013.7	538.15	0.0885517	7228.76	712.026	0.0831186	6405.69	589.764	0.0952018	6020.69	644.012	0.0762589	6734.67	564.232
cg00002837	0.513929	3369.4	3668.24	0.570798	2903.45	3994.31	0.554889	2856.3	3685.42	0.538471	2793.26	3375.59	0.546335	2948.19	3670.84	0.579567	2480.73	3557.55
cg00002930	0.0868258	2587.23	255.506	0.0660008	2512.09	184.583	0.0762885	2803.83	239.825	0.0737442	2354.07	195.382	0.0556018	2788.07	170.036	0.0421115	2307.23	105.829
cg00003014	0.898404	424.288	4636.23	0.909008	326.267	4258.41	0.899634	385.092	4348.12	0.905655	397.217	4772.99	0.901162	350.44	4106.9	0.904074	374.856	4475.38
cg00003091	0.162699	7171.39	1412.92	0.12426	7112.8	1023.44	0.134368	7864.93	1236.36	0.132189	7200.12	1111.99	0.139003	7289.01	1192.91	0.125842	7786.02	1135.26
cg00003173	0.104441	3523.43	422.567	0.0691841	3246.2	248.71	0.0986628	3220.41	363.461	0.0982018	2668.85	301.515	0.0918252	2743.12	287.467	0.0878597	2937.56	292.586
cg00003181	0.745298	1112.37	3547.6	0.706861	1218.56	3179.51	0.744474	1005.12	3219.76	0.774323	839.402	3223.2	0.749296	1007.08	3308.8	0.690068	1204.95	2905.49
cg00003187	0.831115	659.491	3737.59	0.733798	654.183	2078.94	0.76756	829.927	3070.8	0.804624	772.699	3594.06	0.756796	1023.93	3497.43	0.749201	748.916	2535.93
cg00003202	0.0137711	12384.6	174.327	0.0189276	11814.8	229.87	0.015793	13282.9	214.748	0.0174613	12172.1	218.095	0.0148145	11856	179.785	0.0179932	15015.7	276.964
cg00003287	0.391284	6049.15	3952.7	0.3381	5780.13	3003.59	0.365614	5870.49	3440.96	0.394192	5380.84	3566.32	0.360325	6010.78	3442.17	0.336677	6122.8	3158.46
cg00003298	0.261328	7231.34	2593.69	0.307375	6878.81	3097.07	0.297309	6891.3	2958.03	0.171198	6859.11	1437.48	0.144423	7168.22	1226.89	0.128528	7427.87	1110.24
cg00003305	0.188583	2079.93	506.644	0.142709	1982.32	346.635	0.17402	1727.67	385.06	0.186636	2086.51	501.721	0.171676	2076.66	451.127	0.123473	1631.54	243.916
cg00003345	0.628275	3832.43	6646.43	0.644709	3239.61	6060.04	0.604666	3996.24	6265.23	0.597741	3871.74	5901.86	0.600171	3731.94	5752	0.587739	4233.24	6177.69
cg00003513	0.902107	598.615	6437.87	0.907933	501.76	5934.39	0.918621	419	5858.57	0.909347	464.669	5664.27	0.892324	589.919	5717.47	0.901855	562.682	6089.41
cg00003529	0.833007	842.119	4699.56	0.867061	612.164	4644.9	0.826965	793.597	4270.66	0.857627	637.796	4444.34	0.844156	744.422	4573.97	0.883107	406.691	3827.95
cg00003578	0.538005	5811.82	6884.46	0.47721	6399.29	5932.65	0.460015	6898.56	5962.1	0.512013	5403.65	5774.62	0.494324	5894.98	5860.4	0.420297	7505.87	5514.42
cg00003625	0.557326	4636.23	5962.9	0.565402	4404.86	5860.73	0.567925	4466.55	6002.32	0.574153	4016.18	5549.69	0.596957	3750.89	5703.65	0.570529	4099.6	5578.94
cg00003722	0.89126	478.707	4743.24	0.886762	453.973	4338.13	0.892494	406.89	4208.1	0.901578	358.245	4197.7	0.898422	370.104	4157.91	0.881356	495.828	4426.14
cg00003784	0.043678	8076.23	373.432	0.019905	7111.15	146.453	0.0247932	8044.15	207.054	0.0218274	7088.45	160.406	0.0211834	7216.68	158.346	0.0339861	7701.65	274.476
cg00003818	0.433712	3932.04	3088.08	0.439225	3406.03	2746.09	0.423962	4679.24	3517.5	0.436917	4109.32	3266.17	0.412545	4229.16	3040.19	0.440338	3317.99	2689.25
cg00003858	0.859183	1019.21	6828.78	0.869409	871.695	6469.07	0.884711	671.692	5921.88	0.861179	986.297	6738.87	0.865377	886.986	6344.47	0.866333	1004.39	7157.88
cg00003900	0.411384	5408.75	3850.06	0.395668	4789.38	3201.17	0.354017	5815.95	3242.1	0.365786	5704.94	3348.03	0.340858	5156.88	2718.45	0.339827	6197.46	3241.65
cg00003965	0.913702	289.623	4125.22	0.916836	319.676	4626.71	0.872442	522.337	4256.51	0.911675	299.786	4126.54		476.149	4270.03	0.893641	366.101	3916.24
cg00003969	0.877761	1085.62	8513.59	0.863121	1136.99	7800.15	0.864791	1164.16	8085.51	0.838296	1252.36	7010.83	0.876211	1040.08	8069.81	0.845974	1532.85	8968.29
cg00003994	0.075442	6577.38	544.861	0.10599	5352.93	646.474	0.0883487	6701.58	659.145	0.0886401	5548.3	549.361	0.0835106	5632.32	522.33	0.0745456	5218.53	428.409
cg00004055	0.0865645	7619.66	731.577	0.0718859	6758.52	531.218	0.0783326	7935.97	682.979	0.0718378	8018.54	628.358	0.0724479	6825.51	540.927	0.0644389	8338.35	581.21
cg00004061	0.739155	750.805	2410.93	0.744921	652.535	2197.66	0.723756	619.216	1884.34	0.705479	691.757	1896.53	0.707877	672.087	1870.93	0.748571	310.39	1221.84
cg00004067	0.902137	543.769	5934.51	0.942917	227.046	5402.3	0.916209	387.294	5328.27	0.920008	353.376	5214.41	0.924028	316.692	5068.14	0.935241	266.553	5293.71
cg00004072	0.391285	5816.43	3803.11	0.385475	5322.44	3401.35	0.382686	5961.26	3757.5	0.370848	5764.14	3456.57	0.368038	5600.72	3319.95	0.373841	6413.93	3889.07
cg00004073	0.451418	5879.15	4920.12	0.807852	1549.77	6936.16	0.4161	6395.6	4628.91	0.444114	5674.21	4613.19	0.784571	1668.63	6441.18	0.0566032	9068.17	550.084
cg00004082	0.047693	4191.23	214.911	0.0981555	3298.93	369.935	0.102646	3873.53	454.522	0.0788366	3884.48	341.007	0.0473172	4269.19	217.006	0.0510395	3836.1	211.702
cg00004089	0.710164	2255.18	5770.72	0.730371	1747.51	5004.54	0.71862	1954.53	5247.09	0.699559	1956.86	4789.27	0.765193	1479.01	5145.72	0.734236	1943.52	5645.72
cg00004105	0.576255	5521.28	7644.43	0.540309	5689.91	6805.31	0.550603	5385.64	6721.05	0.555426	5256.76	6692.43	0.562796	4776.24	6276.99	0.500774	6666.23	6787.2
cg00004121	0.541384	7027.5	8413.81	0.549053	6628.34	8192.12	0.504219	7780.16	8014.28	0.500127	6632.02	6735.45	0.479344	7090.27	6619.74	0.546078	6122.64	7485.97
cg00004192	0.85659	687.162	4701.74	0.87122	528.949	4254.94	0.86708	627.289	4744.35	0.858194	625.804	4392.48	0.884531	487.386	4499.58	0.834901	822.932	4667.23
cg00004207	0.125148	9830.56	1420.57	0.121876	9858.88	1382.21	0.11273	10445.9	1339.89	0.0822322	10547.2	953.995	0.105342	9981.57	1187.07	0.0953457	11149.4	1185.62
cg00004209	0.810649	2383.39	10631.9	0.777437	2514.57	9132.96	0.780013	2469.6	9111.1	0.794266	2351.07	9462.76	0.79852	2049.97	8520.94	0.787288	2480.73	9551.77
cg00004219	0.64939	3147.11	6014.21	0.646791	2797.17	5305.24	0.673037	2536.61	5427.33	0.647289	2721.31	5177.62	0.62525	2821.08	4873.66	0.645121	2984.52	5607.23
cg00004257	0.14394	1568.94	280.62	0.100768	1570.37	187.183	0.0850966	1685.69	166.09	0.106498	1473.45	187.542	0.102745	1514.83	184.914	0.0487434	1280.56	70.7413
cg00004421	0.47817	971.25	981.623	0.448626	807.43	738.332	0.407205	930.035	707.557	0.465968	721.736	717.004	0.578892	577.98	932.01	0.432575	775.975	667.798
cg00004429	0.633003	2874.09	5129.77	0.511114	3645.79	3916.11	0.559781	3442.42	4504.53	0.575064	3009.86	4208.55	0.561453	3263.52	4306.16	0.534433	3753.33	4423.31
cg00004533	0.896677	808.914	7887.92	0.878637	962.324	7690.96	0.887201	849.303	7466.59	0.879535	882.122	7170.64	0.876069	953.703	7448.65	0.876468	1031.45	8027.72
cg00004562	0.830602	1871.48	9666.64	0.824623	1646.99	8214.38	0.807386	1984.4	8737.21	0.790449	1974.09	7823.72	0.786661	2075.95	8023.58	0.777138	2585.79	9365.58
cg00004608	0.44928	4746.49	3953.79	0.458991	4396.37	3814.72	0.416457	4370.84	3190.71	0.424572	4364.89	3294.36	0.483215	3946.14	3783.3	0.410234	4160.82	2963.78
cg00004667	0.482945	3433.96	3300.83	0.355818	3988.54	2258.32	0.384638	4240.86	2713.29	0.530563	1988.33	2360.26	0.508783	1987.47	2162.11	0.366805	3617.24	2153.36
cg00004700	0.662646	2517.13	5140.69	0.713232	2209.72	5744.6	0.695251	2124.87	5075.79	0.642959	2525.7	4728.36	0.703392	1986.06	4946.99	0.727649	1741.37	4919.63
cg00004771	0.864289	1094.85	7609.49	0.889103	550.37	5214.25	0.71719	339.075	1113.47	0.862737	955.569	6634.54	0.866493	910.863	6560.74	0.880103	645.452	5471.98
cg00004773	0.936593	197.386	4392.73	0.901111	309.789	3734.12	0.908934	250.27	3496.07	0.900435	307.281	3683.31	0.927056	193.128	3725.39	0.902685	265.821	3393.32
cg00004775	0.639954	1420.44	2702.47	0.658516	1352.86	2801.68	0.695397	1368.41	3352.33	0.696978	1157.92	2893.34	0.650969	1354.71	2713.14	0.657512	1633.92	3328.8
cg00004806	0.764726	1801.38	6180.18	0.784091	1586.85	6125.9	0.785719	1471.75	5763.24	0.830027	1151.93	6113.52	0.765262	1641.24	5676.55	0.742656	1867.91	5679.11
cg00004818	0.117621	2963.56	408.373	0.0752369	2509.62	212.314	0.0758473	2722.29	231.632	0.0548176	2821.74	169.452	0.102912	2781.05	330.508	0.0524017	2243.56	129.598
cg00004859	0.860286	449.192	3381.63	0.875795	338.626	3092.85	0.858952	290.636	2378.88	0.87915	320.022	3055.56	0.885333	274.593	2892.21	0.872936	293.677	2704.58
cg00004883	0.764069	3166.48	10578.6	0.821549	2145.46	10337.6	0.807923	2630.25	11484.1	0.799907	2393.8	9969.4	0.777109	2700.28	9763.16	0.816837	2518.93	11679.4
cg00004939	0.0659109	4588.77	330.847	0.0645678	3980.3	281.641	0.0493464	4204.53	223.439	0.0379827	3825.28	154.979	0.0601764	3958.08	259.837	0.0400056	3675.34	157.329
cg00004963	0.640532	2530.05	4686.46	0.662561	2267.39	4648.37	0.613753	2519.65	4162.67	0.691196	1814.46	4285.14	0.620431	2423.59	4124.97	0.699473	1802.65	4428.4
cg00004979	0.866034	1403.1	9716.86	0.8956	943.713	8953.57	0.865532	1403.2	9675.65	0.842904	1452.1	8327.85	0.903561	860.277	8997.04	0.898369	1043.58	10108.6
cg00004996	0.449194	4342.49	3622.94	0.34986	4634.48	2547.76	0.361379	4792.26	2768.41	0.377951	4562.75	2833.04	0.333072	4956.02	2525.04	0.337417	4814.23	2502.54
cg00005010	0.0253513	4475.72	119.018	0.0236861	4043.49	100.524	0.0260998	4430.05	121.402	0.0253843	3998.09	106.736	0.0108048	4326.89	48.354	0.0109894	4432.93	50.3678
cg00005040	0.208455	3830.58	1035.13	0.180153	3551.87	802.459	0.174796	4034.99	875.881	0.16963	3300.65	694.691	0.185328	3478.42	814.048	0.140134	2879.47	485.568
cg00005072	0.677422	4155.25	8936.15	0.701019	3333.53	8050.59	0.696828	3629.72	8572.61	0.667624	4088.34	8412.88	0.684897	3465.78	7750.46	0.674832	3915.69	8333.89
cg00005083	0.864668	1337.58	9185.11	0.952367	296.373	7924.94	0.927717	545.191	8280.65	0.941719	394.382	7988.35	0.877824	1022.34	8063.96	0.958799	273.344	8688.16
cg00005112	0.576285	4277.01	5953.07	0.631766	3140.74	5560.02	0.572038	4135.91	5661.94	0.619409	3272.92	5489.39	0.602568	3590.78	5595.78	0.563906	4158.43	5506.5
cg00005164	0.712191	1944.35	5058.8	0.757891	1392.4	4671.77	0.762975	1397.47	4820.32	0.730524	1444.22	4186.24	0.755814	1340.66	4459.2	0.76305	1606.07	5494.05
cg00005166	0.676387	1929.59	4242.05	0.605231	2311.89	3697.73	0.654393	1629.17	3274.13	0.701215	1487.69	3726.13	0.684527	1622.28	3737.07	0.602174	2118.61	3358.23
cg00005215	0.916733	294.234	4340.32	0.909757	318.028	4214.21	0.918737	212.326	3531.08	0.917566	229.337	3665.82	0.906568	271.784	3607.42	0.912955	214.09	3294.28
cg00005297	0.296194	6482.38	2770.16	0.26999	6409.18	2407.38	0.265056	6708.84	2455.59	0.284643	5818.1	2354.84	0.295716	6013.66	2567.01	0.27521	6764.91	2606.67
cg00005306	0.0138114	9910.81	140.2	0.0129728	9114.89	121.115	0.0119266	10400.7	126.749	0.0111315	10619.2	120.664	0.0116293	9449.94	112.366	0.00454463	11405.6	52.5276
cg00005390	0.557082	6450.1	8238.43	0.595624	5331.51	8000.33	0.582881	5675.47	8070.62	0.564902	5677.95	7501.7	0.56455	5807.19	7658.53	0.533456	7136.59	8274.46
cg00005437	0.80991	1049.65	4898.29	0.795915	1099.92	4679.57	0.771043	1441.07	5189.74	0.79301	1106.96	4624.04	0.776402	1337.85	4992.69	0.746378	1516.14	4756.08
cg00005541	0.750343	2048.57	6457.53	0.715647	1767.28	4699.5	0.637591	3431.12	6212.35	0.685214	2345.08	5322.35	0.700477	2355.46	5742.44	0.688135	2804.65	6409.16
cg00005543	0.0368709	6602.75	256.598	0.0204874	6156.23	130.855	0.0157443	6884.15	111.719	0.0116711	6027.9	72.3637	0.0216182	6368.92	142.937	0.0164714	6726.08	114.318
cg00005617	0.811506	1559.72	7145.43	0.741903	2316.01	6944.83	0.743325	2049.79	6225.76	0.789989	1586.62	6344.48	0.795723	1576.63	6530.98	0.758611	1928.4	6374.64
cg00005619	0.645499	2847.34	5366.71	0.678924	2377.8	5239.38	0.666342	2425.2	5043.02	0.624701	2866.71	4938.22	0.646666	2735.4	5189.29	0.670793	2390.8	5075.26
cg00005622	0.870123	1035.82	7609.49	0.860099	1178.19	7858.21	0.865402	1085.04	7619.27	0.858061	960.066	6408.41	0.862557	1078.01	7392.85	0.866428	1080	7654.2
cg00005740	0.844621	767.408	4715.13	0.934667	276.009	5379.3	0.859645	662.004	4667.13	0.904781	407.71	4824.31	0.918707	309.708	4630.16	0.892315	483.094	4831.74
cg00005817	0.896776	232.436	2888.09	0.90506	168.077	2555.56	0.895954	188.106	2480.92	0.880173	191.114	2138.35	0.897457	134.839	2055.31	0.862694	194.989	1853.42
cg00005847	0.170854	5522.2	1158.51	0.146003	5774.77	1004.37	0.156504	5547.92	1047.93	0.14692	5509.32	966.055	0.161007	5628.81	1099.39	0.101567	5952.33	684.21
cg00005849	0.662931	1473.94	3095.55	0.703892	1304.25	3338.09	0.683027	1458.83	3359.03	0.642365	1423.24	2735.95	0.644541	1386.31	2695.07	0.674	1319.56	2934.91
cg00005861	0.853114	549.729	3773.62	0.85065	463.86	3211.57	0.86459	401.239	3200.39	0.845783	470.665	3129.73	0.869981	373.615	3169.05	0.878213	377.243	3441.42
cg00006032	0.0534908	11840.4	674.798	0.0569876	11601.5	707.135	0.0475591	12757.3	642.015	0.044334	11469.1	536.697	0.0476374	11542.8	582.374	0.0427532	13458.2	605.545
cg00006081	0.212651	9707.89	2648.96	0.225289	9394.2	2760.95	0.203251	10253	2641.05	0.205898	9103.01	2386.19	0.206764	9489.27	2499.53	0.156996	11356.3	2133.56
cg00006090	0.871804	356.955	3107.56	0.897882	252.94	3103.25	0.875162	320.507	2947.91	0.856358	377.731	2848.11	0.863511	356.058	2885.3	0.903727	194.989	2769.1
cg00006122	0.0773983	8490.37	720.658	0.0627276	8316.53	563.281	0.0614103	8972.57	593.603	0.0698491	8219.4	624.74	0.0591768	7841.01	499.481	0.0496144	9179.59	484.436
cg00006198	0.872149	297.924	2714.48	0.86018	283.424	2358.85	0.868307	256.728	2352.07	0.839552	304.283	2115.43	0.874737	238.075	2360.84	0.882766	146.44	1855.68
cg00006243	0.260153	8923.88	3173.08	0.276328	8319.82	3215.04	0.200186	9821.07	2483.15	0.241847	8905.91	2872.84	0.25946	8232.18	2919.31	0.214994	9992.17	2764
cg00006397	0.471311	4036.27	3687.36	0.514405	3310.46	3612.8	0.51239	3460.18	3741.11	0.480721	3387.59	3228.63	0.487639	3458.05	3386.38	0.494496	3523.33	3544.42
cg00006414	0.0574049	3557.56	222.749	0.0513746	2876.26	161.185	0.0446336	3184.08	153.428	0.0728237	2963.39	240.609	0.068854	3162.39	241.239	0.0345577	2998.85	110.922
cg00006459	0.861178	744.348	5237.87	0.914439	371.582	5040.07	0.886026	486.815	4561.88	0.892204	495.397	4927.97	0.886431	547.08	5050.6	0.895287	441.709	4631.57
cg00006626	0.748089	2426.74	7503.57	0.797535	1737.62	7238.6	0.752634	2084.51	6646.56	0.81543	1443.47	6819.07	0.77366	1741.67	6295.06	0.795042	1852.79	7574.97
cg00006787	0.703133	2553.11	6283.91	0.759559	1784.59	5953.45	0.759772	1818.09	6066.37	0.731907	2046.79	5860.85	0.740986	1842.09	5555.93	0.760792	1836.87	6160.15
cg00006815	0.067061	3606.45	266.425	0.0349249	4138.49	153.386	0.0281175	4070.52	120.657	0.0340811	4138.55	149.552	0.0534655	3625.19	210.42	0.032316	4102.72	140.351
cg00006867	0.648036	1556.95	3050.78	0.701757	1277.06	3240.17	0.636179	1557.32	2898	0.357159	2300.86	1333.9	0.602262	1643.35	2639.81	0.64159	1606.87	3055.46
cg00006884	0.0425284	7569.85	340.674	0.0396438	7184.48	300.706	0.0416018	8496.25	373.143	0.0403484	7272.07	309.958	0.0420994	7323.43	326.257	0.0445408	7924.5	374.08
cg00006948	0.0536762	8193.37	470.406	0.0563251	7906.22	477.867	0.0289932	9146.96	276.104	0.029946	7887.38	246.574	0.0329032	7867.7	271.082	0.0268001	10015.2	278.555
cg00007032	0.0524049	7995.06	447.681	0.056897	6263.35	383.898	0.0628213	7822.14	531.04	0.0517655	7621.32	421.518	0.0538391	7370.48	425.09	0.0570032	7904.6	483.87
cg00007036	0.956018	397.539	10814.7	0.957038	376.526	10615.2	0.946525	510.227	10801.2	0.956653	336.51	9633.64	0.959204	311.112	9666.25	0.969739	283.33	12284.3
cg00007064	0.866584	549.729	4220.21	0.823821	745.637	3954.24	0.851178	586.923	3928.8	0.845052	589.08	3758.09	0.854736	589.217	4055.36	0.83403	678.083	3910.01
cg00007076	0.381905	5357.1	3371.8	0.446341	4565.27	3760.99	0.384494	4617.88	2947.16	0.333548	5303.97	2704.59	0.395623	4839.44	3233.34	0.420472	4805.48	3559.13
cg00007215	0.336595	4036.27	2098.64	0.253459	4234.06	1471.46	0.366822	3729.83	2218.75	0.356404	3514.25	2001.46	0.357909	3205.93	1842.77	0.332588	3628.38	1857.95
cg00007221	0.47825	4850.72	4537.96	0.422521	5079.39	3789.58	0.461823	4961.8	4343.65	0.458629	4854.29	4197.09	0.43333	5006.59	3904.99	0.420585	5497.88	4063.38
cg00007226	0.104477	6994.29	827.664	0.0885748	6427.31	634.341	0.0926264	7487.91	774.588	0.0939364	6263.29	659.716	0.0805021	6236.29	554.743	0.0686416	6718.75	502.546
cg00007239	0.891614	839.352	7727.41	0.867639	938.431	6807.04	0.863186	882.403	6198.2	0.878507	747.967	6131.62	0.876519	824.482	6562.33	0.85878	903.315	6101.29
cg00007269	0.0560127	8732.95	524.115	0.0573773	8527.45	525.152	0.0475418	9419.83	475.18	0.0561766	8704.3	524.034	0.0510184	8666.9	471.319	0.0507611	10387.7	560.837
cg00007300	0.0187542	6270.24	121.752	0.0091185	6256.76	58.4975	0.0100921	7026.93	72.659	0.0134959	5816.61	80.9423	0.0299567	6062.82	190.319	0.00734493	6891.46	51.7317
cg00007324	0.917545	660.413	8461.77	0.914982	693.731	8542.28	0.896556	908.237	8738.45	0.889635	880.623	7904.62	0.897505	821.673	8070.66	0.916766	725.039	9087.27
cg00007326	0.907229	461.182	5487.92	0.891011	552.018	5330.38	0.894447	489.237	4993.12	0.892432	465.418	4690.98	0.90823	397.493	4923.61	0.925298	308.002	5053.76
cg00007420	0.259161	6592.14	2341.05	0.21469	6724.74	1865.76	0.238652	6883.23	2188.96	0.210655	6611.04	1791	0.236054	6770.02	2122.8	0.19573	6818.24	1683.64
cg00007426	0.859276	1125.29	7481.73	0.882454	854.393	7164.94	0.883997	837.193	7141.85	0.887805	744.22	6680.37	0.906677	609.583	6893.9	0.865859	1103.08	7765.69
cg00007466	0.816162	1597.54	7536.33	0.827265	1356.98	6977.76	0.818191	1583.96	7578.31	0.808313	1514.67	6808.82	0.795715	1712.17	7058.62	0.832157	1385.61	7365.58
cg00007540	0.820399	1372.48	6726.14	0.873772	808.254	6287.09	0.87115	858.183	6478.24	0.841296	954.07	5587.68	0.84193	1127.87	6540.01	0.841952	1129.34	6548.94
cg00007644	0.21497	11236.2	3104.29	0.182698	10588	2389.18	0.196248	12208.3	3005.25	0.204768	11300.5	2935.55	0.194901	10982.3	2682.85	0.168648	13204.3	2698.92
cg00007675	0.607916	2644.42	4255.15	0.712665	1844.73	4823.42	0.663355	2057.86	4252.04	0.666003	1815.21	3818.99	0.68389	1848.41	4215.3	0.654143	2045.39	4057.72
cg00007800	0.782029	1816.14	6874.64	0.778368	1508.58	5649.28	0.76891	1588	5616.51	0.777306	1769.49	6525.4	0.762754	1820.32	6173.9	0.794479	1488.28	6139.77
cg00007810	0.382456	2699.76	1733.95	0.630798	2433	4327.73	0.635948	2642.36	4790.53	0.541649	2249.9	2776.96	0.63142	2359.68	4213.71	0.3531	2148.86	1227.5
cg00007898	0.0292248	7283.92	222.29	0.014124	6456.14	93.9255	0.00986208	7194.85	72.659	0.0217098	6654.51	149.893	0.0205717	6821.29	145.373	0.0127787	7524.18	98.6881
cg00007981	0.0369898	6779.38	264.241	0.0301793	6110.1	193.249	0.0203389	7039.04	148.214	0.0255112	6902.58	183.321	0.0308878	6585.32	213.077	0.0295602	6625.64	204.867
cg00007987	0.88979	1161.26	10182.9	0.842293	1652.76	9361.24	0.868791	1448.34	10252.2	0.854774	1577.63	9874.22	0.869485	1237.43	8909.89	0.869512	1497.83	10647.2
cg00008004	0.0944317	2111.29	230.591	0.0760119	2173.47	187.027	0.0738931	2459.91	204.252	0.0474609	2141.22	111.67	0.0543667	2208.69	132.732	0.0530013	1976.15	116.197
cg00008033	0.0786835	7149.25	619.11	0.127419	6962.02	1031.24	0.0932247	6760.51	705.322	0.086646	6835.13	657.906	0.0843023	6462.43	604.16	0.0864502	6675.77	641.199
cg00008036	0.109981	7295.91	913.925	0.11456	7167.18	940.247	0.103634	7488.72	877.37	0.102149	7050.23	813.488	0.100361	6873.26	777.915	0.0838641	7553.62	700.621
cg00008188	0.161664	7419.5	1450.05	0.121412	7331.13	1026.9	0.115828	7404.76	983.131	0.158771	7044.23	1348.38	0.150524	6836.04	1229.04	0.115748	7937.23	1052.06
cg00008345	0.863207	630.898	4612.21	0.861129	635.233	4559.11	0.870888	516.686	4159.69	0.868126	513.384	4037.89	0.876764	481.065	4134	0.879724	427.383	3857.38
cg00008387	0.0901986	12819	1280.81	0.0931446	11568.5	1198.49	0.0754569	13269.1	1091.13	0.0794301	12459.1	1083.65	0.0763994	12426.2	1036.16	0.0749971	14593.1	1191.28
cg00008446	0.411722	6491.6	4613.3	0.318998	6589.62	3133.58	0.381661	6920.36	4333.23	0.344806	6714.47	3586.22	0.333856	6781.96	3449.08	0.318046	8405.2	3966.6
cg00008452	0.878479	328.362	3096.64	0.892973	266.122	3054.72	0.912487	163.079	2743.09	0.924453	107.174	2535.14	0.87489	257.738	2501.66	0.902978	166.337	2478.77
cg00008488	0.252026	6543.26	2238.41	0.319628	5323.27	2547.76	0.308258	5893.45	2670.84	0.308523	5491.34	2494.74	0.289098	5799.47	2399.1	0.292362	6507.85	2730.05
cg00008493	0.89797	464.872	4971.44	0.885169	514.942	4740.23	0.897605	421.422	4570.82	0.883284	495.397	4505.85	0.897403	375.722	4161.1	0.886883	508.562	4771.36
cg00008544	0.733041	1747.88	5074.08	0.745968	1448.43	4546.98	0.759754	1366.8	4638.59	0.780623	1112.21	4313.48	0.749419	1335.04	4291.82	0.771991	1038.61	3855.12
cg00008564	0.645408	1973.86	3774.72	0.512452	2759.27	3005.32	0.527053	2594.73	3003.02	0.543275	2587.91	3197.27	0.539991	2750.85	3346.52	0.510935	2624.79	2846.63
cg00008612	0.873301	489.776	4065.16	0.755	1017.53	3443.82	0.771405	861.412	3244.33	0.839643	613.813	3737.58	0.799644	714.926	3252.47	0.76101	768.016	2764
cg00008621	0.83809	1151.11	6476.09	0.862724	800.838	5661.41	0.869296	682.994	5207.62	0.863202	871.629	6131.01	0.876463	668.575	5452.85	0.873807	717.877	5663.26
cg00008629	0.617261	2363.1	3972.35	0.696102	1620.63	3941.24	0.662955	1784.18	3706.11	0.652717	1946.36	3846.13	0.678254	1677.06	3746.11	0.694975	1455.65	3544.42
cg00008647	0.103901	7496.98	880.859	0.0697087	6915.06	525.653	0.0888856	7198.89	712.058	0.109514	6932.56	864.884	0.118601	7086.76	967.046	0.0686638	7380.92	551.539
cg00008665	0.355209	8837.18	4923.4	0.277797	9278.85	3607.6	0.301888	9440.01	4125.43	0.279003	8852.69	3464.41	0.318775	8645.83	4092.56	0.285425	10113.9	4079.79
cg00008671	0.504892	3117.59	3281.18	0.554041	2667.81	3438.62	0.538237	2832.89	3418.62	0.515887	2689.83	2972.94	0.497061	3194.69	3256.19	0.550717	2577.83	3282.39
cg00008695	0.81578	1421.36	6737.06	0.864602	904.651	6415.34	0.868636	911.466	6688.27	0.830409	1182.66	6280.56	0.850515	966.344	6067.1	0.861744	1009.17	6913.4
cg00008713	0.0953306	8282.84	883.351		6456.14	648.207	0.0684431	8567.3	636.801	0.0747565	7378.49	604.237	0.0699274	7405.59	564.307	0.072321	8502.3	670.627
cg00008737	0.8208	1716.52	8320.32	0.832993	1442.66	7694.42	0.807428	1791.45	7930.6	0.796831	1726.77	7164.61	0.85555	1186.86	7621.87	0.835379	1425.41	7740.79
cg00008800	0.889254	169.715	2165.71	0.913882	150.775	2661.22	0.910554	134.823	2390.48	0.922653	69.7004	2024.31	0.919242	97.6176	2249.42	0.918796	99.484	2257.09
cg00008810	0.895408	732.358	7125.77	0.929163	413.602	6736.85	0.901607	590.152	6324.07	0.914526	475.161	6153.93	0.934461	330.776	6142.02	0.900367	698.776	7218.44
cg00008819	0.90212	731.435	7663.01	0.918884	615.459	8104.78	0.920244	587.73	7935.17	0.904592	643.042	7044.98	0.899633	717.033	7323.43	0.938323	490.257	8979.83
cg00008823	0.0411255	6901.13	300.274	0.0240833	6361.39	159.452	0.0374782	7264.28	286.747	0.0361898	6436.41	245.434	0.0313215	6818.48	223.704	0.0204337	6845.3	144.878
cg00008839	0.0092098	9723.57	91.3141	0.00338652	8628.79	29.6607	0.00231192	11397	26.6416	0.00475097	10105	48.7153	0	9880.44	0	0.00247671	11119.1	27.8555
cg00008932	0.900264	530.36	5689.92	0.921953	320.5	4967.27	0.911737	360.873	4760.74	0.87997	532.87	4639.72	0.912696	443.142	5678.14	0.894348	514.929	5205.43
cg00008945	0	5912.67	0	0.00342818	5442.16	19.0649	0.00165466	5292.52	8.93756	0.00589697	5491.2	33.1667	0.0081477	5204.17	43.5718	0.000818691	5425.57	4.52744
cg00008971	0.70551	2589.08	6442.24	0.527161	3864.95	4420.46	0.577092	3084.78	4345.89	0.610446	3071.31	4969.58	0.577113	3741.07	5241.9	0.519788	4344.67	4810.97
cg00009001	0.727869	1034.89	3035.5	0.767084	759.643	2831.14	0.769928	691.875	2649.99	0.691735	1125.7	2750.42	0.678163	1118.74	2568.08	0.765606	603.271	2297.11
cg00009038	0.513242	7153.07	7647.7	0.61334	5033.14	8142.45	0.557203	6275.66	8022.95	0.612869	4629.47	7487.23	0.597351	5400.77	8160.67	0.547131	6486.12	7956.98
cg00009053	0.72739	2196.15	6126.68	0.75848	1586.85	5297.44	0.728838	2284.72	6409.72	0.715264	2035.55	5364.56	0.730543	1997.3	5686.11	0.675243	2602.5	5619.12
cg00009088	0.884984	554.341	5034.77	0.882597	556.138	4932.61	0.879349	554.63	4771.17	0.885137	510.386	4703.64	0.882108	558.316	4925.73	0.897102	404.303	4396.71
cg00009167	0.0756651	8783.68	727.209	0.0764189	6173.54	519.085	0.061853	9389.15	625.629	0.070602	6893.59	531.27	0.0760441	8370.53	697.148	0.0682177	8866.81	656.479
cg00009196	0.689209	3050.26	6986.01	0.682704	2430.53	5444.77	0.640812	3239.78	5958.37	0.661405	2991.12	6038.15	0.650359	3048.62	5856.68	0.634513	3483.53	6221.27
cg00009214	0.0894017	9849.01	976.784	0.0795142	8875.14	775.297	0.0845236	10462.9	975.245	0.0933148	9672.61	1005.78	0.0844359	9357.94	872.238	0.0582285	11137.4	694.796
cg00009292	0.110833	6271.16	794.156	0.133724	5653.66	888.173	0.113392	6704.81	870.293	0.106268	5516.07	667.774	0.103662	5772.08	679.109	0.11201	5698.44	731.406
cg00009293	0.834926	1515.44	8170.73	0.843099	1332.26	7696.16	0.831308	1517.77	7972.3	0.844786	1414.24	8241.62	0.828907	1456.54	7541.1	0.839242	1673.72	9259.75
cg00009306	0.696099	2660.1	6322.13	0.689686	2451.95	5671.81	0.686293	2561.63	5822.82	0.380364	5351.19	3346.22	0.619004	2942.57	4943.27	0.697856	2600.91	6238.25
cg00009349	0.802775	1058.88	4717.03	0.808038	902.179	4218.54	0.84231	627.289	3884.86	0.812961	854.391	4148.25	0.83184	630.652	3614.33	0.804416	802.239	3710.8
cg00009364	0.0153506	7954.53	125.569	0	8008.99	0	0.00691701	7812.92	55.115	0	7407.63	0	0.00369185	7213.25	27.0995	0.00858661	7806.44	68.4775
cg00009407	0.0517183	9329.72	514.287	0.0435497	9111.6	419.428	0.041714	9875.16	434.216	0.048162	9434.28	482.425	0.0430428	9150.07	416.057	0.0379611	10025.6	399.547
cg00009412	0.0360812	6025.81	229.3	0.0337163	5661.9	201.048	0.0174093	5869.23	105.761	0.0218857	5640.48	128.446	0.0312076	5623.9	184.383	0.0249565	5914.12	153.933
cg00009421	0.822891	1858.57	9099.94	0.810064	1829.08	8227.37	0.767208	2566.48	8787.85	0.809375	1520.67	6881.18	0.77825	2064.01	7594.77	0.770752	2403.53	8417.08
cg00009436	0.888722	368.946	3745.24	0.839379	549.547	3394.42	0.855089	480.356	3424.57	0.82813	519.38	2984.4	0.80895	646.804	3162.14	0.853704	381.223	2808.14
cg00009523	0.473746	6185.38	5658.25	0.845762	1413.83	8301.03	0.824249	1558.13	7776.42	0.0424113	8573.14	384.13	0.0506444	8456.21	456.441	0.427013	6963.88	5264.28
cg00009553	0.867148	587.546	4487.73	0.895778	365.815	4003.63	0.914429	297.902	4252.04	0.878603	464.669	4086.74	0.873072	504.943	4161.1	0.900195	342.225	3988.68
cg00009750	0.868077	778.476	5780.55	0.86972	602.277	4688.23	0.886902	486.008	4595.4	0.884405	577.838	5186.06	0.867839	651.018	4931.58	0.91638	331.879	4732.87
cg00009796	0.794056	1801.64	7332.14	0.786757	1503.53	5916.19	0.774104	1853.05	6692.74	0.797031	1510.59	6324.59	0.754777	1880.49	6095.8	0.840481	1290.32	7325.4
cg00009834	0.746098	1929.59	5963.99	0.732768	1829.08	5289.65	0.753029	1626.75	5264.97	0.759347	1522.17	5118.52	0.769185	1463.56	5210.54	0.732146	1795.49	5181.09
cg00009871	0.631529	3709.75	6529.59	0.638645	3342.59	6084.31	0.645984	3180.04	5985.19	0.624637	3440.8	5892.21	0.622556	3448.22	5852.43	0.652218	3257.5	6296.54
cg00009916	0.0111301	7685.14	87.6247	0.00272661	5625.64	15.6542	0	10106	0	0.00118684	8099.48	9.74306	0	4989.73	0	0.00730945	7466.08	55.711
cg00009922	0.913619	332.051	4569.62	0.921098	265.298	4264.47	0.917122	283.37	4242.36	0.929939	227.838	4351.47	0.921999	263.357	4295.01	0.937192	184.642	4247.31
cg00009927	0.828282	1710.06	8730.88	0.857159	1270.47	8223.91	0.8381	1607.38	8838.5	0.856734	1205.89	7809.25	0.847807	1421.42	8475.24	0.846362	1546.38	9069.6
cg00009944	0.6698	3785.39	7881.37	0.538607	5139.54	6116.37	0.558094	4974.72	6408.98	0.582472	4401.61	6279.96	0.550143	4808.54	6002.81	0.544443	5830.56	7087.71
cg00009970	0.017251	7361.39	130.976	0.0255288	6756.05	179.612	0.0308721	7655.02	247.041	0.0209477	6660.51	144.647	0.0226231	6999.67	164.335	0.019374	7795.57	155.991
cg00010046	0.0679514	6355.09	470.611	0.0625188	6488.27	439.36	0.0469128	6905.83	344.841	0.047984	6360.72	325.637	0.041757	6362.7	281.622	0.0346526	7530.54	273.91
cg00010078	0.602817	3400.76	5313.21	0.654715	2434.65	4806.09	0.645623	2518.04	4769.68	0.638172	2324.09	4275.49	0.601286	3163.79	4922.01	0.634199	2983.72	5346.34
cg00010108	0.85018	1249.8	7659.72	0.852159	1084.26	6826.1	0.832238	1401.51	7448.71	0.830872	1364.78	7195.97	0.860961	1017.61	6920.47	0.82697	1563.09	7948.49
cg00010168	0.148916	3138.81	566.699	0.128597	2824.36	431.56	0.138085	3386.72	558.597	0.0987794	2859.96	324.43	0.130451	2786.67	433.061	0.112018	2708.35	354.272
cg00010242	0.768865	1162.18	4198.6	0.798055	1208.67	5171.67	0.686689	1332.89	3140.48	0.779307	1077.73	4158.79	0.727499	1197.4	3463.67	0.772375	1045.78	3887.84
cg00010266	0.069041	6834.72	514.287	0.0576402	6218.86	386.498	0.0403887	6288.23	268.872	0.0622487	6004.72	405.237	0.0566916	5708.87	349.105	0.0508103	6370.16	346.349
cg00010445	0.354704	9575.99	5318.67	0.380219	8809.22	5465.56	0.348574	9833.99	5315.61	0.345565	8779.25	4688.56	0.296816	9737.88	4152.6	0.362572	10503.1	6031.12
cg00010654	0.199837	5662.4	1439.13	0.201949	5358.7	1381.34	0.175279	6274.51	1354.79	0.153217	6018.96	1107.16	0.166725	5960.29	1212.57	0.145948	6410.75	1112.62
cg00010659	0.0648376	8892.52	623.478	0.0560229	8515.09	511.286	0.0559417	9289.05	556.363	0.052126	8869.93	493.279	0.0528437	8404.94	474.507	0.0494409	9844.94	517.26
cg00010672	0.923612	84.8576	2235.13	0.916431	93.9255	2126.6	0.902107	92.842	1777.09	0.913015	73.4477	1820.55	0.888762	133.434	1865.08	0.920132	44.5688	1665.53
cg00010742	0.227655	2052.26	634.397	0.237715	1497.87	498.287	0.205851	1862.49	508.696	0.1814	1747.76	409.458	0.178529	1760.63	404.367	0.190212	1723.86	428.409
cg00010789	0.76463	1159.41	4091.37	0.757751	1168.3	3967.23	0.733186	1281.22	3795.48	0.754046	1123.45	3750.85	0.735036	1269.73	3799.78	0.751874	1085.57	3592.52
cg00010853	0.637309	1556.03	2909.93	0.70423	1153.47	2984.53	0.639799	1529.88	2895.02	0.683436	1149.68	2697.96	0.634249	1452.33	2691.88	0.680799	1177.1	2723.82
cg00010890	0.747732	1342.96	4276.99	0.767147	1107.33	3977.63	0.759942	1124.6	3876.67	0.773699	1005.03	3777.99	0.763763	1017.61	3613.27	0.780763	938.333	3697.79
cg00010932	0.331908	3053.95	1566.88	0.404326	2639.8	1859.69	0.385241	2683.54	1744.31	0.314403	2833.73	1345.36	0.32779	2905.35	1465.5	0.336676	2448.9	1293.72
cg00010946	0.451819	6961.09	5819.85	0.44798	6624.22	5456.9	0.451637	6056.53	5070.58	0.473584	6103.65	5581.05	0.39284	6960.35	4568.13	0.432777	6807.09	5269.94
cg00010947	0.0199428	3978.16	82.9848	0.0194576	3874.01	78.8594	0.00751408	4031.76	31.2815	0.0213425	4020.14	89.8516	0.0148007	4215.11	64.8263	0.00776101	3445.33	27.7306
cg00010954	0.667523	3143.42	6511.9	0.617803	3415.92	5683.32	0.638178	3412.55	6195.39	0.677898	2831.48	6169.6	0.570345	3901.19	5311.38	0.626893	3307.64	5725.5
cg00010992		7549.56	550.32	0.0698362	6675.3	508.686	0.0631442	6662.83	455.816	0.0873526	6137.38	597	0.0536422	5777.7	333.164	0.0524293	6609.72	371.25
cg00011122	0.0536862	4461.48	258.782	0.0390254	4295.86	178.517	0.0384832	4291.72	175.772	0.0474061	4686.41	238.197	0.0471415	4453.89	225.298	0.0287086	4418.68	133.56
cg00011200	0	6090.38	0	0.0046902	6019.47	28.8368	0.0034343	6225.26	21.7977	0.00704798	5918.53	42.7196	0.00552588	5966.61	33.7097	0	5994.51	0
cg00011203	0.146222	9087.14	1573.44	0.128173	8777.09	1305.08	0.124683	8992.76	1295.2	0.143123	8799.48	1486.47	0.130478	8660.58	1314.59	0.13001	10484.8	1581.78
cg00011225	0.156951	5072.99	963.061	0.111906	4700.37	604.878	0.149534	5046.74	904.928	0.112118	4933.39	635.594	0.0894397	4725.41	473.976	0.121858	5291.45	748.159
cg00011239	0.691617	2276.4	5329.59	0.732367	1958.43	5632.81	0.74603	1906.09	5892.83	0.712098	2185.44	5652.81	0.688692	2235.37	5166.44	0.740144	1962.62	5874.92
cg00011247	0.0223525	8452.55	195.541	0.0195288	8586.77	173.021	0.0159261	9427.9	154.198	0.0101727	8432.24	87.6875	0.0180124	8514.5	158.014	0.0145543	10300.2	153.603
cg00011284	0.0644322	6305.29	441.13	0.0631233	5572.09	382.165	0.0585842	6470.68	408.893	0.053637	5879.56	338.903	0.0655185	5485.55	391.614	0.0393074	5723.12	238.257
cg00011346	0.0457185	3478.24	171.429	0.0476809	3136.62	162.052	0.0514875	3302.75	184.71	0.0393962	2855.47	121.209	0.0457367	3148.34	155.689	0.0412054	2955.07	131.296
cg00011350	0.809818	1480.62	6730.5	0.812411	1279.08	5972.52	0.807464	1529.07	6832.02	0.819201	1276.01	6234.73	0.802052	1399.08	6074.01	0.831359	1168.65	6254.09
cg00011459	0.84827	1093.92	6674.82	0.820044	1172.42	5798.33	0.807677	1333.7	6020.94	0.814774	1281.59	6077.34	0.835125	1113.12	6144.68	0.837392	1084.77	6101.29
cg00011460	0.939275	424.288	8109.58	0.918959	599.805	7935.33	0.908298	657.967	7507.55	0.927746	468.416	7298.48	0.921984	511.263	7223.88	0.918061	610.434	7959.81
cg00011482	0.207806	9544.63	2529.95	0.184018	9306.86	2121.4	0.162628	10112.5	1983.39	0.187385	9084.28	2117.84	0.179605	9023.66	1997.39	0.169093	10612.2	2179.96
cg00011513	0.612386	2699.76	4423.31	0.608151	2515.39	4059.09	0.566145	3003.24	4049.46	0.632842	2325.59	4180.81	0.573422	2788.77	3883.2	0.602946	2540.42	4009.61
cg00011564	0.859549	818.138	5618.94	0.845454	809.902	4977.67	0.844152	822.661	4997.59	0.827467	805.676	4343.63	0.864032	651.72	4776.95	0.841263	779.159	4659.3
cg00011578	0.109543	12273	1522.12	0.0906368	11907.1	1196.76	0.0784703	12670.1	1087.4	0.0892205	12273.3	1212.09	0.0932845	11918.5	1236.48	0.0772913	14472.9	1220.71
cg00011605	0.901974	591.236	6360.35	0.904953	556.962	6255.02	0.921304	431.917	6227.24	0.889093	619.059	5764.37	0.892024	559.019	5444.34	0.902	584.966	6304.46
cg00011616	0.681839	2892.54	6413.2	0.650439	2761.74	5324.92	0.72684	2631.87	7269.12	0.686118	2706.32	6134.38	0.654461	3079.52	6022.09	0.759541	2071.66	6859.62
cg00011717	0.906557	1285.78	13444.4	0.898165	1392.4	13162.8	0.903707	1336.92	13485.5	0.9054	1173.66	12190.1	0.903716	1283.78	12988	0.917324	1208.93	14523.1
cg00011740	0.335606	4986.31	2569.25	0.320173	4540.56	2185.53	0.264617	5571.33	2040.74	0.326421	4994.44	2468.81	0.179661	5696.23	1269.43	0.238916	5342.69	1708.54
cg00011754	0.840424	1367.87	7730.69	0.854997	1096.62	7055.75	0.851931	1175.46	7338.48	0.852944	1092.72	6917.97	0.839591	1229	6956.07	0.860055	1180.28	7868.13
cg00011856	0.513885	817.215	969.612	0.567881	602.277	922.915	0.562737	740.314	1081.44	0.513827	905.355	1062.54	0.515733	872.94	1036.16	0.488315	701.163	764.572
cg00011861	0.401753	9096.36	6175.82	0.408878	8191.29	5735.07	0.370516	9543.35	5676.1	0.353339	9273.14	5121.54	0.302619	9464.69	4150.48	0.363204	10218.2	5885.11
cg00011891	0.032246	10419	350.499	0.0301134	10036.9	314.733	0.0182835	11820.8	222.013	0.031932	10124.5	337.26	0.0126471	10426.8	134.839	0.0185772	12303.4	234.782
cg00011924	0.690795	3304.83	7606.74	0.67698	3299.75	7125.16	0.68331	3219.6	7162.56	0.654628	3640.16	7089.2	0.651475	3540.22	6804.44	0.694845	3412.7	7998.52
cg00011994	0.201059	8608.43	2191.54	0.156182	8446.7	1581.9	0.199145	8958.04	2252.43	0.178804	8195.41	1806.21	0.156802	8378.26	1576.63	0.165007	9352.29	1867.91
cg00012036	0.0870927	3860.1	377.799	0.081211	3478.54	316.304	0.113196	3692.69	484.118	0.111127	3102.79	400.412	0.0749598	2942.57	246.552	0.0792105	3551.18	314.091
cg00012123	0.895957	260.107	3101.01	0.882289	307.318	3052.99	0.896524	195.372	2559.12	0.896156	215.846	2725.7	0.904029	206.472	2886.89	0.891763	203.743	2502.54
cg00012126	0.0418557	6548.79	290.447	0.0317213	6248.52	207.981	0.0338158	6113.85	217.481	0.0371795	6458.9	253.273	0.0326741	6129.54	210.42	0.0236046	5822.6	143.18
cg00012148	0.930573	130.054	3083.54	0.916212	193.618	3210.7	0.914615	162.272	2809.37	0.909761	192.613	2950.03	0.922138	127.114	2689.76	0.928383	84.3624	2389.92
cg00012194	0.798781	2034.74	8474.28	0.820917	1511.05	7385.05	0.809124	1717.98	7706.41	0.804784	1566.38	6869.73	0.804517	1656.69	7229.72	0.785678	2081.21	7996.03
cg00012199	0.0789941	6761.86	588.537	0.060098	6120.81	397.763	0.0599089	6491.67	420.065	0.0568245	6255.79	382.925	0.0517754	6468.74	358.67	0.0506366	6701.24	362.761
cg00012203	0.0105845	7918.5	85.7799	0.01192	9188.22	112.052	0.00597437	9705.62	58.9345	0.0018866	10209.2	19.4861	0.00702932	9919.77	70.9308	0.00721403	10633.6	77.9955
cg00012238	0.299141	1465.64	668.246	0.212075	1422.89	409.896	0.256317	1378.1	509.441	0.229733	1422.49	454.082	0.241605	1609.64	544.647	0.240739	1140.48	393.321
cg00012317	0.757504	1478.55	4931.04	0.744341	1015.88	3248.83	0.729212	1480.63	4256.51	0.743015	1545.4	4757.31	0.727494	1523.96	4335.39	0.766637	1343.43	4741.93
cg00012343	0.831764	1256.26	6705.39	0.797991	1463.26	6175.3	0.794255	1460.44	6023.91	0.811015	1367.03	6295.64	0.796595	1448.11	6062.85	0.766568	1843.24	6381.43
cg00012362	0.408167	6934.34	4851.34	0.41111	6702.49	4748.9	0.395888	7382.96	4903.74	0.41881	6823.14	4988.87	0.420779	6847.98	5047.42	0.356273	8335.96	4668.92
cg00012386	0.0490334	10043.6	523.023	0.0626713	9711.4	656.006	0.0513696	10009.2	547.426	0.0500514	9204.94	490.264	0.0458666	9218.19	447.939	0.0408302	11027.6	473.683
cg00012395	0.914697	270.253	3970.17	0.933922	184.555	4021.83	0.929662	191.335	3850.6	0.90464	272.056	3529.54	0.907539	261.25	3545.78	0.92288	193.397	3511.03
cg00012397	0.0568303	9589.83	583.857	0.0398661	8968.24	376.526	0.0364013	10136.7	386.707	0.0312995	8876.68	290.043	0.03858	8580.52	348.333	0.0288462	10457	313.574
cg00012469	0.113804	10468.8	1357.24	0.104968	10340.9	1224.49	0.09147	11174.1	1135.07	0.0866546	10285.7	985.352	0.0970097	10227.4	1109.49	0.0799152	11986.6	1049.8
cg00012522	0.0353178	9952.32	368.024	0.0307747	9474.94	304.022	0.0248681	10030.2	258.343	0.0358177	6033.2	227.838	0.0227319	8776.45	206.472	0.0348686	11663.5	424.996
cg00012529	0.622236	3648.06	6173.63	0.764795	1621.38	5597.28	0.73176	2117.46	6049.24	0.688824	2317.45	5351.29	0.716667	2130.76	5642.54	0.735291	2054.33	5984.15
cg00012576	0.734006	3213.52	9143.61	0.764905	2352.26	7978.66	0.726894	2782.84	7672.9	0.768094	2246.15	7770.65	0.76571	2252.93	7689.88	0.756981	2596.93	8400.67
cg00012638	0.636579	2625.97	4774.9	0.628433	2615.08	4592.04	0.639193	2834.51	5198.68	0.671319	2355.57	5015.41	0.630333	2736.1	4835.93	0.613843	3285.36	5381.43
cg00012692	0.385366	7561.55	4803.68	0.498511	5780.54	5845.63	0.482908	6444.04	6111.43	0.442564	6731.7	5423.89	0.482009	6253.14	5911.83	0.481904	6355.83	6004.85
cg00012698	0.648292	2831.66	5403.84	0.553089	3653.21	4644.9	0.566274	3211.53	4323.54	0.578828	3236.94	4586.05	0.557427	3275.46	4251.44	0.526401	4024.72	4584.6
cg00012701	0.0300621	5571.99	175.797	0.037758	5023.6	201.048	0.0345142	4421.11	161.621	0.0343886	4556.5	165.833	0.027245	4567.06	130.715	0.0320063	4932.08	166.383
cg00012762	0.0367391	8345.43	322.112	0.0251961	7611.23	199.315	0.0277001	7742.91	223.439	0.0215807	7336.47	164.024	0.023735	7221.75	178.007	0.0209369	8289.18	179.4
cg00012792	0.0817256	11641.2	1044.95	0.0767229	10234.6	858.788	0.0744744	11821.6	959.298	0.0767347	10718.1	899.119	0.0657375	10593.3	752.41	0.0689416	13466.2	1004.53
cg00012920	0.920537	473.173	6639.88	0.906679	509.999	5926.59	0.887088	636.977	5790.05	0.918365	426.446	5922.36	0.907753	488.088	5787.07	0.92572	374.856	5917.93
cg00012960	0.862987	1145.58	7845.34	0.87666	1010.11	7890.27	0.896265	740.314	7260.28	0.891404	809.423	7464.92	0.880772	858.894	7083.6	0.888713	959.822	8463.48
cg00012992	0.0245244	6540.49	166.948	0.0186854	5698.15	110.404	0.0199956	6586.94	136.437	0.00846909	6129.88	53.2121	0.0105597	6612.01	71.633	0.0158985	6402.79	105.055
cg00013006	0.846702	1342.96	7969.82	0.812269	1686.54	7729.95	0.790864	1803.56	7198.46	0.837651	1354.29	7503.51	0.838573	1326.62	7410.92	0.827501	1670.54	8493.48
cg00013015	0.82537	1588.31	7979.64	0.825419	1458.32	7367.72	0.806883	1616.26	7170.9	0.802671	1600.86	6918.57	0.805732	1550.64	6846.08	0.790762	2063.7	8177.12
cg00013196	0.91517	431.667	5735.78	0.924644	325.444	5220.32	0.942751	209.904	5103.35	0.913051	362.742	4859.22	0.905594	415.05	4940.61	0.916885	393.161	5440.29
cg00013301	0.896511	594.003	6012.03	0.880326	641	5450.83	0.875831	667.655	5414.67	0.871902	713.492	5537.03	0.875157	717.735	5732.34	0.867235	807.014	5924.72
cg00013349	0.903027	247.194	3233.13	0.932542	107.932	2874.47	0.937563	78.3102	2677.54	0.909762	178.373	2806.51	0.890042	200.853	2435.24	0.922015	115.401	2546.68
cg00013369	0.868074	859.644	6314.49	0.904969	567.673	6358.15	0.896291	607.106	6111.06	0.876114	759.959	6081.56	0.889669	653.125	6072.95	0.889508	697.184	6417.65
cg00013374	0.883776	883.625	7479.55	0.873083	901.355	6888.5	0.885987	804.092	7025.67	0.87981	836.404	6854.65	0.902161	626.438	6698.36	0.886904	879.439	7680.8
cg00013409	0.0783381	11204.9	960.877	0.0469803	10008	498.287	0.0516679	11533.4	633.822	0.0629366	10431.8	707.355	0.0521328	10208.4	566.964	0.0428323	13103.2	590.831
cg00013410	0.0155665	4664.62	75.3415	0.0163673	3858.04	65.8606	0.00434234	4169.37	18.6199	0.0171826	3694.17	66.3334	0	3866.2	0	0.0129001	3797.39	50.9337
cg00013441	0.229491	11677.1	3507.75	0.24275	10879.7	3519.74	0.228695	11874.9	3550.6	0.225232	11026.9	3234.7	0.211388	10945.8	2960.83	0.177411	14394.9	3126.19
cg00013451	0.178522	4251.18	945.59	0.165452	3899.56	792.927	0.179448	3591.78	807.36	0.151006	3748.08	684.44	0.145589	3904	682.27	0.127457	3840.08	575.551
cg00013475	0.0842271	5812.21	543.769	0.208731	4715.97	1270.42	0.109026	5000.56	624.14	0.0895085	4954.5	496.897	0.0730137	5222.77	419.245	0.0809075	5415.95	485.568
cg00013540	0.0133977	7136.69	98.2715	0.00822456	6378.94	53.7284	0.00643171	6918.42	45.4326	0.0105312	6585.7	71.1576	0.00158081	6276.46	10.0959	0.00584157	6449.34	38.4832
cg00013543	0.610755	6427.96	10242.9	0.640137	5460.86	9891.84	0.605159	6515.89	10140	0.617407	5839.09	9584.17	0.622173	5612.66	9407.1	0.629727	6397.22	11049.9
cg00013569	0.857893	1434.28	9262.39	0.8758	1233.39	9402.44	0.876355	1307.86	9978.5	0.857368	1420.24	9138.24	0.889695	987.412	8770.83	0.913598	888.193	10449
cg00013618	0.882537	752.65	6406.21	0.913114	472.099	6012.38	0.901764	527.181	5757.28	0.879267	677.517	5662.46	0.888759	654.529	6028.31	0.903263	565.069	6209.95
cg00013655	0.347565	3136.04	1723.9	0.252629	1927.94	685.491	0.250764	2104.69	737.892	0.345865	2828.49	1548.4	0.271561	2021.18	790.773	0.281694	1917.26	791.097
cg00013660	0.611663	4673.62	7518.86	0.636027	4269.49	7635.5	0.608846	4625.15	7354.87	0.616993	4237.48	6987.32	0.620094	3973.53	6648.94	0.645939	4348.65	8116
cg00013733	0.81778	1297.77	6273	0.863448	860.16	6071.31	0.819428	1217.44	5978.48	0.800072	1265.85	5465.87	0.832533	1040.79	5671.24	0.804539	1284.54	5698.92
cg00013804	0.858124	794.156	5408.21	0.897481	473.747	5022.74	0.882652	559.474	4960.35	0.870537	587.581	4623.44	0.878653	549.889	4705.75	0.932113	257.067	4902.65
cg00013809	0.93875	322.828	6480.46	0.905579	509.175	5842.53	0.897113	576.428	5898.04	0.91157	447.431	5643.16	0.919258	405.921	5759.97	0.932671	382.815	6688.16
cg00013899	0.811451	1136.35	5320.85	0.876338	645.944	5286.18	0.870502	652.316	5057.17	0.840612	786.939	4677.71	0.85217	692.453	4568.13	0.880855	520.5	4587.43
cg00013993	0.968834	139.764	7453.35	0.974269	90.125	7198.74	0.967596	140.022	7167.18	0.978879	53.0667	7094.05	0.967547	130.715	6878.49	0.976901	73.5709	7340.68
cg00014085	0.0466316	10191.2	503.368	0.0485668	9339	481.822	0.038688	10559.8	429.003	0.0521223	9583.42	532.476	0.0491189	9744.2	508.514	0.0424759	10476.1	469.156
cg00014104	0.375257	6922.35	4218.03	0.364749	6546.77	3816.45	0.329166	7018.85	3493.1	0.280344	7191.13	2840.27	0.271316	7477.93	2821.54	0.342882	6805.5	3603.28
cg00014112	0.155923	7115.12	1332.82	0.123684	6922.47	991.161	0.118865	7739.79	1057.59	0.116096	7335.02	976.554	0.116295	7184.37	958.619	0.0916546	7424.69	759.262
cg00014118	0.39199	6068.24	3976.72	0.34238	6348.21	3357.16	0.391726	6014.55	3937.74	0.34879	5852.58	3188.22	0.393974	4890.01	3243.97	0.345906	5963.47	3206.56
cg00014152	0.951127	34.1275	2610.29	0.926425	105.46	2587.07	0.938041	79.1175	2711.79	0.932955	103.426	2830.73	0.95579	26.6868	2738.91	0.930916	83.5666	2473.57
cg00014168	0.590087	4761.25	6997.98	0.635552	4158.26	7425.88	0.640472	3888.06	7104.43	0.645954	3725.6	6979.78	0.628987	4295.17	7451.24	0.608695	5351.44	8480.02
cg00014194	0.326382	6277.61	3090.09	0.470452	4669.91	4237.61	0.390852	5716.65	3732.18	0.387996	4675.92	3027.82	0.365649	5226.4	3070.22	0.332981	6475.22	3282.39
cg00014203	0.72905	132.12	624.57	0.744451	101.391	586.679	0.774909	93.8444	667.338	0.718295	110.958	537.903	0.721123	113.712	552.617	0.655738	169.779	513.865
cg00014260	0.785391	1915.75	7376.91	0.769262	1821.66	6406.68	0.745143	2096.61	6422.38	0.744224	1805.46	5544.26	0.722512	2434.82	6600.06	0.727844	2642.3	7333.89
cg00014272	0.0611089	7063.47	466.244	0.0567155	6717.32	409.896	0.0525708	6799.26	382.825	0.0526961	6610.29	373.276	0.0534619	6325.48	362.921	0.0371049	7669.02	299.377
cg00014285	0.0431265	10051	457.508	0.0425499	9493.89	426.361	0.0444476	9331.02	438.685	0.0384402	9101.52	367.849	0.0478225	8617.74	437.843	0.0274304	9992.97	284.663
cg00014289	0.191607	4585.08	1110.47	0.193744	3949.81	973.177	0.169535	4650.17	969.725	0.180983	4421.85	999.222	0.163564	4005.83	802.889	0.150675	4034.28	733.445
cg00014301	0.882487	706.532	6056.8	0.894316	499.288	5071.27	0.896492	551.401	5641.83	0.877724	622.806	5188.48	0.881452	655.232	5615.44	0.867363	719.468	5358.79
cg00014333	0.656631	3312.21	6525.23	0.695375	2697.47	6385.88	0.638162	3994.63	7221.55	0.646521	3055.57	5771.61	0.644341	3632.22	6761.59	0.632821	4523.74	7968.86
cg00014377	0.886899	876.247	7655.35	0.892862	781.065	7342.59	0.88011	1012.38	8165.95	0.859763	1002.04	6756.35	0.852548	1146.83	7209	0.86992	1113.42	8114.87
cg00014445	0.897994	358.8	4038.96	0.91523	267.77	3970.7	0.911592	285.792	3977.96	0.924759	203.855	3734.57	0.899645	324.456	3805.09	0.918291	252.292	3959.25
cg00014484	0.89661	823.297	8006.94	0.948677	305.905	7502.91	0.915051	588.389	7415.19	0.901619	679.013	7139.28	0.933605	430.404	7458.21	0.965487	178.268	7784.37
cg00014561	0.491368	3683	3654.61	0.468052	3405.21	3084.18	0.462149	3192.96	2829.48	0.458507	3386.09	2951.84	0.453989	3361.84	2878.39	0.465339	3074.45	2762.87
cg00014638	0.636048	565.41	1162.88	0.636822	592.39	1214.09	0.601326	445.642	823	0.606906	480.408	896.104	0.582503	520.393	865.59	0.600391	377.243	717.033
cg00014665	0.882689	564.487	4999.83	0.887672	529.773	4976.81	0.892496	516.686	5119.73	0.892817	479.658	4828.47	0.869656	593.431	4626.58	0.878922	531.643	4585.17
cg00014667	0.823414	2266.25	11033.7	0.833929	1899.11	10038.5	0.822687	2208.83	10712.4	0.836928	1882.66	10175.5	0.834	1888.44	9990.15	0.802005	2537.24	10682.5
cg00014733	0.821363	1408.45	6935.78	0.855352	888.173	5843.4	0.823419	1329.66	6666.68	0.815985	1253.11	6000.15	0.844232	1002.86	5977.3	0.81756	1386.41	6661
cg00014748	0.530231	6110.67	7010.03	0.494727	5294.43	5281.85	0.517047	5701.31	6210.86	0.500254	5173.56	5278.93	0.522226	4740.42	5290.78	0.504782	6132.19	6352.56
cg00014752	0.0693304	7785.68	587.445	0.0568406	7219.08	441.093	0.0697207	7760.78	589.134	0.0697928	7109.44	540.918	0.0633772	7391.55	506.92	0.0403703	7984.98	340.124
cg00014754	0.626616	4817.51	8252.62	0.605595	4692.16	7358.19	0.600322	4829.4	7404.02	0.609125	4557.5	7258.08	0.594351	4663.17	6978.92	0.565915	5834.54	7736.83
cg00014786	0.937169	166.026	3967.98	0.938522	136.769	3614.53	0.916704	212.326	3437.24	0.93215	168.63	3690.55	0.927928	171.357	3493.71	0.920593	184.642	3299.94
cg00014806	0.0512955	6843.02	375.402	0.0653867	6612.69	469.627	0.060626	7130.27	466.632	0.0513275	6368.96	350.001	0.0419241	6608.5	293.555	0.046499	7309.29	361.326
cg00014830	0.47317	2997.69	2782.18	0.580512	2166.88	3137.04	0.552986	2119.22	2745.32	0.54003	2370.56	2900.58	0.506768	2273.3	2438.42	0.513475	2594.54	2843.8
cg00014837	0.885241	544.195	4969.26	0.882408	552.018	4892.75	0.858027	698.333	4824.79	0.855314	714.241	4813.39	0.847468	761.979	4789.17	0.885106	503.787	4651.38
cg00014900	0.791904	1798.61	7225.14	0.751865	2113.32	6706.52	0.753086	2164.43	6906.5	0.765766	1851.18	6378.86	0.766317	1903.89	6571.36	0.72303	2665.38	7219
cg00014986	0	5773.08	0	0	5639.65	0	0.000780349	6102.55	4.84393	0.012546	5444.87	70.4498	0.00670691	5516.45	37.9234	0	5841.7	0
cg00014996	0.0109186	4548.88	51.3195	0.0106585	4243.68	46.7957	0.00261854	4438.99	11.9168	0	4161.52	0	0	4238.68	0	0	4041.31	0
cg00014998	0.172044	4645.03	985.99	0.21552	4215.11	1185.49	0.190167	4844.74	1161.14	0.180336	4181.27	941.934	0.173785	4864.02	1044.13	0.156248	4774.44	902.658
cg00015024	0.120171	9884.98	1363.79	0.079124	9279.67	805.926	0.0793224	10083.5	877.37	0.0925984	9254.41	954.597	0.0939534	9636.05	1009.59	0.0798341	10975.9	960.949
cg00015058	0.0450144	6247.18	299.182	0.0604449	5315.03	348.368	0.0429154	6228.49	283.767	0.0664872	5809.86	420.915	0.0676825	5989.79	442.094	0.041054	5769.28	251.273
cg00015121	0.452143	8151.86	6810.21	0.424593	7639.27	5710.81	0.43709	8047.38	6326.3	0.396673	8467.47	5632.91	0.397651	8391.6	5605.88	0.389555	9107.96	5876.05
cg00015261	0.585116	5340.51	7672.82	0.66382	3781.78	7664.96	0.623798	4221.51	7165.69	0.607059	4133.17	6539.87	0.643323	3746.64	6938.01	0.653327	4015.27	7755.51
cg00015286	0.784073	754.494	3102.84	0.784127	909.594	3667.21	0.790785	693.489	2999.2	0.788329	603.32	2619.38	0.761958	755.658	2738.91	0.797902	568.253	2638.32
cg00015319	0.338889	6360.63	3311.75	0.341451	5885.17	3103.25	0.319769	6456.15	3081.97	0.301347	6202.58	2718.46	0.283117	6097.24	2447.46	0.28538	6768.89	2743.06
cg00015340	0.826133	1733.12	8710.13	0.870528	1110.63	8139.85	0.834389	1590.42	8516.75	0.852699	1256.11	7850.25	0.859686	1221.98	8099.56	0.847519	1454.06	8637.79
cg00015343	0.860375	1135.43	7612.76	0.865716	1044.71	7379.85	0.854774	1047.1	6751.58	0.855021	954.82	6220.86	0.847775	1068.88	6509.73	0.863291	1098.3	7567.05
cg00015373	0.914533	285.011	4119.76	0.932191	182.908	3889.24	0.914971	232.509	3578	0.892958	317.024	3478.88	0.922891	179.785	3348.65	0.920093	187.03	3305.03
cg00015530	0.807304	1726.67	7652.86	0.815221	1603.33	7514.86	0.826758	1609.8	8159.6	0.858846	1136.94	7526.14	0.827184	1485.33	7588.19	0.881989	972.556	8016.02
cg00015572	0.933739	302.458	5671.36	0.928215	313.704	5349.44	0.936028	262.168	5299.23	0.944074	193.573	4955.71	0.948483	163.128	4844.44	0.956938	140.917	5353.7
cg00015603	0.826599	1150.19	5959.62	0.839489	1034.83	5935.25	0.826724	1088.27	5669.39	0.838376	1053	5980.86	0.846365	877.856	5386.96	0.811324	1418.24	6528.57
cg00015639	0.828476	1952.65	9914.5	0.870479	1267.17	9188.42	0.856932	1425.73	9138.65	0.856729	1420.24	9090.69	0.852724	1427.74	8845.6	0.824626	1902.13	9414.25
cg00015699	0.837712	1825.36	9938.48	0.878985	1233.39	9685.04	0.864616	1453.99	9924.41	0.865583	1360.28	9403.55	0.846575	1587.16	9309.49	0.879245	1290.9	10127.5
cg00015770	0.141094	7770	1292.82	0.112038	6630.81	849.255	0.110011	7672.79	960.788	0.120902	6867.36	958.216	0.129097	6893.63	1036.69	0.0908568	6904.99	700.056
cg00015930	0.978657	136.51	10845.2	0.983721	76.6234	10672.9	0.979592	140.474	11543.1	0.976081	158.887	10564.5	0.966223	274.593	10715.5	0.98296	116.197	12471.3
cg00016066	0.0171467	9046.56	159.569	0.00500632	8087.48	41.1954	0.00553698	9469.89	53.2832	0.0104086	8878.17	94.4327	0.00826027	8669	73.0376	0.010332	9657.91	101.872
cg00016127	0.866393	969.405	6934.69	0.85253	1034	6555.73	0.894041	586.923	5796.01	0.897165	595.076	6064.08	0.884393	655.232	5777.51	0.856219	940.721	6197.5
cg00016156	0.072251	6489.76	513.196	0.0574426	5857.98	363.1	0.0533944	6171.98	353.778	0.0498926	6043.69	322.621	0.0529245	5757.33	327.32	0.0467556	5876.72	293.152
cg00016223	0.0157917	9902.51	160.492	0.00961907	9740.24	95.5733	0.00826144	10560.6	88.8054	0.00583377	9862.23	58.4584	0.00726846	9875.53	73.0376	0.00129634	11549.7	15.1216
cg00016238	0.953722	142.044	4988.15	0.94415	154.895	4309.04	0.925659	271.26	4622.73	0.909644	352.998	4560.5	0.929092	377.127	6251.74	0.928532	257.863	4649.48
cg00016255	0.441254	3550.18	2882.63	0.413044	3503.26	2535.63	0.408072	3490.05	2474.96	0.387714	3606.43	2346.99	0.384022	3763.54	2408.67	0.399754	3446.92	2362.19
cg00016324	0.841329	709.299	4291.19	0.870454	493.521	3988.03	0.8374	563.511	3417.13	0.830576	630.301	3580.19	0.86633	450.867	3570.23	0.836212	605.659	3602.71
cg00016360	0.92862	394.772	6436.78	0.932021	301.55	5505.43	0.945471	223.628	5611.3	0.906688	439.187	5239.13	0.910662	478.256	5894.41	0.912102	435.342	5555.17
cg00016406	0.980108	135.588	11608	0.978731	88.9821	8696.35	0.982517	142.896	13650.2	0.983542	86.9381	11171.5	0.977347	176.976	11950.1	0.987726	70.8326	13747.9
cg00016439	0.866475	794.156	5802.39	0.908923	498.464	5972.52	0.892609	506.998	5045.25	0.874414	658.781	5283.15	0.851246	839.23	5374.73	0.864364	733.794	5313.52
cg00016481	0.75216	2459.95	7769.08	0.70044	3008.91	7269.34	0.76083	2259.69	7506.48	0.706805	2980.63	7426.46	0.607931	4148.4	6587.43	0.719303	2792.72	7412.75
cg00016498	0.0390246	9579.68	393.086	0.0446596	7889.74	373.499	0.0227786	9230.11	217.481	0.0352902	8917.15	329.858	0.033925	8555.23	303.94	0.0371668	10367.8	404.074
cg00016522	0.22094	6300.67	1815.21	0.383314	5032.43	3190.17	0.314411	6158.25	2870.03	0.279544	5824.1	2298.61	0.22333	6533.35	1907.41	0.309497	5461.27	2492.67
cg00016593	0.853116	1524.67	9436.25	0.861913	1296.83	8718.73	0.880759	1157.7	9289.85	0.861369	1236.62	8304.94	0.867388	1227.59	8683.53	0.8536	1537.62	9548.37
cg00016618	0.887918	1058.06	9174.19	0.886927	1032.97	8886.85	0.884736	1074	9011.3	0.892484	976.91	8939.33	0.897626	891.627	8694.69	0.92877	666.666	9996.59
cg00016718	0.899672	421.521	4676.63	0.90727	335.33	4259.27	0.910461	321.314	4284.07	0.92409	209.851	3771.96	0.901937	382.745	4440.07	0.890015	354.163	3675.15
cg00016783	0.566731	4581.39	6123.4	0.492472	5073.62	5020.14	0.519103	4885.1	5381.16	0.520637	4747.12	5264.46	0.511254	4940.57	5272.71	0.482243	5690.48	5393.31
cg00016802	0.769067	1890.85	6630.05	0.761319	1943.6	6518.47	0.769181	1738.97	6128.19	0.74244	1987.58	6017.64	0.748344	1888.44	5913.01	0.729624	2421.84	6805.31
cg00016814	0.894381	183.551	2401.1	0.927582	69.2083	2167.33	0.922371	82.3468	2166.61	0.925657	66.7025	2075.63	0.900528	136.243	2138.74	0.904639	76.4037	1673.45
cg00016841	0.0931779	12492.5	1293.91	0.0953274	11002.5	1169.89	0.0990319	12306.8	1363.72	0.0901114	11073.4	1106.56	0.0905425	11060.3	1111.08	0.0837417	13832.3	1273.34
cg00016892	0.743048	2970.94	8880.47	0.742792	2521.16	7569.64	0.721795	2908.78	7806.21	0.733656	2807.5	8008.85	0.758775	2585.11	8446.01	0.731905	3150.86	8874.92
cg00016913	0.380244	5769.39	3601.1	0.388302	5353.75	3462.01	0.355201	5532.58	3102.82	0.374639	4173.03	2559.86	0.394304	4947.6	3285.95	0.338071	6028.73	3130.16
cg00016934	0.0982492	3387.85	380.014	0.0446745	3265.15	157.366	0.0222506	3695.92	86.3834	0.0489055	3398.08	179.872	0.0557145	3054.24	186.106	0.0491368	3303.66	175.888
cg00016968	0.635956	4436.57	7925.05	0.692264	3244.55	7523.71	0.64902	4167.4	7891.12	0.659579	3384.59	6751.53	0.680466	3347.09	7340.78	0.656986	4270.65	8371.24
cg00016996	0.962296	199.231	7637.18	0.955846	251.292	7604.67	0.927578	502.154	7712.35	0.939792	369.487	7328.28	0.949089	289.341	7258.11	0.961661	204.539	7638.78
cg00017002	0.0688346	6650.25	498.999	0.0639768	6807.13	472.099	0.043856	6130.8	285.792	0.0616783	5646.48	377.731	0.0716236	6253.85	490.195	0.0487917	5997.69	312.778
cg00017033	0.0465309	7497.9	370.791	0.0424375	6536.89	294.135	0.0402426	7582.37	322.121	0.0484411	6657.51	344.005	0.0274982	6034.73	173.464	0.0292818	7181.95	219.661
cg00017059	0.896394	187.24	2485.18	0.858151	292.487	2374.45	0.873479	215.555	2178.53	0.877416	236.831	2410.92	0.848025	318.135	2333.21	0.881356	196.58	2203.17
cg00017062	0.208155	4747.41	1274.25	0.272159	3895.44	1493.99		4490.32	1768.89	0.280881	4259.97	1702.96	0.230109	4554.32	1391.11	0.23077	3525.71	1087.72
cg00017121	0.813851	1841.04	8486.29	0.796325	1751.63	7239.47	0.776105	1981.17	7214.1	0.813249	1588.87	7354.56	0.812042	1579.44	7255.76	0.773737	2314.4	8256.35
cg00017157	0.504309	2710.83	2859.7	0.819702	907.947	4582.51	0.473432	2657.7	2479.43	0.0403112	3819.28	164.627	0.0359277	3778.29	144.531	0.0490285	2984.52	159.026
cg00017188	0.0442334	5918.81	278.554	0.0452198	5745.11	276.833	0.063478	6284.19	432.724	0.0514536	5758.15	317.774	0.0457836	5696.23	278.105	0.0414735	5602.14	246.72
cg00017203	0.795721	1750.65	7208.76	0.842886	1326.49	7652.83	0.781017	1944.84	7293.05	0.806329	1609.85	7118.78	0.832065	1428.45	7572.98	0.820519	1630.74	7912.27
cg00017221	0.0587755	7787.53	492.543	0.0277069	6925.77	200.21	0.0351359	7637.26	281.755	0.0244456	7496.91	190.364	0.0179159	6944.9	128.518	0.0142657	7544.07	110.626
cg00017271	0.454779	6149.41	5212.76	0.363588	6537.71	3792.18	0.370675	6582.9	3936.25	0.370473	6430.42	3843.11	0.369115	6393.6	3799.24	0.356758	7415.14	4168.07
cg00017362	0.468146	6051.64	5414.76	0.582736	4229.94	6047.04	0.524683	5023.16	5655.24	0.459896	5322.71	4617.41	0.498678	5132.3	5204.7	0.545732	4785.58	5869.26
cg00017363	0.957683	231.514	7502.52	0.980569	58.4975	7998.5	0.974698	102.53	7801.96	0.978063	75.6961	7833.42	0.981751	42.1371	7646.48	0.983837	42.1812	8654.31
cg00017429	0.812688	1322.67	6172.54	0.831565	1089.21	5871.12	0.855448	833.963	5527.14	0.81203	1181.16	5534.61	0.815696	1151.75	5539.99	0.849823	966.189	6033.38
cg00017437	0.109528	5466.08	684.625	0.0483912	5728.14	296.373	0.0653763	6203.41	440.92	0.106073	5378.43	650.067	0.0693593	5945.95	450.596	0.0467021	6195.8	308.432
cg00017441	0.0081009	7921.77	65.5143	0.00745123	7403.25	56.3281	0.0119219	7430.84	90.8652	0.00838347	6676.15	57.2879	0.00369694	7203.15	27.0995	0.00106364	8404.06	9.05488
cg00017461	0.700106	3319.59	7983.07	0.663387	3416.75	6930.71	0.679173	3767.77	8187.86	0.70255	3099.79	7557.62	0.640124	3714.38	6784.77	0.740594	2917.67	8615.32
cg00017475	0.893709	772.942	7339.79	0.885019	870.047	7466.51	0.887166	884.017	7736.95	0.889428	780.194	7080.18	0.871965	917.184	6927.38	0.894428	856.358	8102.42
cg00017489	0.212695	3481.01	967.428	0.162105	3299.75	657.739	0.149815	3703.99	670.317	0.153179	3570.46	663.937	0.143904	3630.11	627.008	0.134987	3363.36	540.463
cg00017546	0.668047	4234.58	8723.23	0.668376	3958.05	8178.85	0.718652	3243.01	8539.09	0.70802	3212.21	8031.77	0.645972	4290.96	8011.89	0.64911	4771.25	9011.31
cg00017601	0.752954	2589.08	8195.84	0.755606	2379.45	7665.83	0.721088	2778.8	7442.75	0.742539	2438.76	7322	0.75651	2266.97	7354.06	0.732515	2743.37	7786.63
cg00017639	0.841092	885.47	5216.03	0.818274	481.986	2620.56	0.823255	901.778	4666.15	0.778853	570.344	2360.86	0.754886	1031.66	3485.21	0.834101	581.783	3427.84
cg00017826	0.480333	5535.11	5208.59	0.522563	5057.15	5644.59	0.503598	5142.64	5318.64	0.457803	5444.12	4681.16	0.518386	4863.32	5342.28	0.480693	5344.28	5039.46
cg00017842	0.751894	1736.81	5566.53	0.798308	1146.88	4935.21	0.752503	1621.1	5232.94	0.772937	1356.53	4958.12	0.73872	1582.25	4756.23	0.776991	1442.12	5372.94
cg00017931	0.77427	2106.68	7569.09	0.737467	2352.26	6888.5	0.763372	1845.54	6276.4	0.769658	1839.19	6479.56	0.731614	2229.75	6350.85	0.727821	2378.07	6626.48
cg00017970	0.204141	9043.79	2345.41	0.176527	8963.29	1942.89	0.215514	9315.69	2586.68	0.204037	8733.53	2264.38	0.168116	8461.13	1730.12	0.192521	10085.3	2428.41
cg00018010	0.708834	1781.09	4579.45	0.603367	2317.65	3677.79	0.648925	1998.93	3879.65	0.680447	1882.66	4221.82	0.667612	1864.57	3945.9	0.626501	2092.35	3677.41
cg00018024	0.0117067	6813.49	81.8929	0.0145892	6397.14	96.1911	0.0159503	6333.01	104.272	0.0118311	6044.78	73.5697	0.0102732	5940.64	62.7008	0.00343795	6625.91	23.2031
cg00018044	0.750122	1353.11	4362.16	0.79222	1113.92	4628.44	0.786555	830.734	3429.79	0.756303	758.46	2664.19	0.724676	1349.09	3814.12	0.763574	1107.85	3900.96
cg00018103	0.831363	1377.09	7281.92	0.816772	1486.33	7071.35	0.837602	1188.38	6645.08	0.833679	1196.9	6500.67	0.839619	1174.22	6670.73	0.813417	1451.67	6764.56
cg00018128	0.237868	5816.43	1846.57	0.284958	5101.64	2072.95	0.278194	5398.56	2119.22	0.222817	5575.28	1627.09	0.26257	5272.75	1913.02	0.39023	4373.32	2862.75
cg00018181	0.287181	6125.43	2508.11	0.230355	6608.56	2007.88	0.239911	6816.22	2183	0.200676	6188.34	1578.73	0.239568	6032.63	1932.04	0.210545	6902.6	1867.57
cg00018184	0.514004	6463.01	6941.24	0.455179	6731.33	5707.34	0.470506	7156.91	6448.45	0.494102	6136.63	6091.21	0.482341	6293.88	5957.64	0.428389	8122.67	6162.41
cg00018198	0.608758	3088.08	4960.53	0.642532	2636.51	4918.75	0.63134	2522.07	4490.38	0.598406	2657.61	4109.05	0.638561	2439.03	4485.77	0.617792	2775.21	4647.42
cg00018204	0.893599	320.983	3535.59	0.906332	233.166	3223.7	0.896309	223.628	2797.46	0.898936	233.084	2962.69	0.91593	166.441	2902.84	0.882054	282.535	2860.78
cg00018229	0.501087	4660.71	4781.45	0.488505	4704.51	4588.58	0.465315	4868.96	4324.29	0.471045	4565	4154.28	0.454532	5005.18	4254.09	0.4735	5119.85	4694.39
cg00018261	0.0139582	4200.45	60.8761	0.00286922	3908.62	11.5347	0.0024097	4244.9	10.4952	0	3980.41	0	0.0039185	3827.45	15.4503	0	4008.81	0
cg00018524	0.0699727	3920.05	302.458	0.0757616	3885.55	326.703	0.045601	3532.03	173.538	0.0367644	3296.9	129.652	0.0387621	3602.72	149.313	0.0342504	3602.12	131.296
cg00018539	0.883802	517.447	4696.28	0.879496	462.212	4103.29	0.856138	655.545	4496.34	0.856083	556.104	3902.81	0.88016	438.928	3958.12	0.847504	651.819	4178.26
cg00018557	0.0685158	6082.07	454.726	0.0687568	6204.85	465.508	0.0708353	6751.63	522.337	0.0727575	5449.37	435.44	0.0780796	6127.44	527.416	0.0452953	6979	335.858
cg00018606	0.242107	5146.8	1676.08	0.177891	4837.99	1068.5	0.187756	4965.03	1170.82	0.224819	4723.89	1399.03	0.151768	5085.24	927.76	0.163994	4787.17	958.686
cg00018696	0.909213	302.536	4031.31	0.895376	334.507	3718.52	0.898321	282.563	3379.89	0.899273	317.024	3723.11	0.915093	223.327	3484.68	0.9051	248.312	3322.01
cg00018739	0.916704	323.75	4663.53	0.922264	288.368	4607.64	0.914213	316.47	4438.24	0.917067	302.784	4453.98	0.913552	356.761	4826.9	0.940163	195.785	4647.42
cg00018828	0.897364	969.405	9350.01	0.835567	1498.69	8123.73	0.866765	1413.62	9846.9	0.86682	1268.1	8904.41	0.883924	1124.36	9323.53	0.879158	1309.21	10252.4
cg00018845	0.118905	9576.91	1305.92	0.121165	8768.85	1222.75	0.123722	9469.08	1351.06	0.116228	8965.11	1192.19	0.108091	8721.67	1069.1	0.109688	10047.1	1250.14
cg00018850	0.840203	521.136	3265.89	0.851164	556.138	3752.32	0.848947	556.245	3688.23	0.846928	457.924	3086.91	0.835169	510.561	3093.59	0.791375	694	3011.88
cg00018866	0.874186	426.133	3655.7	0.901585	295.783	3625.8	0.890881	344.726	3630.88	0.878956	327.517	3104.4	0.912229	245.097	3586.7	0.906876	210.906	3027.73
cg00018896	0.807873	1497	6715.22	0.773056	1760.69	6338.22	0.735268	1917.39	5603.1	0.734769	2004.07	5828.9	0.756548	1698.12	5587.81	0.770851	1777.98	6317.48
cg00019076	0.816848	1191.69	5760.89	0.877765	728.335	5948.25	0.850337	942.144	5921.13	0.826538	1126.45	5843.97	0.840335	903.841	5283.34	0.84126	1046.57	6076.39
cg00019082	0.869658	927.899	6858.26	0.893489	674.781	6499.4	0.886558	736.278	6535.59	0.880481	742.721	6208.2	0.888373	715.628	6491.13	0.908446	578.599	6733.44
cg00019085	0.112355	6451.02	829.206	0.0541613	8791.92	509.175	0.0736214	6553.84	528.796	0.0688668	6446.16	484.155	0.0735342	5916.75	477.554	0.077374	6457.71	549.948
cg00019093	0.0461747	7027.5	345.042	0.0410895	6877.16	298.972	0.0440159	7276.39	339.627	0.0435842	6741.45	311.767	0.0413807	6953.32	304.471	0.0315734	7259.94	239.954
cg00019118	0.647007	2121.44	4071.72	0.675756	1976.56	4327.73	0.642138	2245.16	4208.1	0.639004	2134.48	3955.28	0.688409	1780.29	4154.19	0.627807	1954.66	3465.76
cg00019137	0.037512	6735.96	266.425	0.0297438	5977.72	186.316	0.0307718	6327.79	204.074	0.0105889	6041.76	65.7303	0.0249043	6287.09	163.128	0.0250006	6675.71	173.74
cg00019151	0.922812	121.752	2651.15	0.905493	145.832	2355.38	0.922392	74.2736	2071.28	0.916207	98.9295	2175.13	0.893845	160.121	2190.28	0.896292	113.014	1840.97
cg00019196	0.32758	3248.57	1631.31	0.384777	2784.81	1804.23	0.358804	3059.75	1768.15	0.38028	2904.18	1843.46	0.606188	1781.7	2896.46	0.398632	2959.85	2028.29
cg00019275	0.804931	1411.22	6235.87	0.819491	1154.3	5694.34	0.816938	1131.87	5497.34	0.809298	1232.87	5656.43	0.811515	1166.49	5452.85	0.825699	1144.46	5895.29
cg00019301	0.0736276	7401.06	596.18	0.0623926	6385.29	431.56	0.0595869	7035	452.092	0.0628021	6613.29	449.861	0.0557419	6767.92	405.43	0.0491932	7130.22	374.08
cg00019308	0.884115	703.764	6132.14	0.889177	640.177	5938.72	0.874045	730.626	5763.98	0.879535	679.766	5693.21	0.894677	548.484	5508.64	0.885148	608.842	5462.92
cg00019366	0.908998	404.918	5043.51	0.913154	347.689	4707.3	0.908571	343.919	4411.43	0.91885	293.041	4450.37	0.913078	343.417	4657.93	0.937468	191.009	4362.76
cg00019377	0.16469	12045.2	2394.55	0.16466	11932.7	2371.85	0.153294	12800.9	2335.68	0.151361	11463.1	2062.36	0.150821	11765.4	2107.39	0.140588	14149.8	2331.07
cg00019458	0.851669	1297.77	8025.5	0.85379	1169.12	7411.05	0.861578	1057.59	7205.16	0.81629	1579.88	7464.31	0.85969	1089.24	7286.58	0.841091	1354.57	7698.91
cg00019463	0.0617925	2187.85	150.683	0.0403686	2372.03	103.99	0.045139	2310.55	113.954	0.0565949	2664.35	165.833	0.0493475	2448.87	132.309	0.0608773	2004.01	136.389
cg00019495	0.393266	5019.51	3318.3	0.315895	5394.95	2537.37	0.370113	4971.49	2979.93	0.308416	5133.09	2333.73	0.312015	5349.3	2471.37	0.304956	5743.01	2563.66
cg00019511	0.841977	1057.03	6164.9	0.850726	981.274	6162.3	0.854778	914.696	5972.52	0.835457	1011.78	5644.97	0.859909	821.673	5657.42	0.852056	955.842	6080.92
cg00019576	0.959119	310.837	9638.71	0.967283	250.468	10361.5	0.97334	180.033	10223.9	0.97297	179.122	10047.3	0.970462	189.617	9515.26	0.977359	158.379	11153.4
cg00019654	0.578446	2411.98	3446.88	0.5531	2346.49	3027.86	0.587076	2126.49	3165.51	0.596384	2096.26	3245.19	0.600858	2043.65	3227	0.51178	2313.6	2530.08
cg00019678	0.433739	4095.3	3213.48	0.328103	4458.99	2226.26	0.363418	4065.67	2378.14	0.337106	4204.51	2189	0.328934	4074.66	2046.28	0.296176	4531.7	1949.06
cg00019759	0.313322	7727.57	3571.62	0.28533	7130.1	2886.6	0.245762	8451.05	2786.28	0.303901	7269.07	3217.17	0.241689	6678.73	2160.52	0.23172	8240.46	2515.56
cg00019778	0.124884	9777.99	1409.65	0.0999289	9875.36	1107.5	0.0991962	10748.7	1194.65	0.104146	9812.76	1152.39	0.0956843	9667.65	1033.5	0.0888855	11519.5	1133.56
cg00019809	0	10348.9	0	0	10240.4	0	0	10971.5	0	0.00390669	10219	40.4712	0.00522844	10322.2	54.7782	0	11454.2	0
cg00019826	0.78172	1098.54	4292.28	0.777949	1122.16	4281.81	0.778231	1070.51	4107.55	0.762478	1111.46	3888.95	0.733718	1339.96	3967.69	0.79558	866.705	3762.3
cg00019838	0.909732	244.427	3471.17	0.893032	268.594	3077.25	0.88844	288.214	3091.65	0.884242	263.063	2773.34	0.885007	264.059	2801.88	0.886383	237.17	2630.44
cg00019841	0.886977	765.426	6791.65	0.954222	219.246	6654.52	0.912116	561.577	6866.28	0.932752	363.627	6430.72	0.910667	527.112	6392.83	0.950797	236.559	6503.67
cg00019877	0.70981	2646.26	6717.4	0.529683	4355.18	5017.54	0.605127	3305.98	5219.53	0.616803	3164.99	5255.41	0.588961	3633.62	5349.76	0.547908	4170.37	5175.43
cg00019880	0.938088	468.561	8614.89	0.94732	402.067	9028.38	0.933088	519.108	8633.5	0.946015	391.971	8621.11	0.932259	483.172	8025.71	0.954921	313.574	8760.96
cg00019997	0.735751	676.093	2160.88	0.822758	315.557	1929.02	0.8125	314.048	1794.21	0.751144	535.119	1917.03	0.809092	411.539	2167.96	0.841051	243.537	1817.77
cg00020052	0.0421485	6947.25	310.101	0.0390849	6334.2	261.709	0.0300142	7578.33	237.59	0.0176144	5953.76	108.546	0.0441564	6295.28	295.438	0.0103154	7121.46	75.2687
cg00020175	0.871944	957.415	7200.02	0.891439	706.913	6625.92	0.893077	684.609	6553.47	0.892929	661.779	6352.93	0.892589	700.88	6655.32	0.874763	917.64	7108.08
cg00020191	0.0771365	3296.53	283.895	0.069125	3552.69	271.242	0.0581001	3787.95	239.825	0.0360293	3368.85	129.652	0.0737967	3547.94	290.656	0.0541985	3297.3	194.68
cg00020297	0	6848.43	0	0.00318545	5865.93	19.0649	0.00563261	6079.77	35.0054	0.000554457	5335.01	3.01515	0	5755.72	0	0.000878912	6333.32	5.6593
cg00020340	0.942982	337.399	7233.87	0.951688	267.775	7244.66	0.948736	288.236	7185.05	0.948269	275.585	6884.8	0.962438	174.818	7041.62	0.969052	132.428	7277.86
cg00020348	0.855011	1593.85	9988.75	0.866348	1370.98	9535.05	0.848784	1565.4	9347.94	0.852792	1381.27	8581.13	0.854473	1432.66	8999.16	0.852512	1604.48	9852.28
cg00020352	0.0317982	9448.71	313.604	0.0315827	8641.15	285.072	0.0309473	9986.57	322.121	0.0362076	8977.1	341.007	0.0366167	8805.95	338.501	0.0100594	10551.7	108.239
cg00020390	0.829094	920.52	4950.7	0.752138	1205.38	3961.17	0.815472	871.1	4291.52	0.835512	734.477	4238.7	0.760649	1066.07	3705.72	0.760698	1201.77	4138.08
cg00020405	0.192195	3397.07	832.032	0.175315	3377.2	739.198	0.149826	3585.32	649.463	0.145248	3697.12	645.243	0.163791	3570.42	718.934	0.138572	3076.84	511.035
cg00020419	0.889673	487.931	4741.05	0.922544	273.537	4449.06	0.921035	262.38	4226.72	0.926658	230.086	4170.56	0.899524	351.142	4038.89	0.911409	330.287	4426.7
cg00020446	0.840403	1757.11	9779.1	0.677243	3787.51	8157.18	0.78772	2383.21	9214.62	0.82825	1797.22	9149.18	0.810059	2009.24	8995.44	0.712629	3453.29	8811.53
cg00020474	0.557955	3654.41	4738.87	0.408013	4042.92	2855.4	0.441552	4022.08	3259.23	0.486903	3721.1	3626.02	0.424565	4121.71	3114.85	0.389792	4132.17	2703.45
cg00020533	0.913044	393.85	5185.46	0.894294	486.93	4965.54	0.894841	492.466	5041.53	0.891544	428.695	4346.04	0.904573	385.554	4602.67	0.912061	323.92	4396.71
cg00020622	0.0387258	6814.43	278.554	0.0207489	6743.69	145.008	0.0217557	7305.45	164.694	0.0239427	6774.42	168.63	0.0195129	6922.42	139.755	0.019314	7173.99	143.257
cg00020649	0.219503	6974	1989.45	0.103513	6459.54	757.397	0.143256	7160.48	1214.02	0.183158	6462.08	1471.39	0.118108	4780.14	653.576	0.0904761	6891.9	695.528
cg00020720	0.108999	6933.42	860.421	0.0924291	6426.48	664.672	0.0763935	7211.81	604.775	0.0929345	6580.31	684.44	0.0919066	6667.49	684.927	0.0773624	7283.82	619.128
cg00020778	0.953477	59.0314	3259.34	0.949578	53.554	2891.8	0.940364	68.6223	2658.92	0.925317	122.912	2761.88	0.950073	36.5188	2597.83	0.933813	80.3831	2544.99
cg00020794	0.763612	2175.86	7351.8	0.763015	2163.58	7287.99	0.730947	2380.79	6739.66	0.760093	1951.61	6500.07	0.760916	2096.32	6990.08	0.727413	2822.16	7797.95
cg00020799	0.600367	3121.28	4839.32	0.576447	3453	4835.55	0.611905	2729.55	4461.33	0.626065	2581.16	4488.96	0.616268	2674.3	4455.48	0.587919	2728.25	4035.08
cg00020991	0.604608	2851.95	4513.94	0.472357	3272.56	3019.19	0.503458	3243.01	3389.57	0.478073	3612.43	3400.49	0.493205	3520.55	3523.47	0.46584	3820.19	3418.78
cg00021028	0.118997	7264.55	994.726	0.09361	6067.26	636.941	0.0960746	7061.64	761.182	0.0923672	6204.83	641.625	0.0963143	6206.79	672.174	0.0621211	6051.81	407.47
cg00021030	0.672696	3192.3	6766.54	0.576717	4289.27	5980.31	0.607788	4073.75	6467.81	0.621746	3450.54	5836.13	0.641713	3207.34	5923.63	0.575384	4533.29	6278.43
cg00021044	0.434151	1954.49	1576.32	0.53399	1343.79	1654.41	0.469107	1362.76	1292.52	0.406726	1633.84	1188.65	0.462632	1351.2	1249.37	0.373373	1545.58	980.514
cg00021108	0.0983979	7396.44	818.138	0.106444	7093.02	856.864	0.0784668	7949.7	685.416	0.0860044	6964.79	664.776	0.0744798	6558.64	535.843	0.0801082	7668.23	676.491
cg00021123	0.650721	4646.87	8843.64	0.560449	6866.45	8882.55	0.603406	6394.8	9881.62	0.611633	5022.92	8068	0.564098	6788.28	8914.1	0.636978	5645.92	10082.1
cg00021128	0.0324709	8294.11	281.712	0.0267794	7300.99	203.648	0.0242026	8428.12	211.522	0.0223859	6957.77	161.612	0.0298874	7799.34	243.364	0.0273744	7963.2	226.938
cg00021152	0.938981	261.952	5569.81	0.946943	196.914	5299.18	0.945372	205.867	5293.27	0.930578	270.557	4967.16	0.930246	266.166	4883.23	0.95521	130.523	4916.23
cg00021166	0.059855	5714.05	370.156	0.0678115	5725.34	423.761	0.0521053	5902.33	329.945	0.0465463	5680.95	282.218	0.0654294	5713.79	407.024	0.0531346	6021.57	343.52
cg00021237	0.294118	7523.23	3176.35	0.319983	6865.1	3277.43	0.280809	7879.2	3115.48	0.236949	7240.59	2279.46	0.241737	6643.63	2149.89	0.222135	7371.24	2133.56
cg00021242	0.831869	1401.99	7431.51	0.831818	1283.65	6843.44	0.819037	1439.45	6967.57	0.809932	1373.02	6276.95	0.843937	1108.91	6537.36	0.826304	1272.6	6529.7
cg00021256	0.316978	4429.2	2101.92	0.270307	3942.4	1497.46	0.258543	4537.15	1616.95	0.290122	4128.81	1728.29	0.26086	4550.81	1641.38	0.208186	4542.84	1220.71
cg00021275	0.760063	1753.42	5871.18	0.731384	1777.17	5111.13	0.72013	2065.13	5571.08	0.763895	1474.95	5095.61	0.726535	1759.22	4939.55	0.733239	1885.42	5457.26
cg00021325	0.0925733	9564.92	985.99	0.0665683	9208	663.805	0.0646181	9538.51	665.848	0.0642243	8818.22	612.076	0.0673427	8944.3	653.045	0.0663796	10239.7	735.143
cg00021476	0.27881	8192.44	3205.83	0.272356	7952.36	3013.99	0.276704	8254.06	3195.92	0.255572	7670.78	2667.81	0.251446	7390.14	2516	0.236591	8667.05	2717.03
cg00021513	0.666128	3564.02	7310.31	0.649618	3322.82	6346.02	0.629471	3748.39	6537.82	0.654438	3207.72	6264.28	0.659	2978.39	5949.14	0.619911	3986.52	6664.96
cg00021527	0.0534657	8386.14	479.346	0.0419711	7911.16	350.968	0.0386983	8854.7	360.482	0.0382	7734.49	311.164	0.0556387	8107.18	483.54	0.0360951	8741.06	331.069
cg00021532	0.156738	1944.35	379.983	0.333805	1162.53	632.608	0.197283	2018.3	520.613	0.255425	1408.25	517.4	0.295309	1416.51	635.51	0.225399	1380.04	430.673
cg00021539	0.0159594	6667.77	109.761	0.019347	5997.23	120.291	0.023395	6370.58	155.006	0.0122766	6171.1	77.9445	0.0158254	5752.41	94.1062	0.0120587	6550.82	81.179
cg00021540	0.050878	6805.21	370.156	0.0392682	6069.73	252.177	0.0459103	6632.96	323.986	0.0410929	6147.87	267.746	0.0363771	6290.36	241.239	0.0300459	6604.94	207.696
cg00021550	0.89399	400.306	4219.12	0.918177	283.424	4302.6	0.902745	324.543	3940.72	0.910448	287.795	3942.61	0.897941	332.181	3802.43	0.925003	194.989	3638.36
cg00021558	0.0838837	4681.92	437.854	0.072999	4169.8	336.236	0.0612911	4382.95	292.705	0.0745019	3990.16	329.255	0.0624017	3939.82	268.87	0.0525587	4296.91	243.916
cg00021576	0.0352532	3455.88	129.937	0.036927	3380.55	133.454	0.0480884	3261.46	169.814	0.0218971	2836.05	65.7303	0.0348969	3265.22	121.682	0.0255935	2787.21	75.8346
cg00021600	0.565537	1402.92	1956.34	0.794212	582.503	2634.03	0.764263	918.732	3302.75	0.650523	1262.1	2535.44	0.602601	1613.15	2597.75	0.7823	697.98	2867.53
cg00021762	0.866498	744.348	5480.27	0.873248	641	5105.06	0.887792	594.996	5498.83	0.874974	606.318	4943.04	0.874017	611.69	4937.42	0.905878	463.197	5420.48
cg00021783	0.0713271	5558.17	434.578	0.0610048	4501.83	298.972	0.05591	5031.23	303.877	0.0538972	4970.46	288.852	0.0535743	4677.92	270.464	0.0439809	4709.97	221.279
cg00021786	0.977483	251.806	15272.5	0.980311	187.851	14331.9	0.986768	114.64	16006.8	0.984813	119.165	14212.1	0.987432	80.7627	14201.6	0.984175	156.787	15970
cg00021855	0.595962	3929.27	5943.24	0.605565	3577.41	5645.81	0.574388	4177.08	5772.17	0.52159	4237.48	4728.97	0.536828	4374.53	5186.1	0.575703	4476.78	6209.95
cg00021933	0.89475	1020.14	9522.5	0.936775	566.849	9880.3	0.922562	753.231	10165	0.912154	843.149	9793.27	0.86822	1365.24	9653.61	0.930888	631.922	9858.47
cg00021944	0.0712535	7058.86	549.228	0.0692374	6365.51	480.956	0.0647535	7451.58	522.847	0.0604342	6406.44	418.503	0.0735578	7261.62	584.499	0.0529382	6703.63	380.305
cg00021945	0.00721359	5309.94	39.3086	0	4836.42	0	0	5095.15	0	0.00478596	4790.48	23.5182	0	4754.1	0	0	5264.85	0
cg00021978	0.871221	474.096	3883.91	0.870873	443.262	3663.93	0.882341	383.478	3625.67	0.892536	359.744	3818.39	0.872529	433.31	3650.46	0.893728	303.227	3391.05
cg00022024	0.560458	5313.74	6903.02	0.56726	4568.57	6119.84	0.587429	4158.52	6063.39	0.594823	4247.97	6383.08	0.550398	4533.95	5672.83	0.538611	5486.74	6521.78
cg00022054	0.638998	2437.81	4492.1	0.58227	2802.11	4045.23	0.617823	2529.34	4250.55	0.647009	2086.51	4007.74	0.657998	1966.4	3975.66	0.641298	2213.32	4135.82
cg00022076	0.83229	1015.52	5535.96	0.846622	807.43	5008.87	0.841468	889.669	5253.05	0.831965	898.61	4944.25	0.845269	816.757	5008.1	0.834136	905.702	5057.72
cg00022101	0.882454	902.995	7529.78	0.893213	748.932	7100.81	0.881208	811.358	6760.52	0.872005	930.837	7022.9	0.885493	813.948	7067.66	0.876289	898.54	7072.99
cg00022138	0.0598124	9082.53	584.169	0.0513396	8595.01	470.557	0.0538473	9479.57	545.191	0.0501008	8920.9	475.791	0.0540859	8904.97	514.891	0.0451559	9377.76	448.217
cg00022145	0.88945	891.927	7980.74	0.886276	798.367	7001.15	0.877661	1000.27	7893.35	0.875572	983.299	7622.91	0.864692	987.412	6949.16	0.843092	1477.14	8474.24
cg00022235	0.710124	2149.11	5509.75	0.773814	1158.41	4305.2	0.724969	1865.72	5181.55	0.693051	1555.89	3738.79	0.706576	2302.79	5786.01	0.780476	1201.77	4628.18
cg00022259	0.838996	1234.12	6952.16	0.85735	990.337	6553.13	0.8359	1130.25	6266.72	0.850274	961.565	6028.5	0.850034	1006.37	6271.15	0.834285	1118.2	6132.98
cg00022262	0.512001	4542.65	4870.99	0.427658	5087.63	3876.24	0.459184	4529.88	3931.04	0.466627	4532.02	4052.37	0.471575	4590.13	4185.55	0.428325	5302.9	4048.1
cg00022308	0.0909921	8473.77	858.237	0.0863502	8253.09	789.461	0.0776875	9069.45	772.354	0.0790913	7946.59	691.073	0.0810006	7580.46	676.956	0.0575515	9241.67	570.457
cg00022492	0.0846698	3901.6	370.156	0.100381	3915.21	448.025	0.0586105	4637.26	294.94	0.0563937	3482.02	214.076	0.0648592	3738.26	266.213	0.0508502	3797.9	208.828
cg00022558	0.0925479	6762.78	699.911	0.0787818	6283.95	545.95	0.0733737	7283.66	584.665	0.0788125	6370.46	553.582	0.0801179	6251.04	553.149	0.0640576	7002.88	486.134
cg00022594	0.854756	767.408	5104.66	0.851826	705.265	4629.31	0.83852	902.586	5206.13	0.828914	819.916	4457	0.85605	677.003	4620.73	0.859281	709.918	4945.66
cg00022606	0.171136	9974.45	2080.08	0.191405	9374.42	2242.73	0.155896	10038.2	1872.42	0.154027	9233.42	1699.34	0.161071	9329.15	1810.35	0.151667	11276.7	2033.95
cg00022633	0.0604464	5466.86	358.145	0.0555896	5141.19	308.505	0.0400042	4904.48	208.543	0.078354	4886.52	423.93	0.0467138	5007.29	250.272	0.0398617	4561.94	193.548
cg00022642	0.0528188	5069.32	288.263	0.0373826	4764.66	188.916	0.047669	5836.94	297.174	0.0406014	4830.31	208.649	0.0455539	5388.63	261.962	0.0387389	6078.87	249.009
cg00022688	0.483256	5290.69	5041.33	0.465586	4973.93	4420.46	0.445049	5303.3	4333.23	0.476984	4525.28	4218.2	0.48944	4528.33	4436.88	0.430816	5882.29	4528.01
cg00022858	0.0837546	5585.84	519.747	0.0737236	5539.96	448.892	0.087472	5424.4	529.55	0.0745724	5205.79	427.549	0.0588649	5107.72	325.725	0.0663525	5052.2	366.157
cg00022866	0.681779	3269.78	7219.68	0.606329	3967.94	6265.42	0.579326	4386.18	6178.09	0.607171	3938.44	6241.97	0.584507	3991.79	5756.25	0.55975	4819.8	6255.23
cg00022871	0.820331	1444.42	7051.52	0.845544	1127.93	6722.11	0.817021	1525.84	7259.53	0.791798	1673.56	6744.9	0.822528	1341.36	6680.29	0.820168	1471.57	7167.5
cg00022900	0.86059	673.326	4773.81	0.823434	874.99	4546.98	0.830614	854.146	4678.81	0.830734	783.192	4334.58	0.824509	880.665	4607.45	0.81359	737.773	3656.47
cg00022911	0.137764	5852.4	951.049	0.160612	5171.67	1008.71	0.136483	6058.95	973.449	0.13331	5184.81	812.885	0.14302	5038.89	857.62	0.100464	5737.44	651.951
cg00022966	0.863677	555.264	4151.42	0.885534	462.212	4349.4	0.85477	575.62	3976.47	0.86361	534.369	4016.79	0.881473	405.218	3757.27	0.852534	510.154	3527.44
cg00022997	0.532456	2368.63	2811.37	0.568965	2092.73	2894.39	0.559594	2322.66	3078.32	0.665692	1600.86	3386.84	0.693027	1525.36	3669.44	0.63002	1716.7	3093.55
cg00023001	0.35147	5204.9	2874.99	0.465351	3818.81	3410.89	0.442339	4027.73	3274.13	0.414797	4164.03	3022.39	0.431239	3787.42	2947.47	0.445455	3959.46	3260.89
cg00023024	0.630444	1459.18	2659.88	0.659481	1549.77	3195.11	0.638356	1555.71	2922.58	0.660513	1423.99	2965.1	0.653585	1434.07	2894.33	0.595493	1640.29	2561.97
cg00023132	0.0292053	7921.27	241.311	0.0149271	7334.43	112.656	0.0229098	7682.47	182.475	0.0201695	7370.25	153.773	0.030068	7201.93	226.361	0.000409259	8193.5	3.39558
cg00023154	0.126045	8826.11	1287.36	0.104845	7957.3	943.713	0.109753	9100.94	1134.33	0.120761	7908.37	1099.93	0.10939	8422.5	1046.79	0.0992491	9499.53	1057.72
cg00023168	0.0394955	4892.22	205.278	0.0430559	4926.97	226.179	0.0417403	4550.87	202.585	0.0455186	4401.61	214.679	0.0239404	4254.44	106.804	0.0296708	4526.92	141.482
cg00023174	0.668744	1330.05	2887	0.670696	1282.83	2816.41	0.635275	1520.19	2822.03	0.703376	1178.91	3032.64	0.679149	1267.62	2894.86	0.631204	1329.11	2445.95
cg00023185	0.165577	7928.32	1593.09	0.0915259	7976.93	813.725	0.107723	8580.06	1047.93	0.154472	7501.7	1388.78	0.122481	7795.62	1102.05	0.0604359	8363.88	544.425
cg00023233	0.101073	6649.33	758.874	0.0992611	5797.84	649.94	0.0842669	6860.62	640.525	0.0932873	6253.55	653.685	0.0929331	6237.69	649.325	0.0850155	6173.58	582.908
cg00023288	0.0498664	6203.83	330.847	0.0537267	4997.82	289.44	0.0251955	5173.32	136.298	0.056616	4994.44	305.736	0.0439571	5585.97	261.43	0.0610814	6198.25	409.733
cg00023321	0.824807	848.576	4465.89	0.835902	723.391	4194.28	0.837894	652.316	3888.58	0.816779	700.001	3566.32	0.847018	612.392	3944.31	0.842912	627.943	3906.05
cg00023351	0.890458	958.337	8603.12	0.922252	590.742	8193.58	0.885509	811.358	7048.76	0.907531	638.545	7248.43	0.90343	634.865	6874.77	0.898042	775.179	7708.53
cg00023411	0.859945	1626.94	10603.5	0.866763	1325.88	9275.94	0.852631	1479.91	9140.89	0.864205	1230.18	8465.34	0.849911	1444.24	8744.64	0.886339	1148.84	9738.52
cg00023415	0.899709	554.341	5870.08	0.920581	376.526	5523.62	0.927398	356.836	5835.48	0.883105	597.324	5268.08	0.921529	379.936	5636.17	0.917716	413.058	5722.12
cg00023464	0.340804	8445.17	4417.85	0.407359	7493.44	5219.45	0.34626	8989.53	4814.36	0.347782	8049.27	4345.44	0.359684	6411.86	3657.9	0.370647	9479.63	5641.76
cg00023492	0.0627679	4774.9	326.48	0.0516663	4353.73	242.644	0.0389244	4166.39	172.793	0.0602425	3662.81	241.212	0.0491467	3487.87	185.446	0.0351304	4298.81	160.158
cg00023507	0.53834	3396.15	4076.85	0.741819	1928.77	5829.15	0.751763	1900.44	6058.14	0.559935	2719.06	3586.95	0.732967	1923.56	5554.37	0.218088	3618.03	1037.02
cg00023673	0.862649	920.52	6409.48	0.85907	843.682	5752.4	0.860067	829.927	5715.57	0.860305	836.404	5766.78	0.861927	810.437	5683.46	0.873062	795.076	6156.19
cg00023695	0.0178821	11298	207.532	0.0124722	10272.5	131.001	0.0154409	13181.1	208.289	0.0106676	11090.6	120.664	0.0194642	10938.1	219.113	0.0136336	12913	179.867
cg00023702	0.862424	399.384	3130.49	0.870897	290.016	2630.96	0.883854	312.433	3138.57	0.865597	357.495	2946.41	0.881796	304.792	3019.74	0.870287	320.736	2822.86
cg00023726	0.889234	541.428	5149.43	0.849955	707.737	4575.58	0.877147	608.721	5060.15	0.882016	497.646	4467.85	0.860401	640.484	4563.88	0.833189	801.443	4502.54
cg00023750	0.80429	869.79	3985.45	0.865449	533.892	4077.29	0.822452	727.397	3832.72	0.820404	691.008	3613.36	0.823232	708.605	3765.77	0.813591	679.675	3402.94
cg00023808	0.859108	841.197	5739.05	0.861896	771.178	5436.97	0.871243	724.975	5582.25	0.87663	592.078	4917.72	0.819838	960.023	4823.71	0.863341	765.629	5468.58
cg00023919	0.496931	5667.93	5697.56	0.421195	6007.94	4444.72	0.464673	6248.67	5510.75	0.489032	4921.74	4806.15	0.446658	5883.74	4830.09	0.390246	7302.13	4737.4
cg00024046	0.781695	1827.2	6900.84	0.750785	1885.1	5980.31	0.757261	1866.53	6134.89	0.79643	1468.95	6138.25	0.738435	1979.04	5869.44	0.73023	2368.51	6681.94
cg00024086	0.112121	7483.15	957.601	0.108485	6864.8	847.522	0.131009	7221.49	1103.79	0.122268	6562.32	928.064	0.118081	6809.35	925.103	0.114625	7361.82	966.043
cg00024170	0.869601	1219.37	8798.57	0.843768	1441.84	8327.03	0.865862	1219.06	8514.51	0.872026	972.058	7305.11	0.860591	1221.27	8156.42	0.853838	1345.02	8441.41
cg00024192	0.837466	1143.73	6408.39	0.85166	983.746	6222.09	0.823449	1128.64	5730.47	0.818701	1178.91	5775.23	0.832331	1057.64	5746.69	0.830485	1095.12	5855.11
cg00024198	0.88286	751.727	6419.31	0.883601	792.599	6775.84	0.904924	568.355	6361.31	0.88519	723.984	6352.93	0.886962	679.109	6113.33	0.886571	784.73	6915.1
cg00024247	0.82973	687.162	3835.86	0.838173	650.063	3884.91	0.822908	724.975	3833.47	0.857934	488.652	3554.87	0.850675	525.309	3562.26	0.865955	472.748	3700.05
cg00024280	0.0992591	8074.64	900.822	0.0941484	7645.9	805.059	0.0822636	7901.55	717.239	0.0764584	7351.55	616.9	0.0993821	7118.14	796.513	0.0576909	8006.78	496.321
cg00024382	0.0826585	10392.3	945.424	0.0801413	10037.7	883.229	0.0855562	10919	1030.95	0.0860788	9870.47	939.081	0.0839474	9992.81	924.909	0.0695949	11369.8	857.95
cg00024396	0.0765402	5604.29	472.795	0.0800982	4448.28	396.03	0.0803967	5156.36	459.539	0.0938795	4666.93	493.882	0.0644737	4826.8	339.541	0.0509627	4589.79	251.839
cg00024404	0.0539709	7766.31	448.773	0.0500618	7628.56	407.296	0.0439687	8029.62	373.888	0.0432256	7935.35	363.024	0.0551168	7305.87	431.998	0.0513365	8370.98	458.403
cg00024416	0.391294	7861.32	5117.76	0.292317	8245.67	3447.28	0.317948	8292.81	3912.42	0.318196	7961.58	3762.31	0.290088	8117.01	3357.68	0.275484	9931.69	3814.37
cg00024443	0.656506	3560.33	6995.84	0.530514	4861.06	5605.95	0.549274	4885.91	6076.05	0.586624	4203.76	6107.49	0.583665	4261.46	6114.39	0.500676	5712.77	5828.51
cg00024471	0.716315	1996	5292.47	0.821675	1052.13	5308.71	0.741506	1622.72	4941.73	0.75111	1480.2	4768.77	0.781134	1426.34	5447.53	0.800073	1251.11	5406.9
cg00024472	0.0127881	7402.03	97.1796	0.0122679	7016.75	88.3919	0.0102587	7157.5	75.2245	0	6731.63	0	0.0121044	6405.05	79.7044	0	7405.19	0
cg00024494	0.442296	4727.12	3828.22	0.389052	4926.97	3201.17	0.476957	4081.82	3813.36	0.463015	4300.44	3794.27	0.402592	4803.63	3304.55	0.418236	4912.92	3603.84
cg00024516	0.50572	2308.68	2464.43	0.372304	2540.11	1565.92	0.423984	2419.54	1854.54	0.479623	2437.26	2338.55	0.441743	2254.33	1862.96	0.375518	2223.67	1397.28
cg00024722	0.0698442	13205.5	999.093	0.0684321	12333.9	913.382	0.0635909	14969.4	1023.35	0.068357	12663.7	936.507	0.0580615	12494.4	776.321	0.0697849	14964.8	1130.16
cg00024790	0.0629161	5006.6	342.858	0.0504703	5182.38	280.774	0.0667077	5193.5	378.357	0.0573819	5021.42	311.767	0.0543881	4814.86	282.685	0.0511503	5275.04	289.756
cg00024812	0.0338155	6389.22	227.116	0.0304634	6077.97	194.115	0.0165622	6754.86	115.444	0.0372821	5879.56	231.564	0.0342568	5861.97	211.482	0.028881	6103.54	184.493
cg00024967	0.460812	3789.07	3323.76	0.550435	2790.58	3539.14	0.547176	2787.68	3489.37	0.524396	2967.14	3381.8	0.405497	3766.35	2637.15	0.48457	3411.9	3301.64
cg00024989	0.507078	6112.51	6390.92	0.399273	8211.89	5524.49	0.392085	6712.07	4393.56	0.39616	7756.97	5154.71	0.40426	7549.56	5190.88	0.381975	8439.43	5277.86
cg00025044	0.688565	1236.89	2955.79	0.743705	921.953	2965.46	0.72725	1022.07	2991.85	0.719054	1021.52	2870.43	0.709502	1017.61	2729.61	0.75771	686.838	2460.66
cg00025138	0.00589435	5977.09	36.0329	0	5267.98	0	0.0017033	5574.8	9.68236	0.000121097	4879.12	0.603031	0.00706665	5200.98	37.7268	0	5595.92	0
cg00025155	0.861778	978.629	6724.96	0.867918	851.921	6255.11	0.877282	865.449	6901.79	0.880989	774.948	6476.89	0.850439	993.031	6215.22	0.883875	758.466	6534.11
cg00025185	0.913486	389.238	5165.8	0.910659	397.947	5075.6	0.918836	345.534	5043.76	0.917465	334.262	4827.26	0.922613	261.952	4315.2	0.905493	401.12	4801.35
cg00025211	0.500339	5671.62	5779.45	0.51716	4827.28	5277.51	0.474353	5517.24	5069.09	0.515618	4669.92	5077.52	0.50296	4863.32	5022.44	0.45679	6139.36	5246.74
cg00025331	0.627864	4033.5	6974	0.64182	3510.67	6469.94	0.654057	3502.16	6810.42	0.637329	3732.34	6734.65	0.665806	3250.17	6674.45	0.605151	3976.97	6248.43
cg00025347	0.874247	620.751	5010.75	0.894618	455.621	4716.83	0.87547	527.181	4409.2	0.914157	312.527	4393.08	0.88217	428.394	3956	0.878427	509.358	4402.94
cg00025357	0.598358	3031.81	4665.71	0.604535	2985.02	4715.97	0.599686	2953.18	4573.8	0.580761	3060.82	4378.6	0.575141	2774.03	3890.64	0.607931	3032.27	4856.81
cg00025405	0.724967	1882.55	5225.86	0.734877	1906.52	5561.75	0.740356	1681.65	5080.26	0.723757	1779.98	4925.55	0.695639	1957.27	4702.03	0.66481	2388.41	4935.48
cg00025436	0.0553949	5429.96	324.296	0.0364718	5554.79	214.047	0.0477262	5948.35	303.132	0.0363544	5478.6	210.458	0.0468776	5345.09	267.807	0.0552076	5895.02	350.311
cg00025439	0.667167	957.415	2119.59	0.823408	481.162	2709.83	0.819789	1037.41	5174.12	0.687889	436.939	1183.41	0.737724	729.674	2333.69	0.788677	807.81	3388.03
cg00025496	0.22242	2379.7	709.299	0.143971	2579.66	450.678	0.188617	2994.36	719.324	0.145813	2485.98	441.435	0.17445	2688.35	589.217	0.139757	2633.54	444.097
cg00025591	0.541985	3140.65	3834.77	0.345959	4243.13	2297.32	0.383302	4071.32	2592.64	0.466946	3293.15	2972.34	0.403381	4060.61	2813.03	0.368821	4394.81	2626.48
cg00025626	0.838552	1436.12	7978.55	0.871352	1016.7	7563.57	0.860441	1211.79	8087.75	0.828813	1439.72	7454.66	0.855059	1173.52	7512.94	0.852575	1337.07	8310.68
cg00025643	0.811444	718.522	3522.49	0.824372	643.472	3489.74	0.769857	854.954	3194.43	0.789324	729.231	3106.81	0.815402	629.949	3224.31	0.847568	584.17	3804.18
cg00025647	0.440465	2822.57	2300.64	0.508615	2114.47	2292.12	0.441133	2736.38	2238.86	0.481734	2114.23	2058.14	0.112533	3834.85	498.95	0.523499	1915.67	2214.48
cg00025663	0.75932	2420.28	7951.25	0.796354	1834.84	7566.17	0.766988	2139.4	7371.25	0.78438	1903.64	7288.83	0.800066	1891.25	7968.32	0.764065	2489.49	8385.95
cg00025680	0.435706	6608.74	5180	0.384153	5077.74	3229.77	0.426336	6381.07	4816.6	0.417413	6150.12	4478.1	0.390938	6444.87	4200.95	0.380758	7162.85	4465.75
cg00025715	0.892015	689.929	6525.23	0.874355	680.548	5431.77	0.89726	556.245	5731.21	0.887031	596.575	5469.49	0.886367	574.469	5261.02	0.866505	782.342	5727.21
cg00025795	0.854668	1301.46	8241.7	0.845171	1297.65	7629.43	0.852879	1239.24	7763.76	0.847302	1172.16	7059.08	0.82497	1469.18	7396.04	0.838166	1456.45	8061.11
cg00025823	0.576314	5566.47	7707.76	0.546586	5170.02	6352.95	0.586834	4821.33	6989.92	0.54008	5409.65	6469.92	0.563714	5298.04	6974.67	0.51864	6620.06	7240.51
cg00025877	0.0549943	10202.3	599.537	0.0448536	10041	476.219	0.0482358	10349.9	529.603	0.0424904	10084.1	451.928	0.0461607	10145.2	495.813	0.0322568	12196.7	409.874
cg00025972	0.90824	208.554	3054.06	0.939336	98.7909	3078.12	0.898332	237.59	2982.91	0.932801	110.958	2928.32	0.939119	99.8962	3083.5	0.931581	95.6422	2663.83
cg00025981	0.0352691	6709.76	248.954	0.0408979	6179.63	267.775	0.0501228	6449.19	345.586	0.0593459	5979.05	383.527	0.0393252	5987.93	249.209	0.0388632	6478.2	265.987
cg00025991	0.715944	3338.04	8665.36	0.710627	2954.53	7501.18	0.715238	3405.28	8804.24	0.701524	3245.94	7864.12	0.700776	3066.88	7416.76	0.693604	3664.2	8521.21
cg00026030	0.121242	7244.25	1013.29	0.104516	7102.09	840.589	0.108602	7504.86	926.527	0.135439	6782.67	1078.22	0.103611	6901.35	809.266	0.0992529	7465.28	833.615
cg00026033	0.386664	7865.01	5021.35	0.346009	8254.73	4420.27	0.396377	8070.8	5365.46	0.405753	6885.35	4769.6	0.392582	7281.29	4770.62	0.365913	8312.88	4854.82
cg00026075	0.802018	1553.26	6697.29	0.8435	1029.06	6085.38	0.837821	1152.86	6472.3	0.837765	1088.22	6135.88	0.844449	1118.74	6616.23	0.846611	1128.55	6780.83
cg00026104	0.0937332	7701.75	806.918	0.0840794	7537.11	701.069	0.0734137	7401.53	594.348	0.0813238	7481.92	671.173	0.0908921	7616.98	771.539	0.0715984	8742.66	681.946
cg00026119	0.926954	972.173	13605.8	0.950496	569.32	12851.3	0.965233	394.78	13736.6	0.960133	452.678	13310.5	0.953212	536.546	12968.4	0.972801	354.959	16272.4
cg00026141	0.768065	1644.58	5777.27	0.792614	1333.91	5480.29	0.796931	1313.51	5547.24	0.79626	1223.88	5174	0.758793	1531.68	5132.97	0.798935	1319.56	5640.62
cg00026186	0.00647338	7106.12	46.9519	0	6566.13	0	0.00251249	6996.62	17.8751	0.00780209	6111.72	48.8455	0.00278228	6375.29	18.0663	0.000994591	7289.74	7.35709
cg00026222	0.0525298	10377.5	580.894	0.0619393	9087.03	606.611	0.0625221	9258.57	624.14	0.0597829	9222.75	592.779	0.0626223	9269.62	625.946	0.0405322	9625.9	410.865
cg00026230	0.0811579	8108.49	725.025	0.0867602	7224.73	695.869	0.074444	7456.16	607.754	0.0752066	7018.67	578.909	0.0737219	7270.64	586.625	0.0531444	7835.3	445.387
cg00026290	0.699476	2645.34	6389.83	0.707437	2119.09	5365.9	0.735319	1918.2	5606.83	0.753769	1693.79	5491.2	0.710124	2179.89	5585.15	0.760594	1605.27	5417.65
cg00026327	0.523636	6605.98	7371.45	0.545104	5771.48	7035.82	0.517872	6985.76	7611.08	0.493991	6637.27	6577.26	0.4903	6376.75	6230.23	0.497917	7782.04	7816.63
cg00026346	0.886584	246.271	2706.83	0.88766	212.568	2469.77	0.885552	206.674	2372.92	0.898053	170.129	2379.56	0.871102	245.8	2336.93	0.88205	196.58	2217.88
cg00026362	0.708835	2450.72	6209.67	0.695699	2250.09	5372.84	0.704352	2342.85	5819.84	0.735533	1685.55	4965.96	0.656962	2616.01	5201.51	0.718203	2454.47	6510.46
cg00026374	0.0630899	4440.27	305.733	0.0334419	3682.04	130.855	0.0302745	4098.77	131.084	0.0320006	3365.85	114.576	0.0417193	3805.68	170.036	0.0262428	4078.84	112.62
cg00026375	0.0746948	10194.9	831.051	0.0833309	9643.02	885.701	0.0657179	10068.9	715.287	0.0674161	9324.11	681.265	0.062587	9650.8	651.018	0.0449501	11381.8	540.397
cg00026412	0.596118	3721.74	5640.78	0.471091	4463.11	4064.29	0.48971	3815.4	3757.5	0.487358	4150.54	4040.91	0.49583	4246.72	4274.81	0.442616	4272.24	3471.98
cg00026455	0.791878	1854.88	7438.06	0.771101	1816.72	6456.94	0.773954	1903.66	6860.32	0.76476	1815.21	6226.29	0.768711	1796.44	6303.03	0.768275	1976.15	6883.41
cg00026457	0.942005	256.417	5789.28	0.931477	322.148	5738.54	0.925302	328.58	5308.91	0.92608	302.784	5046.16	0.925246	326.562	5279.62	0.933946	276.964	5329.93
cg00026458	0.890895	899.306	8159.81	0.889078	827.204	7431.85	0.877084	964.75	7597.67	0.894094	538.866	5393.51	0.88945	834.314	7517.19	0.886818	818.952	7200.33
cg00026474	0.335896	6324.66	3249.51	0.356549	5667.66	3195.97	0.354313	5916.86	3301.68	0.385053	5510.82	3513.26	0.311023	6213.82	2850.23	0.35465	6366.18	3553.47
cg00026546	0.807987	1792.15	7962.17	0.850922	1239.98	7648.49	0.832385	1505.65	7973.79	0.7871	1860.92	7249.64	0.819482	1457.24	7069.25	0.785075	2043	7827.94
cg00026553	0.743486	1875.17	5724.86	0.77254	1406.41	5116.33	0.811019	1134.29	5296.99	0.777161	1375.27	5145.06	0.764131	1401.76	4865.16	0.776278	1389.59	5168.64
cg00026603	0.860797	456.571	3441.69	0.79806	726.687	3267.03	0.847529	500.539	3338.18	0.85232	476.66	3328.13	0.79926	609.583	2825.26	0.850605	444.097	3097.9
cg00026703	0.129994	5921.58	899.73	0.174709	5700.62	1227.95	0.174683	6019.39	1295.2	0.147909	5649.48	998.016	0.17558	5748.2	1245.52	0.140649	5093.58	850.027
cg00026731	0.0982495	5742.64	636.581	0.0876088	5694.03	556.349	0.0781562	6058.14	522.102	0.0923392	5282.24	547.552	0.081487	5751.71	519.141	0.0638816	5597.37	388.794
cg00026776	0.93364	332.051	6078.64	0.919622	338.626	5018.4	0.917774	396.395	5540.54	0.932609	286.296	5345.87	0.924261	302.685	4914.04	0.930921	300.044	5391.05
cg00026803	0.471507	5199.37	4727.95	0.489291	4433.45	4343.33	0.477444	4669.55	4357.81	0.46617	4710.4	4200.71	0.482568	4484.79	4275.88	0.418999	5811.46	4263.15
cg00026853	0.0293685	8236.24	252.23	0.02459	7599.97	194.115	0.0358598	7609.59	286.747	0.0312655	7186.92	235.182	0.0369807	7026.21	273.652	0.0227356	7878.88	185.625
cg00026857	0.890224	343.12	3593.46	0.903632	243.053	3216.77	0.903738	258.343	3364.25	0.901461	273.555	3417.38	0.884235	299.173	3048.96	0.932617	136.094	3267.68
cg00026909	0.229075	3703.3	1130.12	0.327073	3100.36	1555.52	0.273819	3366.53	1307.12	0.2758	3079.56	1210.88	0.220402	3363.94	979.302	0.199486	3315.6	851.159
cg00026919	0.935739	194.619	4290.1	0.939938	162.31	4105.02	0.925189	204.252	3762.71	0.898249	287.795	3423.41	0.925619	226.136	4058.55	0.924933	167.133	3291.45
cg00026938	0.919112	642.04	8431.69	0.966152	162.918	7504.64	0.955609	266.637	7892.61	0.947478	312.37	7438.99	0.928771	476.632	7518.78	0.962248	215.619	8044.7
cg00026974	0.167892	9774.3	1992.31	0.187775	9165.98	2142.16	0.178216	10126.2	2217.71	0.190232	9461.26	2246.15	0.193106	8503.97	2059.1	0.146009	10629.7	1834.48
cg00027037	0.00264847	8583.53	23.0591	0.00622485	8318.17	52.7301	0.00131951	9065.42	12.1098	0.00537568	8497.45	46.4669	0.00547855	7931.6	44.2439	0.00244913	8976.64	22.2844
cg00027081	0.78429	554.688	2380.35	0.803386	437.626	2196.8	0.816793	385.805	2165.87	0.825651	379.306	2269.81	0.797563	454.315	2183.9	0.812383	358.234	1984.15
cg00027083	0.0259516	8014.59	216.197	0.00355774	7424.05	26.8642	0.00890298	7693.75	70.0109	0.0301401	7060.28	222.518	0.0134566	7262.67	100.428	0.00257756	7783.8	20.3735
cg00027114	0.75999	1846.57	6163.81	0.736242	2004.57	5874.59	0.736147	1847.96	5434.78	0.762952	1729.02	5886.78	0.758707	1660.2	5534.68	0.736622	1956.25	5750.98
cg00027120	0.850631	543.273	3663.34	0.889891	306.494	3285.23	0.889233	308.397	3278.59	0.854502	428.695	3105.01	0.868531	369.402	3101.03	0.877973	260.25	2591.96
cg00027155	0.663665	1508.07	3173.08	0.703811	1280.35	3280.03	0.700547	1135.9	2891.3	0.639021	1548.4	2918.07	0.625484	1712.87	3027.71	0.676779	1350.6	3037.35
cg00027162	0.813867	1331.89	6260.98	0.807642	1266.35	5736.8	0.772581	1639.67	5909.96	0.838313	1124.95	6351.12	0.817488	1243.75	6018.75	0.814459	1361.74	6416.52
cg00027232	0.806618	1887.16	8288.65	0.823704	1497.87	7465.65	0.822473	1583.96	7801.74	0.809855	1644.33	7429.34	0.812221	1663.71	7628.78	0.822976	1714.31	8434.62
cg00027400	0.109186	10893.1	1347.41	0.0877684	9654.55	938.513	0.0795302	10968.3	956.319	0.0921144	10782.6	1104.15	0.0878137	10497.8	1020.22	0.0748488	12386.2	1010.18
cg00027454	0.841113	223.212	1711.02	0.854	229.046	1924.69	0.842015	190.528	1548.43	0.868051	149.144	1639.04	0.848055	155.907	1428.3	0.826657	186.234	1365.02
cg00027466	0.731205	1835.51	5265.17	0.758515	1657.7	5521.02	0.771213	1508.08	5420.63	0.758572	1578.38	5273.5	0.748206	1558.37	4927.86	0.74421	1806.63	5547.25
cg00027499	0.0179626	7968.31	147.578	0.0109776	8065.23	90.6299	0.00684484	8333.98	58.1272	0.0222998	7786.2	179.872	0.0126601	7622.6	99.0222	0.0192666	8853.28	175.888
cg00027570	0.724828	1602.15	4483.62	0.787807	1200.43	4828.1	0.775892	1254.58	4689.73	0.779124	1142.94	4384.38	0.783117	1137	4466.53	0.82803	830.095	4478.37
cg00027586	0.72094	3214.44	8562.72	0.763516	2336.6	7866.88	0.736931	2478.48	7223.04	0.721684	2594.65	6987.32	0.774671	1875.1	6790.29	0.694852	3251.93	7632.7
cg00027637	0.705252	689.929	1890.09	0.734925	633.585	2033.88	0.708087	713.673	1973.71	0.74198	543.363	1850.1	0.704708	632.759	1748.71	0.706731	593.721	1671.76
cg00027650	0.400262	2319.75	1614.93	0.333464	2512.09	1306.81	0.375487	2145.86	1350.32	0.398487	2290.37	1583.56	0.332079	2393.39	1239.67	0.249134	2112.24	734.011
cg00027669	0.580934	4110.06	5836.23	0.475215	4938.5	4562.58	0.501902	5162.02	5302.21	0.530821	4212	4878.52	0.527017	4101.34	4681.31	0.44698	6151.3	5052.62
cg00027674	0.392208	6480.54	4246.42	0.290156	6548.42	2717.62	0.302667	7239.25	3185.49	0.348059	6171.1	3348.03	0.345315	6636.59	3553.22	0.263053	7001.29	2534.8
cg00027729	0.807422	1936.04	8536.52	0.784426	1984.79	7586.1	0.785567	2084.51	8002.84	0.781856	2014.57	7578.89	0.799724	1982.55	8315.83	0.796018	2086.78	8533.66
cg00027745	0.0521879	11039.8	613.373	0.0525601	10459.5	585.798	0.050411	12689.5	678.958	0.0542369	11230.8	649.787	0.0452239	11049.8	528.118	0.0317178	13919	459.218
cg00027990	0.799894	2147.26	8983.1	0.792033	1952.66	7817.48	0.779697	2107.11	7811.43	0.772114	2164.46	7672.36	0.789371	1864.57	7362.56	0.778421	2296.09	8417.64
cg00027995	0.835028	1172.33	6440.06	0.865064	823.908	5923.12	0.87551	791.175	6267.46	0.844554	923.342	5559.94	0.810447	1214.25	5619.16	0.853621	928.783	5999.43
cg00028013	0.464362	4143.26	3678.63	0.401668	4159.91	2859.74	0.38342	4573.48	2906.2	0.448405	3787.05	3159.88	0.426674	4026.9	3071.28	0.319997	5186.7	2487.83
cg00028014	0.557818	1313.45	1783.08	0.483797	1498.69	1498.33	0.494286	1436.22	1501.51	0.49837	1376.77	1467.17	0.46506	1542.92	1428.3	0.416034	1307.62	1002.83
cg00028022	0.729662	2331.74	6563.44	0.427001	5310.91	4032.23	0.805456	1382.13	6136.38	0.43974	5415.64	4329.16	0.744762	2051.37	6277.52	0.66618	2803.06	5793.43
cg00028034	0.648081	3114.83	5920.31	0.516197	4224.18	4613.71	0.567272	4142.37	5561.4	0.56511	3718.85	4962.34	0.560528	3731.94	4887.48	0.541164	4171.96	5038.48
cg00028056	0.820333	594.003	3168.71	0.834923	545.427	3264.43	0.847549	448.064	3046.96	0.836871	457.174	2858.36	0.847254	477.554	3203.59	0.880987	283.33	2837.57
cg00028135	0.400152	7332.8	4958.34	0.340182	7591.49	3965.5	0.359698	7760.78	4415.9	0.406723	6653.76	4630.07	0.384773	6721.57	4266.31	0.298155	8417.94	3618.56
cg00028184	0.103803	6498.98	764.334	0.0742599	5917.31	482.689	0.084148	6611.97	616.692	0.103222	6197.34	724.843	0.104774	5979.25	711.495	0.0793909	6810.28	595.924
cg00028211	0.550427	1912.98	2464.56	0.58334	1668.41	2475.84	0.544035	2074.01	2593.93	0.527102	1956.86	2292.62	0.472941	2193.94	2058.4	0.682562	1169.93	2730.64
cg00028232	0.566104	3355.56	4508.48	0.565397	3116.02	4183.88	0.544541	3157.44	3894.54	0.514075	3419.81	3723.71	0.546633	3326.02	4130.81	0.54602	3240.79	4018.1
cg00028251	0.64615	2250.57	4292.28	0.63833	2030.93	3760.99	0.616717	1959.37	3313.6	0.640714	1791.97	3373.96	0.610579	1865.27	3081.37	0.615517	1843.24	3110.92
cg00028299	0.769825	772.019	2916.48	0.763921	781.889	2853.67	0.749026	684.609	2341.64	0.800026	549.359	2597.86	0.762988	731.078	2675.41	0.787501	463.197	2087.15
cg00028308	0.263724	823.672	330.847	0.171419	1114.75	251.31	0.221314	963.942	302.387	0.325247	756.961	413.076	0.215752	894.711	273.652	0.354017	631.127	400.678
cg00028318	0.586854	6178	8917.59	0.644399	4631.91	8574.88	0.649005	5083.24	9584.04	0.626217	5083.55	8684.24	0.624631	5306.72	8997.04	0.651883	4721.56	9028.85
cg00028336	0.50616	5628.27	5871.18	0.472787	5737.69	5235.05	0.476807	5803.84	5380.41	0.492918	4968.96	4927.36	0.499514	5024.85	5114.9	0.447768	6483.17	5337.85
cg00028338	0.746526	1957.26	6058.98	0.790036	1466.56	5894.52	0.744618	1974.71	6049.24	0.718485	1990.58	5335.61	0.789578	1471.99	5898.66	0.737411	2292.91	6719.85
cg00028429	0.377806	6517.43	4018.21	0.31528	7277.58	3397.02	0.293249	6848.51	2883.11	0.372134	6585.56	3962.51	0.326908	6649.23	3277.98	0.258797	7775.67	2749.85
cg00028431	0.689654	1693.46	3985.45	0.642874	1972.44	3730.66	0.636098	2037.68	3736.64	0.624683	2054.29	3585.62	0.619918	1994.49	3416.13	0.665366	1711.92	3602.71
cg00028455	0.0592173	6249.02	399.637	0.0502073	6227.92	334.502	0.0503395	7023.7	377.612	0.0440579	6311.25	295.485	0.0469911	6883.09	344.323	0.0467717	5563.15	277.872
cg00028487	0.0760287	9109.27	757.782	0.0717841	8752.37	684.604	0.0644112	9517.52	662.124	0.0698943	9016.08	685.043	0.0732317	8379.66	670.049	0.0620603	9641.99	644.594
cg00028507	0.632677	3763.25	6654.07	0.582912	4239.83	6065.24	0.606998	4185.96	6619.75	0.535931	4742.62	5592.51	0.62561	3571.82	6135.65	0.583782	4764.89	6823.42
cg00028515	0.819232	1407.53	6832.05	0.827342	1270.47	6566.99	0.830806	1248.12	6619.75	0.831781	1170.67	6282.98	0.834041	1169.3	6379.01	0.83439	1172.32	6410.29
cg00028598	0.95756	238.893	7646.4	0.952984	277.657	7654.93	0.963059	227.665	8542.27	0.94942	315.525	7799.69	0.954225	238.777	7062.18	0.972585	136.094	8375.76
cg00028636	0.0429599	5348.79	244.587	0.0529022	5438.62	309.372	0.0409665	5618.96	244.293	0.0469342	5300.22	265.937	0.0368067	5225.7	203.512	0.043616	5509.03	255.8
cg00028677	0.874957	980.474	7560.35	0.89035	741.517	6833.04	0.87616	884.825	6967.57	0.885874	765.205	6715.95	0.862732	882.07	6172.31	0.884546	895.356	7625.91
cg00028678	0.584774	4841.49	6959.24	0.669426	3658.97	7612.09	0.634302	4405.56	7814.88	0.657806	3854.5	7601.83	0.663192	3752.31	7585.38	0.681195	3594.95	7895.05
cg00028749	0.0759121	11370.9	942.314	0.0714972	10490	815.458	0.0674453	11300.1	824.49	0.0634049	10678.4	729.667	0.0660697	11572.2	825.738	0.0610553	12754.6	835.879
cg00028757	0.945409	494.388	10293.6	0.95389	347.689	9261.55	0.964465	292.25	10646.1	0.961706	304.283	10153	0.957646	332.883	9787.74	0.963758	335.858	11590.3
cg00028829	0.0788809	9564.92	827.664	0.0649484	9469.17	664.672	0.061073	10331.3	678.51	0.0643926	9126.25	634.991	0.0698758	9342.49	709.369	0.0636712	10694.1	734.011
cg00028844	0.812821	1959.1	8941.61	0.771709	2095.2	7420.58	0.752379	2431.65	7692.26	0.793222	1929.13	7783.92	0.760429	2305.6	7635.69	0.76754	2315.19	7974.52
cg00028870	0.0592854	9741.1	620.202	0.045038	9601.82	457.558	0.0429585	11149.9	504.972	0.0468138	9501.73	471.57	0.0422543	9824.26	437.843	0.0418302	11670.7	513.865
cg00028881	0.0101772	9050.24	94.0812	0.0198848	8225.07	168.901	0.0196587	10005.1	202.638	0.014685	8448.73	127.409	0.024554	8632.48	219.815	0.0184326	10453	198.172
cg00028918	0.0863728	2741.27	268.609	0.0634451	3238.78	226.179	0.060167	3692.69	242.804	0.0724143	2958.89	238.8	0.0664174	3455.24	252.929	0.0637566	2958.26	208.262
cg00028929	0.803813	1496.08	6539.42	0.807505	1207.03	5482.89	0.784236	1542.79	5971.03	0.807312	1238.12	5606.38	0.753095	1683.38	5439.56	0.739179	2135.32	6335.02
cg00028935	0.379578	8613.97	5331.27	0.491163	7309.71	7152.35	0.475966	7582.37	6977.68	0.456854	7463.93	6362.22	0.184765	9282.8	2126.52	0.425941	8211.81	6167.21
cg00028993	0.781001	1209.22	4668.99	0.781251	1062.02	4150.08	0.754875	1109.26	3723.98	0.773266	1091.22	4062.62	0.755796	1191.78	3997.97	0.756991	1134.12	3844.36
cg00029052	0.703917	897.461	2371.4	0.745185	653.359	2203.13	0.768434	489.237	1955.33	0.751004	630.301	2202.68	0.732868	661.552	2089.3	0.756385	621.576	2240.38
cg00029053	0.0752689	10824	889.16	0.0674243	10760.2	785.184	0.0723262	11528.6	906.622	0.0693882	11117.6	836.404	0.0901882	9761.76	977.58	0.0575649	12578	774.384
cg00029161	0.0513467	2502.38	140.856	0.0475841	2016.1	105.724	0.0436054	2121.64	101.292	0.0343598	2069.28	77.1879	0.0387634	1929.18	81.8299	0.0398725	2080.41	90.5488
cg00029233	0.0546056	6516.51	382.167	0.0473736	6312.78	318.904	0.0372273	7161.75	280.788	0.0455056	5718.43	277.394	0.0492388	6435.74	338.478	0.0398928	6682.94	281.833
cg00029246	0.588639	2792	4138.32	0.687964	2138.04	4934.35	0.63152	2224.98	3984.66	0.621291	2424.52	4141.61	0.624067	2260.66	3918.8	0.671371	1842.44	3968.3
cg00029282	0.923747	626.754	8804.03	0.921465	565.014	7802.75	0.930011	548.17	8612.83	0.913067	625.946	7624.72	0.930037	517.016	8202.12	0.940748	453.876	8793.99
cg00029284	0.561518	4746.49	6206.39	0.634206	3489.25	6222.96	0.595528	4179.51	6300.98	0.596922	4110.07	6234.73	0.635415	3307.06	5937.98	0.621145	3916.49	6585.16
cg00029353	0.0619107	5607.98	376.707	0.0670149	5196.39	380.432	0.0453144	6223.64	300.153	0.0362185	5227.53	200.206	0.0543624	5704.66	333.696	0.0467367	5255.94	262.592
cg00029397	0.0926749	10344.3	1066.79	0.0878015	9416.44	915.982	0.0737562	10759.2	864.709	0.0741796	9782.03	791.779	0.0832402	10012.5	918.195	0.076232	11771	979.625
cg00029521	0.791212	2549.42	10040.1	0.774374	2514.57	8973.51	0.742057	2979.82	8860.1	0.763253	2470.99	8288.66	0.778531	2564.74	9367.4	0.759855	2854	9346.9
cg00029583	0.921287	798.768	10519.6	0.940074	574.264	10577.3	0.923597	808.937	10987.6	0.909195	954.82	10561.5	0.92365	759.17	10393.8	0.955858	462.402	12178.4
cg00029619	0.915635	559.875	7161.81	0.902367	579.207	6277.55	0.903059	556.245	6113.29	0.912527	475.161	6000.15	0.894072	594.835	5864.65	0.930576	385.998	6514.42
cg00029640	0.663136	3902.53	7879.19	0.725254	2575.54	7062.68	0.693747	3073.47	7188.78	0.680662	3212.96	7061.49	0.700255	2927.82	7073.5	0.698354	3313.22	7902.08
cg00029678	0.86581	1065.33	7518.86	0.868772	1010.93	7354.72	0.891367	783.102	7246.13	0.893386	785.44	7419.69	0.869319	941.764	6930.03	0.87588	962.209	7495.74
cg00029821	0.923965	327.44	5194.19	0.917332	361.696	5123.26	0.904902	391.551	4677.32	0.907898	367.988	4613.19	0.919074	327.265	4852.41	0.929131	249.904	4587.43
cg00029822	0.0398283	8238.56	345.887	0.0273065	7853.49	223.279	0.0362362	8531.78	324.543	0.0258334	7643.81	205.354	0.02148	7994.11	177.678	0.0175259	8778.47	158.379
cg00029825	0.601776	5796.14	8909.95	0.588989	5620.7	8197.91	0.56585	6677.36	8833.29	0.572318	5724.42	7794.17	0.545377	6149.91	7497.53	0.552087	7088.83	8860.77
cg00029826	0.0634199	4560.17	315.561	0.0529144	4491.12	256.51	0.050494	3919.55	213.757	0.0745816	4307.18	355.185	0.057546	4198.96	262.493	0.0484152	3781.98	197.51
cg00029831	0.117802	6420.58	870.712	0.0877601	5766.53	564.377	0.103665	5945.12	699.141	0.106995	5435.88	663.278	0.109276	5595.81	698.773	0.0841724	6368.57	594.516
cg00029922	0.682913	2186.01	4923.4	0.52635	3217.36	3686.46	0.585904	2697.26	3957.85	0.601282	2783.52	4348.45	0.611421	2460.1	4028.26	0.561241	2889.02	3823.42
cg00029928	0.838796	546.962	3366.34	0.845097	376.526	2599.76	0.821908	438.376	2484.64	0.84875	365.739	2613.53	0.823501	459.294	2609.52	0.792331	489.461	2249.01
cg00029931	0.0341263	5246.41	188.9	0.0435404	5039.85	233.978	0.0253732	5392.91	143.001	0.0325931	5144.34	176.688	0.0331258	5312.78	185.446	0.0374945	5144.52	204.301
cg00029973	0.878894	724.056	5980.36	0.879595	650.063	5479.43	0.930889	301.938	5413.93	0.899626	531.371	5658.84	0.903365	471.935	5346.57	0.902448	440.913	5003.95
cg00029979	0.770433	2417.52	8448.86	0.780126	2106.73	7829.6	0.790264	2166.04	8538.24	0.796929	1959.1	8080.74	0.787274	2059.1	7990.6	0.829882	1843.24	9479.63
cg00030005	0.785256	1598.46	6210.76	0.796435	1306.72	5503.69	0.779285	1522.61	5728.98	0.798449	1312.32	5594.92	0.792612	1297.82	5342.32	0.821257	1247.13	6189.58
cg00030047	0.21544	6425.19	1791.82	0.170361	6027.71	1258.28	0.173872	6655.56	1421.82	0.170248	6512.86	1356.82	0.139974	6785.48	1120.64	0.171655	7082.47	1488.4
cg00030117	0.885652	577.4	5246.6	0.886455	382.293	3765.32	0.90226	335.846	4023.39	0.888905	334.262	3474.66	0.915435	232.456	3598.92	0.272486	158.379	96.774
cg00030125	0.838184	581.09	3527.95	0.924699	187.851	3534.81	0.890737	358.451	3737.39	0.936165	152.142	3697.78	0.928552	179.785	3636.12	0.935622	136.094	3431.23
cg00030176	0.135008	7539.41	1192.36	0.112594	7522.28	967.111	0.128046	8790.93	1305.63	0.107256	8362.54	1016.71	0.101594	8071.36	924.04	0.0759608	8209.42	683.078
cg00030291	0.103465	11225.2	1306.99	0.102146	10502.4	1206.2	0.111302	11619	1467.71	0.114153	10874.8	1414.24	0.114629	11144.6	1455.84	0.0905034	13304.6	1333.88
cg00030296	0.357879	8988.44	5065.35	0.32705	9339.82	4587.71	0.329338	9840.44	4881.4	0.335923	9377.32	4794.09	0.334261	9111.44	4624.98	0.308799	10420.4	4700.05
cg00030420	0.633655	3601.84	6402.93	0.706345	2393.45	5997.65	0.732456	2252.43	6440.26	0.679001	2590.9	5692.01	0.660224	2754.36	5546.37	0.692701	2797.49	6531.4
cg00030422	0.181428	6383.28	1436.95	0.300595	5277.51	2311.19	0.279391	5495.85	2169.59	0.246044	5469.49	1817.53	0.253359	5504.39	1901.75	0.237885	6002.82	1904.92
cg00030423	0.0148368	7004.44	106.994	0.0274436	6586.32	188.675	0.00341942	7194.04	25.027	0.0138605	6565.32	93.6833	0.00332006	6646.42	22.4731	0.00693966	7530.54	53.3234
cg00030427	0.670717	3785.39	7914.13	0.78531	1927.94	7417.98	0.692976	3384.29	7864.31	0.769094	2231.91	7767.03	0.779637	2093.51	7760.56	0.684538	3770.84	8399.53
cg00030432	0.754971	1960.03	6347.25	0.73406	2084.49	6029.71	0.753026	2069.17	6613.79	0.752457	1801.72	5780.65	0.747531	1905.3	5937.45	0.750791	2022.31	6393.88
cg00030466	0.983419	104.227	12112.5	0.985402	47.7867	9975.88	0.980741	159.042	13191.6	0.99164	0.749466	11950.2	0.985924	70.2285	11923.4	0.989779	52.5276	14769.8
cg00030476	0.920965	213.066	3648.06	0.955565	30.4846	2806.01	0.906064	226.857	3152.72	0.886837	263.812	2851.13	0.931999	139.052	3276.38	0.915863	161.562	2847.19
cg00030501	0.881723	674.249	5771.81	0.908931	512.471	6112.9	0.888308	602.262	5585.23	0.894669	556.853	5579.24	0.89041	563.935	5394.4	0.903899	493.441	5581.77
cg00030508	0.143852	8231.18	1399.82	0.117669	8321.47	1123.1	0.115176	9186.51	1208.81	0.109136	8474.96	1050.48	0.0953566	8434.44	899.597	0.0957512	8916.16	954.724
cg00030523	0.893642	534.049	5327.41	0.912211	382.293	5011.47	0.898782	431.11	4716.05	0.903901	403.213	4733.19	0.912651	321.646	4405.53	0.882044	530.051	4711.37
cg00030588	0.794175	1559.72	6404.02	0.808724	1292.71	5888.46	0.791484	1462.87	5932.31	0.79567	1293.58	5426.67	0.78126	1493.06	5689.83	0.792927	1534.44	6258.62
cg00030604	0.60525	4579.54	7174.91	0.666192	3416.75	7018.49	0.622081	4164.97	7020.45	0.630977	3682.13	6466.9	0.625845	3833.07	6578.8	0.639014	4203.8	7618.55
cg00030627	0.914873	396.617	5337.23	0.891994	551.194	5378.04	0.894694	540.906	5445.21	0.903987	437.688	5062.44	0.84957	812.543	5153.69	0.912892	388.386	5118.27
cg00030682	0.947681	73.7892	3147.96	0.939858	123.586	3494.08	0.949604	53.2832	2888.32	0.92111	156.638	2996.46	0.914238	179.785	2982.54	0.948855	51.7317	2814.94
cg00030774	0.389446	6714.82	4346.88	0.274444	6686.01	2566.83	0.319853	6819.45	3254.02	0.317921	6698.73	3168.93	0.307196	6612.01	2976.16	0.273317	8019.21	3053.76
cg00030795	0.00983735	8626.88	86.7023	0.00905272	7746.38	71.68	0.0106115	8405.83	91.2274	0	7867.15	0	0.00365993	7738.48	28.7937	0.00152485	8759.37	13.5298
cg00030807	0.867296	441.813	3541.05	0.734619	987.866	3011.39	0.809545	641.014	3149.74	0.832346	531.371	3134.55	0.842961	474.042	3081.37	0.771356	685.246	2649.12
cg00030816	0.0625779	5215.97	354.869	0.0541204	5337.27	311.105	0.065837	5279.08	379.101	0.0343926	4759.11	173.07	0.0673098	5090.86	374.611	0.05918	5208.19	333.899
cg00030909	0.926897	198.308	3782.36	0.940048	119.467	3441.22	0.898832	294.673	3506.5	0.911913	233.833	3455.97	0.908636	230.349	3285.42	0.932671	114.606	2972.83
cg00031013	0.60451	1932.35	3106.47	0.660249	1542.36	3191.64	0.623373	1918.2	3340.41	0.602025	1873.66	2985.61	0.65563	1714.98	3455.45	0.642632	1729.43	3289.75
cg00031063	0.848359	1191.27	7224.05	0.896279	686.337	6794.91	0.879567	860.24	7013.01	0.894103	691.073	6679.17	0.902822	582.905	6344.47	0.863917	1020.37	7112.61
cg00031105	0.500368	4641.34	4748.33	0.508978	4037.15	4288.44	0.529349	4801.14	5512.39	0.489453	4714.89	4615.96	0.545827	3925.07	4837.34	0.532823	3940.36	4608.1
cg00031162	0.41926	4860.86	3581.45	0.524543	3700.99	4193.41	0.468407	4231.98	3817.08	0.459769	4101.08	3575.37	0.448882	4211.6	3511.78	0.518841	3676.13	4071.87
cg00031165	0.133554	9133.26	1423.21	0.14881	8510.15	1505.28	0.183289	9202.66	2087.73	0.117166	8212.65	1103.21	0.122803	8292.58	1174.92	0.113029	10305	1325.92
cg00031187	0.678995	3122.2	6815.67	0.683251	2918.28	6510.67	0.674075	2805.44	6009.02	0.687784	2702.57	6173.83	0.682862	2651.83	5925.23	0.653971	3298.09	6422.17
cg00031235	0.928946	414.142	6721.77	0.93853	285.896	5891.92	0.952064	179.225	5545.76	0.930489	338.009	5863.27	0.915991	495.813	6496.44	0.933953	340.633	6230.89
cg00031256	0.332565	4826.22	2454.6	0.341698	4073.82	2166.47	0.316203	4788.3	2260.46	0.335107	4434.69	2285.49	0.35976	4143.04	2384.22	0.293302	4904.35	2076.96
cg00031277	0.729866	1413.06	4088.09	0.867256	662.422	4981.14	0.78231	1084.23	4255.77	0.771125	1121.2	4114.48	0.815399	854.681	4216.9	0.826447	817.361	4368.41
cg00031303	0.016544	4508.48	77.5253	0.0184494	3634.47	70.1935	0.00373188	3677.81	14.1511	0.00450127	3100.78	14.4727	0	1021.28	0	0.0196967	2998.3	62.2523
cg00031340	0.0853097	4255.15	406.189	0.0617149	3615.4	244.377	0.0573059	3526.61	220.46	0.076115	2966.91	252.67	0.059387	3072.87	200.324	0.0475828	3230.33	166.383
cg00031346	0.795904	1172.33	4961.62	0.77172	1292.71	4708.17	0.797383	1028.53	4441.22	0.778019	1151.18	4385.24	0.736666	1455.84	4352.39	0.772397	1243.95	4560.83
cg00031402	0.819328	1309.76	6393.1	0.809343	1240.81	5691.74	0.825862	1206.14	6194.47	0.811302	1226.13	5701.65	0.778114	1536.6	5739.25	0.779246	1504.2	5662.7
cg00031443	0.110824	5428.12	689.006	0.113317	5147.78	670.661	0.0716269	5874.88	460.981	0.0916075	5622.49	577.089	0.0811881	5248.88	472.638	0.0692582	6156.87	465.585
cg00031456	0.0110691	6923.77	78.6172	0.00783894	6151.9	49.3954	0.0122529	6384.4	80.438	0.0113987	5339.23	62.7152	0.00425751	5865.18	25.5054	0.00431902	6423.31	28.2965
cg00031476	0.0828875	4128.51	382.167	0.0725011	3924.27	314.571	0.0923655	3683.81	385.06	0.0572844	3700.86	230.961	0.0709843	3717.9	291.718	0.0712565	3219.3	254.668
cg00031491	0.844582	1134.51	6708.67	0.799285	1392.4	5943.05	0.791775	1428.96	5813.88	0.823603	1145.18	5813.82	0.820436	1179.84	5847.65	0.795034	1418.24	5889.07
cg00031556	0.891308	746.193	6939.06	0.865176	778.593	5638.01	0.865574	733.856	5369.24	0.83594	326.767	2174.53	0.872425	698.071	5457.63	0.863956	911.274	6422.17
cg00031663	0.0204075	11190.1	235.203	0.01262	11309.8	145.832	0.0123136	13045.5	163.886	0.0165097	11284.7	191.114	0.00815385	11005.5	91.297	0.00586436	13256.8	78.7913
cg00031708	0.837043	1546.81	8458.99	0.711708	2855.66	7296.66	0.76437	2230.63	7560.43	0.824897	1576.13	7896.08	0.795065	1865.97	7627.18	0.736352	3001.23	8661.56
cg00031722	0.881847	576.478	5048.97	0.871225	598.981	4728.96	0.843783	657.16	4089.68	0.900313	358.245	4138.6	0.873871	523.904	4322.64	0.899162	347	3985.84
cg00031759	0.0841585	7956.32	740.312	0.0701562	7158.94	547.683	0.0726577	7837.48	621.905	0.072842	7322.28	583.131	0.0701531	7126.08	545.178	0.0603315	7832.97	509.337
cg00031779	0.840037	1081.01	6202.02	0.890675	609.692	5781.87	0.865942	788.753	5740.89	0.887599	643.791	5873.52	0.885181	631.354	5638.29	0.862918	876.255	6145.44
cg00031896	0.197207	14134.3	3496.68	0.161805	13711.5	2666.17	0.169321	16075.4	3297.1	0.168787	14670.8	2999.36	0.182841	13782.3	3106.21	0.132467	16699	2565.1
cg00031967	0.0217042	9595.66	215.105	0.0188306	7801.88	151.653	0.0191966	8233.73	163.111	0.0221864	7527.63	173.07	0.020808	7676.6	165.254	0.00869014	8486.12	75.2687
cg00031973	0.521822	4776.93	5322.05	0.590142	4038.8	5959.33	0.561877	4219.06	5539.03	0.583519	3829.02	5504.83	0.535836	4300.79	5080.33	0.582938	3646.69	5236.84
cg00032036	0.082564	9133.26	830.94	0.0690233	8946.82	670.738	0.0700202	9435.98	717.984	0.0660681	8458.48	605.443	0.080591	8865.64	785.886	0.064339	10220.6	709.676
cg00032192	0.817387	1019.21	5009.66	0.8128	971.388	4651.84	0.811714	917.925	4388.34	0.803801	977.304	4413.58	0.789806	958.619	3977.78	0.808539	835.666	3951.32
cg00032205	0.144828	6798.75	1168.34	0.210553	6677.77	1807.7	0.212958	7144.8	1960.31	0.187929	6497.87	1526.87	0.170445	6347.25	1324.69	0.217882	6693.28	1892.47
cg00032227	0.0263654	9232.87	252.728	0.0276412	8595.01	247.172	0.0235668	9399.65	229.279	0.0247677	8192.41	210.6	0.0284235	8782.07	259.845	0.0133636	9360.25	128.135
cg00032246	0.186365	4075.93	956.509	0.177719	4394.73	971.444	0.153873	4380.53	814.808	0.124805	4175.27	609.664	0.12629	4076.06	603.628	0.148053	3859.98	688.171
cg00032308	0.701761	1382.62	3488.64	0.740377	964.796	3036.52	0.774525	698.333	2742.34	0.73135	1011.78	3026.61	0.721972	983.901	2814.63	0.834407	374.856	2392.75
cg00032366	0.571715	4703.14	6411.67	0.527462	5046.44	5744.6	0.507259	5634.3	5903.26	0.501212	5087.38	5212.6	0.533683	4689.16	5481.01	0.507621	5841.7	6125.63
cg00032419	0.00167202	9813.04	16.6026	0.00465016	8894.09	42.0193	0.00317836	11547.1	37.1368	0.00238252	9628.39	23.2335	0.000575192	9662.03	5.61828	0.00345556	10917	38.2019
cg00032490	0.955855	75.6339	3802.91	0.951426	96.3972	3846.83	0.955201	72.659	3681.39	0.951932	74.1971	3449.79	0.932472	158.716	3572.52	0.967491	11.1422	3307.64
cg00032609	0.451598	6486.07	5423.49	0.512415	5203.8	5573.89	0.431195	6329.4	4873.95	0.456276	5773.89	4929.17	0.452539	5894.28	4954.96	0.48611	5867.17	5644.59
cg00032610	0.905078	741.581	8024.41	0.906566	701.146	7773.28	0.90032	741.929	7604.37	0.904088	697.753	7519.79	0.910986	668.575	7865.77	0.885297	1008.37	8554.6
cg00032643	0.909967	400.306	5056.61	0.917169	308.142	4519.25	0.910959	363.295	4739.89	0.891422	410.707	4192.87	0.920386	259.845	4160.04	0.920571	282.535	4433.5
cg00032664	0.835609	1163.1	6420.4	0.854568	883.229	5777.53	0.828668	1113.3	5868.25	0.814763	1242.62	5905.48	0.832937	1064.66	5806.73	0.811319	1306.03	6045.83
cg00032666	0.818973	1045.96	5184.37	0.844178	758.819	4652.7	0.838477	709.636	4202.89	0.844808	737.475	4558.91	0.850315	651.018	4266.31	0.826296	868.296	4606.1
cg00032686	0.0164266	7026.41	119.018	0.0124942	6201.29	79.726	0.0108741	6471.54	72.2453	0.00869086	6228.1	55.4788	0.0072093	5900.25	43.5718	0.00391293	7247.3	28.8624
cg00032701	0.634335	4193.99	7448.98	0.525212	5405.66	6090.37	0.532705	5949.96	6896.82	0.636953	3326.13	6011.01	0.567357	4663.87	6247.23	0.48871	6428.26	6239.94
cg00032756	0.154578	6373.54	1183.62	0.138797	5728.63	939.38	0.172028	5728.76	1211.04	0.171983	6264.04	1321.84	0.134029	6203.28	975.582	0.107486	6460.09	790.038
cg00032789	0.0805144	7930.49	703.187	0.0675551	7579.13	556.349	0.0551506	8691.63	513.165	0.0592124	7775.71	495.691	0.06163	7666.84	510.108	0.0421437	8620.89	383.701
cg00032805	0.0503565	7724.81	414.924	0.0330312	6648.11	230.512	0.0381581	7559.76	303.877	0.0534324	7196.37	411.87	0.0515943	7303.76	402.773	0.0432119	7719.16	353.14
cg00032852	0.0585336	3535.43	226.024	0.0383129	3336.83	136.921	0.0400973	3216.37	138.532	0.0347739	3130.52	116.385	0.0408529	3368.16	147.719	0.0583123	2824.55	181.098
cg00032879	0.769583	2173.09	7592.02	0.829758	1387.46	7249.86	0.787857	1969.06	7684.07	0.770789	1965.1	6944.5	0.783099	2004.32	7597.43	0.769634	2167.16	7574.41
cg00032884	0.820421	1221.21	6036.05	0.837592	1032.36	5839.93	0.821011	1120.56	5598.64	0.819586	1097.22	5438.73	0.829533	993.031	5318.94	0.837089	1021.1	5760.6
cg00032912	0.342252	4715.94	2505.92	0.265606	4524.45	1672.51	0.307048	4646.79	2103.31	0.328959	4088.55	2053.32	0.666924	2103.67	4412.44	0.205913	4753.81	1258.63
cg00032959	0.86489	889.16	6331.96	0.855381	874.166	5761.94	0.850299	954.254	5988.16	0.863499	810.173	5757.74	0.860891	796.391	5547.43	0.85215	887.397	5690.99
cg00033102	0.405819	1461.95	1066.79	0.397699	1127.11	810.259	0.409595	1257	941.423	0.449503	1091.97	973.292	0.428045	1151.75	936.793	0.398018	1109.45	799.659
cg00033127	0.0406636	6384.61	274.865	0.0738616	5850.57	474.571	0.0287774	6766.16	203.445	0.0404123	6288.77	269.058	0.0292281	6057.91	185.403	0.0303969	7211.4	229.211
cg00033155	0.652231	3445.03	6648.61	0.666485	2961.12	6117.24	0.671868	2752.16	5839.95	0.679793	2618.64	5771.61	0.683701	2756.47	6174.44	0.649399	3212.94	6136.38
cg00033165	0.885457	445.502	4216.94	0.914615	294.959	4230.68	0.916024	250.27	3820.81	0.91411	274.305	3983.62	0.907991	275.296	3703.6	0.917351	238.762	3760.04
cg00033209	0.468532	1693.46	1581.08	0.566901	1125.46	1604.05	0.543758	1252.96	1612.48	0.549893	1057.5	1414.11	0.568308	1133.49	1623.85	0.521371	1111.04	1319.18
cg00033213	0.525258	5576.62	6280.64	0.500509	5357.05	5468.16	0.473665	5426.82	4973.75	0.475493	5115.11	4727.76	0.0688754	8297.5	621.163	0.452525	6238.05	5238.81
cg00033220	0.0494036	8898.05	467.639	0.0395864	9034.98	376.526	0.0507584	9607.94	519.108	0.0489593	8955.37	466.168	0.0469314	8956.24	445.951	0.0319633	9903.04	330.287
cg00033304	0.792621	1512.68	6163.81	0.760646	1589.32	5368.51	0.800788	1282.03	5555.44	0.708607	1838.44	4713.89	0.768876	1446	5143.06	0.766577	1802.65	6248.43
cg00033334	0.715414	2603.84	6797.11	0.727014	2190.77	6100.77	0.735471	2278.26	6612.31	0.721695	2323.34	6284.18	0.755592	2027.5	6577.21	0.755017	2135.32	6889.07
cg00033371	0.98353	99.6154	11920.6	0.982888	95.5733	11233.2	0.982198	113.832	11798.2	0.984714	73.4477	11173	0.985022	68.8239	11102.4	0.991492	14.3257	13323.7
cg00033457	0.0859413	7216.4	687.9	0.0381798	6885.9	277.308	0.062485	6493.14	439.43	0.0524477	7068.73	396.794	0.0470924	6501.76	326.257	0.0523449	6959.24	389.926
cg00033490	0.87189	526.67	4264.98	0.873768	500.936	4159.62	0.852321	523.952	3601.09	0.848869	599.573	3929.35	0.852049	561.828	3811.47	0.852757	542.785	3722.69
cg00033516	0.0719844	9232.87	723.933	0.0632867	8198.71	560.682	0.0564149	9504.6	574.238	0.0652256	8594.13	606.649	0.0538018	8235.69	473.976	0.0591605	9431.08	599.32
cg00033533	0.0695397	3143.42	242.403	0.0675186	3047.64	227.912	0.0682321	2991.93	226.418	0.0340725	2652.36	97.0879	0.0499682	2951	160.472	0.0595401	2778.39	182.23
cg00033551	0.679755	2707.14	5958.48	0.726156	1754.92	4918.73	0.715057	2187.03	5739.25	0.647268	2743.05	5217.03	0.719503	2025.39	5451.84	0.724399	2024.7	5584.63
cg00033584	0.669325	1202.76	2636.95	0.625103	1131.23	2052.94	0.643846	972.015	1937.96	0.675642	1076.23	2450.11	0.595554	1371.56	2166.9	0.593231	1082.39	1724.39
cg00033643	0.0629312	8868.54	602.304	0.0425656	6979.32	314.733	0.0584876	9997.87	627.289	0.0403064	9625.39	408.459	0.0459447	8387.39	408.73	0.0282453	9565.59	280.943
cg00033666	0.286095	4793.53	1961.06	0.231251	4950.04	1519.13	0.236304	5262.93	1659.41	0.285666	4473.56	1828.99	0.635614	2248.01	4095.74	0.182481	5371.34	1221.28
cg00033668	0.0436009	8570.36	395.27	0.0627866	7622.5	517.352	0.0435116	8020.72	369.419	0.0539773	7467.33	431.77	0.0551526	7874.27	465.474	0.0293561	7946.22	243.35
cg00033703	0.915528	251.806	3812.93	0.908651	256.235	3543.47	0.910111	205.06	3088.67	0.91751	231.585	3688.14	0.892392	315.326	3444.29	0.902545	217.273	2938.31
cg00033773	0.742696	2806.76	8390.2	0.748676	2517.86	7798.41	0.734332	2740.05	7850.16	0.739417	2366.06	6997.57	0.743493	2543.68	7662.78	0.693251	3378.48	7861.33
cg00033806	0.693279	4184.77	9684.83	0.801431	1627.22	6971.09	0.76321	3179.23	10569.5	0.739518	3402.58	9943.92	0.745339	3210.85	9690.13	0.802777	2708.35	11431.1
cg00033834	0.747204	2085.47	6459.71	0.763119	1654.41	5651.88	0.759744	1837.46	6126.7	0.767602	1486.19	5239.13	0.761922	1613.15	5482.6	0.751815	1878.26	5992.63
cg00033877	0.924575	487.009	7195.66	0.910716	509.999	6222.09	0.921897	439.183	6364.29	0.917495	418.952	5771	0.909029	459.997	5595.78	0.935567	378.039	6941.13
cg00033909	0.798083	617.984	2837.86	0.807218	570.968	2809.47	0.743749	687.031	2284.29	0.756275	645.29	2312.62	0.761355	695.964	2539.38	0.81024	427.383	2251.84
cg00033915	0.95457	75.6339	3690.38	0.960038	42.0193	3411.8	0.962657	25.8343	3243.82	0.969618	2.2484	3263.18	0.953263	49.1599	3042.3	0.950479	46.9564	2820.57
cg00034003	0.782644	2706.22	10104.5	0.752876	3261.03	10239.5	0.75707	3280.15	10533.9	0.802381	2316.6	9812.01	0.813651	1896.87	8718.86	0.805655	2719.49	11688.2
cg00034019	0.0246584	5946.52	152.867	0.0276136	5514.96	159.452	0.0208275	5817.61	125.871	0.0160194	5382.05	89.2485	0.01047	5424.15	58.4499	0.00455992	6324.27	29.4284
cg00034039	0.103286	9711.58	1130.12	0.0904519	8657.62	870.92	0.0907562	9891.31	997.283	0.0726606	9297.13	736.3	0.0813744	8723.78	781.635	0.0747014	10933.7	890.774
cg00034076	0.0925273	4376.36	456.416	0.0890803	4153.55	415.962	0.118178	3790.27	521.358	0.107376	3564.51	440.815	0.0891533	3814.12	383.113		3052.06	379.173
cg00034101	0.481605	5217.12	4939.78	0.513196	4337.27	4677.84	0.559877	4254.28	5539.05	0.540747	4226.64	5094.4	0.518203	4603.2	5058.57	0.479727	5300.5	4979.62
cg00034130	0.116266	6805.21	908.465	0.1011	6480.04	740.065	0.101642	7121.39	817.042	0.103557	6279.03	736.903	0.121902	6747.55	950.608	0.0842677	6289.78	588.001
cg00034154	0.405145	1532.05	1111.56	0.316194	1601.68	786.861	0.320422	1726.05	860.985	0.306336	1829.45	852.082	0.362679	1541.52	934.136	0.297988	1617.21	728.918
cg00034336	0.626438	4050.97	6960.9	0.651471	3357.16	6462.14	0.648928	3479.69	6616.77	0.643531	3033.24	5656.43	0.637583	3339.62	6051.16	0.647198	3381.43	6386.52
cg00034376	0.0704148	5233.5	404.005	0.0577795	4959.1	310.238	0.0437596	5287.15	246.528	0.0410778	4995.94	218.297	0.0626165	5094.37	346.98	0.0493777	5075.28	268.817
cg00034407	0.832468	466.717	2816.02	0.916422	156.542	2812.94	0.905392	184.069	2718.51	0.914441	155.139	2726.91	0.93167	101.129	2742.36	0.905629	128.931	2196.94
cg00034416	0.0192357	8929.41	177.094	0.00794996	7919.4	64.2648	0.00897812	9435.17	86.3834	0.0129842	8274.85	110.171	0.0143922	8220.24	121.495	0.015309	9728.74	152.807
cg00034433	0.070603	10234.6	785.08	0.0589613	9747.65	617.01	0.0550117	10570.3	621.16	0.0544645	10410.8	605.443	0.0535906	9659.23	552.617	0.0469312	11266.4	559.705
cg00034468	0.267752	6481.46	2406.56	0.255602	5984.87	2089.34	0.238576	6741.14	2143.53	0.244092	6129.88	2011.71	0.249222	6269.3	2114.29	0.217235	7080.08	1992.64
cg00034555	0.0495492	6392.91	338.491	0.0485946	6381.17	331.036	0.0328933	7454.81	256.955	0.0255181	6094.66	162.215	0.0347821	6756.68	247.084	0.0448928	6895.44	328.805
cg00034556	0.2563	8147.25	2842.23	0.135434	7484.38	1188.09	0.213663	7125.42	1963.28	0.190595	7751.73	1848.89	0.249142	6821.29	2296.55	0.213692	8373.37	2302.77
cg00034559	0.493232	5145.87	5105.75	0.486853	4747.36	4598.98	0.456527	5250.01	4494.1	0.454054	4969.71	4216.39	0.390654	5739.07	3743.45	0.451333	5651.49	4731.18
cg00034574	0.906276	440.89	5230.23	0.890725	525.653	5099.86	0.897131	456.137	4850.12	0.903542	423.448	4903.24	0.912857	396.089	5196.73	0.906379	396.344	4805.31
cg00034604	0.930534	213.989	4206.02	0.912415	259.531	3745.39	0.891944	342.304	3650.99	0.910802	252.57	3600.09	0.919682	205.067	3493.18	0.898453	296.064	3504.24
cg00034611	0.805207	1474.86	6509.94	0.817901	1306.72	6318.28	0.786426	1622.72	6343.43	0.805522	1370.02	6088.8	0.825317	1157.37	5940.64	0.797342	1585.38	6631
cg00034639	0.687494	3115.75	7074.45	0.696704	2677.7	6380.68	0.653786	3156.63	6149.79	0.67028	2737.05	5767.39	0.667696	2720.65	5667.52	0.687089	2750.53	6259.19
cg00034650	0.986316	77.4787	12792.3	0.981238	143.36	12727.7	0.990616	30.6782	13795.5	0.980268	151.392	12489.1	0.991911	0	12262.6	0.98855	66.8533	14406.1
cg00034731	0.766338	1415.83	4971.44	0.80213	1094.97	4844.22	0.796978	1129.44	4826.28	0.81117	936.833	4453.98	0.795723	1093.46	4648.89	0.803492	1183.46	5247.87
cg00034755	0.762203	1354.95	4663.53	0.716287	1548.95	4163.08	0.732081	1500	4371.96	0.786235	1121.95	4494.39	0.703972	1529.58	3875.23	0.75622	1262.25	4225.8
cg00034769	0.327435	7821.65	3856.61	0.309246	7226.5	3280.03	0.288785	7416.86	3052.18	0.273474	7496.91	2859.57	0.281584	7215.27	2867.23	0.250431	8764.14	2961.51
cg00034852	0.0846525	4551.87	430.211	0.0720579	4352.71	345.768	0.0712121	4650.17	364.206	0.0609864	3660.39	244.227	0.0723257	3975.63	317.755	0.0510085	4290.55	235.993
cg00035000	0.133362	4256.71	670.43	0.0785492	4535.61	395.163	0.114677	4551.68	602.54	0.0971615	3984.91	439.609	0.0854606	4562.74	435.718	0.0998499	3935.59	447.651
cg00035074	0.839515	1314.37	7398.75	0.858286	1069.43	7082.61	0.805284	1591.23	6994.39	0.82481	1299.57	6589.32	0.820233	1413.7	6906.65	0.829647	1489.08	7739.09
cg00035197	0.662478	4128.51	8299.57	0.625763	4466.4	7635.5	0.590261	5139.41	7547.77	0.658376	3604.18	7138.68	0.624754	4003.02	6831.2	0.593074	5540.86	8221.27
cg00035220	0.730678	1038.58	3089	0.814438	688.787	3462.01	0.766521	863.027	3161.66	0.760812	856.64	3042.89	0.785936	747.231	3110.6	0.807913	581.783	2867.57
cg00035237	0.0307776	7361.62	236.944	0.0212704	6917.96	152.519	0.0317609	6416.42	213.757	0.0326082	6519.36	223.121	0.0360051	6430.02	243.896	0.022452	7513.85	174.872
cg00035249	0.0243996	6579.82	167.061	0.0217124	6381.55	143.853	0.0282907	6474.52	191.413	0.0149409	6261.27	96.4849	0.0188157	5968.27	116.368	0.0123175	7160.71	90.5488
cg00035268	0.576152	2715.44	3827.13	0.485109	3111.9	3026.12	0.486794	3200.22	3130.38	0.487234	3083.3	3024.8	0.469957	3253.69	2973.51	0.447834	3310.03	2765.7
cg00035316	0.112179	5148.64	663.18	0.131553	4903.9	757.995	0.144909	5049.8	872.715	0.142964	4702.9	801.179	0.146992	4920.91	865.215	0.0835837	5083.23	472.748
cg00035326	0.122232	6227.81	881.168	0.110752	5876.94	744.398	0.108564	6150.18	761.182	0.107252	5732.67	700.722	0.106457	5323.32	646.137	0.0794542	6515.81	571.023
cg00035347	0.656214	1753.42	3537.77	0.572583	1973.26	2777.41	0.615062	1567.82	2664.88	0.548044	2007.07	2555.04	0.59667	1794.34	2802.41	0.61095	1411.08	2372.95
cg00035398	0.0503516	6075.62	327.44	0.0510663	7218.26	393.828	0.111639	6259.97	799.249	0.0694192	6480.63	490.9	0.108186	6331.8	780.238	0.0590945	7110.32	452.851
cg00035449	0.518324	4617.36	5076.27	0.0556833	6454.49	386.498	0.0583434	7449.16	467.732	0.52384	4206.75	4738.01	0.511554	4154.72	4456.01	0.858846	1122.18	7436.32
cg00035452	0.853278	1051.5	6696.65	0.845108	1061.19	6335.62	0.84934	1181.92	7226.76	0.843049	1064.99	6257.65	0.849318	971.962	6042.13	0.832774	1214.5	6546.11
cg00035453	0.0622614	4110.06	279.528	0.0620142	4015.73	272.108	0.0593154	4223.1	272.596	0.061285	3954.93	264.731	0.0497522	4182.81	224.235	0.0422762	3746.17	169.779
cg00035608	0.073568	8466.39	680.257	0.0665934	7855.96	567.614	0.0646144	8849.05	618.181	0.0619505	8136.2	543.934	0.0667079	7787.64	563.776	0.0684652	8554.83	636.105
cg00035623	0.0437728	7699.9	357.053	0.0543765	6907.64	402.963	0.0513269	7884.31	431.982	0.0481936	7272.07	373.276	0.0538459	7350.81	424.028	0.0405872	7618.88	326.542
cg00035630	0.858279	664.103	4627.49	0.88439	465.508	4326	0.861276	581.272	4229.7	0.874398	505.14	4212.77	0.882732	447.355	4120.19	0.900365	348.592	4053.76
cg00035636	0.283336	7834.57	3136.96	0.264129	7426.71	2701.59	0.283185	7900.45	3160.66	0.230327	7358.26	2231.91	0.238512	5944.84	1893.36	0.230119	7864.01	2380.45
cg00035673	0.78775	1884.39	7364.9	0.747873	2063.07	6416.21	0.735176	2405.82	6956.4	0.7581	2024.31	6657.46	0.748497	1993.79	6231.29	0.721605	2395.57	6468.58
cg00035812	0.0480181	6372.62	326.48	0.0382214	5569.62	225.312	0.0401999	6497.33	276.32	0.0495877	5944.77	315.385	0.0590282	6032.63	384.707	0.0315683	5629.2	186.757
cg00035847	0.204718	7000.75	1827.85	0.167906	6539.36	1339.74	0.150196	6781.5	1216.25	0.218096	6545.84	1853.72	0.167712	6692.77	1368.79	0.171449	7117.48	1493.49
cg00035864	0.511985	3024.43	3277.9	0.40096	3514.79	2419.51	0.438292	3234.13	2601.57	0.442651	3111.78	2550.82	0.418647	3152.56	2342.25	0.423587	3048.99	2314.09
cg00035889	0.894813	678.861	6625.68	0.879597	697.85	5828.66	0.876607	805.707	6434.3	0.883154	760.708	6505.49	0.891563	655.232	6209.51	0.864021	753.691	5424.44
cg00035923	0.80657	1591.08	7051.52	0.839179	1126.28	6398.88	0.823078	1309.48	6557.19	0.823399	1263.6	6357.75	0.827984	1231.11	6407.17	0.822313	1431.77	7088.84
cg00035937	0.663502	1698.07	3545.42	0.636156	1724.44	3189.91	0.664492	1644.52	3455.11	0.613834	1888.65	3161.09	0.635334	1645.45	3040.99	0.662162	1271.8	2688.73
cg00035945	0.067794	4134.04	307.917	0.0537703	3834.47	223.579	0.0755479	4374.88	365.695	0.0649114	3713.6	264.731	0.0663426	3908.22	284.81	0.0566453	3622.81	223.542
cg00035969	0.688449	3474.55	7898.84	0.725642	2553.29	7017.62	0.72067	2934.61	7829.3	0.750122	2350.33	7355.77	0.705537	2873.05	7123.45	0.701529	3019.54	7332.19
cg00035980	0.857914	605.994	4262.8	0.875031	432.552	3728.92	0.847535	557.052	3652.48	0.834269	594.327	3495.17	0.815415	627.843	3215.28	0.863314	487.074	3707.97
cg00036011	0.142858	5979.69	1013.29	0.109915	5682.49	714.067	0.130399	5929.78	904.183	0.108852	5898.3	732.682	0.115735	6026.31	801.827	0.0861448	6281.82	601.584
cg00036110	0.744129	1433.36	4459.34	0.817465	914.538	4543.51	0.830236	800.056	4401.75	0.816936	875.376	4352.68	0.745606	1254.28	3969.28	0.831911	729.019	4102.99
cg00036115	0.0853538	2006.14	196.543	0.0968478	2332.48	260.843	0.0851623	2588.27	250.252	0.084904	2389.3	230.961	0.0964049	2255.74	251.335	0.0762871	2524.51	216.751
cg00036119	0.359863	7966.47	4534.68	0.243801	8130.32	2653.49	0.266265	8325.1	3057.39	0.27352	7674.53	2927.11	0.314517	7712.49	3584.57	0.233004	9307.72	2857.95
cg00036137	0.812006	1274.71	5937.78	0.845122	921.953	5576.49	0.804085	1262.65	5592.68	0.813286	1146.68	5430.29	0.800294	1276.75	5517.14	0.790801	1347.41	5471.41
cg00036258	0.870755	991.542	7353.98	0.872989	871.695	6678.78	0.885242	779.873	6787.33	0.87138	828.909	6293.23	0.882526	810.437	6839.7	0.876615	970.964	7608.93
cg00036263	0.929772	903.918	13291.3	0.952801	599.805	14126.7	0.948466	722.553	15138.9	0.957121	528.374	14026.3	0.938204	782.345	13396.1	0.963072	531.643	16473
cg00036299	0.089676	4506.68	453.803	0.0969009	2718.07	302.374	0.10301	3464.22	409.312	0.0839333	4055.36	380.729	0.0660806	4555.02	329.372	0.0566556	3742.99	230.803
cg00036324	0.698474	2863.02	6863.72	0.744523	2135.57	6515	0.752735	2273.42	7225.27	0.741152	1986.09	5973.02	0.757697	1846.31	6086.23	0.720139	2700.39	7205.99
cg00036328	0.0749812	7510.82	616.927	0.072496	7339.37	581.48	0.0758745	7646.95	636.056	0.0596892	6853.87	441.418	0.0624886	6939.28	469.193	0.0562334	7878.34	475.381
cg00036347	0.449748	2398.15	2041.86	0.479006	1859.56	1801.63	0.448426	2210.45	1878.38	0.597284	1659.32	2609.31	0.459864	2185.51	1945.85	0.401915	2038.23	1436.9
cg00036369	0.915409	221.368	3477.72	0.948998	61.7931	3010.52	0.916592	178.418	3059.62	0.941879	104.925	3320.89	0.916315	189.617	3171.17	0.91884	126.544	2564.8
cg00036386	0.031265	5211.66	171.429	0.0220248	4325.13	99.6575	0.015756	4599.12	75.2245	0.0220851	4279.1	98.897	0.0284724	4396.5	131.778	0.00465511	4740.23	22.6372
cg00036408	0.164607	5790.61	1160.69	0.387757	4419.44	2862.34	0.279693	5752.17	2272.38	0.198124	5364.68	1350.19	0.261029	5137.92	1850.21	0.30428	5448.54	2426.71
cg00036440	0.101493	8203.51	937.947	0.0913695	7199.31	733.999	0.0793496	8074.83	704.578	0.0682598	7876.14	584.337	0.082307	7459.67	678.019	0.0742171	8011.25	650.254
cg00036570	0.838582	812.604	4741.05	0.878277	645.12	5376.3	0.874803	625.674	5070.58	0.858463	721.736	4984.05	0.863981	688.941	5011.28	0.88698	546.764	5075.83
cg00036585	0.868496	1136.35	8165.27	0.876388	1004.34	7829.61	0.852398	1288.49	8018.48	0.878957	930.837	7485.42	0.867398	1040.08	7457.68	0.875638	998.819	7736.83
cg00036588	0.874244	843.964	6562.35	0.845373	978.803	5897.99	0.845306	1004.31	6034.34	0.859425	855.89	5843.97	0.830187	1010.59	5429.47	0.816075	1231.21	5906.61
cg00036599	0.863843	459.338	3548.69	0.901084	224.103	2952.46	0.856989	375.405	2848.85	0.873036	353.748	3120.08	0.879706	313.219	3021.86	0.902103	140.869	2219.58
cg00036614	0.913063	250.883	3685.18	0.911772	224.103	3349.36	0.92319	265.609	4394.3	0.897929	132.655	2046.69	0.915089	212.792	3370.97	0.925061	183.051	3494.05
cg00036664	0.172539	10263.1	2160.88	0.138009	10216.5	1651.71	0.121597	10580	1478.42	0.136124	9999.38	1591.4	0.146138	10077.1	1741.81	0.107068	11704.1	1415.39
cg00036723	0.351943	6657.63	3669.89	0.383056	5873.64	3708.99	0.373453	5990.33	3630.14	0.327705	6060.93	3003.09	0.357338	5720.81	3236.53	0.356995	6513.42	3671.75
cg00036732	0.453741	5234.42	4430.95	0.481689	4757.24	4514.05	0.422846	5456.69	4071.06	0.479113	4729.88	4442.53	0.481114	4720.76	4469.82	0.407432	5884.68	4114.88
cg00036788	0.504962	1983.08	2124.85	0.564557	1846.38	2523.5	0.553425	1776.91	2326	0.583816	1523.66	2277.65	0.54503	1691.1	2145.64	0.545953	1644.27	2097.34
cg00036871	0.545761	5863.53	7165.08	0.588754	4755.83	6951.76	0.581781	5048.98	7162.71	0.53826	5304.26	6299.86	0.5734	4913.51	6738.74	0.560694	5246.17	6823.42
cg00036976	0.543355	4859.02	5900.66	0.392932	6282.3	4131.02	0.419875	6531.23	4799.47	0.428803	5856.33	4471.47	0.397141	6130.24	4104.25	0.378484	7069.73	4366.15
cg00037013	0.39167	8420.27	5485.73	0.340098	9015.2	4697.77	0.32376	9868.7	4772.66	0.375843	7946.59	4845.35	0.378701	8065.74	4977.28	0.297934	11306.2	4840.4
cg00037056	0.790675	1770.02	7063.53	0.796769	1666.77	6926.63	0.773697	1921.43	6910.97	0.762675	1993.58	6728.01	0.771933	1861.76	6639.91	0.763356	2230.03	7516.12
cg00037058	0.00269978	7055.17	19.3697	0.00948842	6350.68	61.7931	0.00782036	7172.25	57.3199	0.00798253	6512.86	53.2121	0.00601558	6514.39	40.0302	0.0105705	7275.07	78.7913
cg00037072	0.0221741	8567.09	196.543	0.0148266	8076.59	123.055	0.0175497	8155.52	147.47	0.00956383	7456.47	72.9667	0.012185	7610.71	95.114	0.0066513	8605.53	58.2908
cg00037117	0.719833	880.859	2520.12	0.847574	400.419	2782.61	0.746762	657.967	2235.14	0.610316	850.644	1488.88	0.762238	576.576	2169.02	0.749659	485.482	1753.25
cg00037153	0.0469615	8497.75	423.659	0.0526365	7448.95	419.428	0.0390237	8501.91	349.31	0.0443287	7908.37	371.467	0.051858	7759.54	429.873	0.0398275	8550.05	358.8
cg00037186	0.150531	5310.06	958.693	0.139963	5320.8	882.185	0.133446	5210.45	817.787	0.145594	5084.38	883.44	0.145979	4765	831.583	0.116412	5076.07	681.946
cg00037223	0.580928	1814.29	2653.64	0.711165	1075.2	2893.57	0.695241	1301.4	3196.99	0.658539	1367.78	2830.73	0.665856	1327.32	2844.25	0.693217	1039.41	2574.65
cg00037314	0.705724	3124.97	7734.03	0.784327	2207.25	8390.68	0.766135	2422.77	8264.55	0.729641	2782.02	7777.96	0.755266	2330.18	7499.7	0.797918	2103.49	8700.47
cg00037388	0.0806208	8603.82	763.242	0.0566502	8572.76	520.819	0.0562809	9129.19	550.405	0.0620204	9001.84	601.825	0.05046	8409.16	452.19	0.0434163	8378.94	384.832
cg00037400	0.0725223	4843.34	386.534	0.0512952	4724.29	260.843	0.0751522	4904.48	406.659	0.0723512	4554.51	363.024	0.052652	4393.49	249.741	0.0663293	4687.69	340.124
cg00037406	0.816896	1429.67	6824.41	0.850425	1218.56	7496.84	0.872348	930.035	7039.07	0.865767	822.164	5947.69	0.893064	637.675	6160.62	0.819488	1380.84	6722.68
cg00037441	0.142829	12029.5	2021.12	0.149999	10855.8	1933.36	0.140113	11862	1949.13	0.13569	11388.9	1803.66	0.130465	10609.4	1606.84	0.112623	12710.9	1625.92
cg00037450	0.0364219	6879	263.796	0.0319995	6504.75	218.336	0.0304573	6838.82	217.977	0.0416648	6847.12	302.035	0.0280213	6331.1	185.403	0.0154285	6858.03	109.034
cg00037457	0.233626	4901.45	1524.67	0.226831	4940.98	1478.91	0.250153	4981.98	1695.38	0.228829	4421.1	1341.54	0.200888	4654.74	1195.29	0.185314	5071.3	1176.3
cg00037681	0.839943	778.476	4610.02	0.834308	743.989	4249.74	0.82388	695.911	3723.24	0.853776	562.849	3870.25	0.814378	710.01	3553.76	0.836557	633.514	3754.38
cg00037763	0.699238	3550.18	8486.29	0.762517	2431.35	8127.72	0.719188	2981.44	7891.86	0.71193	2946.9	7530.04	0.750432	2469.23	7725.48	0.744744	2890.61	8725.51
cg00037856	0.51997	2389.85	2697.01	0.651114	1662.65	3289.56	0.614958	1500	2555.4	0.587785	1623.34	2457.35	0.605056	1576.63	2568.61	0.610392	1465.2	2452.18
cg00037930	0.889764	1056.11	9331.42	0.900731	828.028	8420.62	0.89582	859.798	8253.09	0.872531	1076.98	8056.49	0.896041	889.092	8525.19	0.879442	1190.62	9414.81
cg00037940	0.884001	700.075	6097.2	0.887357	600.629	5519.29	0.892889	556.245	5470.53	0.890543	582.335	5551.5	0.896853	537.95	5546.9	0.887478	601.679	5534.23
cg00037952	0.578673	4768.63	6686.83	0.639868	3621.9	6612.92	0.630588	3684.62	6460.37	0.618238	3631.16	6042.37	0.65846	3180.65	6324.81	0.649839	3796.31	7230.89
cg00038020	0.810804	867.945	4148.15	0.772705	982.098	3678.66	0.780189	833.156	3312.11	0.769946	977.304	3605.52	0.760073	1032.36	3587.23	0.749035	1055.33	3448.21
cg00038131	0.70099	3507.75	8457.9	0.638632	4297.5	7771.55	0.67915	3808.14	8272.46	0.686518	3488.76	7859.3	0.665933	3854.14	7882.24	0.687914	3575.06	8100.72
cg00038167	0.524907	5132.96	5781.64	0.525529	4474.64	5066.93	0.497946	5396.14	5451.17	0.509924	5116.6	5427.88	0.474979	5357.03	4936.89	0.487291	6126.62	5917.93
cg00038233	0.764949	1547.73	5362.35	0.753952	1507.75	4926.55	0.731054	1550.87	4487.4	0.689156	1843.69	4309.26	0.731325	1668.63	4814.15	0.715249	1783.55	4731.18
cg00038239	0.972413	265.641	12888.2	0.980445	159.838	13027.6	0.98084	151.776	12888.9	0.983561	96.6811	11767.4	0.976356	167.846	11060.3	0.983335	132.115	13696.2
cg00038298	0.904456	252.728	3339.05	0.94232	58.4975	2589.36	0.914706	169.538	2890.56	0.910578	158.137	2628.61	0.9097	160.823	2627.59	0.909372	143.257	2440.86
cg00038342	0.868102	822.75	6073.18	0.875789	685.491	5538.36	0.895221	549.786	5551.71	0.869961	692.507	5301.85	0.889735	533.034	5107.99	0.862641	775.179	5496.31
cg00038436	0.0877146	11767.5	1141.04	0.0856224	10468.6	989.642	0.0884402	12405.3	1213.27	0.0695512	10347.1	780.925	0.0817506	11037.1	991.523	0.0690539	13114.4	980.191
cg00038446	0.877906	966.638	7669.54	0.883159	931.84	7799.28	0.875477	975.245	7559.69	0.849653	1266.6	7723.01	0.85592	1205.82	7757.37	0.867402	1121.38	7989.8
cg00038584	0.921165	194.359	3439.5	0.915977	193.249	3196.84	0.931289	148.214	3364.25	0.897264	279.203	3311.84	0.914379	216.796	3383.19	0.936366	119.411	3228.63
cg00038665	0.907152	488.853	5753.25	0.910484	451.502	5609.42	0.909587	397.202	5002.05	0.913083	399.465	5246.97	0.917072	417.157	5719.06	0.921504	352.571	5312.95
cg00038675	0.610007	3564.94	5732.5	0.624949	3565.87	6108.45	0.626671	3566.75	6155.02	0.600915	3410.07	5285.23	0.612695	3425.74	5577.55	0.629851	2957.46	5202.62
cg00038711	0.123293	6709.28	957.601	0.088553	6794.77	669.871	0.0914993	6962.34	711.281	0.0861828	6581.81	630.167	0.111071	6376.75	809.266	0.0933106	7213.78	752.687
cg00038736	0.67261	4712.36	9886.83		3765.26	9835.81	0.712311	4340.97	10995.7	0.693777	4310.93	9993.38	0.664872	4394.2	8916.21	0.693054	4765.68	10986.2
cg00038857	0.88331	338.508	3319.39	0.899753	241.405	3064.25	0.903875	182.455	2655.95	0.88816	269.808	2936.76	0.84941	374.318	2675.41	0.850574	341.429	2512.73
cg00038877	0.89158	865.178	7937.06	0.90094	703.617	7308.79	0.907715	750.809	8368.53	0.908632	670.772	7665.12	0.902165	743.72	7780.22	0.880926	1096.71	8853.41
cg00039016	0.702663	2075.32	5140.69	0.70398	1911.47	4783.56	0.730133	1657.43	4754.78	0.745252	1591.12	4947.26	0.714745	1828.75	4832.75	0.67669	2023.11	4443.68
cg00039044	0.00995807	8041.88	81.8929	0.00709348	7541.9	54.595	0.0126272	7471.06	96.8236	0.00558478	6986.71	39.8	0.00716174	7045.34	51.5422	0.00928539	7508.19	71.3072
cg00039057	0.13183	7076.38	1089.72	0.14168	6425.66	1077.17	0.121107	7153.68	999.517	0.116716	6781.92	909.37	0.128858	6714.55	1008	0.12221	7757.36	1093.94
cg00039070	0.918273	420.598	5849.34	0.942026	227.399	5319.98	0.934602	242.196	4890.33	0.912097	343.255	4599.31	0.907875	408.027	5006.5	0.923879	331.083	5232.02
cg00039129	0.788523	1765.41	6955.44	0.795362	1531.64	6341.68	0.776945	1650.17	6096.16	0.774272	1590.37	5798.14	0.788571	1492.36	5939.04	0.773921	1797.88	6496.88
cg00039147	0.621482	4110.98	6913.94	0.578186	4352.71	6103.37	0.577864	4106.85	5758.77	0.606283	3821.53	6038.75	0.584788	3933.5	5680.8	0.590842	4599.35	6786.07
cg00039176	0.414219	1987.7	1476.26	0.406725	1945.25	1402.14	0.378369	2035.26	1299.67	0.35894	2192.94	1283.85	0.317236	2250.12	1091.95	0.376022	1567.87	1005.09
cg00039177	0.0757719	7955.4	660.413	0.0722001	7163.06	565.201	0.0487923	8225.8	427.073	0.0673526	6936.31	508.138	0.0685544	6636.59	495.813	0.0438689	7636.39	354.959
cg00039326	0.43898	2861.18	2317.02	0.349176	3232.19	1787.77	0.390676	3057.33	2024.36	0.400607	2889.19	1997.84	0.365794	2979.79	1776.35	0.371872	3107.09	1898.69
cg00039385	0.0385612	2350.19	98.2715	0.0386811	2269.04	95.3245	0.0502858	2319.44	128.105	0.032651	2061.78	72.9667	0.0383918	2521.91	104.678	0.0244484	2113.04	55.4612
cg00039441	0.0721226	4883.92	387.393	0.0219003	4426.03	101.341	0.0745882	4327.24	356.836	0.0567588	4520.78	278.052	0.072456	4682.84	373.615	0.0291368	4169.57	128.135
cg00039463	0.723848	3526.2	9504.97	0.745252	3228.07	9736.12	0.769399	2902.32	10017.2	0.759915	2979.13	9746.06	0.687888	3705.26	8386.68	0.770192	3038.64	10519
cg00039478	0.800888	1794	7618.22	0.759205	2030.11	6716.05	0.812236	1406.36	6516.23	0.757722	1953.11	6421.07	0.785358	1714.28	6638.32	0.79144	1878.26	7507.06
cg00039480	0.738283	2827.05	8256.99	0.731206	2624.97	7412.78	0.748679	2534.18	7847.18	0.732088	2623.88	7443.21	0.753745	2257.85	7216.97	0.708879	2970.2	7475.94
cg00039489	0.459761	2214.6	1969.8	0.567471	1377.57	1938.56	0.546458	1707.49	2177.78	0.534336	1610.6	1962.87	0.546687	1839.99	2339.59	0.480639	1735.8	1698.92
cg00039505	0.140688	6549.25	1088.63	0.140947	5768	962.778	0.137094	5670.88	916.845	0.125633	5536.42	809.87	0.115599	6005.99	798.107	0.0961673	6128.46	662.704
cg00039564	0.0727085	2949.72	239.127	0.0733458	2494.79	205.381	0.0574006	2505.12	158.642	0.0676965	2507.71	189.352	0.055437	2625.14	159.94	0.0504768	2295.3	127.334
cg00039627	0.0527552	5696.52	322.828	0.0532523	4968.16	285.072	0.0547533	5600.39	330.195	0.0682642	5045.41	376.981	0.0446322	5477.12	260.548	0.0205589	4791.15	102.668
cg00039793	0.0060979	8086.65	50.2276	0.00873533	6980.36	62.3942	0.000537215	6828.3	3.72398	0.0130898	7356.37	98.897	0.00863029	6431.09	56.8558	0	7853.41	0
cg00039794	0.0293656	9259.62	283.166	0.0261933	8752.37	238.109	0.0227218	9344.75	219.591	0.0121528	9159.98	113.919	0.022949	8242.01	195.938	0.0160879	9926.91	163.95
cg00039801	0.351074	6811.66	3739.27	0.238363	7158.11	2271.51	0.253354	7454	2563.25	0.291429	6964.79	2905.68	0.304421	6395.71	2842.85	0.238298	7536.91	2389.21
cg00039864	0.878302	975.862	7764.54	0.893836	775.297	7369.45	0.863751	1051.94	7302.73	0.875834	901.608	7065.11	0.856448	1161.58	7526.76	0.873321	986.881	7492.91
cg00039936	0.727897	1140.04	3317.21	0.752509	1062.84	3535.67	0.755521	969.593	3305.41	0.764325	957.818	3430.64	0.723522	1070.98	3064.37	0.761187	961.413	3383.13
cg00039960	0.0634558	8857.47	606.916	0.0595755	8847.95	566.849	0.0839098	9322.15	863.027	0.0824431	7974.32	725.483	0.0770266	8862.13	747.933	0.0549791	9298.17	546.764
cg00040007	0.026227	6386.55	174.705	0.0208586	5228.98	113.523	0.0249898	5711.85	148.959	0.0356853	5505.67	207.443	0.0219944	4979.93	114.243	0.0163955	5705.71	96.774
cg00040008	0.0601823	5731.57	373.432	0.0671478	5413.9	396.897	0.0518518	5865.19	326.221	0.0570296	5324.21	328.049	0.0598969	5295.93	343.792	0.0505944	6165.62	333.899
cg00040013	0.144855	1917.6	341.766	0.100452	1777.99	209.714	0.106855	1842.31	232.377	0.103934	1267.35	158.597	0.141527	1930.58	334.759	0.100461	1247.93	150.537
cg00040016	0.821247	579.245	3120.66	0.885715	258.707	2780.01	0.842241	397.202	2654.45	0.871197	356.746	3089.33	0.868704	352.547	2994.23	0.864322	282.535	2436.89
cg00040027	0.87419	405.841	3514.84	0.881246	322.972	3138.78	0.884794	270.453	2845.12	0.874212	364.99	3231.64	0.885499	271.784	2875.2	0.907865	162.358	2585.17
cg00040047	0.928898	321.905	5511.94	0.937955	233.166	5036.6	0.918509	325.351	4794.26	0.911114	324.519	4351.47	0.922138	260.548	4270.03	0.940301	168.725	4232.59
cg00040067	0.708412	2585.39	6524.13	0.805069	1118.04	5030.54	0.731781	2200.76	6277.15	0.704961	2200.43	5496.62	0.724212	2182.7	5994.31	0.75557	1971.38	6402.93
cg00040103	0.804688	1535.74	6739.24	0.8468	975.507	5944.78	0.841433	1033.37	6014.23	0.812476	1202.89	5644.97	0.854564	920.695	5997.49	0.837673	1192.22	6668.35
cg00040268	0.280545	10238.2	4031.31	0.232369	9444.46	2889.2	0.276871	10264.3	3968.28	0.262425	9509.98	3419.18	0.233805	9928.2	3060.12	0.234122	11494.8	3544.42
cg00040312	0.0919833	6036.88	621.674	0.0707954	5890.94	456.445	0.0757839	6191.35	515.879	0.0680696	6025.71	447.431	0.0674331	5688.51	418.562	0.0610967	5978.59	395.548
cg00040322	0.881783	1035.82	8472.09	0.885305	930.192	7951.8	0.889881	889.669	7997.63	0.885041	843.149	7261.09	0.885723	862.406	7459.27	0.891084	1041	9335.02
cg00040367	0.0256896	9659.93	257.34	0.00564133	9484.83	54.3779	0.0121284	10223.9	126.749	0.0217336	9818.01	220.343	0.0165666	9488.57	161.525	0.0118652	11167.7	135.298
cg00040380	0.0256254	7663.93	204.186	0.0292115	6639.05	202.781	0.0294208	6902.6	212.267	0.0314579	6732.45	221.915	0.0288058	7155.58	215.202	0.0320281	7032.33	235.993
cg00040411	0.737276	1710.06	5079.54	0.773749	1341.32	4929.15	0.798048	1152.05	4947.68	0.741196	1471.2	4499.81	0.759771	1364.54	4631.89	0.727782	1750.92	4948.49
cg00040419	0.630888	1272.86	2346.5	0.634871	1134.52	2146.53	0.639708	1031.76	2009.46	0.617214	1247.11	2172.12	0.627401	1121.55	2056.91	0.596352	1136.51	1826.82
cg00040423	0.0890699	12049.8	1187.99	0.0849471	11083.2	1038.17	0.0800186	12050.9	1056.87	0.0744932	12029.7	976.307	0.0896727	11373.5	1130.21	0.0711845	13560.9	1046.97
cg00040426	0.774273	2368.63	8467.73	0.748772	2292.94	7132.01	0.719583	2718.25	7231.98	0.746909	2211.67	6822.09	0.767087	2141.97	7383.82	0.715783	2891.4	7533.66
cg00040427	0.8263	1267.33	6504.48	0.825845	1145.23	5904.92	0.833319	1116.53	6082.01	0.827213	1168.42	6072.52	0.828318	1090.65	5744.56	0.841188	1065.67	6174.3
cg00040446	0.118525	10909.7	1480.4	0.101257	10657.2	1211.97	0.109058	12312.5	1519.38	0.110758	10881.5	1367.78	0.13357	10068	1567.5	0.0868026	12894.7	1235.19
cg00040455	0.0579865	6445.49	402.913	0.056782	5557.26	340.569	0.0508355	6435.97	350.054	0.0588666	5887.06	374.482	0.0584629	5599.32	353.888	0.0481193	5911.74	303.904
cg00040466	0.746368	2273.63	6984.92	0.795845	1578.61	6543.6	0.769845	1900.44	6691.25	0.809983	1424.73	6499.46	0.779207	1644.75	6157.43	0.796668	1686.45	6999.42
cg00040486	0.910106	181.706	2852.06	0.917971	133.473	2612.76	0.935036	51.6686	2183	0.923933	131.157	2807.71	0.917038	129.923	2541.51	0.959774	0	2385.96
cg00040530	0.735996	2688.69	7774.37	0.733331	2554.94	7300.99	0.747888	2377.56	7349.65	0.755291	2256.64	7273.76	0.782269	1371.56	5287.06	0.740851	2850.81	8435.75
cg00040566	0.963767	71.0221	4549.1	0.977821	0	4408.73	0.977188	0	4283.65	0.976428	0	4142.3	0.974844	0	3875.21	0.965909	57.3028	4456.88
cg00040569	0.0302454	6796.91	215.105	0.024148	6588.79	165.518	0.0156699	6777.47	109.485	0.0162613	6940.81	116.385	0.025416	6888.71	182.257	0.0209037	6367.77	138.087
cg00040575	0.284556	9967.08	4004.02	0.258505	9320.87	3284.36	0.243195	10209.4	3312.86	0.254279	9548.95	3290.14	0.237966	10000.5	3154.17	0.221983	11491.6	3307.3
cg00040588	0.415122	4961.4	3592.37	0.457753	5310.91	4567.78	0.379745	5736.83	3573.53	0.479142	4463.82	4198.3	0.437433	4963.75	3937.4	0.389803	5707.99	3710.24
cg00040590	0.836628	1729.43	9368.55	0.876396	1114.75	8613.01	0.851724	1411.2	8680.6	0.855642	1372.27	8726.46	0.853024	1344.17	8381.72	0.861702	1403.12	9365.58
cg00040646	0.102265	4481.77	521.931	0.0661763	4595.76	332.769	0.0930444	2985.48	316.539	0.0622448	4624.21	313.576	0.0793855	2783.86	248.678	0.0798626	3981.75	354.272
cg00040708	0.782995	2723.74	10188.6	0.733961	2797.99	7995.13	0.730528	3047.64	8533.14	0.778108	2352.57	8600.42	0.771857	2431.31	8563.98	0.753261	2975.77	9389.91
cg00040749	0.858643	595.848	4226.77	0.812356	706.089	3489.74	0.85707	513.457	3678.55	0.841674	584.584	3639.29	0.835256	585.003	3472.99	0.830857	510.154	2997.17
cg00040837	0.546955	1229.51	1605.1	0.402626	1511.05	1085.83	0.422831	1416.85	1111.24	0.488549	1531.91	1558.83	0.416002	1404.57	1071.76	0.41922	1077.61	850.027
cg00040861	0.0690214	4701.29	355.961	0.0673323	4905.55	361.367	0.0489275	5111.96	268.127	0.0565529	4809.32	294.279	0.0602197	4842.25	316.692	0.0492638	5317.22	280.701
cg00040862	0.845522	951.881	5757.4	0.867082	815.669	5973.33	0.83667	925.191	5251.63	0.848364	838.653	5251.51	0.848478	807.628	5082.44	0.851367	830.095	5327.57
cg00040873	0.186464	6526.65	1518.84	0.160183	5829.15	1130.9	0.175842	6256.74	1356.28	0.152092	6021.96	1098.12	0.14291	5881.64	997.368	0.155973	6573.11	1233.16
cg00040923	0.515317	4991.84	5413.67	0.600769	3497.49	5413.57	0.492172	4759.16	4709.35	0.497425	4523.78	4576.4	0.587359	3678.57	5378.45	0.517839	5084.03	5567.62
cg00040945	0.01046	8800.28	94.0812	0.00632411	8573.59	55.2018	0.00185437	9460.2	17.7611	0.0036492	8903.66	32.9765	0.008208	8810.16	73.7399	0.00834568	10207.9	86.7501
cg00040986	0.901192	522.058	5673.54	0.914287	384.765	5170.92	0.915994	352.8	4937.26	0.901487	448.93	5023.25	0.910231	386.257	4930.52	0.925702	293.677	4904.92
cg00041014	0.837002	848.576	4870.99	0.810809	954.909	4520.98	0.779886	1097.15	4241.62	0.788542	1139.19	4621.02	0.775829	1105.4	4171.73	0.775132	1154.81	4325.4
cg00041047	0.97362	14.7578	4235.5	0.976971	0	4242.3	0.952296	100.915	4010.78	0.976259	1.49893	4173.78	0.962614	45.6485	3750.2	0.957378	70.0367	3819.39
cg00041084	0.059855	5714.05	370.156	0.0588488	5914.84	376.099	0.067926	6440.81	476.67	0.0538249	5963.5	344.933	0.061988	5705.36	383.644	0.0433678	5430.23	250.707
cg00041270	0.701814	2381.55	5840.6	0.679849	2346.49	5195.19	0.713407	1852	4859.05	0.702944	1986.84	4938.22	0.661305	2358.27	4799.8	0.649006	2580.22	4955.85
cg00041311	0.898584	297.924	3525.76	0.903826	259.531	3378.82	0.885993	263.994	2828.74	0.926102	152.142	3159.88	0.923328	187.51	3462.36	0.877443	289.697	2790.03
cg00041328	0.0209279	6234.26	135.396	0.0163549	6206.5	104.857	0.032793	6578.06	226.418	0.027111	6175.6	174.879	0.0191152	6089.51	120.619	0.016146	6348.67	105.829
cg00041368	0.867841	982.319	7107.21	0.887787	677.252	6149.3	0.886074	695.104	6184.05	0.89031	659.53	6164.78	0.890787	648.209	6102.7	0.894272	632.718	6197.5
cg00041401	0.759087	1757.11	5851.52	0.750745	1616.51	5170.06	0.755686	1567.01	5156.23	0.791651	1287.58	5272.3	0.770339	1542.92	5510.77	0.765808	1635.52	5675.15
cg00041467	0.0672367	9215.35	671.482	0.079971	9037.45	794.247	0.0775969	9007.29	766.148	0.0696645	8607.62	652.035	0.0782099	8127.54	698.071	0.0648194	9694.52	678.879
cg00041564	0.715521	2653.64	6925.95	0.751982	1993.03	6346.02	0.706162	2451.84	6132.65	0.725692	2109	5843.97	0.692052	2636.38	6149.46	0.701681	2731.43	6659.86
cg00041575	0.81914	1026.59	5102.47	0.783122	1269.64	4945.61	0.777182	1231.17	4643.06	0.836796	820.665	4720.52	0.796927	1122.95	4799.27	0.80005	1037.02	4549.51
cg00041599	0.195843	4982.61	1237.81	0.101141	5391.65	617.931	0.118034	6095.28	829.12	0.136384	5220.03	840.152	0.117708	5364.05	728.972	0.122022	5374.52	760.854
cg00041636	0.756244	2439.66	7879.19	0.783706	2094.37	7950.93	0.778291	2097.42	7713.86	0.744402	2324.84	7062.09	0.754906	2204.47	7097.94	0.724571	2672.54	7293.71
cg00041641	0.583349	2144.5	3142.5	0.598825	1786.23	2815.54	0.586248	1694.57	2542.74	0.603204	1700.54	2737.16	0.591681	1752.9	2684.98	0.615976	1330.7	2294.85
cg00041666	0.247219	10503	3482.09	0.212525	9703.16	2645.69	0.232676	10316.8	3158.68	0.205099	10466.3	2726.3	0.211601	9656.42	2618.56	0.168997	11156.5	2289.19
cg00041759	0.0210055	7584.37	164.878	0.0167336	7028.89	121.322	0.020163	7754.08	161.621	0.0121973	7127.82	89.2485	0.0192263	7110.17	141.343	0.00560624	7629.3	43.5766
cg00041865	0.935204	140.2	3466.8	0.927967	147.48	3188.17	0.923622	137.245	2868.96	0.939385	106.424	3199.08	0.933783	104.64	2885.83	0.917058	142.461	2680.81
cg00041872	0.157244	12997	2443.68	0.15845	12244.1	2324.19	0.155811	13107.7	2437.72	0.143258	12507.8	2108.2	0.137246	12242.2	1963.39	0.13414	14665.5	2287.49
cg00041873	0.876233	724.979	5840.6	0.898614	498.464	5304.38	0.896747	545.75	5608.32	0.898403	486.404	5185.46	0.897598	478.256	5068.67	0.887833	602.475	5560.26
cg00041898	0.942495	303.458	6612.58	0.932311	360.048	6336.48	0.925897	413.349	6414.19	0.939908	292.292	6135.84	0.912563	467.722	5925.23	0.940223	337.45	6880.58
cg00041901	0.0500668	9989.21	531.758	0.0380335	9039.92	361.367	0.0382144	10247.3	411.128	0.0394125	9130	378.703	0.036486	9048.94	346.449	0.0311222	10400.5	337.294
cg00041989	0.693088	3203.37	7459.9	0.710552	2737.85	6966.49	0.713652	2714.22	7013.75	0.712618	2534.69	6533.23	0.709916	2550	6485.28	0.718473	2683.68	7104.12
cg00042059	0.868657	715.755	5395.1	0.909153	430.904	5313.04	0.906327	433.532	5162.19	0.881641	511.136	4552.28	0.882264	543.568	4822.65	0.908638	372.468	4698.92
cg00042081	0.939164	254.573	5473.72	0.930839	275.185	5049.6	0.917008	333.424	4789.04	0.931719	269.058	5035.91	0.931626	232.456	4529.87	0.919864	327.103	4902.65
cg00042144	0.0192908	7027.5	140.2	0.0238084	6048.31	149.951	0.0183587	6590.98	125.135	0.00909045	6190.59	57.7089	0	6255.25	0	0.0133243	6441.79	88.3418
cg00042156	0.552871	4492.84	5679	0.558094	4380.72	5658.81	0.548493	4673.59	5798.99	0.525953	4713.39	5340.44	0.435745	5633.03	4427.31	0.469255	5885.47	5292.01
cg00042186	0.204968	12148.5	3157.79	0.255722	10866.5	3767.92	0.142618	13950.5	2337.17	0.174945	12274	2623.79	0.19488	11504.1	2808.78	0.145494	14072.6	2413.13
cg00042208	0.754102	689.006	2419.66	0.783352	532.245	2286.06	0.704793	702.37	1915.62	0.784581	466.917	2064.78	0.720904	653.125	1945.32	0.816371	253.883	1573.29
cg00042246	0.252323	6399.37	2193.38	0.225403	6213.91	1837.32	0.219721	6691.89	1912.55	0.2215	5721.42	1656.32	0.178608	6104.26	1349.09	0.161497	6755.36	1320.35
cg00042254	0.754449	1042.27	3509.6	0.777219	798.367	3134.15	0.784698	762.112	3142.1	0.767684	768.203	2868.96	0.790881	581.492	2577.39	0.797885	639.085	2917.67
cg00042263	0.731886	1984.01	5688.83	0.57659	3309.64	4643.17	0.628315	2614.91	4589.44	0.626084	2612.64	4542.03	0.651697	2506.45	4876.85	0.602232	2701.19	4241.08
cg00042325	0.780121	2175.86	8074.64	0.804825	1688.19	7373.79	0.77523	1994.89	7225.27	0.784699	1769.49	6813.64	0.768549	1993.08	6950.23	0.777326	2191.04	7997.72
cg00042335	0.0359518	8039.7	303.55	0.0304929	6953.49	221.846	0.032921	7601.4	262.168	0.0231297	6725.6	161.612	0.0261654	6979.98	190.228	0.0205734	7793.99	165.817
cg00042341	0.0457377	5162.48	252.23	0.0494731	7125.98	376.099	0.0400586	6682.2	283.023	0.0429957	6342.73	289.455	0.0515861	6953.32	383.644	0.0333918	7239.25	253.537
cg00042356	0.0106296	8640.25	93.9039	0.0106693	8015.93	87.5253	0.00826654	7941.77	67.0317	0.0103052	8760.83	92.2637	0.0216278	7327.49	164.191	0.00432001	8769.65	38.4832
cg00042409	0.341772	4162.63	2213.29	0.302686	4030.56	1792.97	0.25086	3841.24	1319.78	0.271317	3858.25	1473.81	0.298626	4012.15	1750.84	0.25632	4001.64	1413.69
cg00042478	0.925057	222.29	3978.16	0.905674	346.041	4282.67	0.949014	99.3006	3709.64	0.911287	273.555	3837.27	0.9206	226.838	3789.53	0.918646	207.723	3474.78
cg00042568	0.266475	4204.14	1563.61	0.241926	3997.6	1307.68	0.210178	4257.81	1159.65	0.24733	3882.23	1308.58	0.219644	4038.14	1164.75	0.187529	3592.57	852.291
cg00042611	0.94045	338.491	6924.86	0.957151	193.249	6550.53	0.96136	157.897	6416.42	0.945497	264.127	6316.75	0.945886	259.837	6289.74	0.957552	213.922	7081.48
cg00042657	0.964683	118.985	5981.54	0.972368	82.3908	6418.24	0.973137	63.7784	5933.01	0.959128	160.386	6110.4	0.958958	140.457	5618.28	0.972714	73.2202	6175.17
cg00042683	0.933135	284.088	5360.16	0.926632	264.474	4603.31	0.931483	209.096	4202.14	0.916481	278.801	4156.69	0.920364	275.998	4345.49	0.941542	179.867	4507.63
cg00042837	0.184011	3536.35	820.021	0.316833	2517.86	1214.09	0.265726	2923.31	1094.11	0.253154	2824.74	991.382	0.228045	2804.93	858.151	0.307366	2386.82	1103.56
cg00042874	0.00844882	7588.74	65.5143	0.00605432	6871.17	42.4627	0.0139593	8265.01	118.423	0.00362908	7350.34	27.1364	0.00535065	7110.7	38.7895	0	7636.09	0
cg00042882	0.46991	3885.92	3533.41	0.547597	3039.4	3799.98	0.484629	3462.6	3350.09	0.485738	3182.23	3100.18	0.476521	3543.03	3316.24	0.52106	3165.18	3552.34
cg00042914	0.747403	807.069	2683.9	0.769176	707.737	2691.62	0.740432	728.204	2362.49	0.737874	660.28	2140.16	0.751443	646.102	2255.64	0.794386	467.177	2191.28
cg00043004	0.324227	7123.42	3465.71	0.3507	6409.18	3515.74	0.333045	7256.21	3673.34	0.321836	7024.75	3381.19	0.358364	6255.25	3549.5	0.300336	8016.02	3483.86
cg00043005	0.75723	2499.61	8108.49	0.761389	2311.89	7696.16	0.740051	2751.35	8117.54	0.771288	2052.79	7259.89	0.752109	2390.58	7556.51	0.756656	2667.76	8606.1
cg00043043	0.894929	406.763	4316.3	0.899034	374.054	4221.14	0.900026	336.653	3931.04	0.867784	517.881	4055.38	0.858975	513.37	3736.01	0.868144	419.425	3419.92
cg00043076	0.811033	763.718	3707.02	0.563576	2481.61	3333.76	0.675054	1462.06	3245.08	0.736636	1145.93	3484.91	0.688303	1479.71	3488.4	0.577775	2208.55	3159.02
cg00043080	0.910235	404.918	5119.94	0.924455	318.028	5115.46	0.903464	427.073	4932.79	0.917476	290.043	4336.39	0.910289	386.959	4941.14	0.906708	422.608	5079.22
cg00043095	0.0889189	6326.5	627.208	0.0771093	6063.14	514.942	0.0575766	6678.97	414.156	0.0582609	5908.79	371.735	0.0556991	5960.29	357.463	0.069654	6267.49	476.727
cg00043284	0.831917	1058.88	5735.78	0.865334	780.241	5656.21	0.869298	655.545	5025.14	0.855408	801.179	5331.39	0.858585	789.368	5399.71	0.872031	693.205	5405.2
cg00043324	0.930325	375.402	6347.72	0.933052	112.052	2955.36	0.939178	84.7688	2853.07	0.941028	71.9488	2743.8	0.940726	243.693	5454.65	0.955917	223.64	7018
cg00043364	0.671712	2130.66	4564.16	0.750576	1548.95	4962.08	0.736851	1675.19	4970.77	0.738779	1603.86	4818.82	0.688277	1722	4022.95	0.731247	1507.38	4373.51
cg00043371	0.0207798	10244.7	219.523	0.0158471	9519.43	154.895	0.015389	11367.1	179.225	0.0136748	9846.49	137.902	0.0158005	10092.5	163.632	0.011511	12543.7	147.236
cg00043379	0.0212516	6990.6	153.959	0.024346	6915.06	175.05	0.0233191	7698.62	186.199	0.0213268	6956.54	153.773	0.0285622	6930.15	206.7	0.00494129	7877.54	39.6151
cg00043444	0.624697	2640.73	4561.98	0.518124	2994.08	3326.83	0.5874	2363.03	3506.5	0.664716	2106.75	4374.99	0.637887	2264.87	4165.89	0.541501	2714.72	3324.27
cg00043510	0.151746	3195.99	589.629	0.175536	2797.99	617.01	0.144392	3161.47	550.405	0.139547	3027.09	507.149	0.159928	3017.72	593.532	0.117834	2645.48	366.723
cg00043524	0.927444	180.784	3589.09	0.924102	205.977	3725.46	0.924451	150.162	3061.11	0.912506	187.367	2997.06	0.912712	225.433	3402.85	0.926402	147.236	3112.05
cg00043564	0.265527	8815.96	3223.3	0.26282	8468.13	3054.72	0.289301	8499.48	3500.54	0.277442	7915.86	3077.87	0.241926	8643.02	2790.19	0.192663	10000.1	2410.3
cg00043591	0.740047	1853.03	5559.98	0.762811	1584.38	5417.03	0.654524	2178.15	4316.1	0.755247	1570.88	5155.91	0.76222	1387.71	4768.98	0.806509	1310.01	5877.18
cg00043599	0.472018	5440.11	4952.88	0.487159	4955.81	4802.62	0.497565	4738.17	4791.28	0.500176	4431.59	4534.79	0.500421	4476.36	4584.07	0.44596	5751.77	4710.24
cg00043788	0.135815	6924.19	1103.92	0.13099	6545.95	1001.77	0.143997	7351.47	1253.49	0.138713	6883.1	1124.65	0.0990183	6838.15	762.506	0.111362	7238.46	919.636
cg00043790	0.505565	4600.76	4806.57	0.533308	4051.16	4743.7	0.556787	3603.08	4652	0.489177	4529.02	4432.88	0.521658	4139.97	4623.92	0.49102	4642.32	4574.98
cg00043792	0.8237	569.099	3126.12	0.8166	594.038	3090.25	0.838102	511.035	3163.15	0.823518	544.862	3009.12	0.786571	628.545	2684.98	0.843469	350.98	2430.1
cg00043800	0.592411	4538.96	6742.52	0.446952	5777.24	4749.76	0.488219	5309.76	5160.7	0.534589	4495.3	5278.33	0.512515	4738.31	5086.74	0.45709	6060.57	5186.75
cg00043819	0.0326541	9571.64	326.48	0.0260345	8458.75	228.779	0.0247658	8991.93	230.887	0.0430762	8500.32	387.146	0.0307279	7828.04	251.335	0.0163764	9349.73	157.329
cg00043949	0.830905	1736.13	9022.41	0.78849	2077.21	8116.45	0.842428	1389.79	7964.85	0.830063	1525.07	7937.69	0.83043	1513.85	7903.49	0.869876	1155.63	8393.88
cg00044050	0.112228	8910.97	1139.12	0.132973	9505.43	1473.15	0.0806736	7756.75	689.453	0.136735	9372.82	1500.43	0.144228	10213.3	1738.15	0.0653842	7271.88	515.725
cg00044097	0.686446	2837.19	6430.23	0.670631	2785.63	5875.46	0.6744	2670.62	5738.66	0.699846	2483.73	6024.28	0.653113	2837.93	5531.49	0.701653	2569.87	6278.99
cg00044107	0.162096	2095.61	424.751	0.185039	2865.55	673.338	0.151077	1967.44	367.93	0.163512	1902.14	391.367	0.182996	1885.63	444.751	0.166347	1890.99	397.283
cg00044170	0.00860007	8087.3	71.0221	0.00289934	7833.72	23.0694	0	8209.66	0	0.0102773	7406.22	77.9445	0.0132522	7691.42	104.64	0	8962.32	0
cg00044245	0.107136	9363.85	1135.58	0.104899	8662.57	1026.9	0.107954	9654.76	1180.5	0.107629	8789.74	1072.19	0.0937914	8555.94	895.878	0.0851098	10631.3	998.301
cg00044289	0.0729623	6781.23	541.585	0.060861	5730.28	377.832	0.05611	6628.11	399.956	0.032144	6255.04	211.061	0.0570026	5859.86	360.264	0.0701959	6354.24	487.266
cg00044299	0.754027	821.827	2825.85	0.765075	754.7	2783.48	0.76639	670.077	2526.35	0.743451	770.451	2522.48	0.727106	851.871	2536.2	0.785014	505.379	2210.52
cg00044318	0.789562	1744.19	6919.4	0.796087	1525.05	6344.28	0.789965	1638.86	6540.06	0.79367	1492.94	6127.4	0.790931	1523.96	6143.62	0.774184	1923.62	6937.74
cg00044354	0.298783	3605.52	1578.89	0.368149	2928.17	1764.37	0.307631	3388.33	1549.92	0.292818	3146.26	1344.15	0.303971	3209.44	1445.31	0.387564	2818.98	1847.2
cg00044372	0.574808	3528.97	4905.93	0.692695	2164.41	5104.2	0.678947	2378.37	5241.13	0.549405	3184.48	4004.73	0.626657	2871.64	4987.9	0.682061	2257.89	5058.28
cg00044463	0.0497727	2101.15	115.296	0.0188721	2170.17	43.6671	0.0456856	2345.27	117.062	0.0253805	2231.16	60.7067	0.0172251	2384.26	43.5417	0.0115238	2152.83	26.2638
cg00044466	0.227196	6351.4	1896.64	0.305699	5373.53	2409.98	0.290053	6807.34	2822.03	0.257219	6033.2	2123.87	0.291012	5879.53	2454.36	0.273396	6731.49	2570.45
cg00044501	0.666577	2823.67	5844.97	0.696979	2392.65	5733.34	0.704125	2395.27	5938.26	0.678396	2255.34	4968.37	0.698383	2262.54	5470.38	0.744826	2112.62	6458.39
cg00044505		3515.13	887.719	0.317198	3186.88	1526.93	0.248935	3720.14	1266.15	0.220405	3647.65	1059.53	0.258027	3234.02	1159.43	0.26491	3138.12	1166.95
cg00044665	0.436	6158.63	4838.23	0.363698	6460.26	3749.72	0.358239	6657.98	3772.39	0.377273	6156.86	3790.65	0.381914	5991.89	3764.18	0.323653	7978.62	3865.87
cg00044729	0.791474	1540.35	6226.04	0.80762	1270.47	5753.27	0.79112	1390.21	5644.07	0.802466	1368.53	5965.78	0.807524	1255.68	5687.71	0.811567	1259.07	5853.41
cg00044796	0.112236	6743.41	865.178	0.0782939	6020.3	519.886	0.0820938	6967.99	632.133	0.129475	6087.91	920.344	0.0841219	6330.4	590.621	0.0712969	6576.29	512.542
cg00044871	0.350425	8795.67	4798.92	0.396975	7009.81	4680.44	0.324521	8651.26	4204.38	0.325331	8136.2	3971.56	0.314907	8292.58	3857.7	0.358939	8606.56	4874.92
cg00044950	0.940832	549.729	10331.4	0.931423	637.705	10019.5	0.939538	642.628	11539.9	0.922012	757.71	10140.3	0.940844	563.232	10548.3	0.956479	475.136	12640
cg00044995	0.131543	5083.15	785.08	0.129961	4715.23	719.267	0.133894	5575.36	877.37	0.0979974	5156.33	571.07	0.141454	4895.63	823.081	0.103496	5542.45	651.385
cg00045061	0.0845865	6517.43	611.467	0.0886788	5617.4	556.349	0.0755559	6042	501.993	0.0612045	5893.8	390.764	0.0718896	6101.45	480.352	0.0623669	6315.24	426.711
cg00045070	0.0194928	2151.88	44.7681	0.555625	1312.48	1766.1	0.00987068	2365.45	24.5783	0.528691	1437.48	1724.67	0.00675389	2322.46	16.4722	0.527119	1301.25	1561.97
cg00045114	0.851557	708.376	4637.32	0.874331	542.955	4473.32	0.881053	431.917	3939.97	0.850778	658.781	4326.14	0.834662	644.697	3759.39	0.85067	530.051	3589.13
cg00045118	0.563257	4774.16	6286.1	0.570652	4367.54	5937.85	0.55314	4360.35	5521.18	0.523519	4760.61	5340.44	0.531949	4715.14	5472.51	0.563219	4473.6	5897.56
cg00045190	0.0111488	10535.2	119.907	0.0019517	10433.1	20.5977	0.00544717	12281.8	67.815	0.00329513	11008.2	36.7238	0.00117346	11257.6	13.3434	0.00156019	12632.9	19.8968
cg00045227	0.453328	6855.02	5767.44	0.554449	5009.36	6358.15	0.406166	6736.29	4675.83	0.710303	2891.44	7334.66	0.429364	5910.43	4522.43	0.527842	5635.57	6411.99
cg00045275	0.0426369	8186.91	369.064	0.0355244	7617.03	284.24	0.0347811	8891.03	323.986	0.0327205	7939.84	271.967	0.0464135	7858.57	387.364	0.0371556	8889.89	346.915
cg00045303	0.0154951	7811.51	124.519	0.0036358	7125.16	26.3651	0.0168363	7631.61	132.401	0.00956174	7275.07	71.1993	0.0186858	7497.59	144.671	0.00926222	8157.69	77.1996
cg00045439	0.0806589	3571.4	322.112	0.054246	3541.16	208.847	0.0591673	3275.3	212.267	0.0557694	3299.9	200.809	0.0484246	3272.65	171.63	0.0586259	3044.21	195.812
cg00045515	0.907663	473.173	5634.23	0.889998	515.766	4982.01	0.917202	389.936	5427.33	0.903196	424.947	4897.81	0.879952	581.492	4995.34	0.905011	420.221	4956.42
cg00045532	0.45035	7330.96	6088.46	0.453543	7191.07	6051.38	0.425734	7528.28	5655.24	0.439054	6957.29	5523.76	0.44209	6947.7	5584.62	0.403652	8050.25	5516.69
cg00045607	0.740447	2585.39	7660.81	0.722106	2595.31	7003.75	0.714547	2777.19	7202.18	0.734775	2304.61	6661.68	0.709743	2644.8	6711.65	0.731485	2733.82	7719.85
cg00045689	0.875998	481.474	4107.75	0.880745	371.582	3482.81	0.84504	510.227	3327.75	0.86339	428.695	3341.39	0.872407	347.631	3060.65	0.879783	283.33	2805.32
cg00045690	0.834398	711.143	4087	0.834086	636.057	3700.32	0.826106	616.794	3405.21	0.814914	741.222	3703.81	0.808802	733.185	3524.53	0.836023	553.131	3329.93
cg00045748	0.750028	2607.53	8123.77	0.702635	3153.1	7686.62	0.726201	2867.61	7871.01	0.648127	3670.89	6945.71	0.729244	2700.28	7542.16	0.726206	3041.82	8333.32
cg00045753	0.867593	510.068	3997.47	0.868945	487.753	3897.04	0.852679	615.986	4144.05	0.844719	577.089	3683.31	0.839084	605.37	3678.09	0.887735	362.122	3654.21
cg00045762	0.633882	2696.99	4842.6	0.719319	1827.43	4939.54	0.679626	2060.28	4582.73	0.646673	2626.13	4989.48	0.653907	2235.37	4412.44	0.651682	2685.27	5211.08
cg00045787	0.795214	1758.95	7218.59	0.80865	1627.22	7299.26	0.787282	1858.45	7248.36	0.809858	1467.45	6676.15	0.81533	1495.87	7045.87	0.77737	2097.92	7674.58
cg00045900	0.809104	721.289	3480.99	0.786454	862.632	3545.21	0.796796	675.728	3041.75	0.777584	784.691	3092.94	0.77744	860.299	3354.49	0.778794	865.113	3397.84
cg00045902	0.522848	5213.21	5822.04	0.583493	4086.58	5865.06	0.522924	5162.02	5767.7	0.5389	4197.01	5022.04	0.528286	4774.13	5458.69	0.503209	5384.87	5555.73
cg00045910	0.617432	2384.31	4009.48	0.619818	1990.56	3408.29	0.622205	1969.87	3408.93	0.607139	2204.93	3562.1	0.581473	2386.36	3454.39	0.606178	1992.07	3220.14
cg00046018	0.0224872	8640.71	201.076	0.0331028	7889.74	273.537	0.0234277	8447.82	205.06	0.0272342	7181.38	203.855	0.0235016	7661.93	186.808	0.0281384	8916.16	261.046
cg00046021	0.825971	1834.58	9181.83	0.818126	1812.6	8603.47	0.804338	1850.38	8017.74	0.819722	1673.56	8064.33	0.807323	1874.4	8272.79	0.779396	2331.91	8591.95
cg00046026	0.658567	4587.84	9042.07	0.631936	4726.76	8287.17	0.589161	5175.74	7565.64	0.640879	4642.94	8464.14	0.651357	4189.83	8014.55	0.602052	5505.84	8481.03
cg00046041	0.1282	8580.19	1276.44	0.125592	7833.94	1139.56	0.113232	8923.41	1152.2	0.100261	7849.65	885.852	0.128414	8256.32	1231.17	0.0781201	8996.02	770.797
cg00046099	0.118359	2697.92	375.615	0.0857843	3889.67	374.365	0.0859132	2871.64	279.299	0.0551615	3194.97	192.367	0.0773586	3689.8	317.755	0.0769349	3804.27	325.41
cg00046105	0.841469	1936.97	10812	0.802295	2290.46	9700.57	0.830479	1983.59	10207.4	0.830066	1821.2	9384.36	0.82393	2030.31	9968.9	0.826992	2191.04	10951.3
cg00046156	0.721347	1481.32	4093.55	0.694937	1491.27	3624.93	0.697275	1282.03	3183.26	0.687881	1526.66	3585.02	0.635024	1874.4	3435.26	0.713645	1360.14	3638.93
cg00046336	0.768567	2392.61	8277.73	0.850245	1289.42	7888.54	0.840971	1488.7	8401.31	0.85525	1225.38	7830.96	0.744424	3069.69	9232.43	0.823408	1772.41	8730.6
cg00046410	0.902241	254.573	3272.44	0.9095	238.109	3397.89	0.890979	235.738	2743.83	0.911479	190.364	2989.83	0.905364	190.319	2777.43	0.897848	183.051	2487.83
cg00046499	0.040971	4270.55	186.716	0.0633256	4322.22	298.972	0.0549466	4357.92	259.189	0.0489594	4409.86	232.167	0.0477912	4463.02	229.017	0.021197	4081.23	90.5488
cg00046537	0.115149	7208.28	951.049	0.11496	6771.7	892.584	0.114853	7310.3	961.533	0.127662	7473.68	1108.37	0.102597	6941.38	805.015	0.0994883	7609.33	851.725
cg00046560	0.0768856	10623.8	893.178	0.0546323	10246.9	597.945	0.0701467	11007	837.896	0.0590294	9551.19	605.443	0.0631856	10433.1	710.432	0.0621301	12338.4	823.994
cg00046623	0.931782	231.514	4528.13	0.931913	226.575	4469.85	0.920453	244.619	3987.64	0.932562	220.343	4429.86	0.929381	196.64	3903.92	0.931064	198.968	4037.91
cg00046625	0.0147606	6386.55	97.1796	0.00877017	5874.59	52.8618	0.00676296	6134.89	42.4534	0.00960424	5994.12	59.097	0.00722108	5671.24	41.9777	0.00203563	6281.26	13.0164
cg00046744	0.0841071	5976	557.964	0.0800592	5386.71	477.489	0.0762365	6208.31	520.613	0.0575944	5879.56	365.437	0.0688566	5741.88	431.998	0.0760971	6221.33	520.656
cg00046802	0.768003	1686.08	5912.67	0.79327	1332.26	5495.89	0.789327	1410.39	5658.97	0.756425	1687.05	5549.69	0.760681	1645.45	5547.96	0.771751	1521.71	5483.3
cg00046815	0.0613156	4847.95	323.204	0.0666036	4369.18	318.904	0.0548778	4171.43	248.017	0.0600322	4498.3	293.676	0.0462983	4486.19	222.641	0.0499713	4870.74	261.46
cg00046899	0.258831	7000.75	2479.72	0.256964	6402.59	2248.79	0.211148	6533.65	1775.6	0.221581	6297.76	1821.15	0.208677	6593.75	1765.19	0.200756	6954.33	1771.93
cg00046913	0.0819493	7178.19	649.684	0.0620609	6540.13	439.36	0.0756609	7379.44	612.223	0.0606869	6340.26	416.091	0.0614192	6769.56	449.533	0.0452244	6805.88	327.108
cg00046991	0.907307	627.208	7118.13	0.916673	472.923	6302.69	0.918221	437.568	6035.83	0.911027	472.913	5866.28	0.908761	558.316	6557.02	0.892845	655.003	6290.88
cg00047050	0.110403	4756.64	602.732	0.106099	4996.18	604.878	0.0935414	5204.8	547.426	0.096102	5157.83	559.009	0.0710001	4808.54	375.142	0.0764773	4868.35	411.431
cg00047052	0.880822	633.665	5422.4	0.870729	650.063	5052.2	0.907822	373.79	4666.15	0.879441	502.892	4397.9	0.891575	465.615	4651.02	0.903221	407.486	4736.27
cg00047079	0.637593	4272.39	7692.47	0.638386	3799.04	6883.3	0.650281	3394.79	6498.35	0.67943	3057.07	6691.23	0.671133	3151.85	6636.19	0.660002	3447.72	6886.8
cg00047147	0.900746	201.998	2740.68	0.906288	182.084	2728.01	0.894026	213.94	2648.5	0.898985	200.107	2670.82	0.881587	276.7	2804.53	0.920172	106.647	2382
cg00047162	0.451906	7346.64	6139.78	0.492996	6417.42	6337.35	0.477023	6607.12	6117.76	0.515243	5806.11	6277.55	0.463767	6279.83	5517.67	0.411497	8190.32	5796.82
cg00047185	0.72507	1070.87	3087.91	0.677279	1256.46	2846.74	0.670447	1124.6	2491.34	0.738062	868.631	2729.32	0.73685	884.879	2757.77	0.7202	625.556	1867.57
cg00047287	0.728713	1052.42	3095.55	0.7688	776.945	2916.06	0.77412	852.532	3264.44	0.657199	1347.54	2775.15	0.710909	1033.76	2788.06	0.682205	1165.95	2717.6
cg00047338	0.823032	1497.92	7431.51	0.811479	1553.07	7115.54	0.820639	1479.01	7224.53	0.821031	1400.75	6884.8	0.821707	1460.05	7189.87	0.807314	1773.2	7848.32
cg00047469	0.0972187	10840.5	1178.17	0.087364	9758.36	943.713	0.0815055	10760.8	963.767	0.0849257	10081.8	944.949	0.0780837	9824.96	840.616	0.0764357	11702.5	976.795
cg00047501	0.72098	965.716	2753.78	0.745599	729.982	2432.51	0.737935	771.8	2454.85	0.702518	860.387	2268	0.735641	688.239	2193.47	0.70724	789.505	2148.84
cg00047532	0.799762	1293.16	5564.35	0.788542	1146.06	4646.64	0.754692	1453.99	4780.85	0.775856	1305.57	4865.25	0.777767	1235.32	4673.34	0.778832	1353.78	5119.4
cg00047553	0.736513	1432.43	4283.54	0.759764	1215.26	4159.62	0.346026	1629.98	915.355	0.677469	1286.08	2911.43	0.756454	1179.14	3973	0.766984	1088.75	3912.84
cg00047683	0.679921	1900.07	4248.6	0.564882	2166.88	2942.93	0.557353	2279.07	2995.57	0.609147	2002.57	3276.87	0.580217	2283.13	3293.92	0.538335	2227.65	2714.2
cg00047694	0.344265	6293.3	3356.52	0.293405	5931.31	2504.44	0.285793	6796.03	2759.47	0.293017	6537.59	2751.03	0.295946	6287.56	2684.98	0.268757	7033.92	2621.95
cg00047753	0.727969	1306.07	3762.71	0.798809	955.733	4191.68	0.730729	1248.12	3658.44	0.765618	1044.76	3739.39	0.774927	938.955	3577.14	0.794119	863.521	3716.46
cg00047815	0.898837	381.859	4281.36	0.881033	430.904	3931.7	0.837777	532.832	3268.17	0.867391	448.181	3585.62	0.841183	555.507	3471.93	0.901788	323.92	3892.47
cg00047843	0.520931	3562.17	3982.18	0.545705	2977.6	3696.86	0.532603	3034.72	3572.05	0.529753	2815.74	3284.71	0.543281	2867.43	3529.84	0.518528	2884.24	3213.92
cg00047844	0.0364441	5327.41	205.278	0.0197356	5194.32	106.59	0.0207991	5790.79	125.126	0.0116684	5058.82	60.9061	0.0206959	5280.68	113.712	0.0163387	5351.44	90.5488
cg00048178	0.167557	8029.19	1636.28	0.17314	7348.44	1559.66	0.160136	8410.68	1622.72	0.149803	7390.48	1319.81	0.154332	7823.45	1446	0.129903	9068.96	1368.9
cg00048370	0.61634	2394.46	4007.29	0.43592	3100.36	2473.24	0.45713	3155.82	2741.6	0.549416	2611.14	3305.81	0.523164	2074.55	2385.82	0.428356	2908.12	2254.1
cg00048381	0.692421	2027.36	4789.1	0.6943	1711.26	4113.69	0.730681	1422.5	4130.64	0.676065	1688.55	3732.76	0.713598	1457.24	3880.01	0.68422	1741.37	3989.81
cg00048436	0.727666	1859.49	5235.69	0.730939	1616.51	4663.1	0.715968	1666.31	4452.39	0.769888	1332.55	4792.89	0.730547	1645.45	4732.32	0.729905	1712.72	4898.69
cg00048697	0.680704	2080.86	4649.33	0.568196	2455.25	3362.36	0.584363	2297.64	3370.95	0.625482	2150.22	3758.09	0.624381	2093.51	3646.21	0.611669	1889.4	3133.55
cg00048705	0.917958	498.999	6702.11	0.920494	440.791	6261.09	0.918359	412.541	5765.47	0.901846	479.658	5325.97	0.917713	426.287	5869.44	0.913685	493.441	6281.82
cg00048743	0.229547	2179.55	679.165	0.129871	1798.59	283.374	0.240949	1831.01	612.968	0.173185	2088.01	458.303	0.236122	1844.2	600.971	0.169917	1730.23	374.646
cg00048746	0.121377	8041.18	1124.66	0.105821	7566.77	907.316	0.0968994	7986.83	867.688	0.111489	7305.8	929.27	0.0964365	7348.01	794.919	0.0827362	8426.69	769.099
cg00048759	0.365193	4986.73	2926.31	0.375227	4606.77	2826.81	0.373223	5114.52	3105.06	0.343896	4958.72	2651.53	0.335397	4966.65	2556.92	0.344336	5085.45	2723.26
cg00048832	0.0619555	7092.06	475.018	0.0510692	6467.68	353.457	0.0773284	6421.44	546.557	0.0695132	6360.72	482.656	0.0736495	6357.08	513.37	0.0504529	5352.24	289.697
cg00048838	0.0745325	7682.38	626.754	0.0717541	6985.09	547.683	0.0691472	7620.31	573.493	0.0669532	7454.94	542.125	0.0648656	7345.9	516.485	0.068068	7733.49	572.155
cg00049033	0.0938719	6274.85	660.413	0.0882312	5902.48	580.855	0.0834653	6034.73	558.667	0.0929137	5775.39	601.821	0.0958267	5459.56	589.217	0.07428	6089.22	496.624
cg00049047	0.114083	5411.52	709.739	0.0861779	5441.09	522.552	0.092686	5987.91	621.905	0.0999622	5215.53	590.367	0.0709675	5868.29	455.909	0.0685816	5672.18	425.014
cg00049102	0.888274	783.088	7020.95	0.891841	659.95	6266.29	0.893996	590.96	5827.29	0.881751	707.496	6021.26	0.894528	643.995	6309.93	0.919358	453.647	6311.82
cg00049156	0.740355	1708.22	5155.98	0.643913	2308.59	4355.47	0.628343	2512.39	4416.64	0.693609	1750	4188.05	0.634465	2138.46	3885.32	0.618185	2074.84	3521.22
cg00049253	0.0790821	7287.6	634.397	0.0693248	7578.31	571.947	0.0626894	8597.17	581.686	0.0723969	7804.19	616.9	0.0772348	7949.86	673.768	0.0578231	8715.59	541.029
cg00049286	0.0501384	4926.68	265.333	0.0345555	4500.19	164.651	0.0257274	4581.99	123.636	0.0206271	4423.83	95.2789	0.0239604	4467.17	112.118	0.035511	4664.96	175.438
cg00049323	0.29472	4663.48	1990.54	0.3665	3914.39	2322.45	0.286924	4849.58	1991.59	0.204644	4847.55	1273	0.202025	4595.05	1188.66	0.269792	4375.7	1653.65
cg00049330	0.0411809	8275.46	359.722	0.0380132	7948.24	318.028	0.0512673	8878.92	485.2	0.0436696	7975.07	368.737	0.0370235	8028.52	312.517	0.036321	8494.34	323.92
cg00049380	0.881695	379.092	3570.53	0.907844	241.405	3363.22	0.855874	413.349	3048.45	0.867442	399.465	3268.43	0.894256	311.112	3476.71	0.890339	238.762	2750.42
cg00049382	0.340808	3124.97	1667.34	0.272095	3094.6	1194.16	0.248804	2908.78	996.538	0.33031	2859.96	1459.94	0.282963	2856.89	1166.87	0.203303	2896.18	764.572
cg00049400	0.941439	167.061	4293.37	0.94722	129.121	4111.95	0.94217	128.85	3728.45	0.958913	58.494	3698.99	0.936843	139.217	3548.44	0.956329	80.3621	3949.63
cg00049411	0.120767	6394.76	892.087	0.10714	5886.82	718.4	0.0889728	6389.95	633.822	0.117245	5952.26	803.84	0.109803	6017.18	754.535	0.097052	6207.8	677.984
cg00049440	0.320115	7852.09	3744.14	0.453157	5583.62	4709.9	0.344626	7231.18	3855.07	0.371544	6126.14	3680.9	0.386953	6167.47	3956	0.380961	7031.53	4388.79
cg00049475	0.675379	1907.45	4176.54	0.777834	1070.26	4097.22	0.709935	1588	4131.39	0.796416	915.847	3973.97	0.730344	1321	3848.66	0.704679	1332.29	3417.65
cg00049502	0.0680881	6789.53	503.368	0.0466535	6664.59	331.036	0.0393749	6913.9	287.491	0.0486106	6426.67	333.476	0.0355706	6829.72	255.585	0.0336443	7588.64	267.685
cg00049595	0.31395	6158.63	2864.07	0.299818	5698.15	2482.77	0.319562	5515.62	2637.32	0.32769	5142.09	2555.04	0.281912	5717.3	2283.8	0.300372	6316.84	2754.95
cg00049616	0.892457	641.044	6149.61	0.891512	622.051	5933.52	0.906078	502.962	5816.86	0.88957	588.331	5544.87	0.891455	572.362	5521.92	0.891024	662.961	6238.25
cg00049664	0.488832	4552.79	4449.49	0.537877	3788.33	4525.73	0.547952	4162.55	5166.86	0.516944	3859	4236.73	0.511571	3762.84	4045.86	0.577648	3115.04	4397.19
cg00049691	0.902911	797.846	8349.8	0.900467	743.989	7635.5	0.911309	694.297	8161.48	0.911058	672.271	7910.56	0.914069	585.706	7294.02	0.918102	616.005	8026.59
cg00049709	0.860062	991.542	6708.67	0.852938	1170.77	7370.32	0.853406	1072.93	6828.3	0.865436	1043.26	7352.75	0.866167	1037.28	7360.44	0.865108	1072.84	7521.78
cg00049718	0.0170795	5681.18	100.455	0.00903023	5225.52	48.5289	0.0151015	5291.78	82.6724	0.00978369	5637.13	56.6849	0.0133901	5537.86	76.5163	0.0080245	5636.66	46.4063
cg00049729	0.255251	10188.4	3526.2	0.260723	9125.6	3253.61	0.301488	10223.1	4455.61	0.290747	9633.64	3990.16	0.332904	9136.02	4609.1	0.20304	11892.7	3055.35
cg00049868	0.938272	281.321	5796.14	0.95574	172.197	5877.76	0.955432	174.381	5882.15	0.940604	260.814	5713.93	0.950847	192.426	5656.9	0.976285	44.5688	5951.53
cg00049883	0.23745	5268.55	1671.71	0.315429	4492.77	2116.2	0.265998	5175.74	1911.89	0.222571	5096.37	1487.68	0.28811	4484.79	1855.52	0.268904	5259.12	1971.13
cg00049892	0.670684	1674.09	3613.11	0.699592	1451.73	3613.67	0.63272	1717.98	3131.87	0.682404	1467.45	3367.93	0.665788	1461.45	3110.6	0.664767	1410.29	2994.9
cg00049894	0.862521	866.101	6061.17	0.857328	707.737	4853.75	0.830367	962.328	5200.17	0.833453	888.117	4944.85	0.82027	880.665	4475.67	0.849473	851.583	5370.11
cg00049947	0.0923308	7499.75	773.069	0.0715329	6997.45	546.816	0.0681627	7750.29	574.238	0.0727088	7290.81	579.513	0.0664795	7346.6	530.3	0.0712975	8038.31	624.787
cg00049973	0.0131156	11073.9	148.501	0.0148526	10447.1	159.014	0.0141611	11927.4	172.767	0.0150602	11467.6	176.874	0.019018	10695.1	209.281	0.012282	11740.7	147.236
cg00050133	0.911584	311.759	4245.33	0.913616	276.009	3976.77	0.909291	276.104	3770.16	0.907392	287.795	3799.7	0.882124	419.966	3891.17	0.912764	214.09	3286.36
cg00050152	0.0363885	8227.51	314.469	0.0335187	7071.35	248.71	0.032042	7999.86	268.127	0.0347255	7107.92	259.303	0.0304629	7594.77	241.77	0.0233494	8043	194.68
cg00050224	0.922717	534.049	7570.18	0.907928	627.818	7177.07	0.887427	809.744	7171.65	0.92049	505.89	7014.45	0.900487	697.369	7215.38	0.900755	723.448	7473.67
cg00050247	0.0904077	8938.64	898.383	0.0678752	7933.41	584.975	0.0902466	9259.17	928.42	0.0669557	8380.53	608.567	0.0786128	8460.42	730.376	0.0450041	10151.4	483.094
cg00050250	0.841238	1778.32	9952.72	0.841147	1605.8	9032.43	0.831649	1692.95	8857.12	0.844986	1516.92	8813.9	0.837157	1714.28	9327.01	0.818872	1950.68	9271.07
cg00050271	0.89053	295.157	3214.57	0.893052	305.67	3387.49	0.893097	280.141	3175.81	0.880512	307.281	3001.28	0.90151	240.181	3113.79	0.915443	169.521	2917.94
cg00050289	0.926295	182.628	3551.97	0.910952	205.977	3130.11	0.92415	133.208	2841.4	0.926388	141.649	3041.08	0.915901	182.594	3077.65	0.930165	108.239	2773.62
cg00050294	0.795392	1992.31	8133.6	0.711648	2737.85	7003.75	0.744955	2551.14	7743.65	0.692381	3111.03	7227.32	0.759803	2224.84	7354.06	0.687393	3555.16	8037.34
cg00050312	0.0552364	7239.64	429.119	0.0559473	6494.87	390.831	0.0544488	7233.6	422.3	0.0633961	6581.81	452.273	0.0545932	6571.28	385.238	0.0469714	6927.27	346.349
cg00050336	0.587156	4203.22	6120.13	0.599179	4368.36	6679.65	0.588371	4147.21	6070.84	0.67784	2565.42	5608.19	0.612736	3668.74	5962.95	0.596413	3997.67	6055.45
cg00050375	0.557356	3169.25	4116.48	0.64267	2305.29	4326	0.611267	2346.89	3847.62	0.575864	2436.51	3443.91	0.64243	2075.25	3908.17	0.591206	2409.9	3629.88
cg00050402	0.473519	5710.36	5225.86	0.532666	4524.9	5271.45	0.513233	4505.66	4856.07	0.483399	4915.75	4693.39	0.380484	6137.97	3831.13	0.440126	6012.02	4804.75
cg00050482	0.502631	3255.95	3391.46	0.526429	2994.91	3440.35	0.554917	2583.43	3345.63	0.471791	3246.69	2989.22	0.516191	2967.86	3273.2	0.49995	3160.41	3259.76
cg00050496	0.570939	1829.97	2568.16	0.413813	2353.91	1732.31	0.434089	2433.27	1943.17	0.530216	1780.73	2122.67	0.444326	2218.52	1853.92	0.368258	1956.25	1198.64
cg00050555	0.0910897	7602.94	771.977	0.0884987	6763.71	666.405	0.0790189	6766.48	589.134	0.0782825	6290.21	542.728	0.0989031	5801.42	647.731	0.0650977	7312.38	516.128
cg00050590	0.0430333	7181.53	327.44	0.0358416	6948.02	262.003	0.0279449	7482.26	217.977	0.0277262	7127.42	206.103	0.0398112	7098.69	298.471	0.032344	7519.4	254.679
cg00050618	0.854451	960.182	6223.86	0.893514	563.553	5567.82	0.884478	645.05	5704.4	0.895458	510.386	5228.28	0.884375	589.919	5276.97	0.883981	651.819	5728.34
cg00050654	0.757862	1944.35	6398.56	0.835454	1072.73	5954.32	0.795095	1657.43	6819.36	0.81947	1253.86	6145.48	0.809159	1366.65	6218.54	0.806676	1455.65	6491.22
cg00050692	0.766214	2120.52	7277.55	0.772309	1768.11	6336.48	0.779827	1865.72	6962.36	0.734402	2150.22	6222.07	0.764439	1798.55	6161.15	0.778969	1992.86	7375.77
cg00050792	0.875535	896.539	7010.03	0.896267	664.07	6601.66	0.89948	645.857	6674.12	0.885371	777.946	6781.08	0.903374	601.858	6561.8	0.882846	802.239	6799.08
cg00050872	0.263692	1432.43	548.807	0.263804	1291.06	498.464	0.301303	1173.04	548.979	0.25861	1135.44	430.943	0.255109	1528.17	557.614	0.312039	882.622	445.688
cg00050873	0.884653	1020.14	8590.91	0.828808	1707.14	8749.08	0.823727	1885.9	9280.16	0.818133	1898.4	8989.85	0.813577	1904.6	8748.36	0.880908	1284.54	10241.3
cg00050938	0.740091	1377.09	4206.02	0.635146	1817.54	3338.09	0.658909	1621.1	3324.77	0.732816	1058.25	3176.76	0.66974	1554.16	3354.49	0.600788	1798.67	2857.38
cg00050984	0.0275469	6105.94	175.797	0.0161908	5376.3	90.125	0.0166682	5743.87	99.058	0.014819	5552.71	85.0273	0.0269835	5744.03	162.066	0.0100845	5955.28	61.6864
cg00051068	0.166784	8316.96	1684.81	0.174105	7895.51	1685.51	0.121576	8499.48	1190.18	0.183532	7360.51	1677.03	0.1554	7423.15	1384.2	0.104998	8616.91	1022.64
cg00051154	0.505812	3690.38	3879.54	0.254779	5347.16	1862.3	0.538665	3134.02	3776.12	0.240016	5838.34	1875.42	0.241675	5543.84	1798.66	0.270052	6147.32	2311.26
cg00051179	0.0722852	4580.54	364.696	0.0452464	4306.94	208.847	0.0481053	3908.69	202.585	0.0619992	3841.3	260.509	0.0602956	3866.73	254.523	0.0438314	4183.92	196.378
cg00051307	0.860108	980.474	6643.15	0.873594	851.097	6573.06	0.833978	1129.44	6175.85	0.847939	987.796	6065.89	0.884233	684.728	5993.77	0.861224	959.026	6572.15
cg00051371	0.589243	4915.28	7194.56	0.620018	4119.54	6885.03	0.588833	4593.66	6721.79	0.633615	4202.26	7440.19	0.619289	4098.53	6829.61	0.539885	5899	7039.04
cg00051483	0.657935	2601.07	5195.28	0.627248	2580.48	4510.58	0.621256	2630.25	4478.46	0.631219	2803.75	4970.18	0.630529	2555.61	4531.99	0.635396	2537.24	4595.92
cg00051510	0.703853	1242.42	3190.55	0.728163	967.268	2858.87	0.749106	690.26	2359.52	0.733086	887.368	2711.83	0.770535	697.369	2677.54	0.713909	818.952	2293.15
cg00051546	0.0656813	6159.55	440.038	0.0595018	5474.87	352.701	0.0680406	5765.89	428.258	0.0390541	5449.37	225.534	0.0736685	5819.83	470.788	0.0426722	5905.37	267.685
cg00051590	0.715385	2333.58	6116.85	0.718903	2191.59	5860.73	0.722882	2318.63	6309.17	0.690559	2608.14	6043.57	0.707753	2218.52	5614.91	0.700429	2623.99	6368.98
cg00051595	0.0582736	4134.96	262.057	0.0397546	4358.47	184.583	0.0421849	4702.65	211.522	0.0737212	4074.85	332.27	0.0815843	4655.45	422.433	0.0417952	4518.96	201.471
cg00051623	0.826712	1202.76	6215.12	0.785253	1474.8	5758.47	0.762993	1525.03	5231.45	0.750689	1646.58	5259.03	0.742121	1663.71	5075.58	0.808629	1194.6	5470.28
cg00051662	0.801641	1082.86	4780.36	0.799458	1071.9	4671.77	0.802843	917.118	4141.81	0.831824	838.653	4642.73	0.79763	1030.95	4457.6	0.799161	978.923	4293.15
cg00051704	0.847557	611.528	3955.97	0.837678	612.164	3675.19	0.84293	615.986	3842.41	0.849392	548.609	3657.98	0.877152	442.439	3873.1	0.864828	498.216	3827.39
cg00051782	0.0894398	9604.58	953.233	0.0766614	8792.75	738.332	0.0708846	9828.34	757.458	0.0693789	9719.83	732.079	0.0748347	9057.37	740.72	0.0661126	10428.3	745.33
cg00051818	0.855469	867.023	5723.77	0.851674	757.995	4926.55	0.838462	889.669	5136.86	0.839329	816.918	4789.87	0.836793	825.887	4747.2	0.840677	794.28	4718.73
cg00051952	0.602591	1849.34	2955.79	0.637393	1651.11	3078.12	0.637865	1472.56	2769.9	0.620988	1616.6	2812.53	0.604788	1559.07	2538.85	0.66707	1506.59	3219.01
cg00051979	0.102739	2446.11	291.539	0.0738508	1975.73	165.518	0.0864321	2371.91	233.866	0.059923	2397.54	159.2	0.0523712	2063.31	119.557	0.0338453	1774	65.6479
cg00052046	0.845087	629.975	3982.18	0.855094	575.088	3983.7	0.841402	593.381	3678.55	0.860884	487.902	3638.08	0.837116	579.385	3491.59	0.851639	544.376	3698.92
cg00052246	0.878014	504.534	4351.24	0.890387	429.256	4299.14	0.896983	346.341	3886.35	0.861074	509.637	3778.59	0.890639	388.363	3977.25	0.888478	379.631	3821.16
cg00052290	0.0664639	6264.7	453.141	0.0635908	6050.78	417.695	0.0482771	6800.88	350.054	0.0541693	5785.88	337.094	0.0520399	6027.01	336.353	0.0520719	6483.17	361.629
cg00052385	0.593067	4296.38	6407.3	0.669127	3095.42	6462.14	0.664588	3087.2	6315.13	0.630651	3227.95	5682.36	0.608518	3543.73	5663.8	0.624872	3621.22	6198.63
cg00052422	0.0151351	8426.23	131.029	0.00596686	7551.44	45.9291	0.000625879	8224.79	5.21358	0.000400968	7416.67	3.01515	0.0104129	7525.16	80.2358	0.00172738	8403.5	14.7142
cg00052433	0.898871	534.049	5635.65	0.899377	503.408	5393.3	0.928569	379.441	6232.52	0.924143	326.018	5190.05	0.894198	514.072	5189.89	0.924518	330.287	5270.27
cg00052482	0.870446	234.281	2245.96	0.886709	142.536	1898.28	0.857183	225.243	1952.1	0.896227	132.655	2009.32	0.887049	183.296	2224.84	0.896584	87.5459	1625.97
cg00052550	0.065589	10425.5	738.814	0.0597009	9697.4	622.051	0.0453161	10496	502.962	0.0628943	9648.63	654.284	0.045556	9993.51	481.767	0.0483913	11778.9	604.067
cg00052561	0.131553	6192.76	953.233	0.144189	6051.6	1036.44	0.123146	6348.78	905.673	0.108055	6201.83	763.437	0.1272	6470.15	957.516	0.0891743	6310.47	627.616
cg00052578	0.226381	2560.49	778.529	0.144275	2624.15	459.291	0.137063	2863.57	470.712	0.134514	2934.16	471.57	0.159638	2792.28	549.429	0.0865498	2581.81	254.103
cg00052588	0.794717	1847.5	7539.41	0.787699	1951.84	7612.91	0.769992	2287.95	7994.1	0.780388	2212.42	8217.15	0.814693	1583.65	7402.08	0.802067	1857.57	7932.46
cg00052626	0.0295888	5042.57	156.802	0.0103864	4767.13	51.0823	0.0165495	5081.28	87.1907	0.00437458	4334.91	19.4861	0	4454.59	0	0	4865.17	0
cg00052665	0.835644	551.574	3312.84	0.787697	758.819	3186.44	0.802418	653.931	3061.86	0.83144	488.652	2903.59	0.825399	490.897	2793.38	0.773806	604.067	2408.6
cg00052684	0.468289	1439.81	1356.15	0.474705	1441.02	1392.61	0.473609	1462.06	1405.43	0.459568	1291.33	1183.15	0.5264	1262.01	1513.85	0.512177	932.762	1084.32
cg00052772	0.499002	8013.51	8081.19	0.518426	7247.09	7909.34	0.460233	8976.61	7739.18	0.511275	6732.45	7147.72	0.532943	6300.2	7303.05	0.505312	8455.34	8739.09
cg00052853	0.838808	1571.71	8699.21	0.865634	1064.49	7502.04	0.846125	1412.81	8318.63	0.834308	1397.01	7537.88	0.832533	1434.77	7629.84	0.854664	1361.74	8595.91
cg00052903	0.882947	657.646	5715.03	0.865533	772.002	5612.88	0.88554	650.701	5807.92	0.86544	749.466	5463.46	0.882366	640.484	5554.34	0.881156	665.349	5674.58
cg00052932	0.416821	4840.57	3531.22	0.491012	3693.58	3659.6	0.380255	4421.7	2774.37	0.493634	3646.15	3651.95	0.4298	4073.25	3145.67	0.407832	3938.77	2781.55
cg00052964	0.846682	753.572	4713.76	0.881646	514.119	4574.71	0.856201	621.638	4296.73	0.876002	502.892	4259.21	0.809484	870.833	4124.97	0.863414	577.803	4284.66
cg00053010		6709.28	0	0.00224175	6133.99	14.0064	0.0111472	6560.3	75.0809	0.00512245	6159.11	32.227	0.00212044	6179.4	13.3434	0.00142894	7130.22	10.3463
cg00053063	0.76923	1247.96	4493.19	0.844962	785.184	4824.29	0.810525	912.274	4330.25	0.806436	981.801	4507.05	0.826728	881.367	4682.37	0.802881	894.56	4050.93
cg00053073	0.323571	8320.65	4028.04	0.268599	7809.82	2904.8	0.262521	9062.19	3261.46	0.302287	8274.85	3628.44	0.254706	8398.62	2904.43	0.223541	9264.75	2696.09
cg00053086	0.786781	1764.52	6880.1	0.59726	4006.23	6089.51	0.71775	2463.04	6517.72	0.74153	2069	6222.67	0.673995	2780.62	5955.52	0.605266	3878.32	6100.16
cg00053135	0.914984	649.345	8064.81	0.898736	767.058	7695.29	0.908318	690.26	7829.3	0.907152	613.063	6966.81	0.913474	580.79	7187.21	0.915669	620.78	7826.25
cg00053261	0.858216	1366.94	8879.37	0.881147	1042.24	8468.28	0.865699	1215.02	8476.53	0.875153	1117.45	8534.09	0.87142	1108.2	8188.3	0.841532	1529.67	8654.2
cg00053292	0.068469	2202.61	169.245	0.0651422	2188.3	159.452	0.0718554	2333.97	188.434	0.0651807	2278.38	165.833	0.0568843	1961.48	124.339	0.0563803	1945.91	122.241
cg00053361	0.863521	774.787	5534.87	0.903487	439.967	5054.8	0.891523	524.759	5134.63	0.895324	523.877	5336.22	0.904752	423.478	4972.49	0.874879	618.393	5023.19
cg00053373	0.0741182	9979.99	806.918	0.0706949	9446.1	726.2	0.0674361	11559.2	843.11	0.0673181	9817.26	715.797	0.0627348	9624.81	650.92	0.0504701	12027.2	644.594
cg00053393	0.297496	1924.05	857.146	0.243071	1883.45	636.941	0.228608	1832.62	572.749	0.288061	1411.24	611.473	0.243353	1626.49	555.274	0.223242	1260.66	391.058
cg00053507	0.0752487	7817.04	644.224	0.085174	6899.4	651.673	0.0503331	8401.8	450.602	0.0680677	7264.57	537.903	0.0665405	7138.02	515.953	0.0651807	8316.86	586.87
cg00053536	0.566121	4706.83	6271.9	0.595347	3669.69	5546.15	0.584711	3949.42	5701.42	0.587709	3765.32	5509.89	0.575017	3925.77	5447	0.580059	4417.89	6240.51
cg00053647	0.0718789	9346.32	731.577	0.0612338	8867.72	584.946	0.0621386	9848.52	659.145	0.0524482	9432.78	527.652	0.077235	9073.52	767.819	0.0660559	10414	743.632
cg00053661	0.0561116	7357.26	443.313	0.053417	6748.98	386.498	0.052162	6883.41	384.315	0.0549636	6255.84	369.658	0.0584218	5774.85	364.515	0.0556033	6926.42	413.695
cg00053728	0.602818	1703.61	2737.41	0.49405	2113.32	2161.27	0.583131	1448.34	2165.87	0.498698	2102.25	2190.81	0.552271	1764.84	2300.27	0.56487	1466.79	2033.95
cg00053755	0.927238	243.504	4377.45	0.874314	483.634	4059.96	0.892342	410.927	4234.91	0.903868	362.742	4350.87	0.892484	345.524	3698.29	0.916432	262.638	3976.79
cg00053769	0.852212	644.733	4294.46	0.87572	526.477	4414.39	0.881232	450.486	4084.47	0.86335	535.868	4017.39	0.836979	364.486	2384.76	0.85044	657.39	4306.73
cg00053851	0.661782	3353.72	6757.8	0.778364	1919.7	7093.01	0.734261	2441.34	7021.94	0.680592	3034.59	6679.17	0.720771	2445.36	6570.3	0.668099	3498.65	7243.9
cg00053870	0.84386	1468.4	8476.46	0.883415	970.563	8112.12	0.859735	1192.41	7921.66	0.863251	1042.51	7212.25	0.876419	955.107	7482.65	0.858665	1323.54	8648.54
cg00053916	0.5745	3664.56	5082.82	0.548326	3574.11	4460.32	0.592055	3224.44	4824.79	0.57703	3311.14	4653.59	0.583988	3224.19	4666.43	0.553863	3690.46	4705.71
cg00053927	0.511175	5533.27	5890.83	0.431854	5569.62	4309.54	0.449333	5720.68	4749.57	0.450078	5333.95	4447.35	0.381486	5475.71	3438.98	0.395642	6695.67	4448.78
cg00054173	0.789652	933.433	3879.54	0.827511	658.302	3637.93	0.844108	580.464	3684.51	0.830854	610.815	3491.55	0.802544	725.46	3355.03	0.78385	974.147	3895.3
cg00054197	0.655232	4287.15	8337.79	0.740382	2603.55	7710.02	0.692747	3508.62	8136.16	0.684386	3362.85	7508.94	0.695357	3204.53	7542.7	0.703281	3248.75	7937.17
cg00054210	0.471448	7322.65	6620.73	0.528763	6248.52	7123.51	0.560401	6481.18	8389.69	0.548102	5964.25	7355.26	0.585245	5451.84	7833.99	0.529308	6267.49	7160.46
cg00054243	0.72955	1525.59	4385.09	0.761948	1120.52	3906.57	0.758754	1118.14	3831.23	0.761544	1059.74	3703.81	0.739525	1081.52	3354.49	0.754538	1133.32	3791.17
cg00054248	0.922461	524.115	7424.96	0.93017	435.027	7126.81	0.927903	407.404	6530.38	0.943523	317.194	6969.83	0.940643	300.751	6350.85	0.948762	291.454	7248.43
cg00054301	0.592324	4823.97	7154.16	0.645242	3696.88	6905.83	0.609196	4244.09	6771.69	0.573682	4830.31	6634.54	0.59541	4010.05	6048.5	0.59423	4713.95	7049.79
cg00054352	0.927376	918.675	13008.1	0.915038	1128.75	13233.6	0.934001	873.522	13777	0.937067	786.939	13206.3	0.943018	703.689	13300.6	0.957545	601.679	15825.9
cg00054408	0.260499	6694.52	2393.46	0.248454	6964.49	2335.45	0.255222	6967.99	2422.08	0.292317	5606.76	2357.25	0.265485	5482.03	2017.59	0.249585	7332.37	2471.98
cg00054409	0.857554	881.781	5910.51	0.870674	591.566	4655.9	0.853168	620.83	4188.39	0.872505	732.978	5700.44	0.840218	695.964	4185.62	0.860428	726.631	5095.97
cg00054472	0.0808743	5025.97	451.036	0.0684462	5697.32	425.96	0.0675469	6464.23	475.512	0.0867466	5407.4	523.127	0.0794083	5135.11	451.569	0.0784768	6049.42	523.684
cg00054496	0.781419	2527.28	9392.44	0.783339	2536.81	9533.44	0.805269	2313.78	9981.73	0.809047	2159.96	9575.18	0.783021	2503.64	9395.87	0.831275	2099.51	10836.6
cg00054511	0.0517424	5022.76	279.528	0.0468067	4470.72	224.446	0.0521474	5139.1	288.236	0.0366507	4512.48	175.482	0.0593526	4279.06	276.309	0.032077	4749.85	160.724
cg00054525	0.267369	4280.27	1598.55	0.26818	3655.26	1376.14	0.256371	4132.13	1459.06	0.323039	3308.23	1626.37	0.302347	3350.24	1495.26	0.289693	3430.1	1439.73
cg00054572	0.899874	124.519	2017.84	0.863566	212.568	1978.42	0.880139	137.245	1742.08	0.887172	128.159	1794.02	0.916275	70.2285	1862.96	0.884377	54.1193	1178.83
cg00054639	0.501057	4292.69	4411.3	0.514257	3620.25	3938.64	0.501579	3483.59	3606.3	0.537878	3556.22	4255.59	0.517536	3559.18	3925.18	0.522967	3333.91	3764.57
cg00054692	0.0471311	7736.8	387.626	0.0505245	7733.2	416.828	0.0421936	8421.17	375.377	0.0506162	8213.4	443.228	0.0422652	8063.63	360.264	0.0414824	8360.64	366.157
cg00054702	0.0911776	8302.21	842.951	0.0679746	7575.83	559.815	0.0647721	8116.01	569.025	0.0617933	7828.92	522.225	0.0648118	7482.84	525.518	0.0624174	8417.94	567.062
cg00054706	0.0518155	6453.79	358.145	0.0330126	6220.51	215.78	0.0432042	6481.18	297.174	0.053699	6509.86	375.085	0.0533291	6078.27	348.043	0.0366291	6359.81	245.614
cg00054741	0.874264	589.391	4793.46	0.854016	603.924	4118.02	0.863728	479.549	3673.34	0.86186	486.404	3658.59	0.881244	469.126	4223.27	0.889186	425.792	4219.01
cg00054771	0.17217	7444.41	1569.07	0.149751	7182.01	1282.55	0.163416	8349.32	1650.47	0.151212	6351.73	1149.38	0.147248	6931.55	1214.16	0.120324	8328.01	1152.8
cg00054774	0.622736	3498.53	5939.97	0.660642	2821.06	5686.54	0.622423	3213.14	5461.59	0.648346	2755.04	5263.85	0.678725	2485.39	5461.88	0.664194	2945.52	6023.76
cg00054791	0.0755266	6890.06	571.067	0.063237	6228.74	427.227	0.0619823	6685.43	448.368	0.0611954	6560.83	434.182	0.0581429	6725.78	421.371	0.0555246	7119.87	424.447
cg00054890	0.839259	1480.4	8251.53	0.831212	1519.29	7974.33	0.82616	1631.6	8229.26	0.853275	1220.13	7677.18	0.847815	1334.34	7990.64	0.813548	1812.2	8343.51
cg00054971	0.476361	3643.34	3405.37	0.386726	4359.3	2812	0.463902	3699.96	3288.22	0.503327	3512	3660.39	0.324442	5064.88	2480.47	0.399247	3622.01	2473.57
cg00055052	0.839398	1478.55	8250.44	0.827722	1425.36	7328.72	0.770693	2178.96	7659.49	0.862225	1092.72	7464.31	0.816962	1544.32	7339.18	0.818372	1653.03	7898.69
cg00055073	0.864638	1137.28	7903.21	0.849858	1152.65	7090.41	0.825089	1402.32	7086.74	0.852437	1018.52	6461.47	0.856063	993.733	6504.94	0.855516	1165.16	7491.22
cg00055233	0.403482	8278.23	5666.99	0.373433	8600.77	5185.65	0.347802	9443.24	5089.19	0.387089	8236.63	5265.06	0.34867	8818.59	4774.3	0.346476	9971.48	5339.55
cg00055292	0.623187	4765.86	8047.34	0.663294	3814.69	7711.76	0.623272	4586.4	7753.33	0.608107	4690.16	7432.96	0.685743	3413.1	7665.97	0.650392	4292.14	8170.9
cg00055341	0.396753	9497.59	6312.31	0.311692	9663.62	4421.33	0.318115	10412.8	4904.49	0.374285	9000.34	5443.56	0.318941	9718.22	4597.88	0.292011	11004.5	4580.07
cg00055359	0.327147	7960.01	3918.85	0.196233	8071	1994.88	0.244743	8220.15	2696.16	0.238163	7922.61	2508	0.22786	8135.97	2430.45	0.185502	10018.4	2304.47
cg00055434	0.800671	397.454	1998.19	0.811773	70.1935	733.999	0.838308	411.128	2649.99	0.779969	103.118	720.019	0.845361	275.777	2054.25	0.845681	208.262	1689.3
cg00055462	0.741897	1061.64	3339.05	0.721801	1125.46	3179.51	0.715167	1105.22	3026.11	0.760073	887.368	3127.92	0.696034	1251.47	3094.66	0.705305	983.698	2593.66
cg00055510	0.805446	1185.24	5320.85	0.719401	1666.77	4529.65	0.729463	1567.01	4494.85	0.750424	1454.71	4674.69	0.740485	1485.33	4523.49	0.731645	1356.96	3972.26
cg00055529	0.405043	2649.03	1871.53	0.34455	2483.26	1357.94	0.32773	2671.43	1351.06	0.313362	2496.47	1184.95	0.334	2562.64	1335.32	0.307111	2050.17	953.026
cg00055555	0.104825	8376	992.542	0.0926868	7789.23	805.926	0.0805873	7743.02	687.447	0.0799395	7499.91	660.318	0.0772136	7291.82	618.506	0.0840967	8325.62	773.626
cg00055557	0.106959	7968.31	966.336	0.0961213	7918.58	852.721	0.0865778	8268.59	793.208	0.0812302	7580.1	679.013	0.0878356	7470.91	729.03	0.077559	8051.04	685.341
cg00055603	0.854202	807.992	5319.76	0.84618	802.486	4964.68	0.860132	673.306	4755.53	0.850659	826.661	5278.33	0.819075	972.664	4856.12	0.847925	757.67	4782.11
cg00055617	0.384904	2554.03	1660.79	0.35447	2655.45	1513.06	0.345022	2652.86	1450.12	0.385288	2393.8	1563.06	0.346688	2654.64	1461.78	0.317989	2566.69	1243.35
cg00055679	0.345807	8139.87	4355.61	0.304583	7501.68	3329.43	0.293602	8596.36	3614.5	0.325758	7771.96	3803.31	0.303103	7860.67	3462.36	0.285495	9291.81	3752.68
cg00055726	0.500871	5322.05	5440.96	0.479618	5269.72	4949.08	0.497581	5183.81	5232.94	0.491406	4843.05	4776	0.460259	5519.96	4792.36	0.445014	6230.88	5076.39
cg00055764	0.709429	2589.08	6565.39	0.699671	2429.7	5893.41	0.731529	2275.03	6471.49	0.748613	1980.84	6196.59	0.669659	2722.76	5722.22	0.767888	1831.3	6389.26
cg00055771	0.774069	2255.18	8069.18	0.791701	1815.89	7281.93	0.739665	2354.96	6975.02	0.788476	1757.5	6924	0.803035	1714.98	7399.76	0.806869	1820.95	8025.45
cg00055811	0.865275	335.741	2798.55	0.864483	327.915	2729.75	0.897008	155.006	2220.98	0.852892	264.562	2113.62	0.893335	181.19	2355	0.864969	198.968	1915.11
cg00055848	0.0405192	5846.87	251.138	0.043709	5265.6	245.244	0.0374039	6225.26	245.783	0.0417938	5568.53	247.243	0.0447561	6103.56	290.656	0.0362387	6221.33	237.691
cg00055881	0.88395	667.792	5848.24	0.906145	519.062	5976.85	0.904392	614.372	6757.54	0.905779	548.609	6235.34	0.873177	861.703	6621.31	0.88877	695.592	6357.09
cg00055981	0.833524	1505.3	8037.52	0.818626	1488.8	7171.01	0.789718	1822.12	7218.57	0.788896	1734.27	6854.65	0.788608	1769.76	6975.2	0.768809	2174.32	7563.09
cg00055986	0.412019	4478.08	3208.02	0.432496	3724.06	2914.33	0.481662	3365.72	3220.5	0.411964	3733.84	2685.9	0.377366	4024.09	2499.53	0.457077	3626.79	3137.52
cg00056002	0.912907	430.744	5563.26	0.892231	508.351	5036.6	0.908952	426.266	5253.8	0.861347	685.012	4876.71	0.885776	579.385	5268.46	0.883646	532.438	4803.05
cg00056066	0.304155	8298.52	3671.01	0.20829	8549.69	2275.63	0.269333	8566.49	3194.57	0.270213	7974.32	2989.62	0.246622	8138.08	2696.77	0.164867	8620.09	1721.47
cg00056074	0.0740242	9351.86	755.598	0.0781999	8756.49	751.331	0.0643683	9643.46	670.317	0.0678494	9593.17	705.546	0.0684546	9184.48	682.27	0.0545847	10868.4	633.276
cg00056202	0.124843	6857.78	992.542	0.15581	6938.13	1299.01	0.156885	7420.9	1399.47	0.140324	6989.52	1157.22	0.12876	7248.98	1086.11	0.0697651	7355.45	559.139
cg00056257	0.688896	2513.44	5787.1	0.785826	1414.65	5557.42	0.718885	1909.32	5138.35	0.743528	1587.37	4891.78	0.736004	1672.14	4940.61	0.728482	1915.66	5408.03
cg00056268	0.706173	2104.84	5299.02	0.705783	2110.85	5303.51	0.683122	2168.47	4890.33	0.674662	2372.06	5126.36	0.653927	2697.48	5286	0.651821	2645.48	5139.78
cg00056433	0.258428	4267.78	1522.12	0.309143	3813.87	1751.37	0.247944	4212.6	1421.82	0.201151	4083.84	1053.49	0.201758	3986.87	1032.97	0.17405	3863.96	835.313
cg00056489	0.906895	1048.73	11189.2	0.912174	959.029	10999.2	0.934806	707.214	11574.6	0.921171	834.905	10925	0.912364	881.367	10216.8	0.95704	493.441	13220.2
cg00056497	0.490235	5275.01	5169.08	0.473378	4957.45	4546.11	0.500399	4791.45	4899.27	0.520106	4080.84	4531.17	0.519353	4325.37	4781.73	0.479312	5377.71	5042.44
cg00056541	0.734452	1841.96	5371.08	0.758208	1451.73	4865.88	0.782075	1239.24	4806.17	0.7754	1274.84	4746.45	0.749762	1384.2	4446.98	0.750043	1512.16	4837.57
cg00056578	0.0693475	6582	497.909	0.103917	6909.29	812.858	0.0753566	7265.9	600.306	0.0631414	6377.96	436.594	0.05736	6606.39	408.087	0.0419443	6453.73	286.926
cg00056624	0.0788441	6451.94	560.798	0.0620059	6094.45	409.482	0.0492405	6259.97	329.387	0.051595	5906.54	326.767	0.0511958	5405.49	297.067	0.0445447	6421.1	304.023
cg00056628	0.0855787	7635.34	723.933	0.0773075	7398.69	628.275	0.0685508	7156.1	534.019	0.0802595	6775.92	600.015	0.0707746	6722.97	519.673	0.0641387	7852.07	544.991
cg00056676	0.110796	10004	1258.97	0.0936388	9663.62	1008.71	0.0930338	10537.2	1091.13	0.0856767	9733.32	921.431	0.109971	9834.09	1227.45	0.0782549	11552.1	989.246
cg00056719	0.0161024	6772	112.466	0.00709463	6449.14	46.7957	0.0175746	6478.24	117.678	0.0175163	6630.93	120.003	0.0151882	6342.88	99.3649	0.0143737	6807.57	100.736
cg00056754	0.663599	3869.32	7830.05	0.679537	3249.49	7102.55	0.634143	4128.64	7329.54	0.682761	3044.33	6767.21	0.638995	3798.66	6900.81	0.652896	3828.14	7388.78
cg00056767	0.153692	8089.14	1487.17	0.151946	7498.39	1361.41	0.125688	8225.8	1196.89	0.13416	7014.25	1102.34	0.187059	7418.94	1730.12	0.111566	8638.4	1097.34
cg00056985	0.0577076	10562	652.959	0.0506543	9368.66	505.22	0.0448227	10819.7	512.42	0.053929	10034.6	577.703	0.0440717	9857.97	459.098	0.049208	11414.4	595.924
cg00057092	0.915112	604.149	7590.93	0.913095	573.44	7075.68	0.931233	410.12	6907.99	0.918491	512.635	6903.49	0.902076	646.804	6879.56	0.907623	592.925	6808.14
cg00057114	0.853418	1230.43	7745.98	0.861265	744.813	5244.58	0.844501	1164.16	6865.53	0.828956	1198.4	6292.62	0.870671	879.261	6592.62	0.829251	1501.81	7779.27
cg00057208	0.891693	305.303	3336.86	0.879385	281.776	2783.48	0.8661	324.543	2746.07	0.873096	305.033	2786.61	0.887331	224.731	2557.45	0.894133	210.11	2619.12
cg00057231	0.612539	3891.46	6310.12	0.695132	2783.16	6573.93	0.686234	2766.69	6269.7	0.680818	2820.99	6230.51	0.600878	3659.61	5660.08	0.649756	3461.25	6606.67
cg00057240	0.617448	3797.38	6290.47	0.574449	3550.22	4927.41	0.492627	4612.23	4575.29	0.584622	3742.83	5408.58	0.564673	3968.61	5277.5	0.475087	5496.29	5065.07
cg00057272	0.472475	2766.17	2567.07	0.586819	1964.2	2931.66	0.545736	2221.75	2789.26	0.508251	2253.64	2432.63	0.541294	2248.72	2771.59	0.534315	2304.05	2758.34
cg00057317	0.0541436	7396.44	429.119	0.0467254	6971.91	346.635	0.0543586	7790.65	453.581	0.0537602	6671.75	384.734	0.0558503	7220.89	433.061	0.0580292	7662.66	478.211
cg00057324	0.904632	450.114	5218.22	0.89434	472.923	4849.42	0.899297	428.688	4721.27	0.89492	475.161	4898.42	0.886055	467.019	4409.25	0.910923	315.165	4245.61
cg00057393	0.0965436	5938.87	645.316	0.0999177	5957.78	672.471	0.099168	6049.98	677.02	0.090241	5784.87	583.734	0.0978788	5757.32	635.51	0.0755677	6809.27	564.798
cg00057434	0.145954	4679.16	816.745	0.135941	4427.68	712.334	0.101572	4748.67	548.17	0.117443	4132.56	563.231	0.108194	4091.51	508.514	0.093186	4107.5	432.371
cg00057476	0.5536	3962.48	5038.05	0.538369	3683.69	4412.66	0.517289	3882.41	4267.69	0.524707	3696.37	4191.06	0.497074	3886.44	3940.06	0.508549	3731.05	3964.34
cg00057517	0.719467	826.439	2375.99	0.622292	1003.52	1818.1	0.552694	1135.09	1526.09	0.621889	1006.53	1819.95	0.590759	1026.74	1626.5	0.632372	628.739	1253.54
cg00057569	0.0488275	3537.27	186.716	0.0573313	3162.98	198.448	0.0374153	3157.44	126.615	0.041753	3000.11	135.079	0.0570998	3102.69	193.947	0.0271137	2844.45	82.0599
cg00057593	0.813671	1140.96	5419.13	0.756714	1558.01	5157.06	0.786827	1300.6	5169.63	0.789889	1277.09	5177.02	0.761888	1505.7	5137.75	0.803919	1150.04	5125.06
cg00057603	0.716817	2309.6	6099.38	0.79923	1436.89	6118.1	0.749797	1991.66	6268.21	0.781324	1678.06	6352.93	0.752348	1592.08	5140.4	0.784722	1739.78	6706.27
cg00057661	0.0582167	4987.23	314.469	0.0717179	5003.59	394.297	0.0369102	5263.74	205.564	0.0400759	4955.47	211.061	0.0436327	4873.15	226.892	0.0481979	4828.56	249.575
cg00057663	0.194703	11073	2701.37	0.172822	10248.6	2162.13	0.173453	10863.3	2300.68	0.160594	10314.1	1992.41	0.16831	9987.9	2041.5	0.166369	12051.1	2425.01
cg00057667	0.946109	145.734	4314.12	0.943283	145.832	4088.56	0.922782	217.977	3799.95	0.937967	170.878	4095.78	0.956725	71.633	3794.46	0.936378	146.44	3627.05
cg00057676	0.0360262	7525.57	284.987	0.0284795	6462.73	192.382	0.0178214	7042.27	129.595	0.0445285	6952.05	328.652	0.0378709	7027.76	280.56	0.0309302	6300.92	204.301
cg00057700	0.0550315	6274.85	371.248	0.0580642	5818.44	364.833	0.0529082	6299.53	357.502	0.056911	5695.94	349.758	0.0573833	5364.05	332.633	0.0424164	5815.44	262.026
cg00057722	0.526603	4676.39	5313.21	0.593669	3867.42	5796.6	0.560183	4310.29	5617.26	0.546316	4328.92	5333.2	0.546625	4382.96	5405.02	0.580171	4292.14	6069.6
cg00057791	0.864532	1044.12	7301.57	0.887478	738.221	6611.19	0.885245	837.193	7229.74	0.866619	883.62	6390.92	0.881549	778.834	6540.55	0.876645	926.395	7294.27
cg00057900	0.827363	1641.81	8347.62	0.855255	1113.92	7172.74	0.854375	1273.95	8060.93	0.853687	1214.13	7667.53	0.854483	1201.61	7643.12	0.867441	1243.95	8794.55
cg00057966	0.791232	1500.69	6066.63	0.792167	1394.88	5697.81	0.783253	1558.94	5994.87	0.817518	1132.44	5521.35	0.770598	1515.53	5426.81	0.800197	1423.02	6099.59
cg00058009	0.585796	7107.21	10192.9	0.618085	5912.72	9730.9	0.591206	6497.61	9541.59	0.601041	5887.39	9020.13	0.598358	6284.43	9511.4	0.642864	5508.2	10095.1
cg00058026	0.77227	1393.69	5065.35	0.765142	1235.04	4349.4	0.756531	1216.63	4091.17	0.763143	1151.18	4031.26	0.752848	1158.07	3832.19	0.759909	1151.63	3961.51
cg00058113	0.00726489	6201.98	46.1182	0.0168555	5234.29	91.4538	0.00787199	5699.69	46.0173	0	6043.69	0	0	5486.25	0	0.00835943	6036.69	51.7317
cg00058163	0.448256	10103.6	8289.75	0.463527	9104.18	7952.67	0.427581	10266.7	7743.65	0.393946	10027.9	6583.29	0.450082	8834.04	7312.08	0.437311	10117.1	7940.56
cg00058291	0.766664	1585.55	5538.14	0.575787	2817.76	3960.3	0.621444	2519.65	4300.46	0.636131	2590.16	4703.04	0.630226	2372.32	4213.71	0.584352	2448.1	3582.34
cg00058296	0.91217	622.596	7504.66	0.908859	613.811	7118.14	0.919196	516.686	7015.24	0.901625	698.502	7318.38	0.912708	573.767	7044.81	0.936982	390.773	7297.1
cg00058299	0.209245	7798.6	2090.08	0.156442	7256.98	1364.39	0.200594	8181.4	2078.05	0.109609	7918.11	987.047	0.125482	7324.83	1065.37	0.13779	8694.9	1405.51
cg00058329	0.0180675	7018.27	130.976	0.0164599	7826.3	132.649	0.0164863	8328.33	141.281	0.018235	6840.38	128.908	0.0148813	6780.56	103.938	0.0109152	6534.91	73.2202
cg00058413	0.851113	698.23	4563.07	0.863482	556.138	4150.08	0.875537	442.412	3815.59	0.876613	484.905	4155.48	0.885363	445.249	4211.05	0.882632	401.12	3768.53
cg00058449	0.961248	275.787	9321.42	0.971756	150.775	8627.96	0.948658	399.624	9231.73	0.950497	325.268	8165.43	0.949733	352.547	8550.32	0.958058	334.266	9919.75
cg00058515	0.488176	3082.54	3035.5	0.55107	2457.72	3139.64	0.525529	2556.79	2942.69	0.489674	2864.46	2844.5	0.441017	2834.42	2315.15	0.520738	2273.01	2578.38
cg00058644	0.73607	2495	7237.15	0.612744	3586.47	5832.99	0.727678	2539.83	7053.97	0.722894	2581.91	6996.36	0.714609	2491.71	6489.53	0.627758	3961.85	6850.02
cg00058708	0.226055	10083.3	2974.35	0.300093	9367.01	4059.09	0.243802	10357.9	3371.69	0.25431	10079.6	3471.65	0.247292	9691.53	3216.87	0.26191	11186.8	4005.09
cg00058771	0.0505575	6851.33	370.156	0.0408794	6812.9	294.639	0.0361051	7416.06	281.533	0.042168	6707.72	299.706	0.0460219	6784.07	332.102	0.0377605	7053.02	280.701
cg00058786	0.057206	6810.21	419.292	0.0608037	6539.26	429.827	0.059747	6311.41	407.404	0.0663385	6172.02	445.64	0.0535652	6500.16	373.548	0.0463375	6632.13	327.108
cg00058799	0.839757	1775.44	9828.24	0.834885	1744.44	9326.21	0.817041	1977.43	9277.19	0.850437	1538.93	9319.24	0.832061	1723.21	9033.17	0.866062	1514.43	10439.1
cg00058857	0.765636	1685.16	5831.87	0.759265	1761.52	5871.12	0.749076	1547.64	4918.64	0.761817	1519.92	5181.24	0.761673	1541.52	5246.15	0.765622	1503.4	5237.68
cg00058879	0.353607	6708.36	3724.49	0.316124	6465.21	3034.79	0.335533	6916.33	3543	0.329028	6348.73	3162.29	0.348512	6032.63	3280.64	0.258422	7536.11	2661
cg00058887	0.387416	5552.64	3574.9	0.318222	5631.41	2675.15	0.295392	6080.75	2591.15	0.318196	5320.46	2529.71	0.327231	5422.34	2686.04	0.283452	6333.55	2544.99
cg00058923	0.679545	2100.22	4665.71	0.69765	1890.87	4593.78	0.711911	1682.46	4404.73	0.670755	1773.99	3817.79	0.721506	1633.51	4491.08	0.703229	1729.43	4335.02
cg00058938	0.375542	6668.7	4070.62	0.322719	6892.81	3332.03	0.329334	8105.51	4029.35	0.3145	6917.57	3219.58	0.294498	7333.96	3103.16	0.309851	8209.42	3730.61
cg00059015	0.952191	173.405	5445.33	0.905273	365.815	4451.66	0.923058	253.499	4240.87	0.920873	268.309	4286.34	0.904388	407.325	4798.74	0.911851	321.532	4360.49
cg00059024	0.0256539	6310.82	168.793	0.0257026	5459.21	146.656	0.0380579	6327.79	254.306	0.0189207	5573.78	109.422	0.0197383	5550.16	113.77	0.0118043	6296.14	76.4037
cg00059034	0.0619512	3553.87	241.311	0.0534869	3687.81	214.047	0.0539551	3452.11	202.585	0.0548163	3653.65	217.694	0.0815014	3325.32	303.94	0.0429036	2601.71	121.109
cg00059053	0.0632334	4655.18	320.983	0.0649292	4788.55	339.45	0.0681938	4764.81	356.029	0.0732671	4772.6	385.226	0.0460132	4675.81	230.349	0.0384761	4653.46	190.213
cg00059089	0.30356	1818.9	836.399	0.228904	1955.13	610.077	0.215115	1769.65	512.42	0.314486	1649.58	802.634	0.321709	1604.02	808.203	0.215809	1423.82	419.354
cg00059161	0.76117	3552.03	11639.3	0.747525	3621.07	11017.3	0.734124	4110.07	11624.6	0.710744	4256.22	10703.9	0.695603	4283.94	10018.1	0.809002	2883.45	12636.9
cg00059165	0.849774	1560.64	9393.66	0.859607	1201.26	7967.4	0.84003	1420.89	7986.45	0.859114	1226.13	8086.64	0.867219	1172.11	8308.39	0.842966	1547.17	8842.09
cg00059225	0.192244	9195.06	2212.2	0.228048	8832.29	2638.76	0.211063	9137.27	2471.24	0.18623	8574.64	1985.18	0.176155	8622.65	1865.08	0.166571	9816.29	1981.89
cg00059240	0.966825	286.856	11274.1	0.974975	175.492	10733	0.979432	155.813	12181.7	0.971627	225.589	11149.8	0.975142	176.274	10837.7	0.979807	164.745	12846.2
cg00059246	0.303411	7999.67	3527.95	0.264502	7476.14	2724.55	0.251699	7948.89	2707.34	0.239346	7600.34	2422.98	0.194879	7963.21	1951.7	0.217104	8818.26	2473.11
cg00059309	0.795809	1382.62	5778.36	0.77022	1534.94	5480.29	0.788107	1190.8	4800.96	0.783129	1289.08	5016.01	0.753885	1514.83	4946.46	0.767205	1442.92	5084.88
cg00059374	0.357144	5810.03	3283.36	0.550795	4079.02	5124.13	0.552828	4328.01	5474.26	0.427963	4877.31	3723.71	0.46363	4677.06	4129.22	0.382301	4831.35	3052.06
cg00059399	0.538889	3118.52	3761.4	0.629249	2435.47	4303.27	0.600145	2741.66	4265.08	0.583065	2713.07	3933.95	0.624518	2360.38	4092.21	0.665861	2132.94	4449.72
cg00059424	0.0295942	8063.31	248.954	0.0345624	6992.51	253.91	0.0341547	7250.56	259.934	0.024861	7185.13	185.733	0.0286085	6936.47	207.232	0.0250362	7701.65	200.339
cg00059459	0.744568	1039.51	3321.58	0.762871	951.614	3383.16	0.783101	772.607	3150.49	0.739495	849.145	2694.34	0.769497	861.703	3210.49	0.749278	918.436	3043.57
cg00059643	0.567151	3108.37	4203.84	0.483925	3168.75	3065.12	0.51712	2797.37	3102.82	0.482062	3034.59	2917.46	0.484613	3144.83	3051.09	0.447863	3204.98	2680.81
cg00059652	0.623662	2683.16	4612.21	0.529613	3158.04	3668.26	0.536364	2872.45	3438.73	0.551011	3014.35	3822.01	0.539856	3040.89	3685	0.473408	3282.97	3041.31
cg00059662	0.840412	1284.85	7292.84	0.82714	1340.5	6892.83	0.850754	1099.57	6837.98	0.869897	939.081	6947.52	0.850201	1028.14	6402.92	0.838946	1384.82	7734.57
cg00059699	0.916223	361.567	5047.88	0.905518	368.287	4488.05	0.932484	203.445	4190.97	0.912308	290.793	4065.63	0.910233	298.471	4040.48	0.898243	354.163	4009.05
cg00059707	0.844168	1090.23	6447.7	0.832395	1069.43	5807.86	0.830507	1058.4	5676.1	0.831694	972.058	5297.62	0.849881	879.963	5547.96	0.834198	990.065	5484.43
cg00059737	0.549652	2476.55	3144.69	0.678832	1649.46	3697.73	0.62252	1719.6	3000.79	0.62915	1800.97	3225.01	0.606676	1778.89	2898.05	0.669738	1253.5	2744.76
cg00059740	0.068204	8984.76	664.97	0.0533723	8660.92	493.954	0.0452154	9084.79	434.961	0.0564775	7294.55	442.625	0.0487143	8512.39	441.031	0.0403904	7563.97	322.58
cg00059782	0.0151108	10180.1	157.724	0.0183276	9343.94	176.316	0.0269645	10038.2	280.948	0.0134599	9293.38	128.159	0.020675	9347.41	199.449	0.0103745	10908.2	115.401
cg00059854	0.760632	2298.46	7621.5	0.740759	2240.99	6689.18	0.767823	2088.41	7237.19	0.762938	2111.21	7116.36	0.748334	2139.27	6658.51	0.834842	1381.43	7488.39
cg00059879	0.858866	365.257	2831.31	0.860909	330.387	2663.89	0.907271	167.116	2613.49	0.873111	281.05	2621.98	0.916412	157.312	2821.01	0.902156	124.952	2074.13
cg00059911	0.0911208	9908.97	1003.46	0.0758116	9555.68	792.06	0.0702578	10061.6	767.885	0.0753629	9348.09	770.07	0.0736449	9337.58	750.284	0.0527816	10117.1	569.326
cg00059930	0.688199	3546.49	8048.43	0.681678	3246.2	7165.81	0.691721	3264.81	7550	0.681103	3160.5	6963.8	0.678827	3603.42	7827.51	0.648168	4229.26	7975.65
cg00060061	0.775804	2109.45	7645.52	0.806518	1655.23	7316.59	0.799821	1735.74	7334.76	0.815908	1580.62	7448.64	0.820859	1571.71	7660.13	0.799871	1758.88	7429.53
cg00060287	0.0732923	6209.36	499.001	0.0551914	6279	372.632	0.0544882	7150.45	417.831	0.0597927	6129.88	396.191	0.0573316	6391.49	394.803	0.0450219	7366.59	352.009
cg00060304	0.188495	6105.13	1441.32	0.181382	5629.76	1269.55	0.169233	6481.18	1340.63	0.195038	5574.53	1374.91	0.167354	5732.05	1172.19	0.208142	5461.27	1461.8
cg00060320	0.031442	8566	281.321	0.038765	8194.59	334.507	0.0362976	9481.19	360.873	0.0382311	9213.94	370.236	0.0286905	8839.66	264.059	0.0201387	9387.31	194.989
cg00060374	0.491349	6229.65	6114.36	0.78676	2106.73	8141.86	0.529299	6210.73	7096.36	0.515349	5633.74	6096.91	0.610257	4499.54	7201.93	0.486166	6398.02	6148.11
cg00060403	0.0355494	6531.27	244.427	0.0467498	6283.95	313.085	0.041866	6551.42	290.636	0.0385132	6111.9	248.823	0.0485258	6413.27	332.181	0.0455055	6243.62	302.431
cg00060484	0.657087	4127.58	8100.85	0.629308	4168.97	7247.27	0.661935	3780.69	7598.41	0.659221	3573.45	7106.11	0.645498	3752.31	7014.52	0.622421	4741.01	7980.18
cg00060500	0.0834185	9126.15	839.675	0.0807206	7913.67	703.668	0.0870414	8774.45	846.089	0.0924531	7542.1	778.513	0.100346	6917.28	782.697	0.0634932	8814.93	604.413
cg00060605	0.774698	762.796	2966.71	0.821034	559.433	3025.25	0.806263	567.547	2778.09	0.827812	487.902	2826.41	0.816952	540.057	2856.61	0.79986	564.273	2654.78
cg00060606	0.00958799	9332.49	91.3141	0	9295.33	0	0.0110578	9358.48	105.759	0.00832563	9094.77	77.195	0.00692748	8860.02	62.5033	0.000231649	10204.7	2.38762
cg00060627	0.919951	339.43	5050.06	0.918471	299.079	4495.85	0.900722	395.588	4496.34	0.923519	260.814	4356.9	0.901258	368.7	4278	0.898696	412.262	4544.42
cg00060641	0.679213	2608.45	5734.69	0.578303	3944.87	5547.02	0.610435	2981.44	4828.52	0.621554	2685.34	4574.59	0.612522	2843.55	4653.15	0.606772	3849.63	6094.5
cg00060649	0.609747	4175.55	6680.28	0.65938	3106.13	6206.49	0.645746	3402.05	6383.65	0.635421	3469.28	6220.86	0.623164	3688.4	6264.77	0.646989	3536.86	6665.52
cg00060715	0.565439	4789.84	6362.53	0.592313	4013.26	5975.98	0.572353	4345.81	5950.18	0.609271	3752.58	6007.39	0.559299	4374.53	5678.68	0.563338	4760.91	6271.07
cg00060762	0.0365429	8133.41	312.285	0.0197855	6382.81	130.855	0.0343959	7176.28	259.189	0.0406297	7930.85	340.109	0.0405032	7440.01	318.286	0.0241052	7827.4	195.812
cg00060800	0.567817	3129.58	4243.14	0.566303	3051.76	4115.42	0.55003	3075.09	3881.14	0.57528	3121.53	4363.53	0.546145	3040.89	3779.58	0.547304	3267.05	4070.74
cg00060836	0.687024	1722.06	3999.65	0.697323	1342.15	3322.49	0.695111	1534.72	3726.96	0.66358	1699.79	3550.04	0.714292	1365.24	3663.22	0.700362	1438.94	3597.05
cg00060880	0.0818153	8845.48	797.091	0.0653869	8050.4	570.214	0.057585	9322.15	575.728	0.0756083	8850.44	732.079	0.0605028	8398.62	547.304	0.0680023	8998.13	663.836
cg00060882	0.273664	1337.43	541.585	0.290764	1104.86	493.954	0.295537	1290.1	583.176	0.275983	1262.1	519.209	0.21918	1351.9	407.555	0.168548	1206.54	264.855
cg00060933	0.0452627	9374.92	449.192	0.0235206	9272.26	225.751	0.0523516	9662.03	539.291	0.0313933	9172.72	300.536	0.0375119	8999.78	354.654	0.0296857	10045.5	310.39
cg00060956	0.809281	1211.07	5563.26	0.860875	817.317	5676.14	0.796888	1303.83	5507.77	0.824574	1016.28	5246.97	0.831418	957.916	5217.45	0.846342	821.34	5074.69
cg00060975	0.080091	4026.12	359.237	0.0661126	3645.79	265.175	0.0584818	6494.9	409.638	0.072254	5869.82	464.937	0.0590529	5860.57	374.079	0.0461862	3733.44	185.625
cg00061031	0.698783	2571.55	6197.65	0.504116	4537.26	4714.23	0.532211	4127.03	4809.15	0.596921	3348.61	5107.07	0.557953	3692.61	4787.05	0.514752	4028.7	4379.73
cg00061039	0.844634	1065.33	6335.23	0.865495	870.871	6247.22	0.86379	829.12	5892.09	0.851807	932.336	5933.82	0.840237	1000.05	5785.48	0.862893	805.423	5698.35
cg00061059	0.00851783	2154.64	19.3697	0.0157543	2216.31	37.0759	0.00184784	2080.47	4.03661	0.0140921	2049.79	30.7281	0	1900.38	0	0.00754073	1890.2	15.1216
cg00061086	0.0792219	8783.68	764.334	0.0764826	8093.25	678.537	0.069128	8906.37	668.827	0.0601749	8583.64	555.994	0.0612991	8687.97	573.872	0.0576322	9986.6	616.864
cg00061150	0.868765	843.964	6248.97	0.873168	772.826	6008.91	0.863357	957.484	6681.57	0.845637	855.141	5232.5	0.857484	841.337	5663.8	0.868734	841.237	6229.19
cg00061185	0.901214	576.478	6171.45	0.886898	671.485	6049.64	0.907565	445.642	5357.32	0.901874	526.125	5754.72	0.88147	650.316	5579.84	0.905668	479.911	5567.62
cg00061264	0.133539	7466.54	1166.15	0.136339	6910.12	1106.63	0.131179	7279.62	1114.22	0.125834	6674	975.101	0.126497	6911.89	1015.43	0.0953234	6957.51	743.632
cg00061306	0.904817	595.848	6614.76	0.910749	504.232	6165.77	0.895077	577.235	5777.39	0.892466	589.83	5725.17	0.887433	629.949	5754.66	0.900531	601.679	6352.56
cg00061413	0.268085	3721.74	1399.82	0.323423	3560.11	1749.64	0.263891	3660.4	1348.08	0.268969	3736.84	1411.69	0.270908	3816.92	1455.4	0.236722	3606.1	1149.4
cg00061520	0.846621	592.158	3820.58	0.863822	479.514	3676.06	0.840134	517.493	3245.08	0.857667	460.922	3379.99	0.871243	400.302	3385.31	0.89984	257.863	3215.05
cg00061551	0.806608	40.584	586.353	0.888828	247.172	2775.68	0.820912	449.678	2519.65	0.861834	37.4733	857.51	0.78184	89.1902	678.019	0.744919	66.8533	487.266
cg00061629	0.384851	2160.18	1414.02	0.226369	3966.29	1189.82	0.24557	4650.17	1546.2	0.259204	4453.33	1593.21	0.233247	2787.37	878.343	0.241174	2410.7	797.961
cg00061635	0.780596	1572.63	5950.88	0.793056	1405.59	5769.73	0.772724	1592.04	5752.81	0.763867	1561.14	5373.61	0.761843	1605.42	5455.5	0.786213	1511.36	5925.85
cg00061678	0.917129	411.375	5659.35	0.933187	290.016	5447.36	0.919948	389.129	5620.98	0.920131	366.489	5374.21	0.925384	335.692	5403.43	0.894193	506.971	5129.59
cg00061679	0.437944	5775.85	4578.36	0.417056	6096.92	4433.46	0.378955	6547.38	4056.16	0.415669	5664.47	4100.61	0.387707	6557.94	4215.83	0.391761	6680.55	4367.28
cg00061695	0.73109	1856.72	5319.76	0.782246	1403.12	5399.7	0.76654	1643.71	5725.25	0.757522	1534.16	5105.26	0.760234	1677.06	5634.57	0.778429	1540.01	5761.73
cg00061764	0.873827	691.774	5483.55	0.833235	879.934	4896.22	0.827397	948.603	5026.63	0.811913	936.833	4475.69	0.811596	1023.23	4838.59	0.827311	831.686	4463.49
cg00061769	0.025906	6838.6	184.532	0.0215466	6353.81	142.12	0.0188045	6700.94	130.339	0.0228997	6126.79	145.933	0.032134	6077.73	205.106	0.0239326	6662.69	165.817
cg00061792	0.65835	1339.27	2773.44	0.746839	930.192	3039.12	0.72699	899.356	2661.16	0.719997	894.113	2556.25	0.727268	854.681	2545.76	0.818224	432.954	2398.98
cg00061805	0.841241	1618.75	9107.43	0.906854	841.21	9163.5	0.909912	900.971	10110.1	0.895547	986.297	9313.61	0.926555	651.018	9474.52	0.934518	647.84	10672.6
cg00061811	0.88817	1435.2	12192.7	0.898084	1408.88	13296.2	0.886529	1538.76	12803.3	0.840346	2254.39	12392.4	0.903053	1234.62	12431.9	0.922816	1019.51	13385
cg00061860	0.796212	2423.05	9857.72	0.805583	2113.32	9171.09	0.781059	2396.13	8904.79	0.82041	1911.89	9190.79	0.779922	2518.39	9279.19	0.796206	2440.14	9924.15
cg00061989	0.0423316	7310.66	327.572	0.0242599	7289.11	183.716	0.0280688	7456.42	218.225	0.0290537	7477.42	226.739	0.0310736	7571.33	246.021	0.02407	7288.6	182.23
cg00062020	0.857355	209.377	1859.49	0.88905	152.423	2022.69	0.760969	350.378	1433.8	0.849684	190.364	1641.33	0.825192	284.425	1814.7	0.870549	86.7501	1255.89
cg00062070	0.659539	916.831	1969.8	0.684487	785.184	1920.36	0.704183	697.526	1898.49	0.652625	826.661	1740.95	0.615112	839.933	1502.16	0.643893	697.184	1441.42
cg00062072	0.799175	1770.02	7441.64	0.792393	1665.12	6737.1	0.819267	1589.62	7659.06	0.8097	2044.54	9124.75	0.826636	1854.03	9317.21	0.827655	2058.92	10367.8
cg00062119	0.0309111	5538.8	179.861	0.0192278	7086.43	140.888	0.0181681	8189.47	153.391	0.00760462	7626.57	59.2078	0.0105366	7418.23	80.0605	0.00794078	7754.98	62.8739
cg00062245	0.246603	6631.8	2203.47	0.231971	6516.29	1998.35	0.236722	6919.56	2177.04	0.227912	6414.68	1923.07	0.237315	6247.52	1975.08	0.187232	6712.39	1569.32
cg00062282	0.394011	8662.85	5697.56	0.489418	6501.46	6327.82	0.430391	7273.16	5571.08	0.455195	6623.03	5617.23	0.457825	6687.86	5731.81	0.439287	8153.71	6466.32
cg00062285	0.877402	193.697	2101.92	0.823438	295.783	1845.83	0.770959	459.366	1882.85	0.853709	205.354	1781.96	0.809257	337.097	1854.46	0.818047	255.475	1598.19
cg00062312	0.0620645	8843.64	591.813	0.0575552	8328.89	514.753	0.0415796	9153.41	401.445	0.0372865	8229.89	322.621	0.0410901	8022.2	348.043	0.0482143	9384.92	480.475
cg00062356	0.0645953	1829.05	133.212	0.0261606	1867.8	52.8618	0.0521947	1766.42	102.782	0.0293476	1934.37	61.5091	0.0377729	1943.92	80.2358	0.0312037	1411.08	48.67
cg00062367	0.88428	786.777	6776.36	0.893063	655.007	6305.28	0.888798	480.356	4638.59	0.908057	524.626	6169	0.902261	457.187	5143.59	0.898327	738.569	7409.16
cg00062437	0.269805	6835.65	2562.7	0.232719	6260.05	1929.02	0.218294	7039.85	1993.82	0.249432	6243.8	2108.2	0.247674	6281.94	2101.01	0.217392	7696.88	2165.81
cg00062592	0.0708226	6031.34	467.336	0.0358093	4660.02	176.784	0.0543083	6683.01	389.529	0.0659717	6687.49	479.409	0.0682533	5753.82	428.81	0.0525565	6337.53	357.102
cg00062736	0.530591	1848.42	2202.37	0.307349	2591.19	1194.16	0.0656498	2497.05	182.475	0.517648	1760.5	1996.63	0.31006	2066.12	973.457	0.256375	1702.37	621.391
cg00062776	0.895674	693.618	6813.49	0.926797	423.489	6627.65	0.928408	410.927	6625.71	0.909661	574.091	6787.71	0.929171	398.898	6544.8	0.914629	536.418	6818.33
cg00062873	0.975365	30.438	5164.32	0.980956	0	5151.07	0.974643	25.8343	4836.66	0.980602	0	5055.15	0.978573	6.32056	4855.6	0.965999	70.0367	4830.94
cg00063006	0.67767	2648.96	5779.45	0.753614	1890.89	6089.51	0.720035	2131.61	5739.4	0.768338	1660.75	5839.75	0.717911	2091.44	5577.19	0.780474	1482.74	5627.04
cg00063040	0.636283	3451.49	6212.94	0.568417	5188.15	6964.76	0.544183	6170.36	7485.95	0.541106	4930.74	5932.01	0.545746	5446.22	6663.29	0.532354	6056.59	7008.48
cg00063066	0.129025	6026.73	907.607	0.0868224	5446.03	527.301	0.10815	5758.63	710.443	0.122914	5312.22	758.46	0.138237	5521.36	901.734	0.09132	5396.01	552.335
cg00063077	0.0137485	4796.3	68.255	0.0164497	4530.67	77.4473	0	4949.69	0	0.0188566	5320.46	104.176	0.0120538	5253.09	65.3125	0.00633793	4641.53	30.2431
cg00063111	0.16302	5466.86	1084.26	0.144587	4903.9	845.789	0.162106	4658.25	920.569	0.10914	5019.17	627.152	0.126254	5261.52	774.727	0.125218	4589	671.193
cg00063144	0.886773	778.476	6880.1	0.911827	536.364	6580.86	0.90217	628.096	6714.34	0.896415	652.785	6514.54	0.893483	661.552	6388.04	0.905245	616.005	6840.4
cg00063174	0.0263019	9085.29	248.116	0.0149177	8387.38	128.53	0.0192832	8933.02	177.611	0.0152931	8634.6	135.653	0.0192031	8221.65	162.93	0.0200835	9491.57	196.58
cg00063246	0.907631	371.713	4635.14	0.914678	290.839	4189.95	0.919785	234.123	3831.23	0.908573	271.307	3689.95	0.936637	134.839	3471.39	0.918189	257.863	4016.41
cg00063291	0.871538	841.197	6385.46	0.887659	648.415	5913.59	0.874005	762.919	5985.93	0.863049	786.19	5584.67	0.85028	855.383	5425.75	0.885099	787.117	6833.6
cg00063346	0.710493	2867.63	7283.01	0.665632	3229.72	6628.52	0.653849	3305.18	6432.06	0.659122	3088.55	6165.39	0.658393	3352.01	6653.19	0.646992	3668.97	6907.74
cg00063357	0.851575	1247.04	7728.51	0.868956	908.77	6689.18	0.861414	927.613	6387.38	0.86784	972.058	7039.78	0.867864	983.199	7114.42	0.873521	865.113	6665.52
cg00063369	0.84924	560.798	3722.3	0.889467	341.098	3549.54	0.870916	384.285	3267.42	0.868455	409.958	3366.72	0.881234	357.463	3394.35	0.855542	432.159	3151.66
cg00063456	0.879368	463.95	4111.02	0.917933	247.172	3883.18	0.908049	272.875	3682.28	0.892133	334.262	3591.65	0.895948	337.097	3763.64	0.895215	294.473	3370.11
cg00063471	0.107485	5460.4	669.637	0.126056	4726.76	696.202	0.117161	5308.14	717.709	0.110476	4848.3	614.562	0.106111	4857.7	588.515	0.122345	4690.07	667.737
cg00063477	0.910057	349.576	4548.88	0.928018	224.927	4189.08	0.935886	167.923	3910.93	0.938502	170.878	4133.77	0.919077	237.372	3831.66	0.941935	142.461	3933.21
cg00063503	0.843255	1355.05	7827.87	0.84816	1214.95	7345.19	0.816081	1443.42	6848.4	0.809705	1554.61	7040.38	0.876247	925.634	7262.14	0.880632	1002.26	8131.85
cg00063535	0.785168	2284.7	8715.59	0.525943	5982.4	6748.11	0.560427	5425.2	7044.29	0.612834	4381.38	7093.45	0.591243	5005.18	7384.35	0.499392	7128.63	7211.08
cg00063567	0.0212481	7545.06	165.97	0.0103968	6828.7	72.7933	0.00651481	7282.62	48.4118	0.00406	6112.92	25.3273	0.0100964	6985.3	72.2653	0.00139635	7185.05	10.1867
cg00063649	0.0270683	8534.33	240.219	0.0258467	7542.77	202.781	0.0257861	8200.96	219.715	0.0185964	7378.68	141.712	0.0210361	7318.46	159.409	0.0164179	8206.55	138.653
cg00063699	0.863499	205.687	1933.76	0.918563	82.3908	2057.28	0.89359	153.391	2127.88	0.877313	171.628	1942.36	0.855889	222.624	1916.1	0.92292	42.9771	1711.94
cg00063703	0.155767	6279.55	1177.07	0.13702	6001.98	968.844	0.141561	5766.96	967.491	0.0965661	5767.39	627.152	0.13832	5553.81	907.568	0.110869	6299.37	797.961
cg00063734	0.731937	1480.4	4315.21	0.772873	1013.41	3788.72	0.743429	1135.09	3578.75	0.692875	1268.85	3088.12	0.708465	1252.17	3285.95	0.767449	975.739	3550.08
cg00063744	0.0805042	2992.91	270.793	0.0788854	2672.55	237.445	0.127749	2757.98	418.576	0.108731	2504.99	317.797	0.102878	2281.67	273.12	0.118154	2193.55	307.3
cg00063748	0.715873	3350.95	8694.84	0.750768	2529.4	7920.6	0.735766	2877.3	8290.33	0.787229	2144.97	8306.15	0.764196	2397.6	8094.25	0.737018	3239.99	9360.48
cg00063773	0.523124	2181.39	2502.65	0.425992	2279.75	1766.1	0.497857	1717.17	1801.66	0.496812	1618.1	1696.33	0.459784	1809.79	1625.44	0.539053	1273.39	1606.11
cg00063828	0.384876	4482.69	2867.34	0.259252	4790.2	1711.51	0.291366	4863.31	2040.74	0.304476	4547.76	2034.62	0.274033	4783.26	1843.3	0.244587	5304.49	1749.86
cg00063909	0.608738	926.054	1596.37	0.628019	698.674	1348.41	0.630363	639.399	1260.94	0.640004	644.541	1323.65	0.693691	533.736	1435.21	0.615005	570.64	1071.31
cg00063945	0.087101	7327.27	708.646	0.0519117	7481.08	415.095	0.0509559	8181.4	444.644	0.0526051	7013.5	394.985	0.0589062	7183.67	455.909	0.0475841	7772.49	393.321
cg00063979	0.81868	1411.22	6823.32	0.855844	934.312	6140.63	0.857206	918.732	6115.52	0.811582	1253.11	5828.29	0.841217	1005.67	5857.74	0.852634	1057.71	6698.35
cg00063982	0.67411	2757.87	5911.57	0.758494	1848.85	6120.7	0.708315	2289.57	5802.71	0.698526	2424.52	5849.4	0.69361	2198.85	5204.17	0.731109	2065.29	5887.37
cg00064020	0.251115	7171.39	2438.22	0.258197	6669.53	2356.25	0.300955	7030.97	3070.05	0.253997	6943.8	2398.25	0.266148	6651.34	2448.52	0.251001	8526.18	2890.77
cg00064051	0.00894458	4376.36	40.4005	0.0146777	4088.56	62.3942	0.0233426	4138.09	101.292	0.0655039	3642.3	262.318	0.0137859	3587.23	51.5422	0.0044845	3794.56	17.5438
cg00064080	0.888643	601.382	5597.11	0.903466	468.804	5323.44	0.891824	518.301	5097.39	0.881845	590.579	5154.1	0.896837	481.767	5057.51	0.875354	596.904	4894.16
cg00064235	0.118771	10504.8	1429.3	0.102408	9766.6	1125.7	0.0961613	10890.8	1169.33	0.10305	9767.79	1133.7	0.0910036	9756.14	986.741	0.0893336	12020.9	1189.02
cg00064255	0.0133171	4683.77	64.5655	0.0801901	4086.58	364.991	0.0476117	4195.65	214.748	0.03237	3574.2	122.912	0.0316174	4330.99	144.671	0.061648	3824.96	257.863
cg00064261	0.244625	7206.44	2366.16	0.246687	6698.37	2226.26	0.229764	7575.1	2289.51	0.246	7062.22	2336.74	0.223707	6821.99	1994.74	0.202071	7732.69	1983.59
cg00064284	0.0604232	4908.83	322.112	0.0490009	4474.64	235.712	0.0498503	4783.38	256.21	0.0245376	4454.83	114.576	0.0395845	4566.96	192.353	0.0424894	4414.7	200.339
cg00064296	0.906965	357.878	4463.71	0.919418	257.883	4083.36	0.914177	259.958	3834.21	0.909323	265.311	3663.41	0.906888	270.38	3607.42	0.901688	286.514	3544.99
cg00064336	0.916909	831.973	10284.4	0.897702	1005.17	9698.22	0.908617	971.208	10651	0.894629	1070.24	9935.67	0.905744	915.779	9761.06	0.936654	673.308	11434.3
cg00064347	0.0630976	6460.24	441.813	0.0778815	5548.2	477.043	0.050862	6528.81	355.222	0.0503191	6208.58	334.262	0.0545306	5744.69	337.097	0.0195802	6355.83	128.931
cg00064415	0.0039454	6187.22	24.9038	0.0115953	5518.53	65.9126	0.00766148	6069.44	47.632	0.0040148	5663.72	23.2335	0.000123481	5586.68	0.702285	0	5111.89	0
cg00064531	0.80757	2114.98	9295.59	0.873865	1211.14	9083.58	0.853043	1500.81	9292.27	0.873881	1187.9	8923.89	0.842994	1484.63	8508.18	0.866246	1527.28	10538.9
cg00064589	0.907956	603.227	6936.88	0.892684	639.352	6150.17	0.907777	477.935	5688.76	0.907326	470.665	5587.08	0.911271	452.974	5679.21	0.915219	463.197	6079.79
cg00064778	0.419808	5371.85	3959.25	0.498491	4267.02	4340.73	0.436133	5095.01	4018.18	0.444668	4616.71	3776.78	0.484865	4408.94	4243.99	0.445779	4696.44	3857.95
cg00064840	0.336661	8469.15	4349.06	0.246236	8404.68	2778.28	0.234489	9800.89	3032.81	0.29814	8385.03	3604.31	0.316422	8144.4	3816.25	0.208041	10303.4	2732.88
cg00064950	0.0837133	7082.84	656.235	0.076774	6256.76	528.618	0.079837	7222.3	635.312	0.0801141	6554.08	579.513	0.0767735	6794.6	573.341	0.0470558	7189.11	359.932
cg00065048	0.510818	2031.05	2225.3	0.443497	2549.99	2111.87	0.484119	2345.27	2294.72	0.512811	2053.54	2266.79	0.458481	2482.58	2186.56	0.458503	2467.2	2173.74
cg00065071	0.0760128	12641.9	1048.23	0.0694841	10948.1	824.99	0.0793502	13294.2	1154.43	0.0696428	12298	928.064	0.0672596	11498.5	836.365	0.0642585	14173.7	980.191
cg00065088	0.814718	1788.46	8303.94	0.834388	1328.14	7195.27	0.810785	1702.64	7724.29	0.809431	1582.12	7144.71	0.8075	1544.32	6897.62	0.827479	1625.97	8278.42
cg00065215	0.0415134	5287.92	233.358	0.0397827	5050.56	213.392	0.0341195	5293.61	190.528	0.0311424	5052.9	165.632	0.0241797	4774.83	120.793	0.0370332	4763.29	187.03
cg00065226	0.803199	1570.79	6818.95	0.842255	1055.43	6169.23	0.809352	1274.76	5836.23	0.702708	949.573	2480.87	0.832241	1051.32	5711.62	0.82839	1173.91	6149.4
cg00065302	0.57541	5407.82	7464.27	0.553785	5186.5	6560.93	0.524634	5436.51	6110.31	0.499727	5662.22	5755.93	0.589114	4491.81	6583.59	0.563743	5145.31	6778.15
cg00065368	0.909052	315.449	4152.52	0.928919	191.971	3815.58	0.897609	318.085	3665.14	0.914473	241.328	3649.54	0.902085	311.112	3787.55	0.915178	227.619	3534.8
cg00065385	0.908937	527.593	6264.26	0.915661	483.634	6336.48	0.917459	445.642	6064.88	0.921934	391.221	5801.15	0.919626	394.684	5660.08	0.928421	374.06	6148.83
cg00065396	0.592953	2839.04	4281.36	0.569068	2968.54	4052.16	0.630008	2111.95	3766.44	0.57388	2663.6	3721.91	0.534616	2643.4	3151.51	0.4992	3093.55	3183.36
cg00065408	0.0787225	9662.69	834.216	0.0619016	10051.7	669.871	0.069107	10374.1	777.568	0.060265	9660.62	625.946	0.0604448	9076.33	590.344	0.0609779	11517.1	754.385
cg00065569	0.924628	329.284	5266.26	0.916566	328.739	4709.9	0.902137	388.322	4501.55	0.914381	335.011	4645.75	0.910907	367.997	4784.92	0.905821	398.732	4796.82
cg00065570	0.550944	7340.18	9128.33	0.460616	8347.01	7213.47	0.469329	9074.3	8113.81	0.460976	8286.1	7171.84	0.47144	8172.49	7378.51	0.423506	10028.8	7440.85
cg00065726	0.0949398	9840.71	1042.77	0.0958458	9513.67	1019.11	0.0776364	10890	925.037	0.0829322	9495.74	867.761	0.0815458	9595.32	860.808	0.0694216	10649.6	801.923
cg00065905	0.114225	8646.8	1127.94	0.0870435	7889.41	761.73	0.111003	8250.86	1042.71	0.140657	7566.83	1254.91	0.105407	7994.89	953.796	0.0761217	8417.08	701.753
cg00065919	0.0507741	9902.49	535.034	0.0489407	8707.46	453.225	0.0345554	10054.8	363.461	0.0356013	9064.15	338.3	0.0466259	8722.32	431.467	0.0301068	9708.53	304.47
cg00065921	0.0423784	8955.24	400.729	0.0352329	8798.51	324.97	0.0356756	9201.05	344.096	0.0369282	8329.57	323.224	0.030638	8591.75	274.715	0.0310295	9513.85	307.866
cg00065935	0.141872	7455.53	1249.14	0.1476	7011.55	1231.42	0.136022	7071.84	1129.11	0.132464	6341.47	983.543	0.121296	6536.3	916.07	0.0974679	6833.04	748.726
cg00065957	0.382543	6627.19	4167.8	0.420277	5580.33	4118.02	0.393698	6494.1	4281.84	0.436202	5562.54	4381.02	0.390992	5739.07	3748.76	0.377084	6899.41	4237.12
cg00065998	0.818042	1182.47	5765.7	0.865952	877.462	6314.43	0.854993	951.832	6201.85	0.835199	902.357	5079.88	0.827519	979.687	5180.05	0.870714	912.865	6821.42
cg00066153	0.927017	509.145	7737.24	0.923937	470.451	6929.23	0.933975	360.065	6508.03	0.928978	406.211	6621.28	0.926831	420.669	6595.28	0.950232	244.333	6574.41
cg00066184	0.570368	2904.53	3988.73	0.586443	2641.45	3887.51	0.545135	2683.54	3335.94	0.562472	2586.41	3453.56	0.539973	2565.45	3128.66	0.533493	2852.41	3376.34
cg00066198	0.0708367	10083.3	776.345	0.058888	9455.99	597.945	0.0563038	10823	651.697	0.0610727	9430.53	619.915	0.0529227	9485.06	535.614	0.0437364	11061	510.469
cg00066239	0.532135	2919.28	3434.04	0.472845	2779.04	2582.43	0.457463	3164.7	2752.77	0.469288	3137.26	2862.59	0.586028	2582.3	3797.12	0.547337	2820.57	3531.4
cg00066270	0.798723	1271.94	5444.24	0.831136	943.375	5135.39	0.807336	1022.07	4701.9	0.810665	1086.73	5081.14	0.802929	1047.81	4676.52	0.819204	931.17	4672.32
cg00066351	0.805966	1217.52	5472.63	0.778142	1426.18	5352.91	0.816426	1076.97	5234.43	0.807197	1171.42	5322.95	0.799994	1140.51	4961.87	0.807569	1122.97	5132.42
cg00066360	0.907744	487.931	5784.91	0.90964	479.514	5833.86	0.900519	508.613	5509.26	0.909496	427.945	5305.46	0.90113	468.424	5180.79	0.899964	495.032	5353.13
cg00066449	0.054219	7823.5	454.233	0.0511494	6700.02	366.566	0.0453235	7806.8	375.377	0.0434997	7338.77	338.3	0.0455032	7223	349.105	0.0406171	7519.4	322.58
cg00066468	0.0351697	7748.16	286.079	0.0268922	6391.08	179.383	0.018036	7036.84	131.084	0.0376886	6536.25	259.906	0.0339367	6616	235.925	0.0225814	7542.72	176.57
cg00066499	0.0131995	6106.06	83.0128	0	5437.79	0	0.0136618	5495.44	77.5029	0.00723237	5455.36	40.4712	0.00693097	5434.28	38.6257	0	5180.33	0
cg00066508	0.914908	427.977	5676.81	0.913383	356.752	4816.49	0.907153	384.285	4731.69	0.901335	370.986	4302.62	0.902979	349.036	4179.17	0.893698	497.42	5022.63
cg00066512	0.950058	103.305	3867.53	0.942847	124.41	3702.06	0.949295	88.8054	3534.8	0.936871	148.394	3686.33	0.885937	307.601	3165.86	0.937296	101.076	3005.66
cg00066554	0.901496	596.77	6376.73	0.896137	573.44	5810.46	0.872835	687.031	5402.01	0.891925	590.579	5699.24	0.88001	666.468	5621.29	0.885811	699.572	6202.59
cg00066627	0.763679	1798.61	6135.42	0.728865	2181.71	6133.7	0.718895	2115.99	5667.16	0.784906	1633.84	6327	0.741483	1865.97	5638.82	0.695433	2490.28	5914.53
cg00066663	0.13356	11191	1740.5	0.0999819	10571.6	1185.49	0.119783	11831.3	1623.66	0.123817	10610.9	1513.61	0.139394	10516	1719.49	0.0963207	13832.3	1485
cg00066668	0.932556	662.258	10539.9	0.951726	453.973	10921.7	0.961745	351.185	11342.9	0.952131	449.68	10933.2	0.957309	327.967	9596.72	0.954462	485.482	12271.5
cg00066671	0.0539165	10501.1	604.149	0.0480267	9486.48	483.634	0.055093	10423.3	613.565	0.0498857	10006.1	530.622	0.0424299	9504.72	425.585	0.0310134	10866	350.98
cg00066722	0.848952	1406.61	8467.73	0.840202	1391.58	7842.61	0.844881	1413.62	8244.15	0.83877	1376.77	7682.61	0.852724	1264.11	7898.18	0.84054	1520.12	8539.89
cg00066729	0.0169337	7633.51	133.212	0.0256641	6085.17	162.918	0.016088	6595.92	109.485	0.0109116	5639.54	63.3182	0.0177577	5543.18	102.022	0.00716239	6332.76	46.4063
cg00066748	0.801836	523.903	2524.51	0.700349	775.297	2045.76	0.679861	920.347	2166.85	0.639729	928.588	1826.45	0.678166	766.193	1825.24	0.866611	210.906	2019.92
cg00066750	0.619291	1651.95	2849.87	0.697177	1323.2	3276.56	0.643809	1280.41	2495.07	0.64369	1388.76	2689.52	0.669874	1346.28	2934.72	0.687237	1137.3	2718.73
cg00066805	0.874126	1020.14	7778.73	0.908629	600.629	6967.36	0.894397	764.534	7322.1	0.882939	817.668	6921.59	0.884267	815.353	6993.8	0.897042	798.26	7826.25
cg00066816	0.461266	5800.75	5052.25	0.413028	5688.26	4072.96	0.388647	6157.44	3977.96	0.427353	5558.79	4223.02	0.376117	5914.64	3626.02	0.364534	6417.12	3738.53
cg00066817	0.86717	412.297	3344.51	0.84858	427.608	2956.79	0.792086	670.077	2933.75	0.839967	454.926	2912.64	0.828728	519.691	2998.48	0.822538	479.115	2684.21
cg00066828	0.761633	2932.2	9688.52	0.842669	1860.38	10499.9	0.813475	2417.93	10981.2	0.775347	2762.53	9879.46	0.830289	1903.19	9800.38	0.883076	1508.18	12145.8
cg00066854	0.839492	1272.86	7180.37	0.822421	1323.2	6591.26	0.832194	1212.6	6509.52	0.846097	1189.4	7088.62	0.840896	1174.22	6734.49	0.822704	1395.96	6941.7
cg00066919	0.803232	1950.8	8371.64	0.811714	1831.55	8327.03	0.794069	2144.25	8653.79	0.812872	1809.21	8293.48	0.778024	2173.57	7968.85	0.796904	2167.16	8895.85
cg00066925	0.919975	577.4	7787.47	0.923506	500.936	7255.06	0.911254	603.877	7227.51	0.924306	472.164	6986.71	0.907286	610.988	6957.67	0.916191	580.191	7435.76
cg00066942	0.239812	4763.09	1534.13	0.193473	4881.65	1195.02	0.206084	4777.73	1266.15	0.22825	4887.27	1475.01	0.199052	4723.57	1198.76	0.193792	4540.45	1115.45
cg00067018	0.0779146	6981.38	598.364	0.054345	6851.62	399.497	0.0497861	7334.52	389.529	0.064338	6819.39	475.791	0.0711406	6754.57	524.986	0.0336696	7046.65	249.009
cg00067032	0.930681	385.443	6517.58	0.932197	329.303	5902.32	0.902076	580.197	6265.97	0.915352	395.588	5359.13	0.930559	315.63	5569.75	0.923987	393.321	5996.6
cg00067058	0.766881	2099.3	7234.96	0.80762	1463.26	6562.66	0.81852	1471.75	7088.97	0.809824	1422.49	6483.18	0.803631	1415.1	6200.47	0.810386	1516.93	6910.57
cg00067102	0.0517224	8528.19	470.611	0.052927	8351.13	472.29	0.0540107	9279.36	535.509	0.046621	8359.55	413.679	0.0361198	8025.01	304.471	0.0341441	9329.21	333.333
cg00067124	0.910164	191.852	2956.88	0.932008	106.284	2827.67	0.90166	158.235	2367.71	0.929458	107.923	2739.57	0.927179	102.534	2578.7	0.921688	89.9335	2235.42
cg00067126	0.122927	7464.7	1060.24	0.112235	6877.98	882.185	0.11	7179.51	899.714	0.10794	7006.76	859.922	0.111399	7139.43	907.568	0.11238	7337.94	941.708
cg00067141	0.315324	3766.94	1780.9	0.315043	3555.16	1681.18	0.311295	3668.47	1703.35	0.297144	3784.05	1642.05	0.287529	3851.33	1594.62	0.271424	3734.23	1428.41
cg00067196	0.584829	4084.23	5894.1	0.568536	4037.97	5452.56	0.558055	4268.31	5515.96	0.562531	3939.19	5193.9	0.538305	4397.71	5244.02	0.554801	4515.78	5752.11
cg00067274	0.570447	1767.25	2479.72	0.602838	1327.32	2166.47	0.563597	1329.66	1846.35	0.641116	1125.7	2189.6	0.605146	1224.79	2030.34	0.61167	1119.79	1921.33
cg00067365	0.0322377	7570.18	255.506	0.0313136	6333.88	207.981	0.0355546	7173.14	268.127	0.0239477	6609.82	164.627	0.0168594	6530.98	113.712	0.0177054	6619.12	121.109
cg00067414	0.0856342	4715.13	450.957	0.22422	4724.29	1394.34	0.113452	5434.89	708.302	0.0767629	4788.34	406.443	0.112699	4434.93	575.997	0.157095	4773.64	908.318
cg00067471	0.167607	5626.43	1153.05	0.154687	4848.7	905.583	0.121305	5581.02	784.271	0.152303	4954.72	908.164	0.157192	4891.41	930.948	0.126586	5249.57	775.324
cg00067518	0.494934	3447.8	3476.63	0.51345	3288.22	3575.54	0.441428	3947.8	3198.9	0.494874	3325.38	3355.86	0.446886	3902.6	3233.88	0.466291	3660.22	3285.22
cg00067528	0.842617	945.424	5597.11	0.870519	662.422	5125.86	0.874381	682.187	5444.46	0.863645	791.436	5646.18	0.869403	679.109	5186.63	0.881932	605.659	5271.07
cg00067538	0.867001	1308.84	9184.02	0.888139	971.388	8506.42	0.837847	1467.71	8100.41	0.873379	1081.48	8149.36	0.87139	1107.5	8181.4	0.859054	1349.8	8836.43
cg00067574	0.0172903	8707.12	154.957	0.0236898	8117.14	199.386	0.0164734	9202.66	155.813	0.0145772	7955.58	119.165	0.0239446	7343.09	182.594	0.0111854	8764.94	100.28
cg00067576	0.0903058	7181.53	722.841	0.0748313	6564.07	539.017	0.0636363	7582.37	522.102	0.0531498	6958.04	396.191	0.0582535	7141.53	447.939	0.0486424	7360.23	381.437
cg00067588	0.825105	814.448	4314.12	0.877062	501.76	4293.07	0.860694	550.593	4019.67	0.886849	433.191	4179	0.874094	457.89	3873.1	0.893244	380.427	4019.8
cg00067600	0.442097	6133.73	4939.78	0.439162	5988.99	4767.96	0.409321	6514.28	4583.48	0.368616	6696.48	3967.94	0.384309	6381.66	4045.8	0.433331	6711.59	5208.82
cg00067606	0.068597	10094.4	750.805	0.0586988	9544.97	601.453	0.0663689	10507.3	754.039	0.0705277	9589.42	735.226	0.0546074	6684.35	391.875	0.0268533	6966.27	194.989
cg00067720	0.463236	5177.23	4554.34	0.374354	5370.23	3273.1	0.403646	4804.37	3319.56	0.43894	4757.61	3800.3	0.424072	5016.42	3767.36	0.393057	5495.5	3623.65
cg00067742	0.884321	884.548	7526.5	0.874997	859.336	6715.18	0.892807	650.701	6252.57	0.884195	705.997	6153.93	0.876433	825.887	6567.11	0.90431	587.354	6495.74
cg00067758	0.622474	3003.22	5116.67	0.527863	3506.55	4032.23	0.542306	2972.56	3640.57	0.65788	2174.2	4373.18	0.59211	2641.29	3979.38	0.50745	3283.77	3486.13
cg00067768	0.717044	1580.01	4257.34	0.787992	1113.1	4508.85	0.760977	1152.05	3986.15	0.732159	1389.51	4071.66	0.769827	1177.03	4271.1	0.804752	943.108	4299.37
cg00067814	0.236692	9710.31	3042.05	0.232669	8833.99	2708.95	0.226161	9239.95	2729.68	0.233826	8440.02	2606.3	0.222757	8875.35	2572.33	0.208484	9523.47	2534.8
cg00067824	0.313061	2916.48	1374.71	0.340573	2836.34	1516.53	0.306556	2942.69	1345.1	0.282621	3030.23	1233.2	0.220091	3711.04	1075.48	0.330369	2614.03	1338.99
cg00067884	0.813701	1048.73	5017.31	0.811476	974.683	4625.84	0.817315	824.276	4135.11	0.7905	1003.53	4163.93	0.816972	852.574	4251.97	0.807883	830.89	3914.54
cg00068038	0.461142	3875.78	3402.38	0.58258	2709.01	3920.44	0.516043	3149.36	3464.79	0.537163	2882.45	3461.4	0.503143	2974.88	3113.79	0.574494	2652.64	3716.46
cg00068102	0.843268	1124.36	6587.47	0.822249	1242.45	6209.96	0.844023	1155.28	6792.55	0.831152	1111.46	5963.37	0.843317	1045	6162.75	0.84354	1017.92	6027.15
cg00068153	0.889633	566.332	5371.08	0.894956	500.112	5112.86	0.878803	619.216	5215.07	0.886304	506.639	4728.97	0.874294	577.278	4710.53	0.884429	646.248	5710.8
cg00068155	0.104291	6427.04	759.966	0.1369	6204.85	1000.04	0.137467	6311.64	1021.86	0.113517	6120.89	796.604	0.114505	6071.95	798.107	0.0891462	6578.68	653.649
cg00068160	0.116766	3633.2	493.541	0.07151	4344.47	342.302	0.0841518	4487.9	421.555	0.077327	4109.32	352.773	0.0855035	4230.56	404.899	0.0173795	3611.67	65.6479
cg00068305	0.0566574	8085.45	491.62	0.05607	7847.72	472.099	0.0557156	8670.64	517.493	0.049837	7858.9	417.453	0.0601252	8001.83	518.286	0.0407536	8423.51	362.122
cg00068316	0.878795	754.494	6195.47	0.89776	528.949	5522.76	0.880779	615.179	5283.59	0.874156	712.742	5645.57	0.85509	853.978	5629.26	0.90064	522.092	5638.93
cg00068377	0.973879	106.994	7717.43	0.983782	27.189	7715.07	0.963593	208.289	8159.6	0.974643	98.18	7617.57	0.98639	6.32056	7705.47	0.969602	175.092	8774.49
cg00068408	0.0235233	4205.98	103.731	0.0437073	3407.68	160.319	0.0262904	3155.01	87.886	0.0452856	3523.24	171.864	0.0382346	3375.18	138.154	0.0503384	3647.48	198.641
cg00068412	0.850962	235.203	1913.91	0.865928	197.738	1923	0.820275	348.763	2048.18	0.88842	126.66	1804.71	0.827404	230.349	1583.65	0.86503	203.743	1946.7
cg00068428	0.63073	4736.34	8260.7	0.67952	3777.62	8221.78	0.659477	4408.78	8731.99	0.727091	3326.88	9130	0.722232	3140.62	8426.01	0.675659	4269.85	9103.18
cg00068433	0.859445	647.5	4570.72	0.843364	683.02	4215.94	0.86585	544.135	4157.45	0.871053	528.374	4244.73	0.859016	587.812	4190.86	0.880217	544.376	4735.14
cg00068503	0.146173	6762.78	1174.89	0.12876	6291.36	944.58	0.107588	6689.47	818.532	0.130478	5932.02	905.149	0.122153	6101.45	862.933	0.112471	6567.54	844.934
cg00068621	0.0274961	8087.3	231.484	0.0212567	7281.7	160.319	0.0403011	8537.43	362.716	0.0277759	7963.08	230.358	0.0293218	7833.28	239.645	0.0227515	8432.26	198.641
cg00068622	0.0215654	4126.66	93.1589	0.0139993	3846	56.0257	0.0216232	4027.73	91.2274	0.0163807	4085.34	69.7004	0.0316729	4151.21	139.052	0.00242898	3495.47	8.75459
cg00068684	0.782827	2311.45	8692.37	0.804985	2275.63	9806.15	0.780562	2551.14	9430.33	0.80274	2201.93	9367.58	0.783567	2120.9	8040.46	0.82663	1852.79	9310.91
cg00068750	0.632942	3581.54	6348.34	0.657018	2779.86	5516.69	0.600786	3763.73	5814.63	0.559956	3939.94	5140.84	0.595834	3452.43	5237.11	0.617859	3785.96	6282.96
cg00068779	0.866252	1362.33	9471.19	0.854708	1317.43	8338.3	0.85352	1215.02	7662.47	0.876771	957.068	7521	0.848569	1247.26	7549.6	0.852121	1266.23	7872.65
cg00068810	0.216223	6961.09	1947.96	0.220045	6663.77	1908.22	0.206334	7199.7	1897.74	0.198197	7096.69	1778.94	0.218866	6746.15	1918.22	0.173876	7598.19	1620.26
cg00068909	0.846026	898.383	5485.73	0.856748	769.53	5200.39	0.856762	714.48	4871.72	0.848144	783.192	4932.79	0.849781	753.552	4828.49	0.862594	659.778	4769.66
cg00069002	0.405759	7097.6	4914.67	0.367552	7142.46	4209.01	0.361262	7404.76	4244.6	0.392006	6736.95	4408.15	0.33631	7185.78	3691.91	0.316675	8660.68	4059.98
cg00069003	0.599776	1116.06	1822.39	0.647926	926.072	1888.29	0.575384	995.428	1484.38	0.54973	1253.86	1652.91	0.629532	991.626	1854.99	0.564963	639.085	959.817
cg00069014	0.885512	429.822	4097.92	0.864699	524.829	3993.23	0.893753	338.268	3686.74	0.90058	336.51	3954.07	0.861597	491.599	3682.88	0.900904	301.635	3651.38
cg00069017	0.0475932	7043.18	356.955	0.0571437	6955.43	427.608	0.0456756	7051.96	342.304	0.04873	6732.45	350.001	0.0407922	6621.14	285.83	0.0428448	7776.47	352.571
cg00069059	0.847711	1278.4	7672.82	0.870536	954.085	7087.81	0.86248	1100.38	7528.4	0.858452	1056	7010.83	0.869657	929.825	6871.05	0.843415	1289.31	7483.29
cg00069242	0.0724212	7256.24	574.342	0.0732834	7275.11	583.213	0.055841	7808.42	467.732	0.047826	7067.47	360.009	0.0607594	6890.12	452.19	0.0469912	7739.06	386.53
cg00069261	0.0991748	8469.15	943.406	0.0804389	7904.57	700.202	0.0873761	8853.9	857.261	0.0828243	8260.61	754.994	0.0946487	8088.21	856.026	0.074928	9053.05	741.368
cg00069309	0.931106	102.382	2735.22	0.874344	235.638	2335.45	0.903354	122.713	2081.71	0.886452	203.105	2366.29	0.901671	130.625	2114.82	0.898659	106.647	1832.48
cg00069314	0.0229266	3555.72	85.7799	0.00975283	3246.2	32.9563	0.0120486	3143.71	39.5588	0.0103107	3065.32	32.9765	0.00605126	3245.26	20.3663	0	2878.67	0
cg00069391	0.877062	370.791	3358.7	0.903303	243.053	3204.64	0.916229	170.345	2956.84	0.890595	250.322	2851.73	0.915535	174.869	2979.35	0.896385	198.172	2579.51
cg00069417	0.782569	2044.88	7719.77	0.821325	1451.73	7132.88	0.792361	1726.05	6968.32	0.782166	1750.75	6645.4	0.787227	1616.66	6351.38	0.822089	1583.79	7780.41
cg00069432	0.915342	371.713	5100.29	0.931447	250.468	4761.89	0.89618	450.486	4751.8	0.90986	344.005	4481.72	0.912965	371.509	4945.93	0.938488	178.275	4245.61
cg00069642	0.646437	1681.47	3257.15	0.696947	1376.75	3396.15	0.673863	1534.72	3377.65	0.692434	1418.74	3419.18	0.630005	1641.94	2966.07	0.693875	1419.04	3443.12
cg00069771	0.909407	470.406	5725.95	0.847356	819.788	5105.93	0.521816	2924.93	3300.94	0.504901	3068.31	3231.04	0.857106	716.331	4896.51	0.861621	713.101	5062.81
cg00069815	0.970314	63.6432	5348.79	0.967542	60.1453	4773.72	0.958029	71.0443	3904.21	0.970466	54.711	5083.63	0.973829	32.3051	4923.02	0.974731	38.9977	5361.79
cg00069860	0.12869	5489.01	825.48	0.085864	5315.64	508.686	0.0814591	5778.88	521.358	0.103193	5119.73	600.619	0.0896962	5055.39	507.983	0.061643	5542.72	370.684
cg00069967	0.908928	832.032	9301.94	0.906807	812.858	8882.51	0.927164	658.4	9654.05	0.919384	651.273	8567.86	0.919413	657.296	8639.96	0.920336	757.214	9903.21
cg00069969	0.912553	248.116	3632.77	0.909876	233.99	3371.89	0.90023	244.619	3109.53	0.927736	150.643	3217.77	0.915321	237.372	3646.74	0.915415	172.704	2951.32
cg00070042	0.194198	6166.01	1510.11	0.194771	6259.23	1538.19	0.159987	6716.11	1298.18	0.156947	6563.07	1240.43	0.165265	6333.2	1273.68	0.121542	6755.36	948.499
cg00070052	0.401348	5800.75	3955.97	0.328802	6146.35	3059.92	0.365057	6289.04	3673.34	0.336023	6366.71	3272.65	0.298127	6281.23	2710.48	0.327444	6610.51	3267.11
cg00070162	0.861326	594.925	4316.3	0.851151	660.774	4350.27	0.882956	424.651	3957.85	0.872324	439.187	3683.91	0.865463	450.867	3543.66	0.897995	266.617	3227.5
cg00070181	0.887067	420.598	4089.18	0.896703	381.469	4179.55	0.89732	378.634	4182.78	0.880455	437.688	3960.1	0.872667	475.447	3943.78	0.892288	351.776	3742.5
cg00070235	0.73607	3081.62	8873.15	0.657262	3660.62	7211.67	0.698793	3226.06	7716.38	0.708485	3069.81	7703.76	0.686117	3240.34	7301.65	0.687458	3627.59	8199.07
cg00070242	0.137186	4755.25	771.977		4630.17	711.468	0.107848	4182.03	517.634	0.178065	3053.75	683.234	0.163625	3824.75	767.819	0.110598	4228.06	538.199
cg00070318	0.123708	750.805	120.11	0.0827249	601.453	63.2608	0.0753958	886.439	80.438	0.114403	623.556	93.4698	0.0757797	735.994	68.5458	0.148482	510.154	106.395
cg00070370	0.911078	393.85	5059.89	0.921445	262.003	4246.27	0.893618	423.037	4393.56	0.91555	297.538	4309.86	0.886757	450.867	4313.6	0.92119	280.943	4452.74
cg00070383	0.451799	6203.83	5195.28	0.460823	5392.48	4694.3	0.410422	6458.57	4565.6	0.451339	5713.18	4782.03	0.422375	5871.8	4366.74	0.43636	6387.67	5022.63
cg00070460	0.476576	8023.65	7396.57	0.533754	6419.89	7463.91	0.502965	7034.19	7219.31	0.440377	7649.8	6098.45	0.490872	6648.53	6506.54	0.497091	7401.61	7414.82
cg00070529	0.897135	269.33	3221.12	0.892145	270.242	3062.52	0.890938	238.16	2762.45	0.915819	158.137	2808.31	0.885433	276.7	2911.34	0.898573	183.051	2507.64
cg00070542	0.448537	4242.88	3532.31	0.477942	3456.29	3255.77	0.411883	4283.65	3070.05	0.423947	3978.92	3001.89	0.417957	4000.92	2944.81	0.403782	4175.15	2895.3
cg00070680	0.0968893	8612.12	934.671	0.0616497	7668.94	510.42	0.0734682	8438.13	677.02	0.0760815	7435.45	620.519	0.0582096	7422.45	464.942	0.0630873	8909.79	606.677
cg00070715	0.545596	2138.04	2687.18	0.450658	2896.86	2458.51	0.528651	1756.73	2082.45	0.584499	1471.95	2211.31	0.562561	1508.51	2068.6	0.497547	2078.02	2156.76
cg00070814	0.0312902	10037.2	327.44	0.0287307	10038.5	299.902	0.0227153	10215.9	239.775	0.033113	9704.09	335.761	0.0296658	9731.56	300.578	0.0180493	11980.3	222.048
cg00070870	0.379339	4475.31	2796.37	0.370582	3984.42	2404.78	0.387958	3777.46	2457.83	0.327953	3980.41	1991.21	0.34723	3859.76	2106.32	0.327187	3809.04	1900.96
cg00070899	0.612187	3473.63	5641.18	0.682424	2242.68	5034.08	0.659224	2903.13	5809.49	0.687033	2372.81	5428.38	0.639617	2837.23	5213.06	0.669138	2518.14	5294.94
cg00070908	0.923257	659.491	9137.06	0.918593	664.07	8621.67	0.915673	695.104	8633.68	0.924111	573.342	8199.41	0.913917	707.903	8577.26	0.890745	1065.67	9503.66
cg00070912	0.758008	2151.88	7053.71	0.801399	1530	6577.39	0.74806	2141.02	6654.01	0.761097	2000.33	6691.23	0.786535	1604.72	6281.24	0.781422	1912.48	7194.67
cg00071012	0.371023	7304.21	4367.62	0.334316	9364.54	4753.23	0.348574	6166.32	3353.07	0.321377	6566.07	3156.86	0.311206	7536.22	3450.14	0.33237	5973.82	3023.76
cg00071026	0.881549	1685.16	13285.7	0.88647	1489.62	12412.2	0.908364	1376.48	14635.9	0.902339	1277.09	12723.7	0.875579	1604.02	11991.5	0.912484	1239.17	13962.8
cg00071045	0.461217	5374.62	4686.46	0.43877	5527.6	4399.66	0.408611	5716.65	4018.92	0.400466	5546.05	3771.35	0.426534	5420.94	4106.37	0.412899	5825.78	4167.51
cg00071051	0.401305	8066.08	5473.72	0.465639	6770.88	5987.25	0.425007	7485.49	5606.83	0.408255	7704.51	5384.46	0.423444	7166.82	5337.01	0.40657	8523.79	5908.31
cg00071137	0.173508	2328.97	509.92	0.171656	2300.35	497.421	0.166948	2356.57	492.311	0.144072	2174.95	382.925	0.171404	2538.06	545.71	0.147255	2115.43	382.569
cg00071161	0.758813	628.13	2290.82	0.809329	397.947	2113.61	0.793176	478.742	2219.49	0.756264	576.339	2098.55	0.764337	476.851	1870.93	0.767382	471.952	1886.81
cg00071210	0.776962	1737.73	6401.84	0.800359	1397.35	6002.85	0.789278	1413.62	5669.39	0.771975	1482.44	5357.32	0.783926	1390.52	5407.68	0.789826	1505.79	6034.51
cg00071241	0.900106	477.785	5206.2	0.924179	287.544	4723.76	0.908907	361.68	4606.57	0.902684	365.739	4320.11	0.87958	508.454	4444.32	0.905369	370.08	4497.45
cg00071250	0.822874	1554.18	7684.83	0.815028	1439.37	6782.77	0.789578	1776.11	7039.82	0.423949	6060.93	4534.19	0.789907	1746.58	6942.79	0.791729	1882.24	7535.36
cg00071265	0.17961	8797.52	1947.96	0.168634	9380.19	1922.96	0.191008	9369.78	2235.88	0.143387	9050.55	1531.7	0.15359	8763.81	1608.43	0.165354	10815.1	2162.42
cg00071274	0.918976	815.37	10382.1	0.921115	780.241	10278.2	0.935925	675.728	11330.8	0.927762	705.248	10341.9	0.933151	662.255	10640.3	0.957963	449.668	12526.2
cg00071360	0.335652	4866.4	2509.2	0.381425	4215.94	2661.29	0.337047	4800.34	2491.34	0.408767	4146.8	2936.16	0.354108	4366.1	2448.52	0.360519	4466.43	2574.42
cg00071381	0.905606	463.027	5401.65	0.886572	544.603	5038.34	0.874542	541.713	4473.25	0.881505	580.836	5064.85	0.880544	551.294	4800.86	0.906272	426.587	5091.67
cg00071391	0.629499	3177.55	5568.72	0.590251	3033.63	4514.05	0.58576	3046.03	4448.67	0.60522	2638.12	4197.7	0.614211	2664.47	4401.28	0.545002	3333.91	4113.18
cg00071408	0.893564	715.755	6848.56	0.910172	555.314	6639.87	0.926457	456.137	7005.94	0.910104	532.87	6407.19	0.923133	439.63	6480.68	0.939519	377.243	7413.55
cg00071442	0.0519985	9176.61	508.828	0.0493026	9825.93	514.753	0.0395148	9875.16	410.383	0.0511573	9060.3	493.882	0.0448353	9171.14	435.186	0.0504981	11126.3	597.056
cg00071446	0.931319	180.784	3807.47	0.934674	139.24	3423.02	0.922564	184.069	3384.36	0.926166	177.624	3482.5	0.917298	198.747	3313.58	0.9354	108.239	3015.28
cg00071565	0.00322775	9678.65	31.6653	0	8753.39	0	0.00175603	9214.62	16.3855	0.00231879	8721.63	20.503	0	8955.06	0	0	8959.24	0
cg00071575	0.968145	112.528	6459.32	0.985823	0	6953.78	0.978632	27.4489	5836.94	0.965986	115.418	6117.89	0.974005	61.0988	6036.14	0.976279	60.4863	6604.94
cg00071618	0.836324	519.291	3164.34	0.815785	540.484	2836.34	0.77137	590.96	2331.21	0.764353	673.021	2507.4	0.794322	594.133	2680.73	0.87028	286.514	2593.09
cg00071658	0.926287	442.735	6820.04	0.900514	598.981	6326.95	0.915475	528.796	6810.42	0.913918	493.898	6305.29	0.924304	445.951	6666.48	0.932106	381.223	6606.67
cg00071727	0.747639	2565.1	7895.57	0.825291	1455.85	7349.52	0.80009	1805.98	7628.21	0.826093	1258.35	6452.43	0.810089	1597	7238.76	0.799931	1902.13	8005.08
cg00071751	0.0080513	6895.38	56.7791	0.0031956	6117.24	19.9315	0.0109728	6546.02	73.7349	0.00676356	6541.68	45.2273	0.0048152	6269.55	30.8191	0.00156679	6752.11	10.7527
cg00071869	0.829731	750.805	4146.03	0.862663	561.081	4152.5	0.828268	645.05	3593.39	0.853066	562.1	3844.01	0.84272	568.851	3583.76	0.858043	601.679	4241.2
cg00071887	0.756466	1857.64	6080.82	0.798089	1375.93	5833.86	0.752939	1822.12	5857.83	0.779866	1440.47	5457.43	0.788483	1330.13	5331.16	0.761143	1774	5971.69
cg00071950	0.0937115	7017.35	735.944	0.222086	6480.86	1878.76	0.20374	7095.55	1841.14	0.154726	6673.25	1239.83	0.144842	6880.28	1182.28	0.137805	7208.21	1168.08
cg00071984	0.705837	2703.45	6726.81	0.580025	3565.87	5062.91	0.655414	2897.48	5701.31	0.666754	2901.18	6004.72	0.641596	2958.02	5474.31	0.632168	2859.57	5086.42
cg00071998	0.0776377	7475.77	637.673	0.0791911	7144.93	623.076	0.0698649	8467.19	643.504	0.0675781	7862.65	577.1	0.0709747	7390.85	572.278	0.0661557	8767.33	628.182
cg00072099	0.0129174	8660.99	114.65	0.00198752	7297.53	14.732	0.00766197	8195.74	64.0525	0.0102756	6986.11	73.5697	0.023786	7859.92	193.947	0.0126735	7924.15	102.999
cg00072216	0.017545	6625.68	120.11	0.0149991	5704.74	88.3919	0.0117025	6064.13	72.9901	0.0072536	6007.39	44.6243	0.00925649	5530.43	52.6049	0.00878576	6412.55	57.7249
cg00072288	0.0317392	5262.98	175.797	0.0273271	4804.36	137.787	0.0299673	4938.75	155.662	0.0215222	4560.72	102.515	0.0347578	4710.53	173.224	0.0234557	5319.18	130.164
cg00072369	0.0447579	8102.98	384.351	0.0312812	8031.45	262.576	0.0350983	8540.66	314.304	0.0425454	8178.17	367.849	0.0332305	7969.53	277.371	0.0289713	8928.89	269.383
cg00072407	0.656669	1721.13	3483.18	0.675229	1375.93	3068.58	0.69509	1242.47	3060.37	0.66794	1256.86	2729.32	0.667706	1467.07	3148.86	0.670549	1610.85	3482.17
cg00072426	0.496041	5889.3	5895.2	0.497539	5701.44	5744.6	0.460186	5840.97	5064.62	0.508592	5304.72	5593.71	0.487425	5540.32	5363.58	0.449504	6776.06	5614.59
cg00072587	0.482465	1811.53	1781.99	0.410606	1792	1318.08	0.401163	1842.31	1301.16	0.486187	1678.06	1682.46	0.531665	1554.16	1877.84	0.371003	1494.65	940.576
cg00072675	0.732122	3315.9	9335.79	0.75441	2732.08	8699.66	0.731289	3150.98	8847.44	0.721271	2909.43	7787.54	0.737315	2927.82	8498.62	0.742946	3307.64	9848.88
cg00072689	0.160287	7708.2	1490.45	0.156125	8298.4	1553.79	0.15864	8823.22	1682.5	0.181064	8295.09	1856.13	0.11678	8536.27	1141.9	0.111896	10433.1	1327.11
cg00072711	0.0940696	10752	1126.85	0.102932	10254.4	1188.09	0.0937251	11343.7	1183.48	0.0904729	10442.3	1048.67	0.0895924	10294.1	1022.87	0.091192	12584.3	1272.78
cg00072720	0.0961239	3052.11	335.215	0.0751562	3013.86	253.043	0.0811008	3233.32	294.195	0.0789741	3170.24	280.409	0.0892202	3073.2	310.847	0.0460853	3203.39	159.592
cg00072799	0.880253	364.334	3413.3	0.894016	272.714	3143.98	0.86461	326.158	2721.49	0.866774	367.238	3039.88	0.854715	341.31	2596.24	0.880186	278.555	2780.98
cg00072839	0.00761327	5023.86	39.3086	0.00662813	4575.58	31.1971	0.00957058	4216.29	41.7086	0	4331.57	0	0.00909413	4068.65	38.2581	0.0105436	4095.64	44.7085
cg00072957	0.882733	903.918	7557.08	0.897588	692.083	6942.23	0.879499	883.21	7176.12	0.904181	685.012	7407.63	0.88427	733.888	6371.57	0.886225	803.831	7040.17
cg00073003	0.310899	4440.27	2048.41	0.348243	4103.89	2246.19	0.298863	4226.33	1844.12	0.243892	4639.19	1528.68	0.251262	4534.65	1555.3	0.353436	3711.95	2083.76
cg00073010	0.0569876	3929.27	243.495	0.0438387	3925.92	184.583	0.0463367	3655.55	182.475	0.0489717	3577.2	189.352	0.0348799	3458.05	128.59	0.0383887	3472.39	142.614
cg00073090	0.411584	6734.19	4780.36	0.491138	5495.47	5400.57	0.427298	6796.84	5145.8	0.425466	6228.81	4686.75	0.447773	5873.21	4843.37	0.423116	7676.19	5703.44
cg00073244	0.819255	1057.03	5244.42	0.736197	1558.83	4629.31	0.742058	1546.83	4737.65	0.765568	1361.03	4771.18	0.762135	1424.23	4883.76	0.753941	1606.07	5227.5
cg00073380	0.0358894	5443.8	206.37	0.0303404	5051.38	161.185	0.0521684	5299.26	297.174	0.0442305	4799.58	226.739	0.0239612	5873.91	146.656	0.0259713	3635.54	99.6037
cg00073384	0.796825	1166.79	4968.17	0.753826	1351.21	4443.86	0.746673	1384.56	4375.68	0.809912	978.053	4593.28	0.756813	1287.29	4317.32	0.742966	1203.36	3767.4
cg00073460	0.602284	3284.54	5125.4	0.753218	1781.29	5742	0.642682	2876.49	5353.6	0.755995	1619.6	5327.78	0.702735	1987.47	4934.77	0.683094	2417.86	5427.27
cg00073543	0.172374	9378.6	1974.16	0.136429	8835.59	1411.67	0.135753	9819.45	1558.12	0.14939	8755.26	1555.22	0.152098	8875.48	1610.03	0.107859	9996.95	1220.71
cg00073549	0.693417	2786.46	6528.5	0.701079	2449.48	5979.45	0.740632	1920.62	5769.94	0.701008	2479.23	6047.19	0.713358	2461.51	6374.76	0.742522	2126.57	6421.04
cg00073650	0.560986	4703.14	6137.6	0.573693	4362.59	6005.45	0.57867	4508.89	6330.03	0.562225	4502.04	5910.3	0.56012	4229.86	5513.42	0.534055	5125.42	5989.24
cg00073713	0.776249	1630.74	6004.39	0.803099	1272.11	5596.42	0.801168	1247.31	5428.82	0.749956	1720.77	5461.05	0.78923	1345.58	5412.99	0.801298	1255.09	5464.62
cg00073716	0.0797887	8123.27	713.014	0.0750676	7726.61	635.208	0.0678347	8312.99	612.223	0.0599887	8064.26	521.019	0.0712178	7876.12	611.599	0.0576831	8775.28	543.293
cg00073771	0.0284151	9140.64	270.253	0.0314324	9420.56	308.966	0.0271587	10079.4	284.177	0.0387602	8858.69	361.243	0.0196072	8784.18	177.678	0.0171009	10329.6	181.459
cg00073780	0.0452796	8690.52	416.909	0.0423335	8361.84	374.054	0.0448836	9469.08	449.678	0.0388573	8761.26	358.245	0.050101	8355.08	445.951	0.0333824	9486.8	331.083
cg00073794	0.424875	3776.9	2864.07	0.321713	4138.82	2010.48	0.368151	3737.39	2235.88	0.356002	3795.47	2153.42	0.328683	3816.78	1917.69	0.317602	3833.61	1830.78
cg00073837	0.160239	6251.79	1212.02	0.137212	5932.14	959.312	0.144854	6253.52	1076.23	0.140513	5668.96	943.14	0.14448	5642.16	969.737	0.110956	6547.64	829.654
cg00074086	0.165195	7884.38	1579.99	0.191259	7173.77	1720.17	0.246037	8191.89	2705.85	0.120832	7718.75	1074.6	0.232081	7059.37	2163.71	0.220351	7637.19	2186.75
cg00074145	0.307128	6227.81	2804.91	0.462037	4945.92	4333.76	0.450897	5812.72	4855.23	0.505266	5025.17	5234.27	0.532248	5230.62	6065.63	0.540033	4944.75	5922.88
cg00074184	0.0799173	11037.9	967.428	0.0653951	10117.6	714.934	0.0662397	12373	884.818	0.058911	11248	710.37	0.0626656	10955.6	739.126	0.0537955	11217.8	643.462
cg00074244	0.0699657	9610.12	730.485	0.0706936	9264.02	712.334	0.062575	10232	689.682	0.0610006	9321.86	612.076	0.0649292	9840.41	690.24	0.0536907	10991.8	629.314
cg00074313	0.957904	0	2275.53	0.951051	17.3021	2279.12	0.908945	91.2274	1908.91	0.9292	59.2078	2089.5	0.881189	116.579	1606.31	0.899595	145.645	2200.9
cg00074348	0.763852	1844.73	6290.47	0.720698	2385.21	6412.74	0.738279	2033.64	6018.7	0.757882	1859.42	6133.43	0.728095	2102.64	5898.13	0.741962	2165.57	6514.42
cg00074365	0.532499	6179.85	7152.94	0.50076	6290.54	6410	0.503702	6130.8	6323.75	0.552044	5914.04	7411.47	0.549004	5518.55	6839.55	0.452772	6579.48	5526.54
cg00074379	0.0705934	1481.32	120.11	0.0516493	1141.11	67.5938	0.0714624	1496.78	122.891	0.0619207	1462.21	103.118	0.0628272	1461.45	104.678	0.000458952	1132.53	0.56593
cg00074415	0.871378	923.287	6932.51	0.861961	867.575	6041.84	0.854255	943.759	6117.76	0.85489	915.098	5980.26	0.847072	953.703	5836.49	0.858638	914.457	6161.85
cg00074471	0.950464	4.36762	2002.55	0.946917	7.79928	1922.96	0.952775	0.744797	2032.55	0.948473	9.64849	2018.34	0.930387	34.5386	1798.13	0.909421	13.0164	1134.69
cg00074638	0.623082	4637.65	7831.8	0.638845	4298.33	7780.16	0.643535	4576.71	8442.97	0.614393	4372.39	7125.92	0.635323	4213.71	7515.15	0.667239	4017.56	8256.38
cg00074746	0.862213	677.016	4862.25	0.86466	619.579	4597.24	0.835539	737.085	4252.79	0.855975	617.56	4264.63	0.865746	549.889	4190.86	0.855571	621.576	4274.47
cg00074771	0.813237	546.962	2817.12	0.825214	426.784	2487.1	0.845067	279.333	2069.05	0.799541	409.209	2031.01	0.783597	535.843	2302.39	0.78741	463.197	2086.02
cg00074818	0.508718	8229.34	8624.96	0.529828	7282.52	8319.23	0.481901	8560.84	8055.72	0.546199	6850.12	8365.24	0.528123	7248.98	8224.97	0.540403	7782.83	9268.8
cg00074851	0.983332	6.55143	6286.1	0.981965	15.5986	6294.02	0.977695	28.3023	5623.96	0.977392	25.3273	5418.23	0.978581	17.535	5369.95	0.982128	0	5495.18
cg00075011	0.043437	7137.78	328.663	0.0363975	5819.13	223.579	0.0785103	6709.87	580.197	0.0323256	5802.96	197.191	0.0304933	6775.94	216.265	0.0298393	6634.4	207.13
cg00075103	0.697307	1348.5	3336.86	0.616717	1709.61	2911.73	0.686111	1155.28	2743.83	0.62314	1563.39	2750.42	0.66492	1337.15	2851.82	0.623954	1391.18	2474.25
cg00075123	0.8307	831.973	4572.9	0.854379	605.572	4139.69	0.850527	562.703	3770.91	0.848371	628.802	4077.69	0.837095	677.003	3992.66	0.851259	570.64	3838.14
cg00075192	0.0217792	9414.41	211.83	0.0212641	7677.96	168.984	0.0110891	8534.62	96.8236	0.0162896	8312.17	139.3	0.00512947	8041.65	41.9777	0.00603071	8761.16	53.7634
cg00075204	0.0673202	3349.11	248.954	0.0533492	3036.93	176.784	0.0422746	3308.41	150.449	0.041272	3051.83	135.682	0.0592135	3639.94	235.394	0.0461716	2928.01	146.576
cg00075467	0.504622	3420.13	3585.82	0.533188	2935.58	3467.21	0.462048	3256.74	2883.11	0.552059	2543.69	3258.18	0.452684	3184.16	2716.33	0.50731	2939.95	3130.16
cg00075507	0.46984	6289.61	5662.62	0.506399	5170.85	5407.5	0.491807	5718.26	5630.66	0.465116	5104.61	4525.74	0.480379	5476.42	5155.28	0.412343	7217.76	5134.68
cg00075589	0.00819186	6712.05	56.2643	0	6279.83	0	0	6974.45	0	0.00507844	5773.14	29.9786	0	6173.08	0	0	6078.07	0
cg00075608	0.915288	489.776	6372.36	0.916601	467.156	6233.36	0.913435	439.183	5689.5	0.92567	374.733	5912.11	0.904522	524.607	5917.26	0.906838	463.197	5482.16
cg00075615	0.88145	1110.53	9000.58	0.880327	1049.66	8457.02	0.882062	1093.92	8929.37	0.875405	1108.46	8490.67	0.879318	1006.37	8061.31	0.878105	1162.77	9096.76
cg00075620	0.857446	1164.02	7602.94	0.867712	935.135	6789.71	0.86482	1012.38	7116.53	0.857966	987.047	6566.4	0.874125	942.466	7239.29	0.846264	1173.91	7012.44
cg00075634	0.106542	9175.69	1106.1	0.0866389	9254.96	887.385	0.0832577	9486.84	870.667	0.0782856	8696.81	747.155	0.0938314	8916.21	933.605	0.0677801	10275.5	754.385
cg00075698	0.611964	1995.08	3304.11	0.721636	1125.46	3176.91	0.724681	1315.93	3726.96	0.68832	1374.52	3256.36	0.669293	1589.27	3418.79	0.715638	1184.26	3232.03
cg00075768	0.0314028	7865.93	258.262	0.0402474	7778.52	330.387	0.0463927	8744.91	430.303	0.0352779	7913.61	293.041	0.0321094	7774.99	261.25	0.029952	8741.06	272.984
cg00075844	0.800251	535.894	2547.57	0.799655	425.137	2096.02	0.808055	456.137	2341.23	0.817354	454.176	2479.98	0.756127	597.644	2163.04	0.819027	413.853	2325.54
cg00075920	0.462184	4751.1	4168.9	0.446933	4716.05	3891.84	0.421637	4975.52	3700.15	0.420946	4593.48	3411.95	0.397995	4898.44	3304.55	0.43663	4858.8	3843.23
cg00075956	0.669551	3698.68	7696.84	0.775207	2004.57	7257.66	0.769284	2058.67	7197.72	0.722898	2463.49	6687.61	0.761962	2105.45	7059.69	0.765049	2281.76	7755.51
cg00075967	0.67321	2203.53	4745.42	0.721075	1629.69	4471.59	0.698066	1873.79	4563.37	0.712437	1630.84	4288.15	0.702543	1707.25	4268.44	0.71708	1726.25	4628.74
cg00075975	0.624971	2079.93	3632.77	0.526845	2648.86	3060.78	0.58321	2221.75	3248.8	0.565536	2425.27	3287.12	0.623506	2021.18	3512.84	0.544138	2421.84	3010.18
cg00076056	0.0752228	9255.01	760.951	0.0867322	8176.46	786.008	0.0708934	8597.17	663.619	0.0652813	8645.84	610.815	0.0845608	8263.08	772.513	0.0644841	9875.98	687.634
cg00076195	0.0345391	2942.34	108.839	0.00791324	2792.22	23.0694	0.0167859	3021	53.2832	0.00757327	3141.01	24.7324	0	2898.33	0	0.0360456	3071.27	118.585
cg00076216	0.872564	303.458	2762.52	0.821817	442.438	2501.84	0.860495	298.709	2459.32	0.854902	352.998	2669.01	0.865956	306.899	2628.65	0.863221	237.17	2127.9
cg00076307	0.0794778	8853.78	773.069	0.0678949	8323.12	613.543	0.077815	10218.3	870.667	0.0696374	9156.98	692.882	0.0666504	8427.42	608.942	0.0483663	10155.3	521.222
cg00076313	0.834724	1653.8	8857.54	0.866232	1155.12	8127.72	0.857252	1249.73	8105.62	0.828387	1396.26	7222.5	0.834433	1376.48	7441.21	0.854086	1321.94	8323.13
cg00076325	0.511699	5752.79	6133.23	0.483397	5875.29	5591.22	0.456062	6557.88	5582.25	0.48195	5726.67	5420.64	0.464753	5926.58	5232.86	0.448556	7151.71	5898.69
cg00076353	0.058897	8639.79	546.962	0.0531511	8089.95	459.741	0.0476067	8379.19	423.844	0.0381566	8212.65	329.765	0.0580883	7700.55	481.065	0.0377703	8577.91	340.633
cg00076487	0.631111	4724.35	8253.71	0.652914	4113.77	7926.67	0.614335	4990.86	8109.35	0.621295	4077.09	6852.84	0.621337	4309.92	7236.1	0.573754	5479.58	7510.46
cg00076497	0.0550754	11627.3	683.533	0.0492922	10780.8	564.148	0.0444273	12251.1	574.238	0.045845	11446.6	554.788	0.0454419	10671.2	512.765	0.0365732	12974.3	496.321
cg00076538	0.111326	8602.9	1090.23	0.145532	7557.71	1304.25	0.138497	8648.03	1406.36	0.139396	7923.35	1299.57	0.145004	7875.42	1352.6	0.115082	8755.39	1151.63
cg00076543	0.0968287	8485.76	920.476	0.0750731	7790.05	640.408	0.0851758	8139.42	767.14	0.0964511	7481.17	809.267	0.0940368	7425.26	781.104	0.0754737	8385.31	692.698
cg00076555	0.469349	6460.24	5802.39	0.466488	5928.84	5271.45	0.421042	6996.25	5160.7	0.395121	6976.03	4622.23	0.416349	6401.33	4637.73	0.409094	7217.76	5066.21
cg00076645	0.0440193	4595.22	216.197	0.0537967	4914.61	285.107	0.039544	5091.78	213.757	0.0505083	4808.57	261.112	0.065378	4807.14	343.26	0.038837	4479.96	185.059
cg00076653	0.57423	3923.74	5426.77	0.678515	2792.22	6104.24	0.623699	3157.44	5399.03	0.61448	3317.14	5446.57	0.631182	3239.64	5715.34	0.642218	3234.42	5985.28
cg00076774	0.565164	3146.19	4219.12	0.669654	2208.9	4680.44	0.596164	2613.3	4005.52	0.601512	2571.42	4032.47	0.615059	2502.94	4158.98	0.645601	2266.64	4311.26
cg00076797	0.842749	941.735	5582.91	0.852937	797.543	5205.59	0.843275	863.834	5186.02	0.852364	827.411	5354.31	0.84303	903.138	5387.49	0.853434	856.358	5568.75
cg00076854	0.0384641	8661.93	350.502	0.0391805	8081.71	333.636	0.0310726	8609.28	279.299	0.0292749	8438.24	257.494	0.0362935	8210.41	312.973	0.0281859	9695.31	284.097
cg00076880	0.854188	1156.65	7361.62	0.87836	846.153	6832.17	0.880089	828.312	6813.4	0.882811	737.475	6308.91	0.862378	955.81	6616	0.892622	758.466	7136.38
cg00076936	0.607942	3670.09	5846.06	0.607194	3295.63	5248.92	0.618931	3209.91	5375.94	0.650351	2807.5	5407.98	0.64647	2800.01	5303	0.590041	3793.92	5604.4
cg00076998	0.0678548	7354.94	542.677	0.0579474	7056.77	440.226	0.0564099	7424.94	449.857	0.0583249	6822.39	428.755	0.0527579	6530.55	369.297	0.0494406	7429.47	391.624
cg00077017	0.0492247	6901.93	362.512	0.0428058	6411.01	291.173	0.0479603	6405.25	327.711	0.0419304	6761.78	300.309	0.0504472	5981.02	323.069	0.0286475	6980.75	208.828
cg00077281	0.986072	24.9038	8842.71	0.979487	84.0386	8787.8	0.984452	58.9345	10063.3	0.986292	27.7303	9189.95	0.988693	11.9388	9787.74	0.981662	101.076	10764.2
cg00077285	0.653858	2009.83	3985.45	0.602342	2143.81	3398.75	0.669121	1570.24	3377.65	0.590865	2088.01	3159.88	0.644168	1630	3131.85	0.684398	1407.9	3269.94
cg00077297	0.834234	1054.26	5808.94	0.81351	1099.09	5230.72	0.820151	1081	5385.62	0.796358	1391.01	5830.7	0.78852	1283.78	5159.53	0.825328	1041.8	5395.01
cg00077299	0.567986	3977.81	5361.26	0.590361	3348.49	4969.88	0.607144	3472.99	5521.92	0.589719	3213.55	4762.74	0.59775	3160.01	4844.44	0.610776	3174.3	5138.08
cg00077312	0.87056	949.114	7055.89	0.884584	722.567	6304.42	0.884482	730.626	6359.82	0.886802	685.761	6155.74	0.873707	778.834	6079.85	0.874211	861.134	6679.67
cg00077426	0.808849	1405.68	6371.27	0.703717	2233.61	5542.69	0.758451	1821.32	6032.85	0.78215	1562.64	5969.4	0.762453	1745.88	5924.7	0.745534	2187.06	6700.61
cg00077450	0.901537	342.197	4048.78	0.891003	373.23	3868.44	0.880333	427.073	3877.41	0.873504	536.618	4396.09	0.901458	290.044	3568.1	0.882816	322.328	3181.66
cg00077457	0.803455	617.984	2935.04	0.843483	460.565	3020.92	0.833063	489.237	2940.46	0.780985	586.082	2446.49	0.845025	407.325	2766.28	0.833426	393.161	2467.45
cg00077477	0.651797	1987.7	3907.93	0.64369	1961.72	3724.59	0.703024	1530.68	3860.28	0.625079	1897.65	3330.54	0.698143	1554.86	3827.41	0.660571	1611.64	3331.06
cg00077547	0.905258	541.428	6128.86	0.834376	917.833	5127.59	0.787331	1306.25	5206.13	0.808369	1085.23	4999.73	0.805198	1080.11	4877.91	0.787747	1194.6	4804.75
cg00077566	0.926768	351.421	5712.85	0.923262	341.098	5306.98	0.93692	216.362	4698.92	0.90349	411.457	4788.06	0.933141	263.357	5071.33	0.938866	206.927	4713.63
cg00077567	0.681745	1976.63	4448.42	0.642253	2156.17	4050.43	0.647125	2267.77	4342.16	0.64836	1974.84	3825.63	0.636849	2108.26	3872.57	0.684214	1609.25	3703.45
cg00077586	0.0373532	10050.1	393.85	0.0358816	9839.93	369.935	0.0279161	10638.9	308.397	0.0327931	9714.58	332.763	0.0260574	9612.17	259.845	0.0303312	10967.9	346.204
cg00077606	0.0652359	6033.19	428.027	0.0574581	6083.74	376.965	0.0392346	6374.61	264.403	0.0518711	6094.66	338.903	0.0610201	5958.89	393.74	0.0398947	5770.07	243.916
cg00077738	0.890158	557.108	5325.22	0.90023	479.514	5228.98	0.88801	619.216	5702.91	0.898454	451.928	4883.34	0.789373	830.803	3488.4	0.876961	663.757	5443.68
cg00077838	0.682908	2134.35	4812.03	0.681405	1802.71	4069.49	0.680715	1754.31	3953.38	0.694881	1722.27	4150.06	0.668075	1702.34	3627.61	0.683056	1840.85	4182.79
cg00077877	0.78264	1425.05	5491.19	0.816832	1021.65	5001.94	0.802877	1080.2	4806.92	0.783804	1265.1	4949.07	0.758336	1408.08	4732.32	0.809125	1134.12	5231.46
cg00077898	0.982889	42.5843	8190.38	0.983816	19.9315	7290.59	0.986378	0	7240.91	0.979148	50.6546	7074.15	0.986093	0	7090.51	0.976491	86.0214	7726.64
cg00077904	0.505971	5833.04	6076.45	0.419465	6723.09	4930.01	0.432493	7038.23	5439.99	0.471334	6139.63	5562.96	0.459495	5972.93	5162.72	0.386601	8230.11	5250.13
cg00078025	0.216926	7085.61	1990.54	0.250691	5634.71	1918.62	0.176585	7273.16	1581.2	0.267954	5539.3	2064.17	0.241661	5492.57	1782.19	0.155437	7372.16	1375.21
cg00078085	0.135776	3555.72	574.342	0.22016	3822.93	1107.5	0.171524	3796.03	806.615	0.144232	3281.16	569.864	0.139298	3836.58	637.104	0.174168	4005.62	865.873
cg00078194	0.0845991	6244.61	586.353	0.0851769	5977.72	565.881	0.0742781	6341.94	516.889	0.0854256	5439.34	517.4	0.0904667	5877.94	594.595	0.0727276	5997.16	478.211
cg00078221	0.360687	5401.37	3103.76	0.325147	5296.9	2600.25	0.332915	5422.78	2756.2	0.365056	5058.15	2965.64	0.37382	4891.41	2979.79	0.2888	5054.58	2093.14
cg00078245	0.836109	1504.38	8184.92	0.853618	1183.96	7487.31	0.863573	1041.44	7225.27	0.840521	1268.1	7210.44	0.841591	1266.92	7262.14	0.851586	1230.42	7633.83
cg00078259	0.806997	995.232	4579.45	0.7493	1268.82	4091.16	0.827922	795.212	4307.16	0.796592	882.871	3849.14	0.822631	763.384	4004.35	0.799759	846.808	3781.55
cg00078270	0.949424	207.532	5773.08	0.9685	89.806	5835.74	0.956952	163.079	5848.24	0.959924	125.161	5393.16	0.950921	157.312	4985.52	0.956598	188.622	6361.41
cg00078299	0.279529	2396.3	968.52	0.286376	2592.84	1080.63	0.19931	2691.61	694.895	0.193511	2883.2	715.797	0.216908	2777.54	797.044	0.206837	2341.46	636.671
cg00078318	0.0767074	10900.5	913.925	0.0595052	10049.2	642.141	0.0807748	10842.3	961.533	0.0614383	10494	693.485	0.0647902	10009	700.336	0.0679456	12142.6	892.472
cg00078334	0.240679	9559.39	3061.7	0.17275	8971.53	1894.36	0.17288	10344.2	2183	0.212763	8833.96	2414.53	0.201754	9284.91	2372	0.146206	10901.9	1883.98
cg00078348	0.660157	2026.44	4130.68	0.732583	1421.24	4167.42	0.643815	1995.7	3788.04	0.709067	1543.9	4006.54	0.652712	1985.36	3919.33	0.718679	1534.44	4175.43
cg00078456	0.866479	828.284	6024.04	0.859917	817.317	5631.08	0.819615	1122.18	5553.2	0.856909	780.194	5271.09	0.842174	973.367	5727.56	0.826064	1073.63	5573.85
cg00078513	0.538857	5857.94	6961.99	0.511496	5642.94	6013.24	0.526896	5616.54	6366.52	0.508701	5649.48	5953.12	0.537443	5701.15	6740.34	0.470689	7346.69	6621.95
cg00078746	0.849111	1622.44	9692.84	0.858903	1351.21	8833.99	0.84828	1579.93	9392.63	0.860983	1253.11	8380.32	0.871912	1113.12	8257.91	0.864142	1388.8	9469.71
cg00078759	0.854229	1551.42	9677.45	0.917732	742.341	9396.67	0.862913	1587.19	10620.3	0.886982	1111.46	9507.73	0.861104	1411.59	9371.29	0.921862	879.439	11555.3
cg00078857	0.700483	2461.79	5991.28	0.758823	1726.91	5748.07	0.778167	1564.59	5839.21	0.69986	2290.37	5573.81	0.744985	1813.3	5589.41	0.729151	2233.22	6281.26
cg00078861	0.559902	2019.06	2695.91	0.583297	1946.07	2864.07	0.533879	2073.2	2489.11	0.579468	1815.96	2640.07	0.581641	1744.47	2564.36	0.614912	1567.87	2663.27
cg00078867	0.843641	772.019	4705.02	0.853453	590.742	4022.7	0.82303	855.761	4444.95	0.862085	617.56	4485.34	0.828845	760.574	4167.48	0.852561	689.225	4563.66
cg00078911	0.857656	1225.82	7988.38	0.844571	1204.55	7088.68	0.861359	1046.29	7121.75	0.860296	986.297	6689.42	0.855104	1079.41	6960.32	0.852902	1200.97	7543.28
cg00078940	0.0373509	8030.11	315.449	0.0446587	7514.04	355.928	0.0366655	8108.74	312.433	0.0344199	7216.61	260.814	0.0321019	7395.76	248.609	0.0294942	7992.15	245.924
cg00078968	0.0817585	7012.74	633.305	0.0886544	6572.31	649.073	0.071156	7619.5	591.369	0.0800596	6656.01	587.955	0.0833217	6400.62	590.875	0.0512669	5932.43	325.976
cg00078996	0.820345	1080.09	5388.55	0.773142	1240.81	4569.51	0.778256	1259.42	4771.17	0.821189	896.361	4575.8	0.800501	953.703	4228.06	0.864101	691.613	5033.38
cg00079023	0.255066	9747.55	3371.8	0.268647	9546.62	3543.47	0.247711	10318.4	3430.53	0.237438	9384.06	2953.04	0.225832	9749.12	2873.08	0.238919	11387.3	3606.11
cg00079056	0.879765	855.955	6994.74	0.865827	873.342	6281.02	0.878753	842.037	6827.55	0.878496	796.682	6483.18	0.878246	743.017	6080.92	0.884381	758.466	6566.49
cg00079169	0.874174	1048.73	7980.74	0.873728	943.375	7219.53	0.873521	987.355	7509.78	0.875676	867.882	6817.26	0.87461	903.138	6996.99	0.870229	1064.88	7811.53
cg00079216	0.184384	5049.02	1164.02	0.161667	4928.62	969.74	0.153516	5433.28	1003.5	0.135367	5108.36	815.419	0.151181	4919.51	894.009	0.165812	4900.98	994.044
cg00079219	0.173193	4768.63	1019.84	0.139594	4627.07	766.929	0.143744	4922.24	843.11	0.163046	4614.46	918.416	0.136382	4873.15	785.354	0.153392	4638.34	858.516
cg00079224	0.772535	1281.16	4690.82	0.824266	1000.22	5160.52	0.800301	1182.73	5140.59	0.816505	955.569	4697.01	0.832143	870.131	4809.36	0.802172	1108.65	4900.95
cg00079302	0.810387	1610.45	7310.31	0.658402	2849.9	5685.68	0.712243	2694.84	6917.67	0.700464	2359.32	5751.1	0.706255	2408.84	6032.03	0.682846	2846.04	6342.94
cg00079375	0.748106	1627.97	5131.95	0.800352	954.909	4228.94	0.82259	731.433	3855.07	0.765622	1256.11	4429.86	0.761338	1558.37	5290.25	0.802117	920.028	4134.69
cg00079388	0.74278	1770.94	5402.75	0.666214	2376.97	4943.88	0.714329	1744.62	4612.52	0.658459	2153.97	4345.44	0.71784	1734.64	4667.49	0.710222	1936.36	4990.94
cg00079477	0.718853	766.485	2215.48	0.714215	577.559	1693.31	0.689214	686.223	1743.57	0.689101	628.053	1613.71	0.643302	506.347	1093.55	0.684506	631.922	1588
cg00079485	0.780976	1640.89	6207.48	0.815204	1239.16	5907.52	0.793541	1407.97	5796.01	0.802106	1237.37	5420.64	0.806815	1188.97	5383.24	0.798844	1442.92	6127.32
cg00079551	0.78792	605.071	2619.48	0.742372	697.85	2299.05	0.762776	536.062	2045.21	0.707347	795.933	2165.48	0.74685	649.613	2211.53		463.993	2362.19
cg00079563	0.0222523	7336.51	169.245	0.0134761	6814.84	94.4579	0.0195591	7030.88	142.256	0.0292116	6593.54	201.412	0.0212419	6339.16	139.748	0.00893334	7559.69	69.0435
cg00079598	0.813645	1706.38	7886.83	0.809538	1495.39	6781.04	0.804074	1677.62	7295.28	0.781496	1809.96	6831.13	0.748017	2243.1	6955.54	0.783801	1887.81	7206.55
cg00079638	0.00782785	9486.52	75.6339	0.00589108	9076.17	54.3779	0.00839318	9724.19	83.1541	0.0111984	9297.13	106.424	0.00904884	9282.8	85.6787	0.00912651	10441.8	97.0964
cg00079764	0.82447	776.631	4117.57	0.823675	681.372	3650.06	0.832716	599.033	3479.69	0.832438	688.759	3918.49	0.814454	725.46	3623.36	0.840612	569.048	3528.57
cg00079785	0.796668	2969.09	12024.9	0.811136	2587.07	11540.5	0.798119	2958.83	12092.9	0.832221	2219.17	11503.5	0.830422	2231.16	11415.6	0.860309	2163.18	13938.1
cg00079891	0.0489411	7248.87	378.17	0.0407474	6863.15	295.783	0.0444361	7538.77	355.222	0.0429659	6560.83	299.037	0.0538456	6946.3	401.005	0.0439945	7163.65	334.266
cg00079898	0.910051	296.079	4007.29	0.901687	453.973	5080.8	0.868283	610.335	4682.54	0.88633	329.765	3351.04	0.876107	357.463	3234.94	0.913277	175.092	2897
cg00080012	0.0343375	9726.34	349.41	0.0274661	8798.51	251.31	0.0400381	9757.29	411.128	0.0329494	9351.09	322.018	0.0351138	9376.2	344.854	0.0259292	9998.54	268.817
cg00080059	0.0716354	4555.56	359.237	0.0618691	4407.08	297.239	0.0634287	4298.99	297.919	0.0612191	4200.01	280.409	0.0607033	3994.6	264.619	0.0808158	4277.02	384.832
cg00080060	0.822065	1583.7	7778.73	0.8026	1662.65	7166.67	0.828559	1357.11	7042.05	0.793321	1588.87	6482.58	0.799947	1588.57	6752.03	0.81059	1638.7	7440.85
cg00080068	0.847426	953.725	5852.61	0.882343	669.837	5773.2	0.889239	588.538	5527.88	0.87225	700.001	5462.25	0.861518	736.697	5205.23	0.869329	814.973	6087.14
cg00080081	0.640354	1123.44	2178.35	0.698359	867.575	2240.13	0.651077	980.896	2016.91	0.651108	975.055	2006.28	0.665614	946.68	2083.47	0.660777	818.952	1790.04
cg00080118	0.0534816	10799	615.835	0.0361319	9979.17	377.832	0.0350345	11798.2	431.982	0.0348915	10425.1	380.512	0.0320514	10330.6	345.386	0.0390359	12856.5	526.315
cg00080123	0.03113	7002.59	228.208	0.0304697	5993.93	191.516	0.0357968	7643.72	287.491	0.0272134	6841.13	194.176	0.0272927	6888.01	196.073	0.0313606	7678.57	251.839
cg00080125	0.682615	2592.77	5791.47	0.700178	2343.19	5705.61	0.686041	2526.92	5740.15	0.715476	2010.07	5306.07	0.681289	2372.32	5284.94	0.625559	3117.43	5375.2
cg00080148	0.935684	266.563	5332.86	0.934234	255.411	5048.73	0.918593	335.038	4908.95	0.912174	353.748	4712.69	0.929218	301.28	5267.93	0.929543	287.31	5109.78
cg00080188	0.645018	2446.11	4626.4	0.572851	2663.69	3706.39	0.706269	1781.76	4524.64	0.682154	1977.84	4459.41	0.685887	1951.65	4479.92	0.726481	1795.49	5034.51
cg00080252	0.856094	626.286	4320.67	0.790187	851.921	3585.07	0.82593	670.884	3657.7	0.774616	875.376	3352.25	0.82917	640.484	3594.14	0.825444	574.62	3190.15
cg00080312	0.0629019	9448.71	640.948	0.0599288	8817.46	568.481	0.052141	9066.22	504.227	0.0542962	8995.84	522.225	0.0571965	8947.81	548.898	0.0601644	10031.2	648.556
cg00080333	0.302441	8414.73	3691.73	0.271312	8323.12	3136.18	0.234548	7765.63	2410.16	0.303959	7953.33	3516.88	0.270984	8089.62	3044.18	0.240458	9383.33	3002.26
cg00080418	0.804971	1994.15	8643.52	0.849836	1298.48	7914.54	0.796866	2043.33	8408.01	0.82565	1468.95	7429.94	0.801764	1766.25	7548.01	0.810497	1690.43	7657.6
cg00080423	0.92551	862.411	11957.5	0.931297	776.945	11887.3	0.927157	818.624	11692.4	0.935393	682.014	11322.2	0.927055	771.109	11070.8	0.934635	858.746	13708.9
cg00080682	0.846998	1020.14	6200.93	0.839972	1005.17	5800.93	0.867545	742.736	5519.69	0.849693	917.346	5751.1	0.858248	837.124	5673.89	0.87899	690.021	5738.53
cg00080706	0.895266	861.489	8218.77	0.875759	970.563	7546.24	0.874728	997.042	7660.23	0.887562	855.141	7539.69	0.860448	1104.69	7427.92	0.875775	1075.22	8285.22
cg00080972	0.0706637	6548.79	505.552	0.0744873	6381.99	521.685	0.0741285	6588.55	535.509	0.0981207	5958.26	659.112	0.08027	6152.72	545.71	0.125499	5531.31	808.148
cg00080987	0.506139	7933.26	8232.97	0.485316	7911.16	7554.04	0.45735	8295.23	7075.57	0.487459	7120.68	6867.31	0.489535	7565.71	7351.4	0.445586	9115.92	7406.89
cg00081019	0.936421	668.715	11322	0.955268	403.715	10756.9	0.950929	508.613	11794.2	0.942969	563.598	10972.2	0.949276	489.493	11032.2	0.962592	408.282	13079.4
cg00081046	0.904515	211.222	2948.14	0.903677	201.034	2824.21	0.906308	180.033	2708.82	0.901229	209.101	2820.37	0.898523	201.556	2670.1	0.853309	265.025	2123.37
cg00081084	0.722263	2704.37	7292.84	0.783261	1997.98	7581.77	0.747425	2564.86	7885.91	0.75997	2075.27	6887.21	0.766598	2199.56	7552.79	0.794422	2074.04	8401.23
cg00081087	0.724341	2810.45	7647.7	0.769001	2060.59	7192.67	0.725512	2804.64	7677.36	0.744918	2354.82	7168.83	0.742985	2460.1	7400.82	0.738523	2733.03	8001.69
cg00081105	0.696037	1948.04	4689.73	0.684119	1897.46	4326	0.700834	1520.19	3795.48	0.72538	1404.5	3973.97	0.65748	1656.69	3372.03	0.689782	1699.19	4000.56
cg00081141	0.935987	729.591	12130	0.940924	569.32	10660.5	0.945742	585.308	11945.1	0.936227	658.781	11139.3	0.941893	572.362	10898.8	0.957364	486.278	13164.5
cg00081251	0.0733097	6304.36	506.644	0.081479	5820.09	525.152	0.0734077	6020.2	484.863	0.0611634	5509.32	365.437	0.0608424	5871.1	386.832	0.0618374	6236.45	417.656
cg00081324	0.431003	7927.73	6080.82	0.417629	7399.52	5378.04	0.405461	7759.98	5360.3	0.411746	7380.74	5236.11	0.424821	6777.75	5079.83	0.368833	8884.32	5250.13
cg00081347	0.968216	224.933	9898.12	0.959533	285.974	9152.02	0.952637	363.461	9321.88	0.948616	382.321	8904.35	0.954937	322.006	8942.84	0.951863	425.579	10392.7
cg00081404	0.897681	274.865	3288.82	0.858421	541.308	3888.38	0.896417	280.141	3289.77	0.88282	374.733	3576.57	0.873214	402.409	3460.24	0.880757	371.672	3483.86
cg00081417	0.324287	1715.6	871.341	0.531806	1246.57	1529.53	0.43466	1493.55	1225.19	0.438258	1440.47	1201.84	0.497029	1174.92	1259.86	0.43831	1005.98	863.043
cg00081439	0.733993	1882.55	5470.44	0.735036	1734.33	5088.6	0.75552	1528.26	5031.85	0.742619	1570.13	4818.82	0.721144	1734.64	4744.54	0.744529	1633.13	5050.93
cg00081445	0.0744201	5033.35	412.74	0.0631301	4131.07	285.107	0.0609629	5234.67	346.33	0.0585816	4706.65	299.103	0.0743014	4593.65	376.736	0.0523388	5177.15	291.454
cg00081465	0.732511	1611.37	4686.54	0.745839	1549.77	4841.28	0.746602	1639.67	5125.69	0.733381	1665.31	4855.79	0.745546	1496.57	4677.92	0.727247	1593.34	4514.98
cg00081574	0.0642325	4513.13	316.652	0.0624265	4103.89	279.908	0.0332545	4598.51	161.621	0.0484784	4101.83	214.076	0.0517975	4238.29	236.988	0.0473048	4470.41	226.938
cg00081602	0.840049	1255.34	7118.13	0.8439	1184.78	6945.69	0.843514	1154.47	6762.01	0.809987	1310.82	6014.02	0.824057	1327.32	6685.08	0.807553	1389.59	6250.7
cg00081666	0.0468108	7018.27	349.576	0.0436446	6002.17	278.481	0.0310616	6498.13	211.518	0.045094	6073.67	291.542	0.0366411	6380.96	246.502	0.0125747	6649.51	85.9542
cg00081714	0.721676	2086.39	5669.17	0.798131	1190.55	5102.46	0.802191	1143.17	5041.53	0.796859	1114.46	4763.94	0.732217	1645.45	4772.7	0.811516	1048.16	4943.4
cg00081729	0.613284	4306.52	6988.19	0.673866	3279.15	6982.09	0.670145	3331.01	6970.55	0.695054	2930.41	6907.11	0.670788	3201.01	6725.99	0.579879	4847.66	6829.08
cg00081799	0.425125	4146.95	3140.65	0.58855	2772.45	4108.83	0.533399	3352	3946.19	0.446899	4089.84	3385.34	0.468736	3953.86	3576.74	0.569782	3215.32	4390.83
cg00081827	0.929492	309.915	5403.84	0.936194	233.166	4888.42	0.936331	198.601	4391.32	0.938835	182.87	4341.82	0.924561	289.341	4771.64	0.943323	170.317	4499.14
cg00081835	0.860868	1006.3	6845.15	0.904742	548.723	6161.43	0.864182	879.981	6235.44	0.869305	826.661	6163.58	0.874325	813.246	6353.51	0.862016	893.764	6208.25
cg00081852	0.983061	105.15	11905.9	0.977705	137.593	10419.1	0.978369	148.547	11242	0.98848	24.7324	10702.4	0.977241	140.457	10325	0.989448	38.9977	13033.2
cg00081919	0.726731	3152.64	8650.07	0.813361	1742.57	8029.79	0.787338	2151.51	8335.76	0.786728	1915.63	7435.37	0.78716	2012.75	7813.69	0.766755	2682.89	9148.26
cg00081935	0.0825335	6320.97	577.618	0.0716564	6052.43	474.889	0.058793	6410.14	406.659	0.0593126	5686.2	364.834	0.0600195	5633.73	366.109	0.0487282	6285.8	327.108
cg00081975	0.0663728	8823.69	634.397	0.059185	8206.58	522.552	0.0621436	8139.14	545.936	0.0667374	7953.37	575.894	0.055115	7889.15	466.005	0.0433509	8717.02	399.547
cg00082140	0.624281	4602.6	7813.67	0.662804	3528.8	7132.88	0.612676	4428.16	7162.71	0.646925	3539.73	6668.92	0.612281	4051.48	6555.95	0.634705	4055.76	7220.7
cg00082178	0.892251	633.665	6075.36	0.889378	580.031	5467.3	0.868314	710.443	5343.92	0.873096	697.004	5483.36	0.879655	615.904	5232.86	0.883671	627.943	5529.7
cg00082182	0.0635008	4408.9	305.733	0.062948	4402.14	302.439	0.0589945	4663.9	298.663	0.0527569	4588.23	261.112	0.0716594	4821.89	379.925	0.0385722	4160.02	170.911
cg00082219	0.219817	1368.79	413.832	0.18295	1378.4	331.036	0.253953	1584.77	573.493	0.251594	1424.73	512.576	0.196449	1719.19	444.751	0.147426	1464.4	270.515
cg00082235	0.0733209	9863.77	788.356	0.0565848	9421.39	571.081	0.06136	11430.1	753.734	0.0599287	9737.81	627.152	0.0501278	9586.19	511.171	0.0414542	11782.1	513.865
cg00082285	0.537026	5548.02	6551.43	0.564403	4777.02	6319.15	0.56614	4898.83	6522.93	0.54681	4611.47	5684.77	0.545481	4826.1	5911.94	0.51086	6304.9	6689.29
cg00082310	0.160014	3895.15	761.058	0.125148	4098.12	600.545	0.125564	3733.06	550.405	0.137548	4047.87	661.525	0.159057	3717.9	722.122	0.115813	3654.64	491.793
cg00082384	0.460765	7844.71	6788.6	0.491272	7208.37	7057.6	0.498954	7414.44	7483.07	0.464472	7239.84	6365.97	0.488684	6696.99	6496.13	0.53152	6756.95	7779.65
cg00082411	0.91452	546.04	6911.76	0.896223	631.114	6313.95	0.913569	456.944	5886.87	0.905078	491.65	5641.35	0.920459	443.844	6293.46	0.923555	456.035	6717.59
cg00082426	0.0648636	11045.3	773.069	0.0592067	10296.4	654.273	0.0519775	10794.7	597.327	0.0590967	9712.33	616.297	0.04609	10094.6	492.573	0.046321	12180.8	596.49
cg00082491	0.0113075	6432.57	74.7116	0.0152971	5946.14	93.9255	0.0201627	6138.07	128.364	0.00431012	5959.75	26.2313	0.0131331	5916.05	80.0605	0.0117772	6110.71	74.0161
cg00082497	0.0690848	6020.77	454.233	0.0372553	5789.67	227.912	0.0616732	6041.79	403.68	0.0568857	5248.78	322.621	0.0242115	5360.92	135.498	0.0369618	6255.23	243.916
cg00082540	0.601399	3013.37	4697.38	0.602039	2671.93	4193.41	0.582811	2740.05	3967.53	0.633503	2498.72	4491.98	0.608308	2480.47	4007.54	0.612527	2748.94	4503.67
cg00082656	0.875829	154.035	1791.82	0.856997	197.738	1784.3	0.848466	177.611	1554.39	0.898429	92.1843	1699.94	0.911122	39.328	1428.3	0.851008	66.8533	953.026
cg00082664	0.110561	5477.93	693.36	0.084928	5212.86	493.088	0.0714708	6015.35	470.712	0.0567503	5492.84	336.491	0.0706964	5774.19	446.876	0.0773353	6260.33	533.106
cg00082713	0.0648186	9084.37	636.581	0.060083	8481.31	548.549	0.0571009	9406.91	575.728	0.0543912	8601.62	500.515	0.0572505	9393.76	576.529	0.0450412	10542.9	501.98
cg00082729	0.707931	3476.39	8668.64	0.731619	2185	6229.02	0.660893	3646.67	7301.99	0.726226	2240.15	6207.6	0.684849	3398.36	7602.21	0.714611	2589.77	6735.13
cg00082770	0.57373	2806.76	3912.3	0.667756	1903.23	4026.16	0.628377	2275.03	4015.94	0.623011	2085.01	3610.95	0.6245	2045.76	3568.63	0.59584	2340.66	3598.18
cg00082787	0.89744	399.384	4369.81	0.900082	350.985	4062.56	0.898174	372.175	4164.9	0.89095	409.209	4160.31	0.907149	326.562	4167.48	0.901799	350.184	4134.12
cg00082833	0.90287	1027.51	10480.8	0.903507	1001.05	10309.6	0.909689	1022.88	11310.6	0.912176	906.105	10449.8	0.887954	1144.72	9864.29	0.926859	911.274	12815.1
cg00082874	0.104684	1730.36	214.013	0.116285	1480.56	207.981	0.102216	1607.38	194.392	0.108773	1471.2	191.764	0.115823	1486.04	207.763	0.109229	1376.86	181.098
cg00082897	0.725911	1502.53	4244.24	0.726405	1361.92	3881.44	0.679213	1785.8	3992.86	0.731824	1271.84	3743.61	0.702415	1419.32	3586.17	0.723549	1409.49	3950.76
cg00082912	0.559706	1456.41	1978.53	0.61899	1062.84	1889.16	0.543012	1226.32	1575.99	0.624318	1105.46	2003.27	0.61846	1109.61	1960.73	0.609232	924.008	1596.49
cg00082939	0.4888	6675.15	6478.27	0.430337	6784.06	5200.39	0.484371	6279.35	5992.63	0.503106	5941.02	6116.54	0.435453	5736.96	4502.24	0.418154	7984.19	5809.84
cg00082954	0.944067	115.296	3633.86	0.931667	162.31	3576.4	0.944895	86.3834	3195.92	0.915899	225.589	3545.82	0.935083	134.136	3372.56	0.947983	84.3624	3359.93
cg00082981	0.521332	4379.39	4878.63	0.490952	4417.79	4357.2	0.460296	5616.54	4875.44	0.437572	5621	4450.97	0.428692	4694.07	3597.33	0.450209	6123.44	5096.2
cg00083018	0.324891	4347.1	2140.13	0.292191	4188.75	1770.44	0.278227	4591.24	1808.37	0.332182	4533.52	2304.78	0.328187	4241.1	2120.67	0.251759	4597.75	1580.64
cg00083042	0.589778	2328.05	3490.82	0.644477	1916.41	3655.26	0.606108	2148.28	3459.58	0.541736	2678.59	3284.71	0.557558	2601.97	3404.97	0.601277	2390	3754.95
cg00083046	0.2326	6795.06	2089.91	0.213494	6265.82	1727.97	0.203678	6664.44	1730.16	0.204954	6508.36	1703.56	0.202768	5929.39	1533.51	0.174129	6921.7	1480.47
cg00083059	0.0582015	8098.36	506.644	0.0617707	7823.83	521.685	0.0659245	8585.06	612.968	0.0610154	7918.11	521.019	0.054144	8022.2	464.942	0.0508663	8189.52	444.255
cg00083072	0.682322	2860.25	6358.16	0.661118	2701.59	5465.56	0.686873	2681.12	6100.63	0.592878	3356.86	5034.1	0.505293	4302.2	4496.39	0.508323	4804.68	5070.73
cg00083139	0.0498914	8138.02	432.589	0.0160852	7762.04	128.53	0.0365525	7858.47	301.938	0.0297502	7330.53	227.838	0.0399658	7305.87	308.303	0.017263	8236.48	146.44
cg00083188	0.829652	702.842	3910.11	0.81321	696.202	3466.35	0.818194	637.784	3320.3	0.825611	672.271	3656.18	0.82744	602.56	3368.84	0.842258	535.622	3393.88
cg00083193	0.731114	2824.28	7951.25	0.729502	2498.91	7008.95	0.739128	2514	7406.26	0.731838	2445.51	6946.91	0.735363	2649.02	7638.87	0.714111	3342.66	8599.31
cg00083194	0.0532584	8052.24	458.6	0.0463254	7999.32	393.43	0.0467545	7872.19	391.018	0.039983	8037.27	338.903	0.0375789	8636.7	341.135	0.0399117	8258.76	347.481
cg00083206	0.489524	3995.68	3927.58	0.568313	3277.51	4446.46	0.427021	4201.3	3205.61	0.60454	2684.59	4256.79	0.493077	3671.55	3668.53	0.533267	3697.62	4338.99
cg00083223	0.842266	1164.95	6754.53	0.821376	1225.97	6097.3	0.83622	1138.32	6322.58	0.829685	1200.64	6336.04	0.81689	1208.63	5838.08	0.852753	1089.55	6889.07
cg00083262	0.371044	8613.97	5140.69	0.37541	8396.44	5106.8	0.351535	8719.08	4780.85	0.378985	7646.05	4727.16	0.362769	7965.31	4591.51	0.335591	9973.87	5088.28
cg00083265	0.876386	770.175	6169.27	0.886592	601.453	5483.76	0.897934	510.227	5368.49	0.87053	645.29	5011.19	0.89488	514.072	5227.55	0.898967	506.971	5400.67
cg00083359	0.607573	3925.59	6232.6	0.538037	5317.5	6309.62	0.579167	3807.33	5377.43	0.566164	3775.06	5057.02	0.576445	3661.01	5118.62	0.495235	6422.69	6399.54
cg00083399	0.839672	1725.74	9561.81	0.848031	1408.06	8415.42	0.847461	1464.48	8691.78	0.838894	1528.16	8478.01	0.832345	1552.75	8205.31	0.794606	2211.73	8943.39
cg00083401	0.962251	172.521	6946.7	0.963551	162.052	6927.49	0.958666	212.267	7242.4	0.956826	207.443	6813.64	0.954448	217.327	6648.94	0.948972	282.399	7111.48
cg00083535	0.887987	1201.84	10320.3	0.8632	1520.93	10228	0.887196	1298.17	10996.5	0.880286	1287.58	10203.2	0.913248	840.635	9902.22	0.912053	1072.04	12154.6
cg00083596	0.951548	163.259	5170.17	0.926568	262.827	4578.18	0.929093	257.536	4684.77	0.90928	339.508	4405.14	0.926493	257.036	4500.11	0.945351	180.663	4855.11
cg00083616	0.820456	1124.36	5594.92	0.822738	954.909	4896.22	0.834931	914.696	5132.39	0.840195	854.391	5017.82	0.832378	833.612	4636.14	0.827487	871.48	4659.87
cg00083652		593.081	13051.5	0.963933	355.104	12163.4	0.971271	318.085	14134.6	0.958879	466.917	13219.8	0.967921	331.478	13019	0.976823	259.454	15149.4
cg00083659	0.53376	1843.81	2225.3	0.610141	1305.89	2200.26	0.64245	1237.62	2403.46	0.592205	1262.85	1979.15	0.55299	1652.48	2167.96	0.356072	2268.24	1309.56
cg00083685	0.815745	1675.02	7858.44	0.872362	933.488	7063.55	0.828631	1481.44	7646.83	0.845811	1214.88	7212.85	0.81474	1429.15	6724.93	0.825336	1579.01	7933.77
cg00083765	0.0200596	6514.31	135.396	0.0112651	6365.08	73.6599	0.0117225	6116.27	73.7349	0.00985653	5594.31	56.6849	0.00526976	5717.47	30.8191	0.0142506	6633.27	97.34
cg00083790	0.662937	2142.32	4410.21	0.810154	1097.1	5108.53	0.714169	1814.33	4783.08	0.701016	1837.43	4542.63	0.794879	1103.64	4664.3	0.770966	1422.18	5123.93
cg00083801	0.855543	869.79	5743.57	0.902474	522.358	5759.12	0.895361	628.096	6230.1	0.847862	892.614	5531.81	0.848383	916.482	5687.81	0.881351	757.67	6370.96
cg00083833	0.182652	4243.8	970.704	0.158006	4582.58	878.719	0.16841	4467.72	925.037	0.187572	3833.52	908.164	0.19279	4038.14	988.335	0.121539	4227.67	598.754
cg00083937	0.336834	8047.63	4138.32	0.349312	7850.19	4267.94	0.402313	3521.54	2437.72	0.295727	8031.28	3414.36	0.298414	6303.71	2723.77	0.344019	6927.27	3685.34
cg00083959	0.875056	400.306	3503.92	0.924922	168.077	3302.56	0.907657	200.216	2950.88	0.900039	212.099	2810.12	0.887762	214.197	2485.18	0.861842	270.596	2311.82
cg00083993	0.872545	603.227	4814.21	0.861925	549.547	4054.76	0.861835	495.696	3715.79	0.857073	577.089	4060.2	0.852592	593.431	4010.73	0.858837	503.787	3673.45
cg00084019	0.800153	1089.31	4761.8	0.79752	950.79	4138.82	0.800644	961.52	4263.22	0.774731	1048.5	3949.85	0.796085	941.764	4067.05	0.843082	679.675	4189.01
cg00084094	0.275782	6001.83	2323.57	0.150633	6154.59	1109.23	0.221998	6459.38	1871.67	0.216499	6252.8	1755.42	0.189165	6685.05	1582.93	0.170364	6710	1398.41
cg00084131	0.930006	190.007	3853.33	0.915403	235.638	3631.86	0.908427	209.096	3066.33	0.917525	163.384	2930.13	0.902772	228.945	3054.27	0.912726	130.523	2410.86
cg00084184	0.891083	883.625	8047.34	0.903682	688.787	7400.65	0.893549	801.67	7568.62	0.900012	750.965	7659.69	0.893448	742.315	7062.88	0.892041	948.679	8664.95
cg00084202	0.548262	6392.91	7880.28	0.542658	6045.84	7292.33	0.499308	6882.42	6963.1	0.519647	6260.29	6880.58	0.543354	5821.94	7046.4	0.494829	7479.61	7424.44
cg00084271	0.491053	7157.55	7002.39	0.833263	1582.73	8409.36	0.819906	2010.23	9607.13	0.478015	6700.98	6228.1	0.465842	6763	5985.27	0.44515	8129.83	6602.71
cg00084338	0.418301	3536.35	2614.9	0.318684	4081.64	1955.96	0.315592	3905.82	1847.15	0.323469	3522.49	1732.02	0.378537	3274.75	2055.59	0.250359	3784.37	1297.27
cg00084347	0.595983	4688.38	7063.53	0.479054	6148.82	5746.34	0.526538	5570.52	6306.19	0.501566	5391.66	5526.17	0.532702	4961.64	5770.07	0.46316	7419.92	6487.82
cg00084398	0.822737	1477.63	7322.32	0.841558	1124.63	6504.6	0.82215	1370.03	6795.52	0.835336	1216.38	6677.96	0.822982	1321	6606.44	0.822148	1516.14	7470.84
cg00084432	0.710104	1688.85	4381.82	0.498082	3112.72	3188.17	0.547761	2632.68	3309.88	0.612727	2124.74	3519.89	0.576767	2212.2	3150.98	0.486413	2790.33	2737.4
cg00084435	0.828835	1820.75	9300.85	0.780377	2206.43	8195.31	0.812583	1879.44	8582.29	0.846584	1496.68	8810.88	0.807327	1774.67	7855.14	0.816809	1857.57	8728.34
cg00084577	0.854044	514.68	3596.74	0.872093	364.167	3164.78	0.854441	433.532	3131.87	0.857718	396.468	2992.84	0.873703	349.036	3106.35	0.86461	431.363	3393.32
cg00084604	0.887451	435.356	4221.31	0.881774	437.495	4008.83	0.883744	408.505	3865.49	0.905946	267.559	3540.39	0.861328	523.904	3875.23	0.889583	384.406	3902.65
cg00084643	0.640547	3177.55	5840.6	0.688522	2536.81	5828.66	0.665468	2717.45	5604.6	0.633274	2931.16	5234.31	0.660119	2726.97	5490.57	0.730477	2118.61	6013.01
cg00084687	0.0253103	6880.1	181.256	0.0138004	6526.27	92.7248	0.027109	6288.32	178.006	0.020601	6035.13	129.049	0.0242897	5961.89	150.907	0.00942821	6975.65	67.3457
cg00084720	0.842476	579.245	3632.77	0.84444	550.37	3530.47	0.839466	474.705	3005.25	0.84717	434.69	2963.9	0.84049	502.134	3172.77	0.886336	279.351	2958.12
cg00084770	0.199782	4955.87	1262.24	0.236997	4771.25	1513.06	0.199842	5589.9	1421.07	0.18116	5067.89	1143.35	0.249824	5135.11	1743.4	0.149528	5307.67	950.763
cg00084798	0.88584	1002.37	8553.99	0.908127	733.132	8235.17	0.892507	828.959	7713.11	0.916821	573.482	7423.31	0.907111	695.554	7769.06	0.9253	569.326	8290.88
cg00084958	0.839442	1710.06	9463.54	0.857718	1302.6	8455.29	0.845024	1495.97	8702.2	0.863844	1195.4	8218.7	0.849297	1264.82	7691.48	0.846783	1518.52	8945.09
cg00085013	0.531816	4126.66	4801.11	0.455553	4623.77	3952.5	0.510099	3955.07	4222.25	0.509632	4298.19	4570.97	0.523096	3760.03	4233.9	0.464382	4427.44	3925.29
cg00085029	0.0540296	3647.03	214.013	0.038622	3869.07	159.452	0.0464712	4270.73	213.012	0.041951	3108.78	140.506	0.0557315	3672.25	222.641	0.044992	3707.97	179.4
cg00085061	0.829391	1695.31	8727.6	0.805501	1829.9	7992.53	0.847241	1520.99	8990.44	0.82215	1666.81	8167.45	0.82339	1668.63	8245.69	0.830623	1688.84	8772.48
cg00085122	0.431624	1570.79	1268.79	0.309832	4191.22	1926.42	0.273372	4395.87	1691.43	0.337118	4475.81	2327.09	0.312537	4765.7	2212.06	0.280887	4333.52	1731.75
cg00085123	0.579823	3332.5	4736.69	0.627979	2597.78	4553.91	0.616016	2750.55	4573.05	0.626604	2632.12	4584.84	0.66112	2245.91	4576.63	0.647421	2740.98	5216.74
cg00085199	0.684491	2208.14	5007.48	0.731655	1601.68	4639.71	0.720044	1771.26	4812.88	0.647222	2013.82	3878.09	0.653113	2141.97	4221.15	0.712818	1619.6	4268.24
cg00085256	0.879783	748.96	6212.94	0.902304	570.968	6196.96	0.868624	775.836	5790.79	0.891796	580.087	5605.17	0.896055	604.667	6074.54	0.898415	593.721	6135.25
cg00085281	0.760583	2733.89	9002.76	0.785989	2185	8392.03	0.772016	2354.15	8310.44	0.782957	2238.66	8436.4	0.776659	2212.2	8040.58	0.733405	2917.67	8301.63
cg00085370	0.675388	3049.34	6552.52	0.662245	3258.56	6585.19	0.675944	3151.78	6782.86	0.704416	2713.82	6705.7	0.681315	2828.1	6259.99	0.648407	3614.05	6849.45
cg00085403	0.00611262	9309.58	57.871	0.00855347	8538.48	74.5265	0.00451966	7774.19	35.7502	0.0121746	8707.16	108.546	0.00762038	7580.95	58.9813	0.00761435	8972.25	69.6094
cg00085416	0.580548	2678.55	3845.69	0.645827	2052.36	3924.77	0.614213	2207.22	3673.34	0.618943	2069.28	3523.51	0.591145	2240.29	3383.72	0.638085	1858.36	3452.74
cg00085430	0.776858	2150.95	7836.6	0.771408	1979.03	7015.89	0.693383	2857.92	6689.02	0.733091	2396.79	6857.66	0.754139	2220.62	7118.14	0.757696	2366.92	7714.19
cg00085434	0.292162	5286.07	2223.12	0.346293	4825.63	2609.29	0.249402	5216.91	1766.66	0.401412	4383.63	3006.71	0.286405	4703.2	1927.79	0.338944	4361.38	2287.49
cg00085438	0.510788	2740.35	2965.61	0.513114	2678.53	2928.2	0.546704	2293.6	2886.83	0.55267	2441.01	3139.38	0.554419	2042.95	2666.38	0.520327	2085.98	2371.25
cg00085448	0.460978	6733.26	5843.88	0.41052	7060.07	4986.34	0.394442	7957.77	5248.58	0.452143	6332.24	5308.48	0.418649	6400.62	4681.31	0.376554	8347.9	5102.43
cg00085486	0.862076	766.485	5415.85	0.845645	808.254	4975.94	0.862854	634.555	4621.46	0.857403	624.305	4355.09	0.871074	534.439	4286.5	0.86225	541.193	4013.58
cg00085493	0.151584	8859.31	1600.73	0.17693	8055.35	1753.11	0.186845	8317.84	1934.24	0.126689	8255.37	1212.09	0.160753	8053.1	1561.68	0.17235	9248.83	1946.8
cg00085619	0.194855	9284.52	2271.16	0.262575	7802.41	2813.81	0.228798	9402.07	2819.05	0.224379	8256.87	2417.55	0.192542	8508.18	2052.66	0.228673	9387.31	2812.67
cg00085732	0.729451	2429.51	6820.04	0.762892	1950.19	6596.46	0.730689	2314.59	6551.23	0.74837	1994.33	6228.7	0.722881	2185.51	5961.89	0.733985	2276.99	6558.56
cg00085747	0.849262	1352.19	8181.65	0.847649	1330.61	7959.6	0.862285	1151.24	7834.52	0.851624	1366.28	8415.9	0.85166	1153.15	7194.65	0.828287	1645.07	8417.64
cg00085790	0.604457	4004.91	6273	0.679923	2765.03	6086.04	0.656869	3226.86	6368.76	0.602006	3556.22	5530.39	0.618381	3292.31	5496.95	0.657356	3220.1	6369.54
cg00085830	0.0645297	8669.31	604.915	0.0599797	8578.53	553.749	0.0662844	9625.7	690.427	0.0626128	9009.33	608.458	0.0665594	8588.94	619.569	0.0542544	9548.08	553.48
cg00085889	0.521386	3153.57	3544.32	0.497303	3064.94	3130.98	0.498208	2857.11	2935.99	0.50646	2609.64	2780.57	0.463863	2849.17	2551.6	0.494414	2853.2	2887.94
cg00086113	0.777632	1390.93	5213.85	0.825348	912.066	4782.69	0.772229	1240.05	4543.26	0.765754	1310.82	4611.98	0.783661	1238.83	4849.75	0.742675	1462.02	4508.2
cg00086171	0.715172	831.051	2337.77	0.800771	515.766	2474.97	0.779955	515.879	2183	0.756727	608.567	2204.08	0.725317	728.269	2187.09	0.833289	347	2234.29
cg00086243	0.493359	5236.27	5196.38	0.517652	4624.6	5070.4	0.486187	5345.28	5152.5	0.506541	4543.26	4766.35	0.496522	5137.21	5164.85	0.43533	6473.62	5067.9
cg00086266	0.0592302	7503.44	478.707	0.0562211	6690.96	404.539	0.0417245	7223.92	318.892	0.0521734	7034.49	392.72	0.0472277	6445.57	324.456	0.0379345	7368.18	294.473
cg00086283	0.791946	2338.2	9280.83	0.898741	975.507	9545.8	0.738568	2976.59	8691.63	0.917408	807.175	10076.6	0.905753	830.101	8938.68	0.860003	1497.83	9815.49
cg00086297	0.01882	2544.8	50.7301	0.0432703	2268.22	107.108	0.026091	2280.68	63.7784	0.0483951	2375.81	125.91	0.045127	2262.76	111.663	0.0192031	2420.25	49.3441
cg00086334	0.827074	1812.45	9146.89	0.843394	1436.07	8272.44	0.826571	1681.65	8491.43	0.830044	1621.85	8409.26	0.823318	1640.54	8110.72	0.80718	2154.43	9437.45
cg00086346	0.616514	3302.07	5469.35	0.645516	2695.83	5091.2	0.623876	2943.49	5048.23	0.615736	2705.57	4495.59	0.633267	2670.09	4783.33	0.602982	3278.2	5130.72
cg00086426	0.819336	394.772	2243.86	0.834373	341.922	2226.26	0.81816	302.746	1812.09	0.83019	258.566	1753.01	0.79975	374.318	1894.31	0.794978	265.025	1415.39
cg00086429	0.572033	3090.84	4264.98	0.62813	2015.28	3572.94	0.593249	2026.38	3101.33	0.584179	1977.09	2918.07	0.587387	2156.72	3212.62	0.598401	2206.95	3437.46
cg00086488	0.623372	2083.62	3614.21	0.679215	1491.27	3369.29	0.63251	1713.14	3120.7	0.652497	1582.87	3159.88	0.672605	1508.51	3304.55	0.645178	1612.44	3113.75
cg00086493	0.61198	4556.48	7344.15	0.617208	3995.95	6604.26	0.594466	4571.86	6848.4	0.595903	4286.2	6468.11	0.594189	4329.59	6485.81	0.519923	6311.27	6943.4
cg00086577	0.5202	5758.32	6351.61	0.531626	5080.22	5879.79	0.494801	6162.29	6133.4	0.48675	5720.68	5520.14	0.480916	5720.81	5392.8	0.493481	6756.16	6679.67
cg00086670	0.062688	5434.57	370.156	0.0865827	5165.9	499.154	0.0660535	5586.67	402.19	0.064942	5248.51	371.467	0.0730805	5507.32	442.094	0.0682652	5283.8	394.453
cg00086710	0.1792	3315.9	745.771	0.226012	2924.05	883.052	0.194313	3117.88	776.078	0.225532	2832.23	853.891	0.207278	2911.67	787.48	0.209449	2950.3	808.148
cg00086730	0.797078	2082.7	8573.64	0.776758	2127.33	7749.89	0.787381	1931.11	7521.7	0.786541	1917.88	7435.37	0.782022	1734.64	6581.99	0.759938	2326.33	7680.8
cg00086809	0.142724	7396.44	1248.05	0.13505	7514.86	1188.96	0.100616	8674.67	981.642	0.143168	7284.06	1233.8	0.129904	7527.09	1138.71	0.124779	8370.98	1207.69
cg00086871	0.0277372	5105.29	148.499	0.0291407	4952.51	151.653	0.0261365	5367.07	146.725	0	4080.84	0	0.0240662	4963.75	124.87	0.00650994	2836.49	19.2416
[truncated: 30,770 more rows]
