# Supplementary material for: Epigenetic Alterations in the Brain Associated with HIV-1 Infection and Methamphetamine Dependence
Source: PLoS One. 2014 Jul 23;9(7):e102555. doi: 10.1371/journal.pone.0102555 (PMC4108358; doi:10.1371/journal.pone.0102555)
Supplement: File S2 — Individual sample methylation profile for all interrogated probes on the array for HIV+METH− cases. (ZIP) [file pone.0102555.s005.zip › HIV+METH- sample methylation profile B .xls]

## Sheet: HIV METH sample emthylation pro
Array Probe	HIV+METH- case1			HIV+METH- case2			HIV+METH- case3			HIV+METH- case4			HIV+METH- case5			HIV+METH- case6
TargetID	AVG_Beta	UM signal	M signal	AVG_Beta	UM signal	M signal	AVG_Beta	UM signal	M signal	AVG_Beta	UM signal	M signal	AVG_Beta	UM signal	M signal	AVG_Beta	UM signal	M signal
cg01581686	0.739534	835.663	2656.61	0.731702	614.635	1948.95	0.793195	625.674	2783.3	0.761112	658.031	2415.14	0.746717	704.392	2371.47	0.790168	636.698	2774.19
cg01581757	0.437557	2839.04	2286.45	0.469406	2691.71	2469.77	0.370372	3047.64	1851.56	0.412477	2760.28	2008.09	0.420114	2915.18	2184.43	0.493015	2120.2	2159.02
cg01581763	0.917044	176.172	3052.97	0.918646	162.31	2961.99	0.91758	146.125	2740.11	0.932695	83.9402	2549.01	0.909308	165.037	2657.35	0.910475	155.195	2595.36
cg01581781	0.52808	6326.5	7191.29	0.554967	5296.08	6729.05	0.522133	5899.91	6555.7	0.530117	5408.15	6214.23	0.542045	5574.03	6715.9	0.545378	5897.41	7194.67
cg01581867	0.136035	6531.27	1044.12	0.126402	6294.66	925.249	0.112597	6548.99	843.651	0.123242	5807.61	830.408	0.122235	5734.86	812.543	0.090827	6026.34	612.026
cg01581974	0.199788	7304.21	1848.6	0.181138	7084.78	1589.32	0.206751	7398.3	1954.35	0.191055	6819.39	1634.21	0.177977	6987.73	1534.58	0.186175	7289.39	1690.43
cg01582056	0.0361948	7430.57	282.803	0.0468954	7068.31	352.701	0.0432823	7785.81	356.758	0.057501	6532.35	404.634	0.0374727	7229.32	285.342	0.0365328	7840.14	301.075
cg01582066	0.458852	5554.48	4794.56	0.517809	4362.59	4792.23	0.491192	4684.89	4619.23	0.443833	5062.64	4119.9	0.488864	4539.57	4437.41	0.48679	5113.48	4945.1
cg01582182	0.00653071	4951.25	33.2051	0	4603.17	0	0.00680812	5082.09	35.5222	0.00915206	4930.74	46.4669	0.018056	4521.31	84.9765	0	4756.13	0
cg01582396	0.799951	809.836	3638.23	0.84649	538.836	3522.68	0.860187	458.559	3436.49	0.834109	623.556	3638.08	0.819359	634.163	3330.05	0.816245	551.539	2894.17
cg01582438	0.148373	3735.58	668.246	0.228117	3720.77	1129.16	0.20658	3790.38	1012.92	0.153985	4203.76	783.337	0.177505	3804.98	842.741	0.179203	4153.66	928.691
cg01582473	0.0636146	6264.7	432.394	0.052359	5656.13	318.037	0.0602371	6906.64	449.112	0.0546128	5818.85	341.918	0.0546773	6045.97	355.482	0.0426139	6320.82	285.795
cg01582532	0.824072	1752.49	8677.37	0.823622	1548.12	7696.16	0.812396	1667.93	7655.77	0.822975	1477.2	7332.25	0.834577	1390.52	7519.85	0.796038	2041.41	8357.66
cg01582616	0.902828	741.581	7819.13	0.909187	608.044	7088.68	0.892417	740.314	6970.55	0.906903	592.078	6741.88	0.89324	705.094	6736.09	0.89807	762.445	7598.74
cg01582648	0.422767	1270.1	1003.46	0.22528	1118.87	354.434	0.401943	1097.96	805.125	0.297756	1214.13	557.2	0.231553	1330.13	430.935	0.247584	1017.92	367.855
cg01582807	0.0598296	12099.6	776.345	0.0479968	11949.1	607.477	0.0434936	12545	574.983	0.0377794	11127.3	440.815	0.0517561	11329.3	623.82	0.0426359	13484.5	604.979
cg01582832	0.868505	1199.07	8580.19	0.879549	940.079	7594.77	0.893517	923.576	8589	0.8821	906.854	7533.06	0.864066	1121.55	7764.81	0.892379	951.067	8715.32
cg01582937	0.447225	3974.47	3296.46	0.301333	4312.33	1903.02	0.372024	4540.38	2749.04	0.401336	3985.66	2738.97	0.334111	4343.63	2229.6	0.31336	4425.05	2065.08
cg01582947	0.33989	8261.62	4305.38	0.32912	7363.27	3661.33	0.30749	9048.46	4062.12	0.27119	8088.99	3047.11	0.296134	7652.1	3261.51	0.279389	10079.7	3946.8
cg01582974	0.0655301	12309.9	870.249	0.0491141	8221.78	429.827	0.0580862	13499.2	838.641	0.0572485	12025.2	736.3	0.0487653	11964.8	618.506	0.0503289	13878.4	740.803
cg01582980	0.0740423	8338.88	674.798	0.0670679	7771.55	565.881	0.0719756	7909	621.16	0.067165	7814.67	569.864	0.0703959	7730.8	593.001	0.0503051	8468.58	453.876
cg01583021	0.653408	3702.37	7168.36	0.699051	2968.54	7127.68	0.675732	3388.33	7269.22	0.650598	3542.73	6782.89	0.64225	3533.2	6522.48	0.664206	3633.16	7384.26
cg01583034	0.00250331	7250.71	18.4473	0	5887.65	0	0.0081712	7837.48	65.3931	0.00577287	6482.88	38.2228	0	6800.22	0	0	7383.31	0
cg01583099	0.147856	12309.9	2153.24	0.116369	11606.4	1541.66	0.115859	13171.5	1739.1	0.123463	11699.2	1661.95	0.128659	11674.8	1738.62	0.102818	14354.4	1656.48
cg01583131	0.119098	10283.5	1403.84	0.136125	9405.73	1497.87	0.117688	10395.1	1399.9	0.111469	9739.31	1234.37	0.12043	9655.71	1335.75	0.0819787	11120.7	1002
cg01583134	0.0515872	7688.83	423.659	0.0358197	7481.08	281.641	0.0403442	8563.26	364.206	0.0346766	7538.13	274.379	0.0475042	7720.22	390.02	0.0362763	8890.69	338.426
cg01583265	0.0112273	4900.47	56.7791	0.0148925	4313.87	66.7272	0.0130407	4296.73	58.0941	0.0107004	4415.99	48.8455	0.00727253	3671.72	27.6309	0.01076	4270.51	47.5381
cg01583365	0.0787101	9025.34	779.62	0.0803641	8507.67	752.197	0.0739739	9242.22	746.286	0.0704735	8474.21	650.067	0.0661296	8176.7	586.093	0.0626653	9355.48	632.144
cg01583485	0.283327	3664.56	1488.27	0.403441	3258.56	2271.32	0.32903	3331.01	1682.5	0.288971	2659.86	1121.64	0.350384	3295.82	1831.61	0.309508	3454.09	1593.09
cg01583514	0.972186	86.7023	6525.73	0.979668	31.3085	6326.79	0.978156	42.7881	6393.99	0.979047	39.7217	6528.6	0.983785	0	6067.04	0.984979	0	6557.19
cg01583595	0.86781	643.811	4883	0.857676	646.768	4500.19	0.841318	768.57	4605.08	0.873084	560.601	4544.44	0.870255	584.301	4589.91	0.856622	574.62	4030.55
cg01583657	0.842691	729.591	4444.06	0.840378	666.542	4035.69	0.837493	665.233	3943.7	0.815395	786.19	3914.27	0.825226	634.865	3469.8	0.844106	623.168	3915.67
cg01583716	0.538857	2858.41	3456.97	0.671169	1642.87	3557.34	0.582298	2427.62	3523.63	0.668216	1468.95	3159.88	0.638081	2025.39	3747.17	0.591299	2215.71	3350.31
cg01583753	0.568221	6190.91	8278.83	0.600983	5260.65	8073.99	0.506113	6947.81	7222.29	0.642993	4348.4	8011.86	0.472107	7338.17	6652.13	0.492161	8151.32	7996.59
cg01583866	0.821069	1485.01	7273.18	0.814137	1489.62	6963.02	0.804682	1462.87	6438.77	0.843962	1132.44	6665.9	0.824319	1345.58	6782.85	0.820788	1470.77	7194.1
cg01583878	0.808626	1344.81	6104.84	0.802187	1243.28	5447.36	0.809507	1108.45	5135.37	0.830306	1059	5670.9	0.805352	1180.54	5298.22	0.813893	1231.21	5821.72
cg01583915	0.533265	3985.54	4667.9	0.519103	3743.84	4149.22	0.477553	4453.19	4161.92	0.502588	4250.22	4395.49	0.500808	3911.02	4024.01	0.446171	4877.1	4009.61
cg01583940	0.41039	6079.31	4301.02	0.329569	6658.82	3322.49	0.327811	6757.28	3344.14	0.385202	5604.51	3574.16	0.378327	5736.96	3552.16	0.316152	7215.38	3382
cg01583969	0.0411499	3792.76	167.061	0.053	3771.03	216.647	0.0365896	3665.24	143.001	0.0382795	3808.79	155.582	0.0318466	3696.12	124.87	0.0105895	3231.24	35.6536
cg01584000	0.825822	869.79	4598.01	0.816928	907.123	4494.12	0.842149	782.295	4707.11	0.810577	879.124	4189.86	0.788607	981.092	4033.04	0.82661	730.611	3959.81
cg01584086	0.0320097	6570.01	220.565	0.0127894	4649.31	61.5277	0.508064	4177.89	4418.13	0.0170922	5344.44	94.6758	0.0228829	5890.06	140.28	0.0248735	4825.37	125.636
cg01584087	0.0713561	4473.47	351.421	0.0795988	4644.37	410.306	0.0588706	4778.54	305.168	0.0849168	4648.94	440.686	0.0609488	4693.37	311.112	0.0602295	4010.4	263.434
cg01584103	0.727956	1459.18	4172.17	0.673499	1529.17	3360.62	0.714126	1072.93	2930.03	0.729657	1199.89	3508.43	0.701164	1295.71	3274.79	0.663977	1368.1	2900.96
cg01584104	0.0990213	5225.2	585.261	0.146305	4627.89	810.259	0.103953	5016.7	593.603	0.0834902	5103.11	473.982	0.102564	5223.59	608.41	0.0942742	4173.55	444.821
cg01584139	0.874985	778.476	6148.52	0.847709	949.142	5839.93	0.845905	879.173	5375.2	0.849937	855.141	5409.79	0.857635	826.589	5581.97	0.842102	963.801	5673.45
cg01584348	0.853942	805.225	5292.47	0.828411	991.161	5267.98	0.860463	738.699	5171.87	0.869936	634.798	4914.7	0.833367	835.719	4679.71	0.846965	781.546	4878.88
cg01584389	0.841476	1017.37	5931.23	0.851924	915.362	5841.66	0.845299	895.32	5438.51		997.539	6206.99	0.868798	872.238	6437.99	0.834679	999.615	5551.77
cg01584401	0.101309	6321.89	723.933	0.0729932	6371.28	509.553	0.0838022	7261.05	673.296	0.0783698	6303.76	544.537	0.0818449	6379.56	577.591	0.0669405	7062.57	513.865
cg01584448	0.0905224	7081.92	714.833	0.0823782	6718.97	612.164	0.0604342	7355.51	479.549	0.0836254	6675.49	618.309	0.0861773	6982.11	667.873	0.057683	7544.87	467.973
cg01584457	0.766471	1737.73	6031.69	0.744138	1847.2	5663.15	0.775886	1500.81	5542.03	0.77446	1468.95	5387.48	0.742788	1672.84	5119.68	0.701817	2128.96	5246.17
cg01584464	0.795435	728.668	3222.21	0.763717	823.908	2986.26	0.766577	757.268	2815.33	0.772453	742.721	2860.78	0.755242	774.62	2698.79	0.788844	557.906	2457.83
cg01584473	0.84916	1722.06	10257.4	0.862857	1360.27	9187.55	0.862963	1509.69	10136.7	0.849263	1603.11	9595.42	0.828327	1851.22	9414.69	0.846438	1733.41	10105.8
cg01584634	0.0377145	6042.41	240.737	0.0217379	5165.08	116.995	0.0328427	6152.6	212.326	0.0250435	5181.06	135.653	0.0302277	5758.03	182.594	0.0239741	5894.23	147.236
cg01584797	0.857744	403.074	3033.31	0.840706	416.074	2723.68	0.818252	481.164	2616.47	0.831827	410.707	2526.09	0.833287	382.745	2412.92	0.827674	371.672	2265.42
cg01584932	0.539541	3195.99	3862.07	0.496313	3491.72	3539.14	0.529832	3450.49	4001.05	0.511724	3010.61	3259.98	0.491067	3151.85	3137.7	0.522469	3185.08	3594.22
cg01584939	0.840145	1524.67	8538.7	0.817507	1603.33	7630.3	0.813385	1671.16	7719.82	0.819075	1536.41	7408.23	0.828899	1471.99	7615.49	0.783471	2066.08	7837.56
cg01585036	0.111135	4179.23	535.034	0.120029	4004.19	559.815	0.0855322	4048.72	388.039	0.110093	4179.77	529.461	0.125606	3920.86	577.591	0.0998851	3796.31	432.371
cg01585069	0.329674	14029.2	6948.89	0.296654	13725.5	5831.26	0.277652	14746.5	5706.63	0.308507	12806.9	5758.34	0.307245	13394	5984.74	0.278406	15341.2	5957.55
cg01585094	0.97541	137.432	9418.27	0.97512	124.41	8795.22	0.971683	194.565	10107.7	0.974121	151.392	9462.76	0.981479	70.9308	9058.07	0.983698	83.5666	11077
cg01585096	0.71092	2511.6	6422.59	0.672551	2773.27	5901.46	0.642761	2981.44	5544.27	0.664703	2522.7	5199.33	0.677637	2624.44	5727.03	0.615794	3546.41	5844.36
cg01585180	0.786723	1965.56	7619.31	0.812275	1517.64	6999.42	0.789548	1699.41	6750.84	0.813087	1524.41	7066.31	0.776718	1830.15	6714.3	0.807609	1660.98	7392.18
cg01585293	0.113171	7652.07	989.266	0.109758	6956.96	870.053	0.0983396	7514.25	830.448	0.0824674	7078.98	645.243	0.0872476	7260.01	703.524	0.0833466	7406.33	682.512
cg01585297	0.825183	2389.85	11752.8	0.815977	2377.8	10986.8	0.824144	2478.48	12084	0.829717	2235.66	11380.6	0.815749	2455.89	11315.9	0.860683	1967.4	12772.2
cg01585322	0.00842583	11731.6	100.538	0.00927878	10984.3	103.812	0.00801546	12389.2	100.915	0.0083821	10894.2	92.9338	0.0145338	11042.7	164.335	0.00654372	13432.7	89.1377
cg01585333	0.566116	6148.48	8152.78	0.588751	5478.99	7986.96	0.596545	5870.04	8827.26	0.528848	5938.02	6777.42	0.562455	5670.25	7417.53	0.577302	6195.86	8598.6
cg01585348	0.677533	2793.84	6080.23	0.806377	1583.55	7011.46	0.765342	2068.36	7072.14	0.77234	1890.9	6754.19	0.79572	1646.86	6804.44	0.741208	1943.52	5852.84
cg01585372	0.135059	5354.33	851.686	0.113206	4563.63	595.345	0.088637	5574.56	551.894	0.118743	4702.15	647.052	0.107431	4795.9	589.281	0.0863031	5124.62	493.491
cg01585567	0.623918	1491.46	2640.23	0.661785	1308.37	2755.75	0.633698	1263.46	2358.77	0.641685	1125.7	2195.03	0.665728	1177.73	2544.7	0.607263	1267.03	2113.75
cg01585592	0.724123	2439.66	6666.08	0.706529	2729.61	6812.24	0.703978	2654.47	6550.49	0.666636	2942.4	6083.98	0.727697	2229.75	6225.98	0.703572	2915.28	7156.75
cg01585703	0.0750121	5878.23	484.806	0.0405292	5357.05	230.512	0.0340451	6028.27	215.991	0.052554	5564.04	314.179	0.0562604	5096.48	309.784	0.0354022	5975.41	222.976
cg01585717	0.902713	426.133	4881.91	0.881522	606.396	5255.85		375.405	5243.37	0.881678	549.359	4838.72	0.849596	710.01	4575.57	0.88915	629.535	5851.72
cg01585723	0.570862	4952.18	6720.68	0.373783	7032.88	4257.54	0.425679	6699.96	5040.04	0.393703	6823.14	4495.59	0.263578	8126.14	2944.28	0.521908	5701.63	6333.32
cg01585758	0.0454616	5883.77	284.987	0.0176675	5344.69	97.9243	0.0199558	5715.84	118.423	0.0264249	5809.86	160.406	0.0348057	6059.31	222.11	0.0130577	6016.79	80.928
cg01585784	0.0867315	5406.9	522.981	0.0886672	4904.72	486.93	0.0829311	6015.35	553.015	0.116195	5047.65	676.768	0.157567	5137.92	979.687	0.096452	5223.31	568.253
cg01585794	0.543654	3329.74	4085.91	0.583017	1918.06	2821.61	0.517309	3201.03	3537.78	0.523389	2195.94	2521.27	0.609372	2551.4	4136.13	0.516296	3291.73	3620.26
cg01585852	0.791413	1702.69	6839.69	0.670674	2634.86	5569.55	0.750155	1937.57	6117.76	0.708473	2173.45	5524.97	0.666551	2564.04	5325.32	0.721185	2244.36	6063.94
cg01585860	0.424293	5956.63	4463.71	0.324013	6386.93	3109.31	0.367249	6327.79	3730.69	0.393396	5947.76	3922.11	0.381037	6058.61	3791.27	0.28812	6695.67	2750.42
cg01585985	0.0298454	9524.34	296.079	0.0412447	8978.12	390.532	0.0271131	10039	282.563	0.0321878	9364.58	314.776	0.0286491	9091.08	271.082	0.0204823	10062.2	212.498
cg01586011	0.492171	2455.34	2476.55	0.534149	2033.4	2446.18	0.550666	1847.96	2387.25	0.544477	1855.68	2337.59	0.543868	1851.92	2327.37	0.528977	1668.15	1985.7
cg01586045	0.791803	1686.08	6792.74	0.769599	1788.7	6308.75	0.790103	1595.27	6381.42	0.809125	1334.8	6082.17	0.756207	1870.18	6111.2	0.787737	1803.45	7063.94
cg01586056	0.0640319	8742.17	604.915	0.0581387	8225.07	513.886	0.0644872	8716.65	607.754	0.0714356	7918.86	616.9	0.068904	7920.37	593.532	0.0467142	9092.84	450.48
cg01586072	0.987544	13.8355	9025.34	0.984276	46.1388	9147.85	0.984299	50.8613	9457.77	0.987604	14.9893	9161.47	0.988703	0	8751.87	0.990059	0	9959.54
cg01586116	0.293865	4536.19	1929.4	0.314723	4271.96	2007.88	0.239416	4007.55	1292.97	0.295256	4130.31	1772.31	0.307212	4352.76	1974.54	0.246546	3933.2	1319.75
cg01586208	0.391838	5516.31	3618.57	0.369771	4824.29	2889.2	0.428165	4812.88	3678.55	0.447435	4501.62	3726.13	0.394107	4831.68	3207.84	0.435821	4473.68	3533.1
cg01586332	0.601179	4197.68	6478.27	0.583115	4205.23	6021.91	0.5612	4677.62	6110.31	0.556513	4395.62	5641.35	0.591319	4014.96	5953.92	0.548665	5228.08	6477.07
cg01586432	0.631629	1949.88	3514.84	0.52645	2180.06	2534.77	0.521878	2585.04	2930.78	0.546157	2241.65	2817.96	0.536511	2623.03	3152.05	0.500627	2609.66	2716.46
cg01586506	0.569308	5940.03	7983.99	0.444256	8403.04	6797.24	0.501158	9136.46	9279.36	0.504147	7364.25	7589.09	0.485329	7899.3	7543.24	0.431635	10151.4	7785.22
cg01586524	0.0968282	11378.3	1230.58	0.0848108	10813	1011.31	0.0755706	11552.8	952.595	0.0746952	11695.4	952.185	0.0771345	10364.3	874.623	0.0729439	13155.8	1043.01
cg01586609	0.679814	2168.48	4816.39	0.723519	1750.8	4843.35	0.700854	1775.3	4393.56	0.747461	1340.05	4262.22	0.712198	1747.29	4571.31	0.719337	1735.8	4705.14
cg01586682	0.846531	623.519	3990.91	0.822144	677.252	3592.87	0.780662	829.12	3306.9	0.836783	588.331	3528.93	0.842322	577.278	3618.05	0.847281	544.376	3574.98
cg01586768	0.768976	2340.96	8124.87	0.688269	2710.66	6205.63	0.69998	2835.31	6848.4	0.698715	2645.61	6367.4	0.708341	2653.23	6686.67	0.678593	3125.39	6809.84
cg01586779	0.506819	8124.19	8451.63	0.494042	7854.31	7766.98	0.502112	8475.26	8648.03	0.500405	7550.87	7663.29	0.488829	7779.91	7535.52	0.486979	8940.83	8581.89
cg01586851	0.681136	2724.67	6033.87	0.612356	3148.15	5131.06	0.630776	3036.34	5358.07	0.596927	3067.57	4690.98	0.627223	2985.41	5191.42	0.594165	3556.75	5353.7
cg01586952	0.766996	2054.11	7090.83	0.763921	2009.51	6826.1	0.775325	1846.35	6716.58	0.765519	1936.62	6649.02	0.740037	2097.72	6256.27	0.769407	1861.55	6544.98
cg01586959	0.115802	3635.04	489.174	0.0798902	3792.45	337.969	0.102888	4010.78	471.456	0.0941667	3548.72	379.306	0.0899088	3960.89	401.179	0.077022	3643.5	312.393
cg01587049	0.856366	734.202	4973.63	0.877637	513.295	4398.79	0.881539	497.31	4444.95	0.852346	673.77	4466.65	0.85745	645.4	4483.64	0.889711	428.179	4260.89
cg01587064	0.840946	1534.82	8643.52	0.843729	1397.35	8084.39	0.846112	1350.65	7976.03	0.845601	1396.26	8194.58	0.816802	1598.4	7572.45	0.865243	1357.76	9359.92
cg01587095	0.0826939	6464.85	591.813	0.0707478	5909.89	457.558	0.0761085	6436.78	538.488	0.0728879	6097.66	487.249	0.0608343	5748.9	378.862	0.0648056	6604.94	464.629
cg01587190	0.0460905	3584.31	178.016	0.0404662	2791.4	121.938	0.0541122	3188.11	188.106	0.0600499	2926.66	193.362	0.060786	3589.38	238.777	0.0454579	3493.08	171.113
cg01587198	0.892711	642.888	6181.28	0.922045	420.193	6152.77	0.90029	478.742	5225.49	0.908336	452.678	5476.73	0.905175	452.974	5278.56	0.885406	582.578	5273.9
cg01587386	0.813371	1648.27	7619.31	0.880826	914.538	7498.57	0.691314	2804.64	6505.05	0.819959	1460.71	7107.92	0.815242	1438.28	6787.63	0.729406	2363.74	6641.19
cg01587390	0.665322	1818.02	3812.93	0.658714	1744.44	3559.94	0.674862	1657.92	3648.76	0.642206	1639.64	3122.49	0.664738	1512.79	3197.74	0.688999	1546.12	3646.85
cg01587454	0.910986	738.814	8584.56	0.909459	706.913	8105.19	0.892958	892.898	8282.88	0.926274	576.339	8497.31	0.910943	699.476	8177.68	0.908152	746.528	8370.1
cg01587550	0.00738078	4599.1	34.941	0	4364.13	0	0	4764.46	0	0	3894.37	0	0	3819.97	0	0	4269.38	0
cg01587630	0.0864503	2173.09	215.105	0.0695594	2311.06	180.25	0.0672479	2389.67	179.496	0.069592	2044.54	160.406	0.085962	2075.25	204.575	0.0540772	1721.47	104.131
cg01587662	0.794349	664.103	2951.42	0.879817	325.444	3114.51	0.881104	294.673	2924.82	0.835851	427.945	2688.31	0.823574	461.401	2620.68	0.867692	293.677	2581.77
cg01587682	0.413918	3264.25	2375.99	0.573645	2292.11	3218.5	0.500289	2914.43	3017.92	0.462104	2584.91	2306.59		2651.12	2976.16	0.515683	2478.35	2745.33
cg01587709	0.0759721	4409.83	370.791	0.0666124	4033.03	294.959	0.0787786	4374.88	382.671	0.0739965	3829.77	314.026	0.09193	3909.62	405.921	0.0508228	4552.39	249.108
cg01587771	0.054622	5172.62	304.642	0.0400858	4714.4	201.048	0.041033	5174.12	225.673	0.0452999	4538.77	220.106	0.0435066	4934.95	229.017	0.0343887	4842.09	176.004
cg01587896	0.095577	6131.88	658.568	0.0611419	5466.63	362.519	0.0686835	5942.7	445.642	0.0527265	5245.51	297.538	0.0502001	5002.38	269.677	0.0525528	5266.29	297.656
cg01588019	0.658106	3928.68	7754.71	0.646169	3494.08	6563.53	0.656268	3309.88	6510.27	0.626203	3386.62	5840.95	0.654395	3304.01	6445.43	0.653365	3333.33	6471.41
cg01588060	0.0310371	6513.22	211.83	0.0255402	5785.33	154.252	0.0157361	5956.14	96.8236	0.0107573	5667.28	62.7152	0.0176793	5834.36	106.804	0.00792118	6208.25	50.3678
cg01588224	0.460546	3861.02	3381.63	0.46453	3804.81	3387.49	0.484067	3372.99	3258.49	0.435496	3691.87	2925.3	0.470564	3705.26	3382.12	0.51359	3296.5	3586.3
cg01588250	0.840206	1130.82	6471.72	0.851782	868.399	5565.22	0.863728	846.881	6001.57	0.852145	815.419	5275.91	0.858923	784.452	5384.83	0.855761	937.537	6155.62
cg01588345	0.707838	3250.41	8117.22	0.671925	3766.91	7919.74	0.675743	3683	7883.67	0.706617	2877.2	7170.64	0.681603	3254.39	7180.84	0.659308	3934.79	7808.14
cg01588379	0.393892	8628.72	5672.54	0.469601	6953.78	6245.22	0.414204	7699.43	5514.81	0.453983	6927.31	5842.84	0.490615	6330.4	6193.45	0.339234	9179.59	4764.09
cg01588388	0.0398758	10100.8	423.659	0.042025	9540.03	422.894	0.0323686	10587.2	357.502	0.0391023	9058.05	372.673	0.0357215	9510.34	356.013	0.0273481	10909.8	309.564
cg01588435	0.00100998	5300.11	5.45953	0	4779.23	0	0	5037.06	0	0	4678.91	0	0	4870.47	0	0	5230.33	0
cg01588438	0.0740804	4226.28	346.134	0.0617041	3523.85	238.311	0.0688715	4008.35	303.877	0.0767802	3837.27	327.446	0.0727136	3809.89	306.596	0.0413673	3755.72	166.383
cg01588444	0.72215	3912.67	10429.2	0.758449	3149.8	10204.1	0.743651	3604.69	10747.1	0.755893	3522.49	11217.3	0.734742	3413.81	9732.97	0.763613	3500.24	11630.1
cg01588449	0.940722	338.491	6958.71	0.93859	333.636	6627.65	0.92758	406.659	6489.41	0.928998	382.321	6310.72	0.94761	254.523	6412.49	0.95878	185.059	6630.44
cg01588455	0.636611	3203.37	5787.1	0.579438	3283.27	4661.37	0.635383	2884.56	5200.91	0.602759	3174.74	4968.97	0.611499	3102.69	5041.04	0.573892	4063.72	5607.8
cg01588464	0.149152	1226.74	232.576	0.173065	926.896	214.913	0.0879599	1645.32	168.324	0.0768051	1059.74	96.4849	0.0915983	1212.14	132.309	0.132175	1037.02	173.175
cg01588475	0.775487	1473.02	5433.32	0.787341	1306.72	5208.19	0.802533	1054.36	4691.47	0.812109	972.058	4633.69	0.760693	1248.66	4287.04	0.80206	1087.16	4810.41
cg01588513	0.865825	912.219	6531.78		916.186	5826.06	0.848865	896.934	5599.38	0.822588	1236.62	6197.35	0.870529	819.566	6182.94	0.857823	876.255	5890.2
cg01588546	0.0861635	7404.21	707.555	0.0843507	7218.67	674.205	0.0769743	6857.34	580.197	0.0770265	6591.12	558.406	0.0758931	6104.83	509.577	0.0594569	7527.44	482.172
cg01588581	0.741175	2484.85	7402.03	0.797105	1727.73	7180.54	0.805387	1687.3	7396.57	0.740125	2219.17	6604.99	0.778522	1825.24	6767.44	0.779552	2059.72	7637.23
cg01588592	0.762201	2386.16	7968.73	0.768142	2044.12	7103.41	0.754987	2417.12	7756.31	0.795941	1780.73	7335.87	0.757587	2308.41	7526.76	0.763998	2285.74	7723.25
cg01588725	0.886992	603.227	5519.58	0.855215	724.215	4868.48	0.893906	496.503	5025.89	0.868481	593.577	4580.02	0.89309	463.508	4707.34	0.855595	773.588	5176
cg01588748	0.0480447	5949.25	305.303	0.0470482	5557.26	279.305	0.0439068	6176.01	288.214	0.0407802	5929.03	256.317	0.032118	5910.43	199.449	0.0241077	5441.38	136.89
cg01588776	0.0575908	4438.42	277.344	0.047101	3757.02	190.649	0.0411595	4272.35	187.689	0.0592205	4277.95	275.585	0.0519261	4585.92	256.648	0.0252561	4115.45	109.225
cg01588826	0.552212	3781.7	4786.91	0.623986	2802.93	4817.35	0.537829	3791.99	4529.11	0.57089	2761.03	3806.33	0.644737	2634.97	4963.46	0.525968	3689.66	4204.86
cg01588901	0.0325122	7667.62	261.029	0.0233736	7783.46	188.675	0.0132904	8530.97	116.254	0.0177357	7412.97	135.653	0.0192497	7306.57	145.373	0.0117908	8171.22	98.6881
cg01588993	0.862783	877.169	6144.15	0.819504	1118.87	5534.02	0.860048	805.707	5565.86	0.842205	971.308	5717.94	0.842049	943.871	5564.96	0.484288	4043.83	3891.34
cg01589054	0.529492	2186.93	2573.62	0.58594	2002.92	2975.86	0.578936	1642.09	2395.27	0.52752	2041.55	2391.02	0.537478	2072.44	2524.51	0.574166	1696	2421.61
cg01589094	0.874694	216.756	2211.11	0.90065	134.297	2124	0.891527	146.125	2022.87	0.888558	150.643	1998.44	0.881645	172.06	2026.62	0.875063	130.523	1614.6
cg01589129	0.0689925	6176.91	465.152	0.0529238	5606.82	318.904	0.0704358	5542.03	427.513	0.0536999	4937.01	285.837	0.0674976	5258.9	387.895	0.0381297	5938.87	239.388
cg01589153	0.856793	2139.89	13401	0.703484	4959.1	12002.7	0.763476	4010.78	13269.1	0.819991	2755.04	13005.5	0.839506	2237.48	12226.8	0.724016	5610.1	14979.9
cg01589157	0.91035	397.539	5052.25	0.922827	294.959	4722.9	0.908698	359.258	4570.82	0.913839	310.279	4351.47	0.90496	360.272	4382.68	0.91211	309.594	4250.7
cg01589255	0.0797488	7825.34	686.808	0.0581581	7618.68	476.623	0.050538	8743.3	470.712	0.0635441	6991.77	481.219	0.0626519	7388.74	500.544	0.0523376	7821.03	437.464
cg01589353	0.522827	4562.02	5108.06	0.386452	5323.27	3415.92	0.405786	5890.22	4090.7	0.422997	5233.52	3909.97	0.428677	5208.85	3983.36	0.368414	5757.34	3416.68
cg01589412	0.0622059	7144.64	480.552	0.0455326	6601.15	319.676	0.0487051	7043.07	365.717	0.0455105	6627.53	320.772	0.0664559	6411.16	463.508	0.0492262	6678.96	350.98
cg01589461	0.572813	4533.42	6212.94	0.513425	4928.62	5306.11	0.554671	4613.84	5871.23	0.548259	4271.96	5306.07	0.603503	3696.83	5779.1	0.524595	5130.19	5771.35
cg01589580	0.437585	5178.16	4106.66	0.395462	5142.01	3429.08	0.429578	4676.81	3597.37	0.44161	4699.15	3795.47	0.417716	4739.02	3471.39	0.417078	4690.07	3427.27
cg01589587	0.587166	2008.91	2999.46	0.737226	1066.96	3273.97	0.671983	1470.94	3218.27	0.681225	1610.6	3655.57	0.728554	1222.68	3550.03	0.653545	1667.35	3333.89
cg01589595	0.865441	902.995	6450.98	0.915694	458.093	6061.77	0.900681	557.859	5965.82	0.902867	516.382	5729.39	0.895333	572.362	5751.47	0.901976	584.966	6302.76
cg01589629	0.823649	1785.27	8805.12	0.74341	2744.48	8241.24	0.821376	1708.56	8316.4	0.822393	1711.4	8387.55	0.783911	1987.83	7574.05	0.708951	3232.59	8117.7
cg01589760	0.106821	6418.74	779.62	0.0925836	5989.81	621.343	0.105657	6639.41	796.188	0.0922917	6044.44	624.74	0.0981751	6333.2	700.336	0.0994152	7256.76	812.11
cg01589779	0.0780532	3356.49	292.631	0.0744156	3090.48	256.51	0.0783865	3735.48	326.221	0.0722187	3153.75	253.273	0.0491885	3289.5	175.35	0.0571007	3245.57	202.603
cg01589860	0.47837	4357.79	4088.09	0.479091	3509.68	3319.89	0.487529	4066.59	3963.81	0.526707	3459.59	3961.31	0.535134	3196.68	3794.99	0.461336	4199.77	3682.51
cg01589998	0.0945818	10823	1141.04	0.0767365	10159.6	852.721	0.0781248	11720.7	1001.75	0.112039	10213.7	1301.34	0.0763306	10895.2	908.631	0.0716332	12882	1001.7
cg01590049	0.904247	439.968	5099.2	0.889626	418.545	4179.55	0.904513	392.358	4663.92	0.894373	364.99	3937.19	0.87767	509.156	4370.46	0.883669	456.831	4229.76
cg01590076	0.983176	130.054	13444.4	0.981408	134.297	12367.7	0.981673	166.308	14264.6	0.983364	121.413	13087.9	0.988691	51.2668	13224	0.990839	37.406	14861.3
cg01590314	0.094093	8162.93	858.237	0.0733895	8160.81	654.273	0.0946454	8328.33	881.094	0.116164	7667.79	1020.93	0.0986155	7549.56	836.896	0.0743393	8476.04	688.737
cg01590338	0.89589	969.405	9202.43	0.874236	1197.96	9022.61	0.922165	712.865	9630.54	0.909188	771.201	8722.29	0.866444	1304.14	9109.34	0.934166	655.003	10713.2
cg01590342	0.820738	1011.83	5090.46	0.603924	2299.53	3658.73	0.737556	1477.4	4433.03	0.755884	1158.67	3897.39	0.721417	1513.42	4178.11	0.653541	2024.7	4007.92
cg01590359	0.925158	202.002	3733.22	0.943753	106.59	3466.35	0.944989	110.975	3624.18	0.934266	136.285	3358.28	0.937022	136.029	3511.78	0.948373	95.0763	3583.47
cg01590361	0.695497	1400.15	3426.4	0.739202	1120.52	3459.41	0.740473	1035.79	3240.61	0.754955	968.31	3291.34	0.705982	1121.55	2933.12	0.760588	1006.78	3516.12
cg01590416	0.0313546	4453.88	147.407	0.0276036	3715.92	108.323	0.0189748	4251.3	84.162	0.0267426	3850.35	108.546	0.0241266	3747.17	95.114	0.00878814	4240.51	38.4832
cg01590439	0.804461	1782.01	7742.7	0.77467	2003.74	7232.53	0.764005	2101.46	7126.96	0.763691	1954.61	6639.97	0.779793	1837.18	6859.9	0.793909	2035.05	8224.66
cg01590541	0.586287	3492.07	5090.46	0.585688	3125.08	4559.11	0.599858	3335.05	5149.52	0.585315	3052.57	4449.76	0.613349	2795.8	4593.63	0.590943	3366.54	5007.91
cg01590693	0.0124835	7780.15	99.6154	0.00988123	6999.92	70.8561	0.0135467	7718.8	107.374	0.0123184	7411.47	93.6833	0.013919	7114.15	101.831	0.000189742	8287.42	1.59174
cg01590699	0.903872	945.59	9831.52	0.91212	811.992	9465.73	0.916348	746.286	9270.48	0.939586	454.082	8617.31	0.916348	715.746	8935.93	0.930167	653.649	10038.5
cg01590753	0.0917284	9900.66	1009.99	0.0887938	9462.58	931.84	0.0811375	10706.7	954.254	0.0985481	9319.61	1029.77	0.107541	9720.32	1183.35	0.0580308	11061.8	687.634
cg01590787	0.709838	3286.39	8284.28	0.716763	2891.92	7571.37	0.696898	3246.24	7693.75	0.649408	3829.77	7279.18	0.739017	2781.75	8160.14	0.65881	4025.52	7966.03
cg01590844	0.016624	7484.07	128.209	0.00969354	7391.28	73.3278	0.0146739	7543.61	113.832	0.000207632	7117.68	1.49893	0.0130842	6627.46	89.1902	0.0142726	7320.43	107.443
cg01590848	0.267697	7385.38	2736.32	0.343809	6633.28	3527.88	0.286855	7443.51	3034.3	0.303115	6628.28	2926.51	0.253542	6728.59	2319.4	0.261207	7700.06	2757.78
cg01590866	0.935793	133.743	3406.74	0.946909	79.0952	3194.24	0.939947	106.567	3233.16	0.933443	110.171	2947.61	0.932107	112.366	2915.59	0.926217	154.399	3193.54
cg01590948	0.407851	8132.51	5670.26	0.381283	7684.89	4797.42	0.394651	8186.06	5402.01	0.333031	7792.36	3940.8	0.388547	7896.58	5081.42	0.388152	8985.84	5764
cg01591025	0.356469	4419.97	2503.74	0.46202	3408.51	3013.12	0.394888	3974.45	2658.92	0.345438	3954.18	2139.55	0.362325	4046.57	2356.06	0.412878	3762.88	2716.46
cg01591037	0.869428	611.528	4737.78	0.870852	593.214	4674.37	0.859369	574.006	4118.73	0.888849	440.686	4323.73	0.876436	519.691	4395.43	0.889055	410.67	4092.24
cg01591152	0.746005	2310.52	7079.91	0.744749	2197.36	6703.05	0.759494	2028.8	6722.53	0.742646	2197.43	6629.72	0.749177	2040.84	6394.42	0.715597	2573.85	6727.78
cg01591227	0.0329019	6447.33	222.749	0.0276827	6109.28	176.784	0.0280626	6452.12	189.178	0.0344173	5635.23	204.427	0.0389112	6239.1	256.648	0.0261445	6160.85	168.081
cg01591240	0.638863	2860.25	5236.78	0.625374	2713.13	4696.03	0.600608	2834.51	4412.92	0.632865	2527.2	4528.76	0.619957	2844.96	4804.05	0.561326	3092.76	4085.45
cg01591343	0.586465	946.346	1483.9	0.608272	980.45	1677.71	0.586167	921.154	1446.39	0.529973	1017.77	1260.33	0.923048	112.366	2547.35	0.918753	99.484	2255.8
cg01591369	0.926045	431.667	6657.35	0.92588	423.489	6539.26	0.924037	456.137	6764.99	0.911921	457.924	5776.43	0.910767	469.126	5808.86	0.910319	481.503	5902.65
cg01591405	0.689146	2891.61	6632.23	0.752059	1922.18	6133.7	0.699043	2579.39	6223.52	0.756434	1791.22	5873.52	0.750244	1913.73	6049.03	0.775467	1832.1	6672.88
cg01591416	0.0756386	7225.81	599.456	0.0645072	6912.59	483.555	0.054611	7416.86	434.216	0.0606884	6638.77	435.388	0.0592816	6847.98	437.843	0.0579603	7221.74	450.48
cg01591431	0.0155719	6955.55	111.606	0.0157222	6502.28	105.46	0.024127	7116.54	178.418	0.0109055	6765.43	75.6961	0.00315927	6769.32	21.7708	0.00541556	7208.21	39.7936
cg01591470	0.0528546	9916.34	558.953	0.0684056	9246.72	686.315	0.0722142	9919.56	779.873	0.0765391	9249.91	774.948	0.0660035	8893.73	635.568	0.0622764	10050.3	674.104
cg01591487	0.837921	1325.44	7369.27	0.861854	924.425	6391.08	0.83604	1098.77	6112.55	0.841947	1160.17	6712.94	0.850991	1048.51	6559.14	0.818218	1316.37	6375.2
cg01591579	0.927872	555.264	8429.49	0.949741	332.859	8179.76	0.925905	599.033	8735.22	0.933564	505.14	8503.44	0.944887	412.241	8782.07	0.963912	252.292	9409.6
cg01591591	0.275983	4142.34	1617.11	0.234267	4242.3	1328.48	0.237437	3842.04	1227.42	0.266392	3897.22	1451.49	0.264248	3844.31	1416.61	0.207092	3659.42	981.889
cg01591830	0.580378	2105.76	3050.78	0.495142	2539.28	2588.49	0.538681	2321.86	2827.99	0.53193	2185.44	2597.25	0.51942	2154.61	2436.83	0.479162	2425.82	2323.71
cg01591881	0.773397	4352.64	15196.9	0.830796	2911.69	14787.5	0.809986	3729.83	16325.7	0.757517	4406.86	14079.5	0.806414	3271.95	14046.4	0.855588	2844.45	17444.7
cg01591915	0.105163	5669.78	678.073	0.0899985	5989.81	602.278	0.0815505	7466.11	671.807	0.0932851	5966.5	624.137	0.0873117	6659.77	646.669	0.0647297	7431.06	521.222
cg01591925	0.783571	1430.59	5541.42	0.804906	1202.91	5375.44	0.795367	1156.09	4882.14	0.791176	1235.87	5061.24	0.806332	1014.8	4641.45	0.788595	1333.09	5345.77
cg01591938	0.166939	7354.02	1493.73	0.268275	6920	2573.76	0.125577	7751.9	1127.62	0.19026	6947.55	1655.92	0.214351	7006.69	1938.94	0.116837	7322.02	981.889
cg01591973	0.852664	761.873	4987.82	0.885474	476.219	4455.12	0.882783	419	3908.69	0.880191	497.646	4390.67	0.887063	517.584	4850.81	0.871029	485.482	3954.15
cg01592018	0.805949	783.088	3667.71	0.835707	688.787	4012.3	0.848262	547.364	3618.97	0.816203	726.982	3672.46	0.795961	832.91	3639.3	0.844898	564.273	3618.56
cg01592081	0.870892	790.467	6006.57	0.911045	476.219	5901.46	0.910578	465.825	5761.75	0.900018	532.121	5690.2	0.918041	391.173	5501.73	0.914064	428.975	5626.48
cg01592108	0.737248	1026.59	3161.07	0.784622	777.769	3197.7	0.726252	904.2	2664.14	0.725631	860.387	2539.97	0.746574	827.292	2731.74	0.772143	674.899	2625.92
cg01592198	0.437349	8581.28	6747.98	0.441749	7729.09	6195.23	0.443666	8127.97	6561.66	0.460162	7086.21	6125.59	0.435748	7476.28	5850.84	0.438979	7966.6	6311.82
cg01592257	0.875195	486.086	4109.93	0.878223	472.099	4125.82	0.860112	497.31	3672.59	0.865986	516.382	3983.02	0.859748	485.279	3587.76	0.886049	366.897	3630.44
cg01592258	0.877647	794.156	6413.85	0.895488	649.239	6419.67	0.873783	795.212	6197.45	0.891345	661.779	6249.21	0.863599	720.544	5195.14	0.882298	704.347	6029.42
cg01592263	0.805637	1233.2	5526.13	0.821911	1058.72	5347.71	0.779433	1330.47	5054.94	0.830845	950.323	5158.93	0.842947	838.528	5037.32	0.816967	1089.55	5309.56
cg01592312	0.885739	937.123	8039.7	0.866628	1071.08	7609.5	0.870498	1059.21	7792.06	0.867962	1023.02	7382.3	0.871487	944.573	7083.6	0.884089	950.271	8010.74
cg01592350	0.960657	118.985	5347.06	0.936629	291.663	5788.8	0.927744	312.433	5295.5	0.921478	343.255	5201.74	0.92159	349.738	5286	0.938107	246.72	5255.23
cg01592369	0.697123	1751.57	4261.71	0.717318	1793.65	4805.22	0.722395	951.832	2737.13	0.714969	1722.27	4570.97	0.626759	2042.24	3597.33	0.731664	677.287	2119.41
cg01592387	0.759201	2029.2	6713.03	0.777887	1556.36	5800.93	0.736067	1988.43	5824.31	0.73811	1913.39	5674.52	0.760791	1665.12	5613.85	0.763639	1703.17	5825.68
cg01592490	0.916459	249.961	3839.14	0.919032	216.688	3594.6	0.908208	238.967	3353.82	0.931181	162.634	3553.66	0.903824	261.25	3394.88	0.938142	85.1583	2808.14
cg01592526	0.0419299	6187.22	275.16	0.0398359	5685.79	240.044	0.0297301	5928.16	184.71	0.0221602	5514.57	127.24	0.0264842	5681.48	157.283	0.031106	6369.36	207.696
cg01592530	0.0547624	5726.96	337.586	0.0413115	5865.4	257.059	0.0467794	6266.43	312.433	0.0394201	5780.63	241.328	0.0399544	5451.84	231.052	0.0310707	6303.31	205.335
cg01592658	0.900179	619.829	6491.38	0.91273	495.169	6224.69	0.917686	469.861	6353.11	0.913417	421.2	5498.43	0.903343	526.714	5857.21	0.908779	518.909	6165.81
cg01592662	0.105877	8466.39	1014.38	0.0900319	8501.08	850.988	0.089129	8660.95	857.261	0.0854382	7930.1	750.17	0.0856303	8087.51	766.757	0.0710281	9655.52	745.896
cg01592682	0.653516	3611.98	7001.3	0.742427	2379.45	7146.74	0.704668	2807.06	6936.29	0.718902	2480.73	6600.17	0.706068	2626.55	6549.58	0.701677	2889.81	7032.25
cg01592687	0.439343	3883.16	3121.28	0.415363	4391.43	3190.99	0.454143	3916.32	3341.51	0.391657	4117.57	2715.32	0.455363	3731.94	3203.82	0.435584	3981.75	3150.06
cg01592801	0.156694	7951.71	1496.08	0.160717	7481.08	1451.73	0.160037	8336.41	1607.38	0.156473	7863.4	1477.2	0.148608	8256.76	1458.65	0.13299	8658.29	1343.43
cg01593134	0.801296	1194.54	5220.4	0.819133	1000.04	4982.01	0.818606	960.043	4783.83	0.837512	833.388	4810.98	0.820105	881.531	4474.61	0.868357	669.495	5075.83
cg01593190	0.0563645	7431.49	449.865	0.0655956	6812.9	485.289	0.04726	7752.71	389.529	0.0532779	6865.11	391.97	0.0557597	7134.51	427.216	0.0453262	7337.94	353.14
cg01593269	0.110777	8068.85	1017.66	0.113051	7949.89	1026.04	0.107444	7998.94	974.939	0.0856107	7474.43	709.164	0.0883341	7605.04	746.565	0.0973095	9008.48	981.889
cg01593340	0.0684768	8247.79	613.651	0.0831658	7561.83	695.003	0.0697	8648.03	655.421	0.0586134	8132.46	512.576	0.0597102	8025.01	515.953	0.0513062	8826.22	482.738
cg01593345	0.419821	2961.71	2215.48	0.405085	2758.44	1946.35	0.346485	3202.65	1751.02	0.368959	3081.8	1860.35	0.416577	2399.71	1784.85	0.339513	2842.86	1512.73
cg01593358	0.946344	130.054	4057.48	0.948967	121.938	4126.95	0.936416	139.667	3529.61	0.9474	119.165	3947.44	0.950041	96.213	3731.24	0.969969	20.6927	3898.18
cg01593378	0.789173	1088.39	4448.42	0.803633	870.871	3973.3	0.803488	848.495	3878.16	0.777863	986.297	3803.92	0.754452	1059.05	3561.19	0.774342	960.618	3639.5
cg01593385	0.803386	1081.93	4829.5	0.833324	798.367	4491.52	0.822777	865.449	4482.19	0.802287	938.332	4213.38	0.795353	928.42	3996.91	0.848065	626.351	4054.32
cg01593421	0.491073	2201.68	2220.93	0.517876	2133.92	2399.58	0.457278	2505.93	2195.66	0.459713	2097.76	1870	0.468665	2240.99	2064.88	0.46344	1996.05	1810.41
cg01593552	0.658905	3356.49	6677	0.689177	2791.4	6411.01	0.68523	2668.2	6026.15	0.680371	2469.49	5469.49	0.658161	2840.04	5660.61	0.65457	3025.11	5921.89
cg01593609	0.152709	6503.6	1190.18	0.10102	5992.28	684.604	0.108958	6587.75	817.787	0.108069	6280.53	773.085	0.0883996	5659.01	558.462	0.102642	6421.1	745.896
cg01593673	0.233375	9204.28	2832.4	0.216502	8379.97	2343.25	0.194589	9225.27	2253.01	0.17303	8586.63	1817.53	0.186584	8494.14	1971.36	0.170731	9897.47	2058.29
cg01593740	0.631812	4419.05	7754.71	0.657278	3635.08	7163.21	0.600473	4655.82	7147.81	0.627695	3955.68	6837.77	0.645622	3776.18	7061.81	0.588138	5109.5	7439.15
cg01593751	0	4724.35	0	0.00290677	4139.31	12.3586	0.00796449	4927.89	40.3661	0.000452596	4865.53	2.2484	0	4534.65	0	0	4552.39	0
cg01593787	0.867576	524.826	4093.55	0.863749	560.257	4185.61	0.861019	589.345	4270.66	0.8478	541.864	3575.37	0.85046	625.033	4123.38	0.865845	516.521	3979.05
cg01593808	0.794023	1406.61	5807.84	0.815774	1102.39	5324.31	0.768422	1672.77	5882.4	0.779127	1467.45	5529.19	0.781076	1467.07	5591	0.770578	1664.96	5928.12
cg01593834	0.173292	6874.39	1461.95	0.183974	6456.14	1478.09	0.179911	7024.51	1562.97	0.199007	6361.47	1605.36	0.201421	6420.99	1644.75	0.151348	7018	1269.42
cg01593857	0.861571	519.291	3854.43	0.900795	329.563	3900.51	0.900227	343.112	3998.07	0.891564	327.517	3515.07	0.909021	309.708	4093.62	0.902169	315.961	3835.87
cg01593886	0.135783	10838.7	1718.66	0.144909	9539.21	1633.52	0.123131	11420.4	1617.7	0.120791	9925.18	1377.32	0.149087	10523.7	1861.36	0.111363	12129.1	1532.54
cg01593969	0.678884	2613.06	5735.78	0.614248	2767.51	4566.05	0.653104	2698.07	5267.95	0.687287	2117.24	4873.09	0.635107	2684.84	4847.09	0.620435	3178.71	5359.36
cg01594125	0.211292	5031.5	1374.71	0.274012	4191.22	1619.65	0.328942	4101.19	2059.36	0.203318	4855.04	1264.56	0.261244	4263.57	1543.08	0.308994	4076.46	1867.57
cg01594214	0.14969	12191.8	2163.87	0.138403	11450.7	1855.44	0.147674	11963.7	2090.16	0.138939	11367.9	1850.43	0.142129	10709.1	1790.83	0.101959	12496.8	1430.18
cg01594233	0.0409517	3377.7	148.499	0.0339376	3057.52	110.923	0.0202921	3280.15	70.0109	0.0415087	3297.65	147.139	0.0333741	3239.64	115.306	0.0185709	2980.54	58.2908
cg01594260	0.0137035	4300.99	61.1467	0.501577	2498.91	2615.36	0.529308	1961.79	2318.55	0.884548	422.699	4004.73	0.0158272	3567.61	58.9813	0.0295239	3564.71	111.488
cg01594262	0.152565	7238.72	1321.2	0.139091	6695.9	1097.96	0.128766	7579.94	1135.07	0.139422	7065.22	1160.83	0.151649	6944.9	1259.33	0.120626	7610.93	1057.72
cg01594290	0.402325	4782.46	3286.64	0.458625	3771.85	3280.03	0.331589	5090.16	2574.76	0.468217	3482.02	3153.85	0.378143	4408.94	2741.83	0.449732	3876.69	3250.14
cg01594514	0.110991	10804.6	1361.41	0.0990101	9226.94	1024.94	0.104837	10226.3	1209.37	0.0901913	9781.28	979.552	0.110283	9662.03	1210.04	0.0734258	11751	939.129
cg01594538	0.343265	3164.63	1706.38	0.390385	2592.84	1724.44	0.300802	2953.18	1313.51	0.350096	2704.82	1510.92	0.326057	2922.21	1462.16	0.327472	2263.46	1150.83
cg01594662	0.771313	1001.69	3715.75	0.70308	1277.88	3262.7	0.714614	1026.11	2819.8	0.765938	887.368	3231.04	0.710483	1099.78	2944.28	0.76151	764.037	2758.91
cg01594675	0.753368	2377.86	7568.93		2117.44	6116.69	0.758805	1942.42	6425.47	0.749974	2179.45	6837.38	0.758054	1892.66	6243.31	0.806371	1692.02	7462.89
cg01594685	0.742831	2690.54	8060.44	0.761765	2119.09	7095.61	0.739273	2476.06	7304.22	0.756032	2132.98	6919.78	0.761693	1988.87	6676.57	0.735393	2763.27	7957.54
cg01594767	0.892009	428.9	4368.71	0.919111	280.953	4328.6	0.894598	360.873	3911.67	0.909301	271.307	3722.51	0.919694	245.8	3960.25	0.907912	301.635	3959.81
cg01594915	0.060089	5792.45	376.707	0.0353082	5724.51	213.18	0.0419112	5961.26	265.148	0.0417336	5507.83	244.227	0.0252252	5628.81	148.25	0.0280113	5712.77	167.515
cg01594949	0.4642	4971.55	4393.83	0.569588	3932.51	5336.44	0.540073	4483.86	5382.65	0.555732	3765.32	4835.1	0.56072	3633.62	4765.79	0.533516	4526.12	5290.88
cg01594981	0.917026	405.841	5590.56	0.917295	350.985	5001.94	0.911141	326.158	4369.72	0.927847	272.806	4794.09	0.918642	247.204	3920.39	0.897753	417.833	4546.68
cg01595162	0.0593411	6806.13	435.67	0.0589112	6032.65	383.898	0.0418821	6868.69	304.622	0.0456779	6514.36	316.591	0.0676166	6113.39	450.596	0.0478743	6529.33	333.333
cg01595178	0.723928	2203.53	6040.42	0.745196	1901.58	5853.79	0.762157	1665.51	5657.48	0.741003	2022.06	6071.31	0.762382	1814	6140.96	0.744423	1864.73	5722.69
cg01595204	0.912428	902.995	10450.4	0.906281	916.186	9826.75	0.920267	885.632	11376	0.921406	759.959	10081.8	0.922327	721.246	9751.93	0.930802	802.239	12136.2
cg01595262	0.807103	1494.23	6670.45	0.820472	1188.08	5886.72	0.812751	1336.92	6236.93	0.823184	1223.13	6159.96	0.795671	1403.87	5856.15	0.804247	1504.2	6590.82
cg01595325	0.671878	2864.86	6070.99	0.622525	3057.52	5207.32	0.598608	3427.89	5261.24	0.595821	3269.92	4967.77	0.628835	3045.11	5328.51	0.643755	3059.33	5709.1
cg01595366	0.331133	9136.95	4572.9	0.317822	9412.32	4431.73	0.313479	10525	4851.6	0.323813	9403.55	4551.07	0.280518	9137.43	3601.58	0.275521	11537	4425.57
cg01595397	0.631301	2207.22	3950.51	0.561849	2537.64	3382.29	0.585511	2338	3443.94	0.553613	2560.18	3299.18	0.610951	2208.69	3625.49	0.573287	2312.01	3240.52
cg01595484	0.0347462	6027.32	220.565	0.0188144	5413.57	105.724	0.0161823	5831.76	97.5684	0.018545	5357.32	103.118	0.0176036	5237.64	95.6453	0.0151805	5810.97	91.1147
cg01595505	0.741619	2615.83	7795.11	0.783969	1941.95	7410.18	0.764464	2217.71	7522.45	0.798334	1718.53	7198.98	0.780295	1894.06	7082	0.739762	2787.14	8207.12
cg01595558	0.720236	1917.6	5194.19	0.72538	1689.01	4725.5	0.687477	1906.09	4412.92	0.728549	1591.87	4540.82	0.699007	1903.19	4652.08	0.735172	1761.27	5166.94
cg01595640	0.256814	3821.36	1355.05	0.166486	4034.68	825.857	0.167371	4449.96	914.61	0.192007	4005.9	975.704	0.183645	4043.05	932.01	0.133571	4536.47	714.77
cg01595666	0.570753	5152.33	6983.83	0.470062	6070.55	5473.36	0.462606	6342.32	5545.76	0.545663	4556	5591.9	0.5184	5108.42	5606.41	0.416503	7454.93	5392.75
cg01595717	0.349034	4665.32	2555.06	0.311441	4323.87	2000.95	0.314804	4325.63	2033.3	0.28603	4263.71	1748.19	0.277109	4321.86	1695.05	0.286109	4606.51	1886.24
cg01595746	0.591739	4182	6206.39	0.608415	3949.81	6292.29	0.549805	4420.89	5521.18	0.56056	4191.01	5473.71	0.586366	3948.95	5739.78	0.60202	4261.9	6598.18
cg01595804	0.949119	309.915	7646.4	0.950659	325.444	8197.06	0.950929	312.433	7992.49	0.927071	372.485	6006.22	0.941218	354.654	7279.88	0.955288	245.129	7373.76
cg01595830	0.906932	527.593	6115.76	0.885878	665.718	5943.92	0.905509	506.998	5816.86	0.900892	508.138	5527.98	0.885412	581.492	5265.81	0.892511	606.455	5865.86
cg01595870	0.412054	4759.4	3405.65	0.393016	4577.63	3028.72	0.377306	4307.87	2670.84	0.386121	4457.82	2866.81	0.390149	3998.11	2621.74	0.379563	4285.77	2683.07
cg01595951	0.497973	4096.22	4162.34	0.572129	3054.23	4217.68	0.567518	3273.69	4427.07	0.539799	3613.93	4356.29	0.583589	2936.95	4256.22	0.541882	3126.19	3816.07
cg01595997	0.965801	142.967	6861.47	0.963047	159.014	6750.28	0.952928	252.692	7139.95	0.965473	142.399	6778.17	0.95327	207.876	6280.53	0.969641	130.523	7362.61
cg01596171	0.935228	104.227	2948.8	0.948508	49.4345	2752.68	0.943458	63.7784	2732.78	0.941901	66.7025	2702.57	0.902706	196.64	2752.25	0.949662	50.1399	2832.51
cg01596289	0.524488	2391.69	2748.33	0.35666	3468.65	1978.42	0.39697	3115.45	2116.71	0.371438	3008.36	1836.83	0.373466	2962.94	1825.76	0.322616	2687.66	1327.67
cg01596292	0.710966	2057.8	5307.75	0.543708	3183.58	3912.64	0.610361	2569.7	4182.03	0.610564	2620.88	4265.84	0.616149	2455.89	4102.65	0.563475	2826.94	3778.15
cg01596349	0.297356	3140.65	1371.43	0.313933	3314.58	1562.46	0.291639	3114.65	1323.5	0.215185	3414.57	963.643	0.292326	3052.83	1302.37	0.221423	3688.87	1077.53
cg01596495	0.857833	725.901	4983.46	0.847161	700.322	4436.06	0.843227	680.572	4198.42	0.878466	480.408	4195.28	0.85616	633.461	4365.68	0.840659	758.466	4529.14
cg01596520	0.759649	1996	6624.59	0.754236	1955.96	6309.62	0.768645	1717.17	6037.32	0.718397	1994.33	5342.85	0.747489	1773.27	5545.3	0.762502	2020.72	6808.7
cg01596642	0.102179	5042.57	585.261	0.06409	4594.94	321.504	0.0612972	5237.9	348.565	0.0655937	4779.35	342.521	0.0705818	4951.81	383.644	0.0529281	4861.98	277.306
cg01596674	0.497889	6554.32	6598.38	0.521276	6036.77	6682.25	0.485503	6931.66	6635.39	0.496431	6357.72	6366.19	0.489301	6410.46	6237.67	0.449019	8227.73	6786.63
cg01596834	0.117648	4117.44	562.331	0.136672	4153.32	673.338	0.109451	4517.77	567.535	0.121369	3977.42	563.231	0.104098	4335.91	515.422	0.0907804	4440.17	453.31
cg01596854	0.857897	805.225	5464.99	0.821541	974.683	4947.34	0.84449	803.285	4905.23	0.852723	718.738	4740.42	0.852571	773.918	5053.79	0.827952	1011.55	5349.17
cg01596870	0.277724	4733.58	1858.57	0.302332	4234.89	1878.51	0.348693	4910.94	2682.73	0.364569	3907.72	2299.36	0.306489	3809.19	1727.62	0.296951	4578.65	1976.15
cg01596892	0.069202	9710.66	729.393	0.0629853	8769.68	596.212	0.052075	9878.39	548.17	0.0529241	8684.06	490.867	0.0534869	9209.06	526.049	0.0510905	10495.2	570.457
cg01596901	0.0843573	8528.19	794.907	0.0617499	8142.68	542.483	0.0720928	8748.14	687.447	0.0712812	8621.11	669.364	0.0652087	8164.76	576.529	0.0485028	9658.7	497.452
cg01596963	0.292074	7728.49	3229.86	0.278348	7309.71	2858	0.269932	8507.56	3182.52	0.263776	7950.34	2884.3	0.263758	7864.89	2853.42	0.237605	9898.26	3116.01
cg01596986	0.0443651	4298.22	204.186	0.0467655	4580.93	229.645	0.0321037	4143.98	140.767	0.0358893	4549.26	173.07	0.0390077	4795.9	198.73	0.0398526	4004.03	170.345
cg01596995	0.964838	0	2743.96	0.955176	0	2130.94	0.956757	2.23439	2261.95	0.958448	0	2306.59	0.957162	0	2234.38	0.939913	31.6921	2059.99
cg01597066	0.0179744	8788.75	162.694	0.0121352	8153.71	101.391	0.00481357	8831.05	43.1982	0.0081775	8018.5	66.9364	0.00109078	8172.36	9.03317	0.00973609	9109.78	90.5488
cg01597097	0.0426844	6683.46	302.458	0.0241599	6375.4	160.319	0.0358727	6645.87	250.996	0.031702	6917.57	229.755	0.0401622	6427.31	273.12	0.0333744	6472.83	226.938
cg01597125	0.113713	5508.36	719.566	0.0730484	5618.23	450.625	0.0770028	5247.59	446.133	0.0844665	5423.14	509.561	0.0861951	5274.16	506.92	0.082749	5508.23	505.942
cg01597135	0.704547	552.497	1555.96	0.768513	315.557	1379.61	0.798844	259.15	1426.29	0.75622	292.292	1216.92	0.725057	398.898	1315.65	0.749923	227.619	982.455
cg01597149	0.667009	4293.61	8800.76	0.652856	3991.83	7695.29	0.630544	4929.51	8583.78	0.638816	3962.43	7185.11	0.64606	3984.76	7456.08	0.600078	4970.22	7607.8
cg01597172	0.139487	5666.09	934.671	0.114126	5644.59	740.065	0.127324	5142.64	764.906	0.122096	5406.65	765.849	0.129498	4811.35	730.624	0.116938	5408.75	729.484
cg01597222	0.092471	7431.49	767.408	0.0760931	7192.72	600.629	0.0696314	8195.12	620.83	0.0640423	7534.38	522.378	0.0665256	7458.27	538.652	0.0629906	8199.07	557.906
cg01597255	0.052255	1539.43	90.3918	0.027044	1974.91	57.6735	0.00645424	2136.98	14.5318	0.00786649	1790.47	14.9893	0.0204669	1479.71	33.0074	0.040706	1212.91	55.711
cg01597342	0.44398	3001.38	2476.44	0.498199	2315.18	2397.84	0.496347	2220.94	2287.27	0.450747	2628.38	2239.05	0.475651	2542.97	2397.51	0.410415	2683.68	1937.74
cg01597373	0.307906	8489.45	3821.36	0.271417	8109.73	3058.35	0.274371	8920.91	3410.93	0.280341	7870.89	3105.04	0.272255	8084.7	3061.96	0.273472	9146.16	3480.35
cg01597387	0.569463	5502.83	7410.76	0.628386	4038.8	6998.56	0.676098	3688.65	7908.25	0.621948	3915.96	6606.8	0.683403	3257.9	7248.32	0.547833	5721.52	7053.19
cg01597398	0.690565	2557.72	5931.23	0.642166	2602.72	4850.29	0.643374	2744.09	5130.9	0.664629	2535.44	5222.85	0.632043	2611.09	4656.86	0.603055	3355.4	5249.57
cg01597400	0.844608	875.324	5301.2	0.845488	771.178	4767.09	0.854603	665.233	4497.83	0.836721	1164.67	6480.77	0.858981	967.046	6499.63	0.85073	796.668	5110.35
cg01597480	0.435098	2293	1843.14	0.434071	2311.06	1849.3	0.399072	2300.06	1593.87	0.419545	2099.25	1589.59	0.49403	1995.19	2045.75	0.408667	1758.88	1284.66
cg01597553	0.408115	7683.3	5366.71	0.397065	7355.85	4910.08	0.358456	8092.59	4577.52	0.343775	7382.24	3919.7	0.346162	7385.23	3962.9	0.396134	7735.08	5139.78
cg01597604	0.0987235	10737.2	1187.08	0.0760167	9744.36	809.902	0.0796879	10920.6	954.254	0.0939325	10447.6	1093.47	0.0859294	10627.7	1008.48	0.0387609	13005.4	528.459
cg01597629	0.422382	5845.95	4347.97	0.451838	5317.5	4465.52	0.446298	4923.05	4048.72	0.456248	4932.24	4222.42	0.456998	5086.65	4365.15	0.495411	3910.12	3937.18
cg01597632	0.0663201	7294.06	525.206	0.0444317	6609.39	311.971	0.0651307	6827.52	482.628	0.0623078	6851.62	461.921	0.060238	7112.04	462.286	0.0348919	5535.29	203.735
cg01597641	0.133351	2646.26	422.567	0.109855	2498.09	320.637	0.112738	3135.64	411.128	0.124094	2628.38	386.543	0.0927763	2316.14	247.084	0.099513	2665.38	305.602
cg01597685	0.896122	374.524	4093.55	0.906801	278.174	3679.53	0.895873	332.924	3724.73	0.919952	182.718	3249.13	0.892425	310.316	3403.91	0.890829	322.58	3448.21
cg01597709	0.926518	631.82	9227.34	0.934703	530.597	9026.74	0.942178	454.522	9035.55	0.951374	355.996	8921.65	0.938107	495.813	9030.68	0.944731	495.828	10184.8
cg01597727	0.716755	2863.94	7500.3	0.723209	2522.81	6852.97	0.697918	2772.34	6636.14	0.675612	2889.19	6225.69	0.727684	2335.1	6507.07	0.664653	3341.87	6821.72
cg01597741	0.070419	4368.32	338.491	0.032474	4599.05	157.719	0.0532705	4612.23	265.148	0.0435208	4194.01	195.382	0.0458219	4635.78	227.423	0.0432295	4409.13	203.735
cg01597784	0.582466	3527.12	5059.89	0.559107	3584	4671.77	0.544501	3547.37	4360.04	0.55052	2779.77	3527.13	0.557461	3189.78	4144.1	0.535238	3584.61	4243.34
cg01597882	0.636016	2158.33	3946.15	0.455761	3030.33	2621.43	0.502052	2969.33	3094.63	0.583968	2222.92	3260.59	0.518913	2651.83	2968.19	0.450314	3005.21	2543.86
cg01597891	0.116793	11055.5	1475.16	0.10254	10017.9	1156.03	0.103137	11719.9	1359.25	0.0862328	10775.8	1026.36	0.106979	10643.1	1286.96	0.0848699	13538.6	1264.85
cg01597947	0.871002	664.103	5159.25	0.899513	464.684	5054.8	0.867735	588.538	4517.19	0.871416	594.327	4705.45	0.881265	515.477	4568.13	0.904064	362.122	4354.83
cg01597963	0.866935	1008.14	7219.68	0.884568	737.398	6417.07	0.888852	763.726	6907.24	0.880529	729.98	6117.14	0.880144	700.88	5881.12	0.897771	670.92	6770.22
cg01598007	0.636921	3589.84	6472.81	0.638393	3133.32	5708.21	0.643751	3024.23	5645.56	0.671992	2746.04	5830.7	0.654115	3096.37	6044.78	0.619369	3614.05	6043.57
cg01598009	0.791745	1028.44	4290.1	0.82606	919.481	4841.62	0.827816	830.734	4474.74	0.788962	1017.02	4175.99	0.791209	1068.17	4426.78	0.829228	775.975	4253.53
cg01598046	0.07092	6580.15	509.92	0.0686028	6135.64	459.291	0.0628132	6800.88	462.519	0.068077	6380.2	473.379	0.0726162	6272.1	498.95	0.0554926	6700.45	399.547
cg01598082	0.0492394	5929.88	312.285	0.0312421	5865.4	192.382	0.0380754	5958.84	239.825	0.0421595	5393.91	241.815	0.0490958	5755.93	302.346	0.0325849	6032.71	206.565
cg01598144	0.450209	4502.98	3769.26	0.392286	4390.6	2898.73	0.428533	4385.37	3363.5	0.415372	4304.18	3129.13	0.432244	4151.91	3237.06	0.374896	4899.39	2998.3
cg01598160	0.431898	3002.3	2358.51	0.619051	2068.83	3524.41	0.625386	1963.41	3444.68	0.372241	2949.9	1808.49	0.658685	1634.92	3348.12	0.639171	1659.39	3116.58
cg01598222	0.105222	3818.39	460.784	0.128342	3307.76	501.754	0.0742473	3948.91	324.731	0.0819874	3424.61	314.782	0.0793414	3506.99	310.847	0.0656572	3451.61	249.575
cg01598250	0.131634	11619	1776.47	0.151767	11112.9	2006.22	0.155774	11192.7	2083.7	0.148547	10931.7	1924.63	0.149409	10523	1865.97	0.149003	11995.4	2117.82
cg01598327	0.923727	487.931	7120.31	0.930001	393.828	6560.93	0.925839	423.037	6529.63	0.919483	455.675	6345.69	0.937042	354.654	6766.91	0.927506	406.691	6482.73
cg01598357	0.140256	6198.29	1027.48	0.150028	5109.05	919.448	0.12375	5980.64	858.75	0.107661	5208.04	640.419	0.120191	5341.58	743.377	0.122814	5829.76	830.219
cg01598367	0.869798	632.742	4895.01	0.88326	463.86	4266.21	0.878259	432.724	3843.15	0.878707	535.119	4601.12	0.857172	653.827	4524.02	0.87248	532.438	4327.1
cg01598371	0.346631	1661.18	934.356	0.494928	1351.21	1422.07	0.401033	1516.96	1082.62	0.492979	1426.98	1484.69	0.459247	1625.79	1465.67	0.40494	1351.39	987.677
cg01598421	0.804815	1480.4	6516.51	0.91663	539.66	7032.88	0.873799	939.723	7198.89	0.884478	795.183	6853.87	0.88136	792.88	6633.08	0.900121	631.127	6589.02
cg01598596	0.240291	3638.73	1182.53	0.265723	3372.26	1256.55	0.228924	3517.5	1074	0.25315	3319.39	1159.03	0.218028	3591.48	1029.25	0.179018	3754.13	840.406
cg01598642	0.85686	1151.11	7489.38	0.894146	645.944	6300.95	0.895349	637.784	6312.15	0.881862	702.999	5994.12	0.868184	865.215	6357.23	0.875123	875.459	6835.87
cg01598675	0.75501	2516.21	8062.63	0.702932	2900.16	7099.08	0.724488	2778.8	7570.11	0.729371	2622.38	7337.07	0.717176	2731.19	7179.24	0.686753	3432.6	7744.75
cg01598733	0.910144	645.655	7552.71	0.906317	618.755	6953.49	0.908353	688.645	7816.64	0.907491	571.093	6583.29	0.904953	681.216	7438.02	0.891621	890.581	8149.39
cg01598741	0.894276	300.691	3389.27	0.894322	313.085	3495.81	0.904247	232.509	3140.06	0.912402	207.602	3203.9	0.871044	330.074	2904.96	0.895011	160.766	2222.97
cg01598742	0.59396	12155.9	17928	0.62055	10938.2	18051.8	0.561445	13231.2	17066.8	0.588868	11814.6	17065.3	0.586854	11329.3	16234.7	0.582802	13981.9	19671.6
cg01598983	0.844452	695.463	4318.48	0.803822	866.751	3961.17	0.794471	871.1	3753.78	0.801272	836.404	3775.57	0.817098	703.689	3590.42	0.798883	799.851	3574.41
cg01599041	0.0803817	6759.09	599.537	0.0630244	6673.65	455.621	0.0690058	6500.56	489.237	0.0585276	6832.13	430.943	0.0522217	6515.1	364.486	0.0521081	6472.83	361.326
cg01599094	0.974015	92.8119	7227.32	0.983015	23.3978	7141.54	0.986615	0	7371.25	0.97927	41.6091	6689.42	0.982545	20.7232	6795.6	0.979904	51.4996	7387.09
cg01599099	0.534446	3776.9	4450.61	0.460645	4421.33	3861.51	0.496009	3863.26	3900.5	0.497964	3679.69	3749.04	0.502277	3779.05	3914.55	0.39447	4614.59	3071.3
cg01599167	0.288272	3655.33	1521.02	0.212139	3218.18	893.451	0.23164	3385.91	1050.91	0.228943	3431.8	1048.67	0.218004	3630.11	1039.88	0.203511	2965.42	783.247
cg01599189	0.144169	8261.62	1408.56	0.128894	8620.55	1290.35	0.118149	9255.94	1253.49	0.125167	8430.74	1220.53	0.136213	7953.38	1269.96	0.103888	9384.92	1099.6
cg01599460	0.907274	601.382	6862.62	0.910306	542.955	6525.4	0.906416	564.318	6434.3	0.900981	602.571	6392.73	0.907996	526.011	6178.16	0.907304	590.537	6758.9
cg01599633	0.484042	2466.4	2407.65	0.605866	1870.27	3028.72	0.514564	2138.59	2372.92	0.558314	1851.18	2466.39	0.614896	1798.55	3031.43	0.554869	1650.64	2182.23
cg01599709	0.0740348	6632.73	538.309	0.0596707	6345.74	409.029	0.0746133	6837.21	559.342	0.0614314	5916.28	393.779	0.0743728	6222.24	507.983	0.0534093	6700.45	383.701
cg01599714	0.947092	276.709	6743.41	0.95201	257.883	7099.61	0.961789	171.152	6825.1	0.916551	472.164	6284.27	0.952064	212.792	6212.41	0.95563	175.888	5941.98
cg01599742	0.66287	867.945	1903.19	0.679932	579.207	1442.87	0.666692	602.262	1404.69	0.627239	812.421	1535.32	0.650773	760.574	1603.65	0.615689	443.301	870.4
cg01599904	0.0729042	5912.36	472.795	0.0565222	5338.92	325.837	0.0555082	6274.51	374.633	0.0593419	5797.87	372.07	0.0553489	5722.22	341.135	0.0470642	5594.98	281.267
cg01599925	0.593205	5265.78	7824.59	0.449666	7159.76	5931.79	0.490823	6198.62	6071.58	0.51518	5847.33	6319.76	0.51774	5949.76	6494.85	0.424329	8498.32	6337.85
cg01599957	0.917145	387.393	5395.1	0.908192	395.476	4901.41	0.910104	378.634	4845.65	0.902819	446.682	5078.72	0.918108	349.738	5042.1	0.919461	315.165	4739.66
cg01600100	0.11906	9072.38	1239.66	0.137147	8515.09	1369.34	0.0946827	8970.15	948.603	0.120028	7966.07	1100.22	0.121201	7746.9	1082.22	0.0988483	9281.46	1029.06
cg01600123	0.117958	4396.91	601.382	0.101976	4042.92	470.451	0.0744404	4226.33	347.956	0.0938245	3808.79	404.712	0.0982445	3774.08	422.073	0.0448564	3865.55	186.234
cg01600189	0.197937	9695.9	2417.48	0.264635	8147.62	2968.06	0.309774	8164.44	3709.09	0.283697	8606.12	3448.13	0.374806	6458.91	3932.09	0.213573	8704.45	2391.05
cg01600222	0.332179	2971.07	1527.58	0.285073	3046.92	1254.82	0.272487	3344.14	1289.99	0.339673	2729.92	1455.72	0.369554	2603.15	1584.52	0.357382	2558	1478.21
cg01600263	0.0267005	8103.9	225.057	0.0247743	7943.3	204.329	0.0210407	8802.23	191.335	0.0178581	7772.71	143.148	0.0177509	7711.09	141.159	0.010351	8726.74	92.3212
cg01600352	0.903114	437.201	5007.48	0.845721	686.315	4310.4	0.872623	536.869	4363.02	0.900677	424.947	4760.32	0.891784	433.31	4394.9	0.872387	486.278	4007.92
cg01600516	0.266666	128.209	82.9848	0.0330413	204.329	10.399	0.125772	174.381	39.4742	0.915877	520.13	6751.53	0.907173	538.652	6241.39	0.0494604	106.647	10.7527
cg01600529	0.842568	1425.05	8161.99	0.857078	1151	7502.04	0.838624	1328.04	7421.15	0.844583	1203.64	7084.4	0.847126	1290.8	7706.89	0.839508	1290.9	7275.6
cg01600545	0.0222034	6920.5	159.418	0.00379459	6042.71	23.3978	0.0107559	6681.57	73.7349	0.00875751	5292.2	47.6394	0.00404923	5911.94	24.4427	0.00942547	6561.39	63.3842
cg01600621	0.0311814	6447.7	210.738	0.0234141	5321.71	129.988	0.0179083	5699.93	105.761	0.0261133	5230.09	142.918	0.0324709	4871.53	166.848	0.0279829	5659.87	165.817
cg01600661	0.561954	2948.8	3911.2	0.602526	2087.78	3316.43	0.624709	1805.17	3171.34	0.598673	1711.03	2701.58	0.597976	2014.86	3145.67	0.586841	1894.97	2833.61
cg01600782	0.0579696	7778.3	484.806	0.0304757	7040.29	224.446	0.0432176	7864.12	359.737	0.0263006	7133.42	195.382	0.030361	7383.82	234.331	0.0407131	8340.74	358.234
cg01600817	0.801104	1453.65	6257.71	0.853922	904.651	5872.86	0.823723	1085.04	5537.56	0.793412	1354.29	5585.27	0.796557	1273.94	5379.52	0.803744	1282.15	5660.43
cg01600921	0.820198	539.583	2917.57	0.869415	313.909	2755.75	0.835981	430.303	2702.87	0.832886	422.699	2605.09	0.849069	386.257	2735.46	0.901181	165.541	2421.61
cg01601016	0.0486934	5147.72	268.609	0.0544246	5305.14	311.105	0.0257413	5706.96	153.428	0.0377265	5883.31	234.579	0.034459	5572.63	202.449	0.00771427	4995.69	39.6151
cg01601050	0.0432344	5336.8	245.679	0.0405178	4681.44	201.915	0.045942	5653.67	277.064	0.0521932	4904.51	275.585	0.034005	4926.53	176.944	0.0441359	4912.92	231.465
cg01601155	0.0988567	3503.14	395.27	0.0581099	3200.88	203.648	0.0716569	3547.37	281.533	0.0691584	3073.56	235.785	0.0412312	3236.13	143.468	0.0608918	3399.97	226.938
cg01601299	0.478483	5666.09	5290.28	0.428134	5604.22	4270.54	0.424194	5702.11	4274.39	0.446775	5091.12	4192.27	0.411368	5643.56	4013.91	0.361967	6960.7	4005.65
cg01601306	0.0216356	7207.67	161.602	0.0215153	6521.06	145.587	0.0119044	7071.1	86.3964	0.0140309	6595.35	95.2789	0.0131851	6939.07	94.0512	0.00399395	7238.81	29.4284
cg01601439	0.0123326	7595.29	96.0877	0.00455706	6525.4	30.3305	0	6779.88	0	0.00620639	6755.75	42.8152	0	6169.12	0	0	6629.87	0
cg01601443	0.824526	1569.87	7846.43	0.833131	1396.52	7471.71	0.83131	1375.68	7272.19	0.820836	1441.97	7064.5	0.84848	1131.38	6895.5	0.861728	1202.56	8117.7
cg01601470	0.94167	235.203	5411.52	0.911475	326.267	4388.96	0.926711	277.719	4776.12	0.947067	167.88	4792.84	0.938659	218.411	4872.45	0.940171	237.966	5310.85
cg01601476	0.403092	9370.31	6395.29	0.425807	8809.22	6606.86	0.433713	8456.69	6553.47	0.385382	8329.57	5285.56	0.393686	8240.61	5415.65	0.408734	9610.16	6712.5
cg01601518	0.125921	8002.44	1167.25	0.104794	7643.39	906.45	0.0637871	5540.65	384.315	0.120222	7375.5	1021.53	0.0869985	7244.07	699.805	0.100524	8468.08	957.554
cg01601573	0.450634	5641.18	4709.39	0.44573	5213.69	4273.14	0.380152	6014.55	3750.05	0.461653	5273.24	4607.76	0.413315	5163.9	3708.38	0.392366	6097.18	4001.69
cg01601628	0.480208	6353.25	5961.8	0.512869	5455.92	5849.46	0.455107	6619.23	5612.04	0.514268	5067.14	5470.69	0.470348	6044.56	5456.56	0.426879	7954.74	5999.43
cg01601639	0.678973	2747.72	6022.95	0.702867	2243.5	5543.56	0.693682	2237.09	5292.52	0.708996	2033.3	5197.52	0.655916	2536.65	5026.16	0.715503	2217.3	5827.95
cg01601658	0.519451	4522.35	4996.56	0.568541	3705.11	5014.07	0.549843	4089.09	5116.75	0.538148	3782.55	4523.94	0.480554	4628.76	4374.71	0.594549	3568.69	5379.73
cg01601712	0.0394482	5775.85	241.311	0.521423	4164.03	4645.77	0.725847	2273.42	6283.85	0.507393	4083.09	4308.65	0.7399	2123.01	6323.75	0.713907	2584.99	6700.05
cg01601746	0.0239482	6931.41	172.521	0.0243354	6813.97	172.451	0.0177516	6864.79	125.871	0.020848	5904.27	127.843	0.019972	6288.15	130.184	0.00964559	7802.48	76.9665
cg01601760	0.839306	1308.84	7358.35	0.852747	1097.44	6934.43	0.820602	1374.06	6742.64	0.849025	1080.73	6639.97	0.8323	1245.15	6676.04	0.816063	1556.73	7350.3
cg01601841	0.0273689	6147.43	175.797	0.0150254	5580.82	86.6587	0.0230782	5259.75	126.615	0.0101762	4885.75	51.2576	0.0113645	5169.63	60.5754	0.0322294	5269.94	178.834
cg01601926	0.523166	7139.1	7942.48	0.627838	5195.56	8933.63	0.615583	5792.53	9435.98	0.576489	5851.83	8101.73	0.599557	5382.31	8208.31	0.644167	5493.9	10126.7
cg01601944	0.69876	3194.15	7641.15	0.615818	4019.02	6602.52	0.644988	3498.93	6538.57	0.624982	3763.07	6437.95	0.621124	3885.74	6534.17	0.599923	4397.19	6743.62
cg01601949	0.419867	6403.98	4707.2	0.407249	6059.02	4231.54	0.389543	6163.1	3996.58	0.485032	5095.62	4893.59	0.380196	6097.94	3801.9	0.367736	7181.15	4234.85
cg01602001	0.254865	7242.41	2511.38	0.235628	6868.92	2148.27	0.234264	7089.09	2199.39	0.262099	6782.67	2444.69	0.246566	6750.36	2241.82	0.20355	7705.63	1994.9
cg01602068	0.916747	967.561	11755.5	0.943765	545.427	10831.9	0.946811	559.474	11739.3	0.926621	759.209	10850	0.949268	477.554	10806.8	0.95565	474.34	12375.8
cg01602153	0.213758	5683.37	1572.34	0.11187	5149.26	661.206	0.142463	5517.45	933.23	0.197735	5104.05	1282.65	0.13159	5412.46	835.302	0.102764	6022.06	701.187
cg01602166	0.801823	1413.98	6125.59	0.782022	1553.89	5933.52	0.745562	1922.23	5925.6	0.718758	2007.82	5386.87	0.792682	1426.34	5835.96	0.803105	1416.65	6186.18
cg01602287	0.640331	3298.38	6050.25	0.650026	3017.15	5789.67	0.579933	3970.41	5619.49	0.631194	2950.65	5221.04	0.604545	3405.38	5358.79	0.613193	3486.72	5685.9
cg01602339	0.0434823	4583.82	212.922	0.0527064	4292.2	244.377	0.0344712	4760.74	173.538	0.0553855	3962.51	238.197	0.0322957	3784.9	129.653	0.031704	4324.84	144.878
cg01602345	0.678709	2442.59	5371.08	0.520882	4359.8	4848.55	0.551414	4025.63	5071.32	0.583836	3447.53	4976.81	0.540281	3832.19	4621.26	0.525225	4151.66	4703.44
cg01602416	0.0459626	12909.4	626.754	0.0513082	12686.5	691.536	0.0447404	14418.8	679.999	0.0491282	12003.5	625.343	0.0440329	12462.8	578.654	0.0492543	15215.5	793.434
cg01602430	0.0620705	8842.71	591.813	0.0601207	8014.98	519.085	0.06825	8583.44	636.056	0.0512354	8531.92	466.143	0.0569206	7955.48	486.197	0.0521917	8717.98	485.568
cg01602479	0.0855605	4649.64	444.406	0.0382763	3383.79	138.654	0.0535142	4800.34	277.064	0.0505141	4422.6	240.609	0.0275318	4310.62	124.87	0.0694495	4722.7	359.932
cg01602588	0.0444553	7246.1	341.766	0.0394863	7404.46	308.505	0.0371103	7630	297.919	0.0372965	7075.71	277.997	0.0242169	7436.49	187.04	0.037352	7484.38	294.284
cg01602621	0.332007	2389.09	1237.13	0.338231	2031.28	1089.3	0.349739	2209.81	1242.32	0.294663	2047.89	897.31	0.318875	1979.33	973.457	0.254279	2052.63	734.011
cg01602666	0.854091	451.959	3230.95	0.645474	1164.18	2301.65	0.683987	887.247	2136.82	0.760837	689.509	2511.62	0.71351	848.36	2361.91	0.66988	786.322	1798.53
cg01602690	0.0870417	10505.2	1011.1	0.0712626	9736.97	754.797	0.0798835	10846.5	950.361	0.0690873	9813.12	735.697	0.0742697	9828.09	796.513	0.0584238	11091.1	694.396
cg01602730	0.492675	3969.86	3952.33	0.417903	4235.71	3112.72	0.409421	4831.82	3419.01	0.513464	3482.77	3781.06	0.484409	3852.73	3713.68	0.450992	3736.62	3151.65
cg01602957	0.933755	266.563	5166.9	0.959984	104.636	4909.21	0.937422	216.362	4739.14	0.955713	131.906	5004.55	0.937492	219.815	4796.61	0.95062	144.849	4713.63
cg01603073	0.876103	1545.88	11638.4	0.910088	1029.88	11436.7	0.895054	1336.92	12255.1	0.909282	987.796	10903.2	0.870876	1518.34	10914.9	0.92514	995.636	13540.2
cg01603079	0.142501	5504.67	931.395	0.130957	4644.37	714.934	0.136769	4704.26	761.182	0.109999	4676.67	590.367	0.11765	4522.71	616.381	0.106062	4445.74	539.331
cg01603095	0.242763	7794.9	2531.04	0.21163	8093.25	2199.4	0.224357	9182.48	2684.99	0.208428	8252.37	2199.25	0.201544	8008.86	2046.81	0.21807	9825.04	2767.96
cg01603118	0.845294	1010.91	6069.9	0.825305	1094.15	5641.48	0.829939	959.906	5172.61	0.813709	1163.92	5520.75	0.823407	1038.68	5309.38	0.811362	1158.79	5414.25
cg01603146	0.125867	7407.51	1081.01		6679.42	1150.17	0.108891	7781.77	963.135	0.120806	6761.68	942.828	0.140517	6583.92	1092.76	0.109336	7692.9	956.638
cg01603234	0.892946	162.336	2188.18	0.904599	153.247	2401.31	0.862464	222.821	2024.36	0.872838	188.865	1982.77	0.886502	180.487	2190.81	0.890267	119.381	1779.85
cg01603247	0.88962	807.992	7318.04	0.915859	544.603	7016.4	0.920718	585.308	7958.58	0.92432	481.907	7107.19	0.922505	498.622	7126.08	0.927196	584.17	8713.21
cg01603290	0.0996793	4022.43	456.416	0.0723328	4201.11	335.369	0.0742022	4248.94	348.565	0.0837559	3884.48	364.231	0.0760665	4121.01	347.511	0.0475956	4135.35	211.658
cg01603374	0.0519862	8382.45	465.152	0.0337298	8290.99	292.906	0.0441095	8777.2	409.638	0.0479359	8271.86	421.518	0.0466014	7868.4	389.489	0.0440682	9107.16	424.447
cg01603395	0.878007	1005.38	7955.62	0.911512	685.491	8091.32	0.908697	705.599	8017.74	0.906917	710.494	7896.69	0.891518	825.185	7603.27	0.89008	891.377	8027.72
cg01603396	0.406268	7907.43	5479.18	0.407369	7425.06	5172.66	0.386525	7836.67	5000.56	0.423096	7303.55	5429.69	0.411905	7106.42	5047.42	0.394688	7766.12	5129.02
cg01603430	0.814765	1637.2	7641.15	0.789201	1745.04	6907.56	0.779104	1860.07	6913.2	0.811066	1444.22	6629.12	0.784992	1677.76	6490.6	0.791845	1783.55	7165.24
cg01603455	0.822654	1479.47	7326.69	0.829592	1290.24	6768.04	0.805151	1690.53	7398.81	0.831607	1181.16	6327	0.821072	1367.35	6733.43	0.816149	1519.32	7188.44
cg01603456	0.793837	1421.36	5858.07	0.759346	1590.14	5332.98	0.784889	1345.81	5275.4	0.766218	1343.04	4729.57	0.777293	1273.24	4792.89	0.755943	1481.91	4899.82
cg01603508	0.894193	726.117	6981.64	0.912719	531.218	6600.79	0.882098	851.303	7117.28	0.890362	714.591	6615.25	0.915098	461.223	6049.03	0.916532	534.238	6964.34
cg01603549	0.794874	1218.44	5109.02	0.535997	2948.77	3521.81	0.644307	2104.69	3993.6	0.689628	1729.77	4065.63	0.625744	2307.71	4025.61	0.56872	2641.5	3615.16
cg01603559	0.409174	6624.42	4656.98	0.441329	5527.6	4445.59	0.424092	6160.67	4610.29	0.382931	5979.24	3772.56	0.406894	5865.48	4092.56	0.39385	6882.7	4537.06
cg01603569	0.651491	3903.45	7483.92	0.658266	3710.06	7339.12	0.64887	3635.37	6902.77	0.652323	3423.56	6611.02	0.664122	3470.69	7060.22	0.672091	3554.36	7490.08
cg01603620	0.808245	738.814	3535.59	0.83832	484.458	3030.45	0.866941	442.412	3534.06	0.834465	523.127	3141.19	0.84686	439.63	2984.13	0.850591	524.48	3555.17
cg01603733	0.896772	865.178	8384.74	0.874077	993.633	7591.3	0.879385	955.062	7692.26	0.839977	1278.59	7236.37	0.865731	1052.02	7427.92	0.86925	1103.08	7998.29
cg01603847	0.0863975	4633.96	447.681	0.087505	4608.12	451.492	0.0776352	4872.99	418.576	0.0842227	4352.15	409.458	0.0739247	4399.81	359.201	0.0692346	4967.04	376.909
cg01603862	0.724716	1837.35	5100.29	0.859354	824.732	5650.15	0.814921	1023.68	4947.68	0.801372	1048.5	4633.69	0.77786	1357.52	5103.74	0.817019	1034.63	5066.21
cg01603912	0.788373	1041.35	4251.88	0.813355	772.002	3799.98	0.807556	641.014	3109.53	0.788796	810.173	3399.28	0.821302	660.85	3496.9	0.788585	829.299	3466.32
cg01603921	0.343399	4443.03	2375.99	0.439917	3792.45	3057.32	0.410831	3989.78	2851.83	0.317208	3461.78	1654.72	0.352001	4315.54	2398.57	0.403334	4021.54	2786.07
cg01603973	0.225619	9006.89	2653.33	0.174624	8739.19	1870.09	0.200727	9674.94	2454.85	0.215957	8611.36	2399.46	0.183505	9210.47	2092.51	0.175909	10454.6	2252.97
cg01603980	0.731116	3172.01	8896.84	0.745246	2710.66	8222.17	0.768036	2603.61	8951.71	0.772393	2446.26	8640.83	0.769815	2160.93	7561.29	0.750809	3085.6	9598.17
cg01603981	0.827052	770.175	4161.25	0.866535	570.968	4356.33	0.828539	703.177	3881.14	0.843879	643.791	4020.41	0.847171	591.324	3832.19	0.840336	598.496	3676.28
cg01604009	0.622123	1331.89	2357.42	0.596262	1275.41	2031.28	0.668145	967.979	2150.23	0.616903	1099.47	1931.51	0.606665	1199.5	2004.3	0.617466	907.294	1625.92
cg01604043	0.748888	2104.84	6575.45	0.56261	3849.3	5079.93	0.622847	3152.59	5371.47	0.680062	2503.22	5533.41	0.624023	3056.34	5238.71	0.550313	4225.28	5293.14
cg01604051	0.803234	1166.79	5171.26	0.839731	916.186	5324.31	0.83777	935.686	5348.39	0.808087	1024.52	4735	0.798705	1226.19	5262.09	0.802045	1208.93	5303.33
cg01604073	0.0376755	7820.73	310.101	0.0418586	7338.55	324.97	0.0379761	8654.49	345.586	0.033739	7602.58	268.952	0.0361998	7765.86	295.438	0.0371776	7682.55	300.509
cg01604138	0.859859	1738.66	11281.4	0.853665	1837.32	11301.5	0.85015	1961.79	11697.3	0.85554	1815.96	11346.9	0.837116	1901.09	10284.3	0.883788	1584.58	12811.1
cg01604210	0.847367	1374.32	8184.92	0.851812	1211.14	7536.7	0.847838	1218.25	7345.19	0.854113	1142.19	7272.55	0.859951	999.351	6750.43	0.841811	1335.47	7638.92
cg01604322	0.0876584	10571.2	1025.3	0.0675426	9698.22	709.735	0.0716734	10530.7	820.766	0.0726187	10204	806.855	0.07308	9719.62	774.196	0.0702908	10903.5	831.917
cg01604348	0.00461629	4844.26	22.93	0.0312801	4972.28	163.785	0.0180649	5122.46	96.0788	0.0194706	5123.35	103.721	0.0231192	4906.86	118.494	0.0107561	4688.48	52.0656
cg01604380	0.0835847	10590.6	975.071	0.0518293	9760.84	539.017	0.0650048	10666.3	748.521	0.0711553	9464.26	732.682	0.058773	9966.83	628.602	0.0647852	12040	840.972
cg01604401	0.532714	6867.01	7942.52	0.606031	5043.96	7912.8	0.544596	5773.16	7023.43	0.548823	5474.1	6780.48	0.579123	5559.29	7787.12	0.555894	6093.2	7752.11
cg01604404	0.779202	2793.84	10212.4	0.774893	2704.89	9655.38	0.812701	2375.14	10739.8	0.810062	2076.77	9283.64	0.802489	2356.87	9982.28	0.816344	2299.27	10664.7
cg01604411	0.508021	5268.55	5543.6	0.539758	4532.32	5432.63	0.516173	4824.56	5253.8	0.516748	4756.11	5192.7	0.503215	4609.1	4770.04	0.507246	5130.99	5384.82
cg01604412	0.511845	7619.66	8094.29	0.488353	7542.88	7294.93	0.506097	7200.5	7480.74	0.487563	7368	7105.51	0.445662	8258.87	6720.15	0.460027	8587.46	7401.23
cg01604429	0.761054	1611.37	5450.79	0.823279	1100.74	5593.82	0.795978	1220.67	5152.5	0.789289	1146.68	4669.87	0.779669	1147.53	4414.56	0.805482	1057.71	4793.99
cg01604468	0.894579	207.532	2609.65	0.901296	201.034	2748.81	0.909016	167.923	2676.8	0.912748	152.142	2637.66	0.859991	320.944	2585.61	0.918884	99.484	2259.76
cg01604480	0.310537	11951.1	5427.86	0.278362	11645.1	4530.52	0.260947	12514.3	4453.88	0.27442	11804.1	4502.23	0.288342	11241.5	4595.23	0.226315	13282.3	3914.54
cg01604539	0.0949277	5032.42	538.309	0.0945795	4993.71	532.084	0.076929	5780.42	490.076	0.0797312	5440.38	480.012	0.0759634	5465.18	457.503	0.0748549	5530.52	455.574
cg01604547	0.94097	170.637	4314.12	0.935879	162.31	3828.58	0.949568	102.53	3813.36	0.927837	228.587	4224.83	0.929008	193.128	3835.91	0.924637	197.376	3648.55
cg01604592	0.0180721	8068.85	150.345	0.0238497	7352.55	182.084	0.0298143	8149.11	253.499	0.0316023	7984.06	263.812	0.0342891	7554.48	271.784	0.0220133	8315.27	189.418
cg01604601	0.707388	2114.98	5354.7	0.732098	1819.19	5244.58	0.708182	2073.2	5273.9	0.715502	1878.16	4975	0.709737	1951.65	5016.6	0.668681	2291.32	4826.25
cg01604611	0.0197629	4828.4	99.3634	0.0268462	4109.35	116.123	0.00514719	4650.51	24.5783	0.0124845	4145.23	53.6697	0.00285024	4547.4	13.2841	0	4840.4	0
cg01604628	0.80411	1319.9	5828.59	0.871832	753.052	5802.66	0.827567	1012.38	5338.7	0.814633	1056.75	5083.55	0.802814	1254.98	5516.61	0.817672	1220.87	5923.59
cg01604693	0.0463674	7677.77	378.17	0.0464545	7493.44	369.935	0.0466407	8398.57	415.771	0.0474173	8060.51	406.211	0.0687535	7747.61	579.385	0.0451471	8063.78	385.998
cg01604883	0.227318	7723.88	2301.74	0.20074	7494.27	1907.36	0.20706	8291.19	2191.19	0.196185	7623.57	1885.07	0.192793	7775.7	1881.03	0.176767	9251.22	2007.92
cg01604946	0.701658	1273.79	3230.95	0.741009	1028.24	3228.04	0.702979	1051.13	2724.47	0.715005	1002.79	2766.7	0.722993	1144.72	3248.75	0.708604	1033.84	2757.21
cg01604994	0.688152	3094.53	7049.34	0.560175	4187.92	5461.23	0.568034	4242.48	5710.36	0.635784	3163.5	5696.83	0.592349	3748.8	5592.59	0.52616	5056.18	5725.52
cg01605366	0.720994	1126.21	3168.71	0.699385	1113.92	2824.21	0.72008	848.495	2439.95	0.724588	1002.04	2899.37	0.7427	858.894	2767.87	0.803531	537.214	2606.11
cg01605435	0.242059	5107.13	1662.97	0.19925	4723.46	1200.22	0.214776	5149.91	1435.97	0.234304	5471.1	1704.77	0.210074	5246.77	1421.93	0.179728	5244	1170.91
cg01605516	0.859884	766.485	5317.58	0.896094	453.973	4777.49	0.863965	646.665	4742.12	0.878105	536.618	4586.05	0.870054	615.202	4788.64	0.868351	635.902	4853.98
cg01605517	0.860928	498.999	3708.11	0.852889	477.867	3350.22	0.853251	470.669	3318.07	0.881098	318.523	3101.39	0.873154	377.127	3284.35	0.848299	404.303	2820.03
cg01605746	0.756588	2630.59	8487.38	0.587926	4639.43	6761.98	0.630404	4475.79	7804.72	0.673593	3630.41	7698.29	0.639876	4014.96	7311.55	0.548812	5860.01	7249.56
cg01605783	0.700248	3564.94	8561.63	0.699543	3133.32	7528.04	0.677249	3473.91	7499.36	0.698181	2934.91	7020.48	0.72015	2632.87	7032.59	0.683578	3578.24	7946.22
cg01605789	0.842948	976.784	5779.45	0.890896	596.509	5687.41	0.867194	696.719	5202.4	0.839856	851.394	4989.48	0.857375	757.765	5156.35	0.873487	649.432	5174.3
cg01605921	0.663234	1021.06	2207.83	0.692899	1002.7	2487.97	0.70856	766.956	2107.77	0.703508	770.451	2065.38	0.676104	884.879	2055.84	0.648736	737.773	1547.25
cg01605945	0.0870718	6219.51	602.732	0.0949393	5550.67	592.745	0.0772262	6272.08	533.274	0.0710103	5272.49	410.664	0.0864016	5423.04	522.33	0.0617567	6030.32	403.508
cg01605984	0.475032	6552.48	6019.67	0.385164	7392.1	4693.43	0.411613	7481.45	5303.7	0.391639	7155.9	4671.08	0.395908	7102.91	4720.63	0.367588	8450.57	4970
cg01606023	0.540035	2414.75	2952.51	0.457347	3409.33	2957.66	0.504399	2467.18	2612.75	0.53079	2068.53	2453.13	0.525154	2184.11	2526.1	0.455445	3655.44	3140.91
cg01606027	0.651776	1269.17	2562.7	0.696197	1094.97	2738.41	0.695259	936.493	2364.73	0.731378	877.625	2661.78	0.665312	1083.62	2352.88	0.728749	691.613	2126.76
cg01606029	0.602165	2335.43	3686.27	0.659671	1712.9	3514.01	0.653252	1842.31	3659.19	0.602229	2033.3	3229.83	0.640899	1785.21	3364.59	0.651142	1805.04	3555.74
cg01606085	0.0476237	6297.91	319.928	0.0492317	6025.24	317.171	0.0568409	6276.93	384.315	0.0564819	5964.25	363.024	0.050098	6227.16	333.696	0.0455592	6717.16	325.41
cg01606197	0.0586554	7592.91	479.346	0.0439544	7232.26	337.102	0.0429813	8042.54	365.695	0.0564446	7520.89	455.891	0.0543042	7423.15	431.998	0.039628	7772.49	324.844
cg01606310	0.00103558	8797.52	9.22365	0.00767784	7886.45	61.7931	0.00166348	9105.78	15.3391	0.00910218	8630.1	80.1929	0.0117019	8144.4	97.6176	0.00321227	9284.64	30.2431
cg01606324	0.0350217	6482.38	238.893	0.0283134	6403.41	189.499	0.0214336	7087.48	157.428	0.0305667	6127.64	196.36	0.027915	6478.58	188.915	0.0279348	6518.99	190.213
cg01606401	0.895688	581.09	5848.24	0.860323	759.643	5294.85	0.87987	642.628	5439.25	0.873669	640.044	5117.92	0.873691	688.239	5452.31	0.875331	661.37	5345.77
cg01606460	0.0456695	9597.21	464.06	0.0312875	8459.06	276.441	0.0370347	9737.92	378.357	0.0496354	8617.36	455.288	0.0379526	9018.74	359.733	0.0369982	9975.46	387.096
cg01606471	0.893617	796.923	7534.15	0.900002	685.491	7069.61	0.887603	824.276	7299.01	0.875132	877.625	6851.63	0.885022	747.231	6521.42	0.884306	937.537	7930.38
cg01606516	0	7141.87	0	0	7005.69	0	0.00178769	8014.28	14.5318	0	7072.71	0	0	7570.63	0	0	7813.08	0
cg01606538	0.981679	154.035	13611.3	0.985784	98.8689	13789.8	0.987577	87.1907	14880.6	0.987348	78.6939	13944.6	0.985513	92.7016	13108.9	0.984914	140.073	15673.9
cg01606576	0.0500083	8155.55	434.578	0.0629515	6904.35	470.557	0.0397952	7771.28	326.221	0.0524409	7777.96	435.991	0.0430582	7552.37	344.323	0.0404955	8160.08	348.613
cg01606628	0.388304	7951.71	5111.21	0.395708	7043.59	4677.84	0.39252	6773.43	4441.22	0.401953	6742.2	4598.71	0.392551	7001.78	4589.38		7600.58	4415.95
cg01606770	0.928946	182.628	3695.01	0.925223	177.14	3429.08	0.911042	199.409	3066.33	0.927269	146.146	3138.17	0.905608	229.647	3162.67	0.924847	141.665	2973.96
cg01606773	0.741544	2358.49	7053.71	0.789144	1670.88	6627.65	0.766064	1788.22	6183.3	0.738288	2076.77	6140.66	0.731065	2061.91	5876.87	0.763767	1842.44	6280.13
cg01606800	0.892524	767.408	7203.3	0.886586	785.184	6919.69	0.887193	812.166	7173.88	0.892354	711.243	6725	0.888719	726.163	6597.93	0.889795	764.037	6976.22
cg01606867	0.0714736	4368.32	343.95	0.0684127	4230.77	318.037	0.0679799	4260.24	318.028	0.043562	4123.56	192.367	0.0536126	4177.19	242.302	0.0370194	4478.37	176.004
cg01606875	0.0815881	6819.97	614.743	0.0950789	6415.77	684.604	0.053004	7338.56	416.341	0.107728	6737.7	825.549	0.0983649	7103.61	785.886	0.0501991	6988.55	374.646
cg01606878	0.892252	835.663	7748.16	0.855229	981.274	6387.61	0.857793	928.42	6203.41	0.878633	737.475	6062.87	0.855146	970.558	6320.03	0.825171	1232.01	6286.92
cg01606885	0.555936	2714.52	3523.58	0.674724	1756.57	3851.11	0.637579	1987.63	3672.59	0.640158	1989.08	3716.48	0.618074	2111.07	3578.2	0.645535	1943.52	3721.56
cg01606973	0.580494	3895.15	5528.32	0.455021	4520.78	3858.04	0.452689	5111.96	4310.88	0.452364	4505.79	3804.52	0.471357	4333.8	3953.34	0.412123	5458.09	3896.43
cg01606998	0.0716029	7417.66	579.802	0.0742359	7259.45	590.146	0.0673567	8985.49	656.166	0.057256	7634.81	469.761	0.0677541	7671.76	564.839	0.0616131	8536.52	567.062
cg01607187	0.90634	130.976	2235.13	0.899411	151.599	2249.66	0.864206	186.491	1823.26	0.900095	125.161	2028.6	0.894651	140.457	2042.03	0.901331	62.8739	1487.83
cg01607232	0.381603	6482.38	4061.89	0.354009	6693.43	3722.86	0.342574	6058.95	3209.33	0.357023	6297.76	3552.45	0.332355	6351.46	3211.56	0.33258	6633.59	3355.4
cg01607258	0.608428	4776.93	7577.82	0.626874	4140.96	7125.08	0.596987	4661.48	7053.22	0.605221	4554.51	7135.66	0.58544	4447.57	6422.05	0.610422	4697.24	7516.68
cg01607269	0.772072	1532.05	5528.32	0.782554	1216.91	4739.36	0.754292	1475.78	4837.45	0.751712	1390.26	4511.88	0.728133	1544.32	4403.94	0.78763	1212.91	4869.26
cg01607295	0.101005	6411.36	731.577	0.0875602	5760.76	562.415	0.0827033	6186.51	566.79	0.077285	6019.71	512.576	0.0832334	5817.02	537.208	0.0825196	5883.88	538.199
cg01607321	0.385555	3469.01	2239.5	0.378077	3342.59	2092.81	0.354202	3184.89	1801.66	0.374151	2826.24	1749.39	0.364819	3020.53	1792.29	0.259699	3402.35	1228.63
cg01607369	0.416572	6399.37	4640.6	0.377946	6073.02	3750.59	0.324963	7211.81	3519.91	0.433038	5607.51	4359.31	0.434955	5784.02	4529.34	0.331502	6955.13	3498.58
cg01607441	0.744474	2000.61	6120.13	0.744379	1923	5891.06	0.712105	2152.32	5571.08	0.737357	1771.74	5254.81	0.758621	1554.86	5200.98	0.758305	1862.34	6156.75
cg01607444	0.894955	251.806	2997.28	0.91119	181.26	2885.73	0.912905	162.272	2749.04	0.905906	185.868	2752.23	0.894818	235.968	2858.2	0.925318	93.117	2392.75
cg01607468	0.826976	1164.95	6045.88	0.805663	1174.89	5285.31	0.804698	1198.07	5348.39	0.804457	1126.45	5045.56	0.796467	1153.85	4906.6	0.791816	1316.37	5387.09
cg01607530	0.782691	2325.28	8735.24	0.751259	2420.64	7612.96	0.730025	2811.09	7871.76	0.757066	2331.59	7577.68	0.699084	2976.99	7148.43	0.744673	2567.48	7779.84
cg01607569	0.817388	1626.13	7726.32	0.842445	1388.29	7957.87	0.856368	1302.21	8360.34	0.822737	1552.14	7668.14	0.831589	1467.78	7741.43	0.820885	1774	8588.56
cg01607625	0.523687	2001.46	2310.47	0.689348	1107.5	2679.49	0.569638	1563.33	2201.62	0.651894	1380.94	2773.34	0.555848	1602.59	2130.76	0.661883	958.686	2072.44
cg01607721	0.921389	162.336	3074.8	0.950197	55.2018	2961.13	0.925988	126.749	2836.93	0.931107	111.67	2860.78	0.919718	154.503	2915.59	0.954629	23.0803	2589.7
cg01607727	0.912007	797.846	9305.74	0.92745	630.29	9335.7	0.926523	732.241	10494.4	0.904611	872.379	9221.43	0.893973	796.391	7557.99	0.937059	579.395	10114.7
cg01607752	0.882038	350.499	3368.53	0.891355	258.707	2942.93	0.815184	273.682	1648.23	0.869423	293.791	2621.98	0.864056	350.44	2862.98	0.862151	343.021	2770.79
cg01607849	0.0496165	9776.15	515.602	0.0364714	9847.35	376.526	0.0447168	10299.8	486.815	0.0427494	10103.5	455.675	0.0613513	9956.99	657.339	0.0407005	11511.5	492.645
cg01607897	0.0676534	10930	800.367	0.0853473	10840.2	1020.84	0.0791541	11536.6	1000.26	0.0624136	10145.5	682.028	0.0663445	10443.7	749.222	0.0710974	12543.7	967.74
cg01607932	0.563697	3307.6	4402.56	0.698492	1942.78	4732.43	0.617635	2566.48	4307.16	0.603326	2413.28	3822.61	0.6643	2200.96	4553.25	0.670245	1996.05	4260.32
cg01607934	0.0577829	8375.07	519.747	0.0532223	7869.97	448.025	0.0362476	8731.99	332.179	0.0380416	8637.6	345.537	0.056502	8506.77	515.422	0.0466534	9174.81	453.876
cg01608001	0.882634	824.594	6953.25	0.856963	1071.9	7021.09	0.84808	1003.5	6160.21	0.876047	780.194	6220.86	0.870246	808.33	6092.08	0.863827	876.255	6192.97
cg01608030	0.0971242	9197.82	1000.18	0.0879019	9251.66	901.25	0.0788292	9665.26	835.662	0.0714438	9242.42	718.813	0.0663105	9244.88	663.672	0.0766698	10913.8	914.543
cg01608045	0.776743	2245.04	8158.72	0.804465	1730.21	7529.77	0.801815	1763.19	7538.09	0.784196	1864.67	7139.28	0.788346	1764.84	6945.98	0.783865	2286.54	8655.33
cg01608167	0.00182585	8976.45	16.6026	0	8875.96	0	0.00269721	9750.83	26.6416	0.00379087	8959.87	34.4754	0.0135774	8930.96	124.304	0.00998184	10161.7	103.463
cg01608304	0.56312	2751.41	3675.35	0.642873	1758.22	3345.03	0.598608	2059.48	3220.5	0.603501	2126.99	3389.64	0.643365	1941.82	3683.41	0.63234	1781.16	3235.42
cg01608315	0.579214	3534.5	5002.91	0.587418	3148.15	4624.6	0.603015	3118.68	4889.14	0.57743	3226.45	4545.51	0.603206	2887.09	4540.97	0.618429	2876.28	4823.78
cg01608382	0.819094	1767.25	8454.4	0.839054	1558.01	8643.62	0.824995	1798.71	8950.78	0.864497	1175.16	8135.45	0.844627	1468.48	8526.44	0.871081	1233.6	9010.86
cg01608400	0.5193	2530.97	2842.23	0.460259	2975.13	2622.29	0.542442	2259.69	2797.46	0.465552	3016.6	2714.84	0.600206	1802.06	2855.54	0.501163	2466.41	2578.38
cg01608477	0.836857	540.506	3285.54	0.879325	329.563	3130.11	0.845335	372.175	2580.72	0.836873	490.9	3031.43	0.845409	455.783	3039.4	0.825303	441.709	2559.14
cg01608493	0.9154	138.355	2579.08	0.910952	154.895	2607.56	0.906288	163.079	2544.22	0.942737	50.2142	2473.03	0.922342	79.3582	2130.23	0.913107	103.463	2138.08
cg01608635	0.357196	9809.35	5506.48	0.357182	8211.07	4618.04	0.366291	8427.63	4929.06	0.363181	8244.88	4759.12	0.367329	8414.07	4943.27	0.333917	10569.2	5348.6
cg01608731	0.789428	727.746	3103.2	0.849088	176.316	1554.66	0.847874	344.726	2478.68	0.915774	84.6897	2008.09	0.851421	348.333	2569.14	0.818031	538.01	2868.13
cg01608732	0.056555	5874.54	358.145	0.0937773	5276.31	556.349	0.0613651	6029.08	400.701	0.0660362	5298.73	381.718	0.0660143	5162.5	371.954	0.0578462	5172.37	323.712
cg01608788	0.227998	5978.18	1795.09	0.221328	6003.71	1734.91	0.20231	6008.27	1549.18	0.240418	5562.35	1792.21	0.247339	5843.93	1953.29	0.180893	6201.46	1391.62
cg01608878	0.546147	5239.95	6425.86	0.483168	5334.8	5080.8	0.470374	6062.99	5473.51	0.513305	4982.45	5360.34	0.509695	5022.74	5325.32	0.46627	6555.6	5814.37
cg01609000	0.780899	740.659	2996.19	0.780456	711.033	2883.13	0.760076	657.967	2401.22	0.733191	846.897	2602.08	0.773179	667.873	2617.49	0.80168	455.239	2244.48
cg01609081	0.829774	1532.97	7959.99	0.841892	1338.03	7657.16	0.833484	1428.15	7649.06	0.845213	1170.67	6938.47	0.832011	1245.15	6662.23	0.811784	1579.01	7241.64
cg01609099	0.837247	293.312	2023.3	0.84468	238.933	1843.23	0.840737	260.765	1904.44	0.855896	218.095	1889.3	0.883318	167.846	2027.68	0.838688	233.19	1732.31
cg01609139	0.807569	1425.98	6404.02	0.806092	1291.89	5786.2	0.805475	1276.38	5699.18	0.82447	1153.43	5887.39	0.805067	1271.13	5662.73	0.812833	1212.91	5701.75
cg01609171	0.0319875	8887.91	297.002	0.0256681	8750.73	233.166	0.0286882	9521.55	284.177	0.0167885	9029.57	155.889	0.0251791	8464.64	221.22	0.0111907	10378.2	118.585
cg01609214	0.563993	1358.64	1886.81	0.666045	898.06	1990.55	0.627941	1020.46	1891.04	0.62414	1005.78	1836.23	0.542427	1240.23	1588.78	0.676578	639.085	1546.12
cg01609218	0.078563	8723.73	752.323	0.0660855	7517.34	539.017	0.0708327	9289.05	715.75	0.0830315	8217.9	753.185	0.0745934	8192.85	668.455	0.0461777	7287.8	357.668
cg01609268	0.642046	2479.32	4626.4	0.765366	1257.28	4427.39	0.730099	1632.4	4686.26	0.63644	2221.42	4063.82	0.69909	1818.92	4458.14	0.736541	1558.32	4636.1
cg01609275	0.405282	5115.44	3554.15	0.310831	5272.19	2422.98	0.330564	5547.11	2788.52	0.372428	4855.79	2940.98	0.36859	4945.49	2945.34	0.291361	5254.35	2201.47
cg01609420	0.0664859	12734.2	914.064	0.0551377	12254	720.919	0.0645316	12913.9	897.742	0.0527798	12395.4	696.254	0.0534838	12117.2	690.346	0.0373462	14157.8	553.131
cg01609559	0.109941	8006.13	1001.28	0.0946135	7728.26	818.058	0.0974975	8111.16	887.053	0.0799802	7620.57	671.173	0.0792536	8098.05	705.65	0.0711958	8405.2	651.951
cg01609611	0.213017	10174.6	2781.08	0.174955	10598.8	2268.72	0.188712	11920.1	2795.97	0.1805	10290.2	2288.5	0.140328	10167	1675.92	0.189481	12008.9	2830.78
cg01609688	0.840078	900.228	5254.25	0.85883	713.504	4949.08	0.855465	699.948	4734.67	0.840783	781.693	4656	0.828755	835.017	4525.09	0.867557	599.292	4580.64
cg01609705	0.0507716	8433.18	456.416	0.044286	8184.7	383.898	0.0397675	8945.93	374.633	0.0392109	8189.42	338.3	0.0478306	8309.43	422.433	0.0266967	9556.04	264.855
cg01609836	0.83047	944.502	5116.67	0.847471	737.398	4652.7	0.834152	935.686	5209.11	0.876788	562.849	4716.91	0.877842	559.721	4740.82	0.855214	698.776	4718.16
cg01610113	0.888274	763.718	6866.99	0.915769	509.999	6631.99	0.878176	844.459	6808.19	0.90054	623.556	6551.32	0.909553	510.561	6139.9	0.888278	742.549	6698.91
cg01610123	0.5835	2605.29	3790	0.636011	2238.39	4085.96	0.620402	2946.42	4978.97	0.609936	3036.86	4905.05	0.647022	2622.28	4990.03	0.681736	2145.44	4809.84
cg01610164	0.73431	1545.88	4548.88	0.745646	1263.05	3995.83	0.731757	1299.79	3818.57	0.712295	1522.91	4017.99	0.720316	1422.83	3921.99	0.736032	1149.24	3483.3
cg01610165	0.112918	4407.06	573.711	0.143245	3704.29	636.057	0.104062	4709.92	558.667	0.116296	4307.93	580.087	0.161122	4068.34	800.605	0.100379	4315.22	492.645
cg01610231	0.0996512	8640.71	967.428	0.0850388	8272.86	778.195	0.106503	8304.11	1001.75	0.0964068	7942.84	858.113	0.0784819	8329.1	717.871	0.0754323	9618.11	792.868
cg01610488	0.0650783	7853.02	553.596	0.0636118	7439.06	512.153	0.0525716	8839.37	496.034	0.0603243	8147.45	529.461	0.0541194	7961.1	461.223	0.0513344	8559.6	468.59
cg01610494	0.803288	547.885	2645.69	0.658265	890.644	1908.22	0.721467	569.969	1735.38	0.7857	456.425	2040.05	0.740864	612.392	2036.71	0.640829	718.673	1460.67
cg01610522	0.759973	1479.47	5000.93	0.780248	1178.19	4538.31	0.779512	1191.61	4566.35	0.767551	1229.87	4391.27	0.776614	1234.62	4639.86	0.730484	1528.87	4414.82
cg01610536	0.888416	592.158	5510.85	0.891576	552.018	5361.57	0.893984	487.622	4955.13	0.893164	504.391	5052.79	0.876445	563.232	4704.69	0.888414	486.278	4667.79
cg01610561	0.0892294	9997.51	989.266	0.0746494	8751.55	714.067	0.0676752	10324.8	756.713	0.0780203	9327.85	797.81	0.0657981	9058.77	645.074	0.0603802	10582.7	686.473
cg01610602	0.0158646	10885.8	177.094	0.01256	10004.7	128.53	0.0175332	11435.7	205.867	0.0212307	10576.5	231.585	0.0159797	10754.8	176.274	0.0167037	12690.2	217.273
cg01610605	0.0800428	10554.6	927.028	0.0689295	10142.3	758.263	0.0748228	12378.7	1009.2	0.0722465	10811	849.67	0.0839241	10572.2	977.708	0.0657725	13115.2	930.389
cg01610632	0.0661567	5356.17	386.534	0.0859073	4777.84	458.424	0.0822261	5827.25	531.04	0.0584294	4933.73	312.37	0.0831387	4658.26	431.467	0.0501737	5535.29	297.679
cg01610636	0.788321	1023.83	4185.27	0.824012	796.719	4198.61	0.770657	1113.3	4077.02	0.800246	832.657	3736.38	0.79167	934.741	3932.09	0.810747	877.051	4185.62
cg01610728	0.0751493	6995.22	576.526	0.127329	6314.43	935.914	0.0629944	7089.9	483.373	0.12755	6709.97	995.604	0.0788825	7072.71	614.255	0.166479	7388.88	1495.75
cg01610838	0.123816	6892.83	988.174	0.120759	6241.1	870.92	0.100712	6610.35	751.5	0.124487	5799.37	838.816	0.127725	5854.95	871.966	0.107626	6225.31	762.874
cg01610857	0.0981086	7468.39	823.297	0.10107	7684.59	875.253	0.0836879	8030.43	742.562	0.0871787	7426.46	718.813	0.0920068	6968.77	716.277	0.0706389	8462.51	650.82
cg01610915	0.276025	3594.46	1408.56	0.359413	3160.51	1829.37	0.313565	3384.29	1591.63	0.286821	3105.79	1289.28	0.316335	3219.98	1536.17	0.333483	3177.92	1640.07
cg01610979	0.659629	2715.44	5456.25	0.624327	3069.88	5267.98	0.664567	2582.62	5314.87	0.693422	2217.67	5242.15	0.627839	2469.23	4334.33	0.618486	3164.39	5292.01
cg01611017	0.536139	2997.69	3580.36	0.345508	4363.42	2356.25	0.382665	4127.03	2620.2	0.469508	3270.67	2983.19	0.400542	3879.42	2658.94	0.339919	4920.08	2585.17
cg01611134	0.14136	1584.62	277.344	0.149706	1721.14	320.637	0.126064	1908.51	289.726	0.0800924	1375.27	128.446	0.126357	1398.95	216.796	0.11455	980.514	139.785
cg01611141	0.62861	1740.5	3115.21	0.429152	2682.64	2091.94	0.476565	2354.96	2235.14	0.533324	2046.04	2452.53	0.476973	2413.05	2291.77	0.486568	1905.32	1900.39
cg01611223	0.884036	270.253	2822.57	0.853762	378.998	2796.47	0.857772	341.497	2662.65	0.840191	387.474	2562.88	0.837021	431.905	2731.74	0.828171	350.184	2169.78
cg01611273	0.835881	657.646	3858.79	0.874564	418.545	3615.4	0.833325	578.85	3394.04	0.849395	535.119	3582	0.855735	457.187	3305.08	0.846131	497.42	3285.22
cg01611372	0.921799	163.259	3103.2	0.88917	214.216	2520.9	0.882424	222.821	2422.82	0.879696	259.315	2627.41	0.893614	215.601	2650.97	0.828005	300.044	1925.86
cg01611428	0.888094	989.697	8647.89	0.884797	912.89	7779.35	0.844477	1385.36	8065.4	0.867388	1041.01	7463.11	0.89148	807.628	7456.08	0.874924	1159.59	8810.97
cg01611548	0.394428	6961.09	4599.1	0.368468	6981.8	4131.89	0.322081	8360.62	4019.67	0.313199	7766.72	3587.43	0.354893	6897.84	3849.72	0.302697	8564.38	3761.17
cg01611622	0.648576	2430.43	4670.08	0.647448	2053.18	3954.24	0.634386	2410.66	4356.31	0.650672	2156.21	4202.52	0.670203	2082.27	4434.75	0.606921	2485.51	3992.07
cg01611626	0.279868	4254.87	1692.45	0.331233	3981.95	2021.75	0.30296	4245.7	1888.8	0.239623	4356.65	1404.46	0.297405	4362.59	1888.99	0.325457	4122.62	2037.35
cg01611640	0.0441746	6066.39	284.987	0.0431915	6254.28	286.84	0.0460753	6499.75	318.773	0.0560257	5691.44	343.728	0.0551674	5933.6	352.294	0.0367637	5979.39	232.031
cg01611655	0.818905	1249.8	6103.75	0.817144	1216.91	5884.99	0.839238	995.428	5718.55	0.796424	1352.79	5683.56	0.831456	1002.86	5440.62	0.822915	1095.92	5557.43
cg01611665	0.0286992	5812.74	174.705	0.034192	5603.4	201.915	0.0282754	6068.64	179.496	0.0267106	5305.47	148.345	0.024568	5849.33	149.844	0.0199033	6365.39	131.296
cg01611679	0.581166	5390.3	7618.22	0.563964	5365.29	7068.75	0.565429	5265.35	6980.98	0.573975	4681.16	6441.57	0.594601	4887.2	7314.74	0.57406	5552.8	7618.55
cg01611721	0.0639733	4948.49	345.042	0.0690245	4692.16	355.301	0.0707173	5057.87	392.508	0.0756673	4791.34	400.412	0.0663548	4707.41	341.666	0.062486	5189.88	352.574
cg01611748	0.0541314	7455.48	432.394	0.0299563	7645.04	239.178	0.0246348	8068.37	206.309	0.0311554	7344.77	239.403	0.0464132	7236.34	357.076	0.0343783	8324.82	299.943
cg01611777	0.220789	7576.31	2175.07	0.173041	7603.02	1611.85	0.172491	7978.76	1683.98	0.212647	7576.35	2073.22	0.247127	7565.01	2516	0.158604	8474.45	1616.3
cg01611817	0.546096	6892.83	8413.13	0.567505	5666.84	7567.03	0.596237	5459.11	8209.15	0.517159	6559.33	7132.65	0.656526	3950.35	7741.96	0.543135	6987.76	8426.13
cg01611862	0.11558	10812	1426.03	0.11163	9775.67	1240.95	0.0897134	10600.9	1054.63	0.10829	9801.52	1202.44	0.0998209	9914.86	1110.55	0.0829242	11697.7	1066.78
cg01611886	0.0428689	5921.58	269.701	0.0362023	5275.48	201.915	0.0216386	6230.91	140.022	0.0472703	5806.86	293.073	0.0330848	5614.77	195.542	0.0241822	5449.34	137.521
cg01611894	0.797833	1699	7099.57	0.795977	1465.73	6108.57	0.799612	1648.55	6977.26	0.807793	1450.22	6515.14	0.76735	1804.87	6282.84	0.785842	1824.14	7060.54
cg01612003	0.839688	1206.45	6842.97	0.84868	936.783	5814.8	0.846656	1024.49	6208.62	0.831851	1124.2	6056.24	0.848853	974.069	6032.03	0.848733	955.842	5924.16
cg01612037	0.819385	582.935	3098.22	0.77191	802.486	3054.23	0.824659	569.969	3150.98	0.864866	430.943	3398.08	0.793405	694.56	3051.43	0.823823	404.303	2358.17
cg01612057	0.0702466	6114.36	469.519	0.0721879	5836.56	461.891	0.0635	6062.18	417.831	0.0836876	6205.58	575.894	0.0841935	6090.21	569.09	0.0709617	6760.93	524.051
cg01612095	0.875309	694.541	5577.54	0.862995	756.347	5394.12	0.860052	886.439	6062.18	0.878347	628.802	5262	0.870028	732.483	5572.63	0.890806	604.067	5743.81
cg01612110	0.695129	1968.33	4715.94	0.734718	1564.6	4610.24	0.708527	2035.26	5190.49	0.650317	2069.28	4034.28	0.676422	1997.3	4384.27	0.68144	1926.81	4335.59
cg01612133	0.254384	7702.67	2662.07	0.273004	7614.56	2897	0.286757	8060.3	3280.83	0.248974	7687.27	2581.57	0.271931	7538.32	2852.89	0.239755	9321.25	2971.13
cg01612140	0.462302	3732.81	3295.37	0.587368	2580.48	3815.58	0.524602	3004.04	3425.32	0.544063	2847.22	3516.88	0.506629	3015.61	3199.34	0.543766	2783.16	3436.33
cg01612158	0.725051	1481.32	4169.99	0.729604	1494.57	4302.6	0.681826	1541.18	3516.93	0.703613	1492.19	3779.8	0.666327	1611.74	3418.26	0.727888	1302.05	3750.42
cg01612187	0.0592903	5045.34	324.296	0.0455034	4917.08	239.178	0.0467736	5713.42	285.257	0.039622	5088.88	214.076	0.0432442	4943.38	227.955	0.0284943	5167.6	154.499
cg01612220	0.973446	98.693	7283.92	0.96214	180.436	7126.8	0.973285	110.603	7672.79	0.967006	139.401	7016.5	0.960341	192.426	7081.14	0.983356	41.3854	8353.47
cg01612247	0.760015	1292.23	4409.11	0.723961	1351.21	3806.05	0.745205	1310.28	4124.68	0.75391	1199.15	3980	0.786543	1061.86	4281.19	0.743619	1295.68	4048.1
cg01612285	0.823705	1108.68	5647.33	0.871372	733.278	5644.95	0.861117	787.946	5505.54	0.879121	618.309	5224.06	0.837362	917.184	5237.11	0.889637	522.092	5014.71
cg01612292	0.848369	1260.06	7609.49	0.852405	1201.09	7514.17	0.863439	1047.93	7258.04	0.871289	963.643	7200.19	0.846081	1202.47	7159.58	0.8307	1443.12	7571.58
cg01612366	0.260868	5459.48	1962.15	0.186891	5197.21	1217.55	0.227369	4754.32	1428.52	0.267621	4553.76	1700.55	0.253337	4566.96	1583.46	0.180056	5025.93	1125.63
cg01612408	0.0652023	5285.15	375.615	0.0297383	4932.74	154.252	0.0385754	5543.07	226.418	0.0349103	5134.59	189.352	0.0450784	4897.73	235.925	0.0376236	5010.02	199.773
cg01612425	0.0521586	6884.53	384.351	0.0538301	6129.88	354.434	0.0564475	6461	392.508	0.0384918	6211.57	252.67	0.0490723	6191.34	324.663	0.0467667	6129.01	305.602
cg01612440	0.816101	817.215	4070.4	0.846108	768.706	4776.19	0.902497	461.788	5199.96	0.799361	1015.53	4444.33	0.831362	790.773	4391.39	0.864639	645.452	4761.7
cg01612443	0.209993	4910.67	1331.89	0.198253	4618	1166.65	0.19767	4841.51	1217.44	0.189944	4879.77	1167.67	0.195906	4379.45	1091.35	0.171571	4680.52	990.065
cg01612449	0.359699	5359.86	3067.16	0.351398	5020.07	2773.94	0.341685	4975.52	2634.35	0.329628	5129.35	2571.32	0.33813	5392.85	2806.13	0.343922	5525.74	2949.06
cg01612476	0.104715	4166.32	499.001	0.110221	3810.57	484.422	0.067764	4357.12	323.986	0.0956853	3610.18	392.573	0.095984	3763.54	410.212	0.0779672	4015.97	348.047
cg01612478	0.060382	8905.43	578.71	0.0542493	8088.3	469.69	0.0431339	8838.56	402.935	0.0570749	8826.46	540.316	0.0450859	9038.41	431.467	0.0524719	9986.6	558.573
cg01612532	0.673134	3533.58	7482.83	0.655648	3532.92	6917.1	0.682626	3145.33	6980.23	0.699402	2677.09	6461.47	0.678516	3069.69	6689.86	0.633475	4141.72	7331.06
cg01612629	0.0982417	8930.34	983.807	0.0819078	8603.25	776.462	0.0788875	9440.01	817.042	0.0854921	9034.06	853.891	0.101794	8452	969.206	0.0746635	9726.35	792.868
cg01612656	0.234286	2208.92	706.463	0.168607	2164.73	459.291	0.388966	1595.35	1079.21	0.213396	1898.34	542.125	0.401617	1458.06	1045.72	0.221685	1757.78	529.145
cg01612660	0.872612	459.338	3831.5	0.845973	550.37	3572.07	0.838769	598.226	3632.37	0.834664	584.584	3455.97	0.846877	521.798	3438.98	0.848531	475.932	3226.37
cg01612681	0.714976	3540.96	9133.26	0.704967	3532.92	8680.69	0.688081	4165.78	9410.14	0.764013	2625.38	8823.46	0.679809	3785.32	8249.04	0.733249	3625.99	10242.1
cg01612730	0.129631	9914.5	1491.54	0.0774279	9564.75	811.125	0.135703	10136.7	1607.27	0.154175	9080.53	1673.41	0.112865	9117.76	1172.72	0.0877446	10991	1066.78
cg01612824	0.584746	3076.09	4472.44	0.611699	2468.43	4046.09	0.625816	2258.89	3945.19	0.552777	3233.2	4119.9	0.561472	2870.24	3802.96	0.617753	2674.13	4483.3
cg01612883	0.686566	3399.84	7666.27	0.667087	3466.18	7145.87	0.628171	4093.93	7085.25	0.671844	3133.52	6620.07	0.641591	3621.68	6662.23	0.614127	4423.46	7199.2
cg01612936	0.217517	2610.29	753.415	0.172078	2681	578.013	0.189526	2346.08	572.004	0.189332	2773.77	671.173	0.189203	2393.39	581.842	0.164465	2113.84	435.766
cg01613010	0.718891	821.827	2357.42	0.77472	691.259	2721.08	0.737901	827.505	2611.26	0.726068	635.547	1949.6	0.735572	745.827	2352.88	0.767758	503.787	1996.04
cg01613048	0.818474	1543.12	7408.58	0.837611	1324.02	7345.19	0.818305	1548.44	7424.13	0.832027	1265.1	6761.78	0.843792	1151.75	6761.59	0.842522	1254.29	7245.6
cg01613077	0.882006	805.225	6766.54	0.880189	790.952	6545.33	0.849854	900.971	5665.67	0.883123	717.239	6175.03	0.879517	710.01	5913.01	0.907447	550.744	6380.3
cg01613105	0.0397978	5405.98	228.208	0.0288857	5260.65	159.452	0.0186544	5777.19	111.719	0.0445628	4916.5	233.976	0.027743	5076.82	147.719	0.0287732	5286.98	159.592
cg01613122	0.906009	382.781	4653.7	0.909748	332.859	4363.26	0.870436	489.237	3958.59	0.921165	214.347	3673.06	0.892553	377.127	3963.44	0.920745	205.335	3547.25
cg01613189	0.815332	1846.57	8594.39	0.817316	1652.76	7841.74	0.81018	1895.59	8517.49	0.814264	1595.61	7433.56	0.81323	1707.96	7872.14	0.820748	1785.14	8631.57
cg01613249	0.487748	1792.15	1801.64	0.551947	1544	2025.21	0.52464	1533.1	1802.41	0.562333	1438.97	1977.34	0.543308	1525.36	1933.63	0.546468	1242.36	1617.43
cg01613294	0.842431	926.054	5485.73	0.874556	641.824	5171.79	0.827707	1031.76	5437.02	0.864158	735.226	5313.3	0.825616	971.26	5071.86	0.838357	927.987	5331.63
cg01613306	0.0276605	6079.73	175.797	0.0190327	5215.12	103.124	0.0206589	5761	123.636	0.0103095	5457.43	57.8909	0.0195236	5503.86	111.586	0.00724273	6260.88	46.4063
cg01613337	0.925134	160.492	3218.94	0.935796	132.649	3390.95	0.943673	83.9615	3081.97	0.915084	179.122	3007.92	0.929536	141.159	3181.27	0.933884	81.179	2559.14
cg01613401	0.864192	327.44	2719.94	0.851337	332.035	2474.11	0.825014	357.644	2157.68	0.804352	473.663	2358.45	0.806907	412.943	2143.52	0.829809	280.943	1857.38
cg01613406	0.785422	1702.69	6598.38	0.490962	4538.91	4474.19	0.808371	1264.27	5755.04	0.793105	1267.35	5241.54	0.799292	1262.71	5426.81	0.82843	1257.48	6554.6
cg01613454	0.896578	502.689	5224.77	0.879191	374.878	3455.95	0.892645	349.57	3738.13	0.914367	327.517	4564.94	0.875408	332.883	3041.52	0.931487	263.434	4941.14
cg01613455	0.115312	6451.02	853.87	0.0925008	6361.39	658.606	0.0801319	6414.98	567.535	0.135921	5941.77	950.376	0.0706805	6048.08	467.599	0.0829429	6720.34	616.864
cg01613638	0.0341168	8030.11	287.171	0.0290138	7498.39	227.046	0.0228604	8336.41	197.371	0.0287641	7698.52	230.961	0.0258696	7823.45	210.42	0.021258	8420.33	185.059
cg01613691	0.258104	9745.71	3425.31	0.301468	8574.41	3743.66	0.278937	9690.28	3787.29	0.250587	9236.42	3121.89	0.253929	8967.48	3086.16	0.259298	11001.3	3886.24
cg01613725	0.783502	1399.23	5425.68	0.814947	1048.01	5055.67	0.81109	1109.26	5191.98	0.791973	1293.58	5305.46	0.840203	879.261	5148.91	0.819735	943.904	4747.02
cg01613817	0.695556	3228.28	7604.03	0.722853	2682.64	7257.66	0.728654	2321.05	6501.33	0.735055	2411.78	6968.62	0.681913	3074.6	6805.7	0.715477	2759.29	7190.14
cg01613870	0.765288	1646.42	5694.29	0.794737	1229.27	5146.66	0.745682	1709.1	5304.44	0.746028	1575.38	4921.33	0.762079	1483.93	5073.45	0.771704	1438.94	5202.03
cg01613965	0.366069	9828.72	5733.42	0.434235	9292.86	7209.19	0.343607	10476.6	5536.61	0.356663	9734.82	5452.37	0.378418	9474.52	5828.96	0.340393	12128.3	6310.47
cg01614020	0.00902839	7796.75	71.9445	0.0164112	7109.5	120.291	0.0084634	8317.84	71.8516	0.00737577	7464.68	56.21	0.0118822	7725.84	94.1062	0.00577708	9213.81	54.1193
cg01614041	0.886893	798.183	7042.79	0.954085	239.178	7047.95	0.941899	350.054	7296.03	0.905644	598.206	6701.48	0.877601	820.956	6603.25	0.911211	619.693	7385.95
cg01614087	0.903173	605.994	6585.28	0.895941	613.811	6145.83	0.882445	750.002	6380.67	0.900491	574.841	6106.89	0.896089	623.629	6240.33	0.899202	634.31	6550.64
cg01614101	0.669518	2260.72	4782.55	0.724633	1645.34	4592.91	0.725716	1579.12	4442.71	0.690572	1941.12	4555.29	0.588061	2608.29	3866.2	0.760677	1430.18	4863.6
cg01614102	0.250016	6180.77	2093.77	0.214119	5766.53	1598.38	0.219762	6435.16	1840.69	0.194159	6195.84	1516.92	0.216514	6088.11	1710.06	0.21764	6637.57	1874.28
cg01614169	0.877886	438.123	3868.62	0.884905	358.4	3524.41	0.886325	356.029	3555.66	0.883029	358.994	3465.01	0.889989	334.288	3513.37	0.868502	430.567	3504.24
cg01614237	0.0303116	5174.54	164.878	0.0701116	4899.68	376.965	0.0540807	5241.13	305.367	0.189323	4467.85	1066.76	0.0857841	4951.24	473.976	0.034827	5169.77	190.153
cg01614387	0.935535	42.4288	2066.98	0.945824	19.7738	2091.07	0.911369	101.722	2074.26	0.950678	5.24626	2028.6	0.933592	41.4348	1988.36	0.924913	42.9771	1761.17
cg01614478	0.139324	10382.1	1696.82	0.165589	9568.04	1918.62	0.146877	11480.9	1993.82	0.20755	9685.35	2562.88	0.133125	13276.7	2054.25	0.0855019	11443	1079.23
cg01614536	0.786243	914.064	3729.95	0.832585	706.089	4008.83	0.827592	637.784	3541.51	0.825755	611.564	3372.15	0.853653	475.447	3356.62	0.799745	563.477	2649.68
cg01614564	0.587409	4458.71	6490.28	0.586858	3951.46	5755	0.559671	4576.71	5944.22	0.559009	4101.08	5325.36	0.573545	4034.63	5560.71	0.52893	5483.56	6269.37
cg01614597	0.0474668	7853.94	396.362	0.0417123	7724.14	340.569	0.0491068	8192.7	428.258	0.0518815	7294.55	404.634	0.0520373	7343.79	408.618	0.030695	8370.98	268.251
cg01614598	0.105203	9933.87	1179.7	0.0964781	9884.42	1066.14	0.0870199	11165.3	1073.74	0.0847929	9477.75	887.368	0.0901287	9903.62	990.924	0.0645176	11416.8	794.28
cg01614601	0.0574594	8515.27	525.206	0.0567248	8315.7	506.087	0.0581721	8654.49	540.722	0.065124	8288.35	584.337	0.0663274	8008.15	575.997	0.0477524	9661.89	489.529
cg01614615	0.0845094	9966.15	929.211	0.0656196	9339.82	662.939	0.0690611	10421.7	780.547	0.0758007	9105.26	754.994	0.0670306	9514.56	690.772	0.0570938	10882	664.968
cg01614643	0.839893	629.975	3829.31	0.84357	588.27	3711.59	0.828834	596.611	3373.18	0.829337	609.316	3446.92	0.821235	660.85	3495.3	0.865143	452.055	3541.59
cg01614703	0.499498	4920.82	5010.75	0.377491	5764.88	3556.47	0.409369	5593.12	3945.93	0.441556	4812.32	3884.12	0.396193	5439.9	3635.05	0.367191	6681.35	3934.91
cg01614716	0.247756	7840.1	2615.11	0.261263	7224.02	2590.23	0.246842	7462.88	2478.68	0.288242	7203.87	2957.86	0.29054	6348.65	2640.87	0.233023	7902.21	2431.24
cg01614723	0.889555	242.582	2759.24	0.841536	355.928	2421.24	0.87099	237.353	2277.59	0.848602	299.037	2236.64	0.855757	285.128	2284.86	0.860823	263.434	2247.87
cg01614726	0.0473444	9391.52	471.703	0.0497858	9724.58	514.753	0.0415063	10236.8	447.623	0.0426995	9404.3	423.93	0.0485324	9879.74	509.046	0.0380689	12026.4	479.909
cg01614729	0.908131	174.327	2711.75	0.952756	56.0257	3146.5	0.962762	2.42197	2648.01	0.930424	95.9317	2620.13	0.952279	38.6257	2766.3	0.963417	0	2633.54
cg01614738	0.900859	353.266	4118.67	0.896601	304.846	3510.54	0.861555	455.329	3455.86	0.900751	292.292	3560.29	0.88165	341.31	3287.54	0.87142	358.938	3110.35
cg01614746	0.380573	8944.17	5556.71	0.381785	7901.28	4941.28	0.360172	8187.86	4665.41	0.344584	8533.42	4539.01	0.322823	8519.42	4109.03	0.340836	9414.37	4919.63
cg01614759	0.871635	1155.72	8526.69	0.882541	912.066	7604.3	0.874431	1002.69	7678.85	0.852326	1163.17	7290.64	0.874465	1006.37	7706.89	0.874825	992.452	7634.96
cg01614764	0.439024	3586.16	2884.81	0.402806	3380.49	2347.58	0.456367	3511.85	3032.07	0.393321	3555.47	2369.91	0.389624	3491.06	2292.3	0.40721	3407.92	2409.73
cg01614778	0.0354475	6674.23	248.954	0.0275116	5597.63	161.185	0.0337452	6553.84	232.377	0.0307092	6162.11	198.397	0.0348062	5941.33	217.859	0.0228994	5888.66	140.351
cg01614792	0.0987867	5896.68	657.327	0.0680413	4992.06	371.766	0.0514614	5555.99	306.856	0.0645386	5380.42	378.1	0.0676702	4702.5	348.574	0.0607859	4866.76	321.448
cg01614839	0.84955	856.877	5403.21	0.844639	700.322	4351.06	0.906411	603.877	6817.02	0.723842	527.624	1645.08	0.830681	736.697	4104.85	0.876906	590.537	4919.28
cg01614864	0.0456822	8066.08	390.902	0.0418893	7649.98	338.835	0.0334719	8438.13	295.684	0.0375506	7628.07	301.515	0.0420553	7973.04	354.419	0.0330778	8436.24	292.02
cg01614883	0.120556	6407.67	892.087	0.0834983	5597.63	519.085	0.0803247	6474.72	574.238	0.0824283	5887.81	537.903	0.0738982	6066.34	492.042	0.0841071	6296.94	587.435
cg01614898	0.430481	8009.82	6129.96	0.400911	7778.52	5272.31	0.402531	7891.57	5384.14	0.397725	7364.25	4929.17	0.442368	7094.48	5707.37	0.353687	8951.97	4953.59
cg01614915	0.765503	1708.22	5902.84	0.780824	1474.8	5610.28	0.755612	1676.81	5493.62	0.770477	1421.74	5108.27	0.760178	1500.08	5071.86	0.754452	1597.32	5215.05
cg01615018	0.0615096	2053.18	141.122	0.0412196	1988.91	89.806	0.0540561	2669.01	158.235	0.0598679	2383.3	158.137	0.0424508	2244.5	103.938	0.0399723	1715.9	75.6078
cg01615080	0.0852879	4666.24	444.406	0.0888478	4503.48	448.892	0.081754	5028	456.56	0.0646933	4328.92	306.34	0.100765	4158.23	477.164	0.0728926	3758.11	303.339
cg01615114	0.737887	2259.79	6643.15	0.763332	1769.75	6030.58	0.764183	1754.31	6009.02	0.763348	1691.55	5778.84	0.750434	1901.79	6019.28	0.737276	2035.84	5993.77
cg01615258	0.18231	8480.22	1913.02	0.14849	8631.26	1522.59	0.138724	9208.31	1499.28	0.157668	8643.59	1636.62	0.135867	8531.35	1357.1	0.133312	9679.4	1504.24
cg01615271	0.900295	683.472	7074.45	0.896691	605.572	6124.17	0.907971	553.823	6450.68	0.888382	678.267	6194.33	0.906183	590.621	6670.73	0.921652	438.526	6335.02
cg01615333	0.431102	7149.25	5493.38	0.458531	5930.49	5106.8	0.454008	6510.24	5496.6	0.436895	6538.34	5150.48	0.442584	6093.73	4917.76	0.407913	7559.19	5276.73
cg01615339	0.277302	5289.76	2068.07	0.316844	4528.2	2146.53	0.227696	5394.52	1619.93	0.287599	4339.41	1792.21	0.264084	4519.9	1657.85	0.236381	5201.82	1641.2
cg01615424	0.0576067	6312.66	391.994	0.0707939	6133.17	474.889	0.0647066	7995.72	560.087	0.0494741	6376.46	337.094	0.0544991	6703.31	392.146	0.0409884	6666.23	289.19
cg01615453	0.2426	5589.53	1822.39	0.245065	4795.97	1589.32	0.210349	5047.38	1371.17	0.229054	4862.54	1474.41	0.202886	4910.38	1275.27	0.199665	5739.03	1456.7
cg01615475	0.54132	3726.67	4516.12	0.579785	3164.78	4504.52	0.534149	3556.4	4192.46	0.542445	3225.61	3942.61	0.543054	3322.61	4067.58	0.5729	2814.94	3910.01
cg01615704	0.137761	7807.12	1263.33	0.148212	7788.88	1372.67	0.183652	7630.44	1739.1	0.184464	7356.97	1686.68	0.15384	7455.02	1373.57	0.141096	8205.99	1364.46
cg01615815	0.902039	371.713	4343.6	0.928231	212.568	4042.63	0.90796	261.572	3566.83	0.889163	437.688	4313.48	0.90632	249.311	3379.47	0.874481	432.954	3713.07
cg01615818	0.0686296	7916.66	590.721	0.164969	7190.24	1440.27	0.0936237	7889.15	825.235	0.0771069	7449.69	630.77	0.0909734	7152.77	725.842	0.0407048	7915.74	340.124
cg01615827	0.664961	3595.38	7334.33	0.734974	2671.11	7684.89	0.681647	3130.79	6917.67	0.702734	2782.77	6814.85	0.723837	2670.09	7260.54	0.668551	3548	7358.22
cg01615850	0.777141	2372.32	8621.34	0.786459	2227.02	8570.29	0.808608	2138.59	9457.77	0.818618	1830.95	8714.79	0.802994	1937.6	8305.22	0.81423	2113.84	9703.27
cg01615861	0.657179	6819.04	13263.6	0.660177	6540.18	12899.9	0.676651	6630.53	14084.5	0.690275	6170.35	13974.5	0.664061	6353.57	12757	0.697506	6498.3	15214.7
cg01615880	0.0934511	4642.26	488.853	0.0997676	4167.33	472.923	0.144752	3758.89	653.123	0.113596	4104.83	538.866	0.0642655	4194.75	294.96	0.108	3719.11	462.402
cg01616085	0.875673	459.338	3939.59	0.879775	472.099	4186.48	0.863911	470.669	3622.69	0.879413	384.476	3533.16	0.882207	391.173	3678.62	0.844619	553.927	3554.61
cg01616178	0.0133357	2404.38	33.8491	0.0106919	2385.71	26.8642	0.00820771	2509.97	21.5991	0	2417.55	0	0.0227567	2227.47	54.199	0.00461618	1974.53	9.62081
cg01616215	0.00735453	10855.3	81.1681	0.0103133	9624.89	101.341	0.0014302	10609.8	15.3391	0.00222556	9644.13	21.7345	0.0121993	9339.69	116.579	0.00755362	12238.9	93.9129
cg01616225	0.136577	6368.01	1023.12	0.0957311	5539.96	597.078	0.106054	7088.28	852.792	0.142678	5722.92	969.07	0.13432	6259.46	986.741	0.10162	6584.25	756.083
cg01616349	0.669178	3271.63	6820.04	0.531254	4869.3	5631.95	0.542266	4676.81	5658.97	0.588308	3897.97	5713.11	0.564462	4275.51	5670.7	0.543718	5240.02	6363.32
cg01616356	0.524067	6720.35	7510.12	0.479834	7319.6	6844.3	0.447373	8051.42	6598.9	0.448479	7341.02	6050.81	0.471328	7019.34	6347.13	0.447372	8535.73	6990.93
cg01616394	0.636646	3255.95	5880.08	0.650789	3075.65	5918.13	0.644044	3121.11	5828.06	0.657114	2965.64	5875.06	0.666562	2720.65	5638.65	0.656387	3165.98	6238.84
cg01616440	0.754677	1807.84	5868.99	0.810588	1236.69	5720.34	0.795655	1234.39	5195.7	0.768918	1561.14	5527.38	0.773454	1450.92	5295.03	0.813649	1251.11	5899.26
cg01616446	0.0638875	8571.54	591.813	0.0614302	8095.72	536.417	0.0595946	9713.7	621.905	0.0617682	8510.19	566.849	0.0595082	8205.5	525.518	0.0506923	9470.08	511.035
cg01616474	0.0647805	9216.27	645.316	0.0768	7983.67	672.471	0.0630513	9573.22	650.952	0.0581419	8594.13	536.697	0.0626015	8477.28	572.809	0.0606331	9790.02	638.369
cg01616489	0.793273	1969.25	7940.34	0.817515	1601.68	7623.36	0.807821	1727.67	7682.58	0.786665	1826.45	7103.7	0.81137	1641.94	7492.75	0.784627	2008.78	7682.5
cg01616529	0.481629	4173.7	3970.78	0.611253	2893.57	4706.99	0.563908	3701.57	4915.78	0.557116	3440.8	4454.08	0.53952	3572.52	4302.9	0.637295	2898.57	5268.67
cg01616568	0.0329554	7301.44	252.23	0.0260672	7767.8	210.581	0.0282627	8401.8	247.273	0.0369761	7909.86	307.546	0.0277213	7857.86	226.892	0.0216816	8454.55	189.587
cg01616628	0.694535	2083.62	4964.89	0.73044	1698.9	4874.55	0.708102	1709.91	4390.58	0.694154	1878.91	4491.37	0.672616	1941.12	4193.52	0.752443	1397.55	4551.77
cg01616682	0.107375	10121.1	1229.51	0.169359	9626.54	1983.15	0.145088	10161	1741.39	0.157965	9671.86	1833.19	0.110856	9509.64	1198.1	0.0785098	10969.5	943.108
cg01616732	0.0281845	9790.9	286.856	0.0244137	9612.53	243.053	0.0173319	10198.9	181.647	0.0269168	9274.64	259.315	0.0230288	9344.6	222.624	0.0168475	10814.3	187.03
cg01616745	0.821838	646.578	3443.87	0.88551	388.061	3774.85	0.832271	573.198	3340.41	0.832822	528.374	3130.33	0.805228	674.896	3203.59	0.840755	464.789	2981.89
cg01616797	0.900014	1413.98	13627.9	0.915695	1086.73	12890	0.907169	1412.81	14783.7	0.915334	1116.7	13153.9	0.913247	1092.76	12556.1	0.928213	1077.61	15226.6
cg01616876	0.796162	1532.05	6374.54	0.795456	1472.32	6114.64	0.774728	1698.61	6185.54	0.790875	1420.24	5749.29	0.775729	1561.88	5748.28	0.798796	1507.38	6381.43
cg01616926	0.0501781	3806.38	206.37	0.0289739	3878.84	118.722	0.055574	3570.55	215.991	0.0673796	3221.99	240.006	0.048524	3380	177.475	0.0240319	3347.48	84.8895
cg01616956	0.71615	3298.65	8574.73	0.659623	3973.3	7893.74	0.643375	4102.34	7581.28	0.690158	3326.32	7631.96	0.646603	4044.2	7582.55	0.709235	3239.38	8145.43
cg01616967	0.979901	81.1681	8832.57	0.98034	61.7931	8067.71	0.983281	45.21	8539.85	0.984733	23.9829	7996.8	0.985072	21.7708	8035.54	0.988578	7.95872	9343.54
cg01616994	0.0754878	8632.41	713.014	0.0477857	8585.94	435.893	0.0345728	8468.81	306.856	0.0329407	8486.2	292.47	0.0436626	8186.53	378.33	0.0342885	8507.08	305.602
cg01617018	0.829994	1500.69	7814.77	0.870322	916.186	6820.04	0.810687	1597.69	7269.96	0.862591	987.796	6828.72	0.879518	868.024	7066.6	0.834903	1412.67	7649.68
cg01617022	0.0547278	8481.15	496.817	0.0487036	7906.22	409.896	0.0387606	8451.85	344.841	0.054342	7906.87	460.112	0.0568247	7740.58	472.382	0.0452981	8308.9	398.981
cg01617071	0.695451	2443.34	5807.84	0.740436	1754.92	5291.38	0.683827	2136.98	4838.2	0.780233	1370.77	5221.64	0.688048	1969.21	4563.88	0.676054	2563.5	5558.56
cg01617074	0.650986	3100.99	5970.54	0.642343	3093.77	5735.94	0.676563	2871.64	6216.07	0.655083	2829.98	5564.77	0.685945	2548.59	5784.95	0.594417	3727.86	5610.06
cg01617117	0.0571253	8136.18	498.999	0.0548112	7884.8	463.036	0.0381144	8579.41	343.919	0.0650297	7960.08	560.601	0.0838603	7694.94	713.521	0.0500907	7552.03	403.507
cg01617139	0.075258	5682.69	470.611	0.0894632	5509.47	551.149	0.0516353	6055.72	335.159	0.0457924	5629.99	274.982	0.0551646	5369.67	319.349	0.0508778	5738.24	312.959
cg01617211	0.786015	1538.51	6018.58	0.769633	1698.07	6007.18	0.796682	1331.27	5608.32	0.768608	1438.22	5109.48	0.783891	1451.62	5628.2	0.765625	1654.62	5731.74
cg01617280	0.298339	3405.37	1490.45	0.275665	3201.71	1256.55	0.263491	2924.93	1082.19	0.2103	3221.95	884.646	0.21503	3059.86	865.59	0.321515	2263.46	1119.98
cg01617285	0.202688	3473.63	908.465	0.187863	2203.95	532.951	0.166369	2116.8	442.409	0.173846	2347.33	514.988	0.155949	2542.97	488.322	0.135283	1954.66	321.448
cg01617317	0.722614	2526.36	6841.88	0.698467	2609.32	6275.82	0.694879	2858.73	6738.18	0.710599	2376.56	6080.96	0.695087	2557.72	6058.6	0.697875	2594.54	6224.1
cg01617425	0.0416678	7584.61	334.123	0.0366628	7710.13	297.239	0.0388466	8284.74	338.882	0.0345213	7658.04	277.394	0.0314448	7641.56	251.335	0.0282474	8855.67	260.328
cg01617448	0.031255	5788.76	189.992	0.0448667	5674.25	271.242	0.0350647	5659.33	209.288	0.0231004	5127.85	123.621	0.056657	5500.29	336.353	0.0345313	5944.37	216.185
cg01617520	0.909	198.308	2979.81	0.889651	177.964	2240.99	0.884593	188.106	2208.32	0.880544	193.362	2162.47	0.878487	190.319	2098.88	0.870331	163.154	1766.27
cg01617695	0.075036	10264.1	840.767	0.0777589	9067.93	772.995	0.0721313	10093.9	792.464	0.080822	9062.54	805.649	0.080683	9895.9	877.28	0.0684491	10890.7	807.582
cg01617750	0.63004	3903.45	6817.86	0.666277	3279.98	6748.11	0.609162	3876.76	6198.2	0.640844	3437.8	6312.52	0.636757	3391.33	6120.24	0.656034	3618.83	7092.8
cg01617859	0.863209	535.894	4012.75	0.868017	459.741	3681.26	0.86397	445.642	3465.54	0.873125	436.189	3689.95	0.875244	398.898	3500.09	0.869867	512.542	4094.5
cg01617920	0.697271	3444.11	8163.08	0.80769	1987.27	8766.39	0.764784	2482.51	8396.84	0.731098	2936.41	8255.49	0.783816	2002.92	7624.53	0.76158	2776	9186.74
cg01617933	0.85155	1089.31	6822.22	0.825454	1361.92	6913.63	0.834325	1087.46	5979.97	0.836367	1051.5	5885.58	0.841969	1100.48	6396.02	0.846049	1084.77	6511.02
cg01617990	0.889437	1380.78	11912.3	0.838865	2084.49	11372.4	0.885225	1642.09	13436.3	0.797755	2800.01	11439.1	0.829497	2282.43	11590.5	0.868344	1955.46	13556.9
cg01618083	0.0086913	9789.06	86.7023	0.0115395	8933.63	105.46	0.00504233	10254.6	52.4759	0.012518	8945.63	114.668	0.0142355	8848.09	129.22	0.00196841	10795.2	21.4886
cg01618102	0.822761	1314.37	6565.63	0.862148	898.06	6242.02	0.774014	1625.95	5911.45	0.788157	1367.03	5458.03	0.844011	1002.16	5963.49	0.841767	1063.29	6188.44
cg01618114	0.0378494	7727.41	307.917	0.015084	7255.93	112.656	0.0128794	7377.96	97.5684	0.0138785	6927.01	98.897	0.0137955	7003.36	99.3649	0.0120742	7494.05	92.8125
cg01618130	0.135879	9795.51	1556.03	0.107877	10086.3	1231.74	0.110458	10764	1349.04	0.130284	9886.21	1495.93	0.123253	9831.28	1396.14	0.089035	12407.6	1222.46
cg01618151	0.642994	3145.26	5844.97	0.701594	2519.51	6158.83	0.697687	2377.56	5717.8	0.670089	2575.91	5435.11	0.675866	2406.03	5225.42	0.733106	2097.12	6035.08
cg01618245	0.560874	3085.31	4068.44	0.590554	2790.58	4169.15	0.584976	2734.4	3995.09	0.604977	2459	3919.1	0.556113	2748.04	3568.1	0.590964	2646.28	3967.74
cg01618287	0.831748	342.197	2185.99	0.854035	207.625	1799.9	0.827819	330.195	2068.3	0.853667	211.349	1816.33	0.8194	375.02	2155.21	0.828471	254.679	1713.07
cg01618304	0.0498373	6894.68	366.88	0.0414971	6245.22	274.708	0.0417163	6469.88	286.002	0.0542512	5986.73	349.155	0.05566	6625.35	396.397	0.0234888	6581.86	160.724
cg01618530	0.0993306	8514.35	950.036	0.0999711	8556.28	961.5	0.125021	8753.79	1265.07	0.10888	8462.97	1046.26	0.110432	8323.48	1045.7	0.0884801	8795.98	863.521
cg01618535	0.737087	2182.32	6398.56	0.733395	1999.62	5775.8	0.729467	2101.46	5936.03	0.741877	1839.94	5575.62	0.713905	2166.55	5655.83	0.709234	2425.02	6159.02
cg01618660	0.817152	1102.82	5375.45	0.85767	656.873	4560.85	0.84067	788.74	4689.24	0.851663	674.188	4444.94	0.850808	624.351	4130.81	0.868198	604.413	4640.06
cg01618697	0.684633	1259.03	2950.33	0.628095	1552.24	2790.41	0.721663	997.042	2844.38	0.677015	1200.64	2726.3	0.677222	1317.49	2974.04	0.722139	916.049	2640.63
cg01618719	0.845421	1545.88	9001.67	0.844082	1363.57	7923.2	0.847806	1438.65	8571.12	0.859369	1176.66	7801.41	0.87497	1065.37	8155.36	0.856879	1416.65	9080.35
cg01618781	0.0405095	5776.77	248.116	0.0472921	5659.42	285.896	0.0472834	5886.18	297.094	0.0244666	5637.48	143.898	0.0321012	5405.49	182.594	0.0378485	5888.66	235.578
cg01618806	0.773284	2153.72	7687.01	0.734946	2491.5	7185.74	0.707324	2966.1	7409.98	0.714501	2560.18	6657.46	0.721521	2521.2	6791.35	0.719785	2631.95	7017.53
cg01618829	0.0449551	12542.3	595.088	0.0439544	12924.6	598.811	0.0461924	13249	646.484	0.0435948	12468.1	572.879	0.0469833	11702.2	581.842	0.0380901	13748.7	548.386
cg01618834	0.0797027	14625.9	1275.35	0.0617414	14214.9	941.98	0.059314	16236	1030.05	0.0729612	14151.4	1121.64	0.0594114	13931.9	886.313	0.063078	16199.2	1097.34
cg01618851	0.496223	7058.86	7051.52	0.434005	7426.71	5771.47	0.443864	8105.51	6549	0.463622	6799.91	5963.97	0.455365	7192.1	6096.86	0.436217	8611.34	6740.23
cg01618914	0.845442	725.901	4517.74	0.840101	640.177	3888.84	0.820191	833.963	4260.24	0.84179	668.524	4089.09	0.838192	644.697	3857.65	0.871513	477.523	3917.28
cg01618923	0.514126	2910.06	3185.09	0.456939	3003.14	2611.03	0.484021	2739.24	2663.39	0.503976	2571.42	2714.24	0.517427	2370.91	2649.38	0.404707	3082.41	2163.55
cg01618928	0.915588	264.719	3955.97	0.927881	182.084	3629.26	0.914652	250.27	3753.78	0.926721	170.129	3416.17	0.902343	304.792	3740.26	0.88444	354.163	3475.94
cg01618988	0.618531	2254.26	3817.3	0.623758	2331.66	4031.36	0.61434	2315.4	3847.62	0.659057	1913.39	3891.96	0.587182	2424.99	3591.48	0.664826	1967.4	4100.73
cg01619045	0.855821	480.552	3446.05	0.759637	750.58	2688.15	0.799091	671.692	3069.31	0.753275	828.909	2836.05	0.812962	618.713	3123.88	0.789022	715.489	3049.8
cg01619107	0.795026	1921.29	7839.88	0.792814	1777.17	7183.14	0.801764	1719.6	7359.34	0.788659	1738.01	6858.87	0.774899	1893.36	6862.02	0.776304	2336.68	8456.13
cg01619129	0.0309517	9862.85	318.216	0.0257499	9282.97	247.996	0.0250769	10163.4	263.994	0.0273584	9625.39	273.555	0.0278946	9249.09	268.273	0.0158579	11112	180.663
cg01619338	0.0107149	8065.9	88.4443	0.00562021	7719.56	44.1959	0.00867031	7819.62	69.2661	0.00249983	7359.39	18.694	0.00318062	7393.91	23.9113	0	8427.26	0
cg01619345	0.19332	9322.34	2258.06	0.172867	9349.71	1974.95	0.166223	9841.25	1981.9	0.199107	8899.16	2237.24	0.19146	8916.21	2135.02	0.133575	11599	1803.62
cg01619378	0.809766	1523.75	6911.76	0.817139	1370.16	6569.59	0.799554	1589.62	6739.66	0.803986	1463.71	6413.83	0.794979	1503.59	6218.01	0.800333	1561.5	6659.86
cg01619416	0.780448	2139.89	7962.17	0.809378	1609.09	7256.8	0.767906	2129.72	7377.21	0.788029	1740.26	6841.38	0.738205	2276.81	6702.08	0.774154	2149.65	7711.36
cg01619490	0.706856	1504.38	3868.62	0.748482	1169.95	3779.18	0.722837	1194.84	3376.91	0.744948	1029.77	3299.78	0.735407	1064.66	3237.06	0.732288	988.473	2977.36
cg01619509	0.835392	2086.39	11096	0.868601	1635.46	11472.1	0.864703	1843.92	12423.9	0.842201	1935.87	10865.8	0.868048	1684.08	11736.6	0.902715	1334.68	13312.5
cg01619533	0.673795	3872.09	8204.58	0.672703	3557.63	7517.64	0.717828	2848.23	7500.1	0.705458	2902.68	7191.74	0.687389	3299.33	7474.68	0.689807	3544.02	8103.55
cg01619562	0.54055	2357.57	2891.36	0.499532	2231.14	2326.78	0.521447	2191.88	2497.3	0.50395	1990.58	2123.87	0.545763	1922.86	2430.45	0.475768	2493.47	2353.7
cg01619692	0.0354453	5974.16	223.212	0.0287786	5377.65	162.31	0.0345695	5829.67	212.326	0.0386544	5585.02	228.587	0.0356854	5251.69	198.044	0.0238008	5514.6	136.89
cg01619796	0.778446	916.831	3572.71	0.775601	881.582	3392.69	0.743927	947.796	3043.98	0.746032	888.867	2904.8	0.71033	1207.93	3207.31	0.743904	886.601	2865.87
cg01619825	0.900618	526.67	5679	0.879589	659.95	5551.35	0.880234	672.499	5677.59	0.894728	511.885	5200.54	0.877933	604.667	5068.14	0.887802	633.514	5804.18
cg01619846	0.235012	7019.2	2187.09	0.205662	6570.67	1727.11	0.23576	7085.06	2216.51	0.216669	6784.92	1904.37	0.222208	6679.43	1936.82	0.201026	7552.03	1925.29
cg01619929	0.452075	6204.75	5201.84	0.487199	5585.27	5401.44	0.461655	4618.69	4046.48	0.457843	5610.5	4822.44	0.466203	5464.48	4859.85	0.459292	6417.91	5536.49
cg01620077	0.850217	885.47	5593.83	0.857007	725.039	4944.74	0.856348	703.985	4792.77	0.830682	857.389	4697.01	0.842109	848.36	5058.04	0.837255	830.095	4784.94
cg01620082	0.823893	1544.96	7695.75	0.851934	1166.65	7287.99	0.842225	1336.12	7666.19	0.852151	1116.7	7012.64	0.845953	1172.11	6985.83	0.848137	1395.16	8350.3
cg01620164	0.324818	5833.96	2854.72	0.198027	5886	1478.09	0.231134	5969.34	1824.55	0.249601	6044.44	2043.79	0.261921	5656.9	2042.95	0.20112	5615.67	1438.94
cg01620165	0.529239	4378.47	5034.77	0.536498	4136.02	4903.15	0.529319	3384.29	3918.38	0.505949	3742.83	3935.38	0.568301	2931.34	3990.53	0.516985	3490.7	3843.23
cg01620208	0.807117	1519.13	6775.27	0.836957	1154.3	6438.74	0.838393	1135.09	6407.48	0.831988	1023.02	5561.15	0.803994	1423.53	6249.36	0.825975	1308.41	6684.77
cg01620223	0.661025	1186.16	2508.11	0.704259	861.808	2290.39	0.659281	1029.34	2185.23	0.67907	864.134	2040.05	0.675867	1054.13	2406.54	0.635863	917.64	1777.02
cg01620248	0.73229	1946.19	5597.11	0.671481	2512.09	5339.04	0.688046	2336.39	5373.71	0.713372	1899.9	4977.41	0.682875	2299.28	5166.44	0.639396	2943.93	5397.27
cg01620308	0.0909959	5004.75	511.012	0.0612271	5174.97	344.035	0.0549894	5096.62	302.387	0.0560713	4711.89	285.837	0.07377	4816.97	391.614	0.053856	4881.08	283.531
cg01620309	0.345845	5050.87	2723.21	0.293801	4992.88	2118.8	0.277829	5702.11	2232.16	0.31625	5090.37	2400.66	0.254005	4806.44	1670.61	0.301425	5400.79	2373.51
cg01620360	0.699952	1462.87	3645.87	0.693702	1455.02	3521.81	0.733559	1267.49	3764.95	0.700462	1398.5	3504.21	0.672964	1488.84	3269.48	0.720297	1364.92	3772.49
cg01620379	0.698392	2203.53	5333.96	0.745686	1891.69	5839.93	0.722434	1889.94	5179.32	0.721506	1917.13	5225.86	0.734435	1797.15	5246.68	0.792171	1310.8	5377.47
cg01620410	0.865942	881.781	6341.79	0.85575	983.746	6429.21	0.868383	836.385	6178.09	0.876616	768.203	6168.4	0.837076	1015.5	5731.28	0.872459	820.544	6297.1
cg01620486	0.615642	2197.07	3679.31	0.655459	1772.23	3561.75	0.713776	1474.98	3927.62	0.637199	1794.22	3326.88	0.697402	1435.47	3538.81	0.705175	1516.14	3865.55
cg01620538	0.875922	165.103	1871.48	0.851002	149.127	1422.89	0.847607	300.324	2226.59	0.870174	222.591	2162.21	0.8507	247.204	1978.34	0.901328	125.748	2062.1
cg01620540	0.69896	1326.36	3311.75	0.727327	1239.16	3572.07	0.737488	1014.8	3131.87	0.700747	1280.84	3233.45	0.732529	1127.17	3360.87	0.731886	1048.96	3136.39
cg01620569	0.0635629	6672.39	459.692	0.091405	5697.32	583.213	0.0604889	6540.11	427.513	0.0542135	6285.77	366.04	0.0624198	6580.41	444.751	0.0631156	6838.93	467.458
cg01620570	0.105602	8130.65	971.796	0.075909	7748.85	644.74	0.0901604	8242.76	826.724	0.0968484	8160.94	885.852	0.0958592	7262.33	780.572	0.0850495	8648.74	813.241
cg01620580	0.00771536	6187.22	48.8853	0.00248451	6185.08	15.6542	0.00934711	6317.29	60.5491	0	6377.96	0	0.00146094	6140.08	9.1297	0.00548634	6103.54	34.2225
cg01620611	0.428896	5880.08	4491.01	0.411247	5765.71	4097.22	0.391282	6555.45	4278.11	0.427624	5210.29	3967.34	0.420696	5864.78	4331.67	0.335415	7322.02	3745.89
cg01620617	0.109146	9311.27	1153.05	0.099965	9520.26	1068.5	0.090954	10663.9	1076.98	0.0971799	8998.09	979.322	0.0845569	9317.21	869.841	0.0922295	11168.5	1144.88
cg01620672	0.667546	3099.15	6423.68	0.712951	2301.18	5963.85	0.727989	2139.4	5993.38	0.693711	2459.75	5797.54	0.707279	2284.53	5761.57	0.737812	2266.64	6659.86
cg01620701	0.643299	3553.87	6589.65	0.819984	1366.04	6677.92	0.683416	3113.84	6937.78	0.694103	2542.19	5995.33	0.780046	1767.65	6623.44	0.75309	2187.06	6975.65
cg01620719	0.0519342	7813.35	433.486	0.0378705	7231.44	288.573	0.0322383	7658.25	258.444	0.0371176	7596.59	296.691	0.0448977	7168.22	341.666	0.0313016	7588.64	248.443
cg01620729	0.0599248	8790.14	566.699	0.0533981	8595.01	490.488	0.0470941	9318.92	465.498	0.042727	8154.94	368.452	0.055772	8437.25	504.263	0.0470078	9216.2	459.535
cg01620739	0.507277	5685.46	5956.34	0.604807	4005.84	6283.62	0.541138	5017.51	6035.09	0.530233	5032.66	5793.31	0.499739	5113.34	5207.89	0.534007	5332.34	6225.23
cg01620757	0.0557172	6783.99	406.189	0.0551105	6274.06	371.766	0.0529976	6620.85	376.122	0.0471858	6122.39	308.149	0.0521234	6267.89	350.168	0.0438951	6704.43	312.393
cg01620785	0.218425	5619.97	1598.55	0.155669	5610.81	1052.9	0.170955	5942.7	1246.05	0.151733	5722.17	1041.43	0.186181	5866.89	1365.07	0.15472	6272.27	1166.38
cg01620834	0.870535	564.487	4468.08	0.856934	580.855	4078.16	0.864632	491.659	3779.1	0.895083	354.498	3877.49	0.86956	484.577	3897.01	0.87201	456.035	3788.34
cg01620840	0.814709	1151.11	5501.02	0.826434	977.979	5132.79	0.790033	1190.8	4856.82	0.79815	1214.13	5196.31	0.800338	1095.56	4792.36	0.777481	1312.39	4934.91
cg01620849	0.0506908	7057.01	382.167	0.0359143	6878.81	259.976	0.0430252	8249.21	375.377	0.0508661	6021.21	328.049	0.0329856	6894.33	238.582	0.0289414	8008.06	241.652
cg01620911	0.833544	1473.02	7877.01	0.851004	1183.13	7328.72	0.837036	1367.6	7538.09	0.825393	1403	7104.91	0.846507	1200.91	7174.46	0.863386	997.228	6934.34
cg01620935	0.845165	379.092	2615.11	0.87114	285.072	2603.23	0.847063	302.746	2230.67	0.889155	201.606	2419.36	0.815395	408.027	2243.95	0.887876	179.867	2216.18
cg01620991	0.0051328	6460.8	33.8491	0.0193424	6138.9	123.055	0.00612486	6305.45	39.4742	0	6140.66	0	0.00454187	6072.41	28.1622	0.00740761	5966.6	45.2744
cg01621034	0.879266	455.648	4046.6	0.846301	531.421	3476.75	0.825741	561.089	3132.61	0.843298	515.633	3313.05	0.854999	508.454	3587.76	0.854128	415.445	3018.11
cg01621054	0.172502	12334.8	2592.18	0.157605	11924.4	2249.66	0.147919	12578.1	2200.87	0.156615	12019.2	2250.51	0.160009	11610.2	2230.66	0.13262	13839.4	2131.29
cg01621080	0.574249	2743.11	3834.77	0.573422	2311.06	3241.03	0.522245	2712.6	3074.52	0.552457	2276.13	2933.14	0.565397	2327.37	3157.89	0.475436	2906.53	2724.95
cg01621090	0.940908	469.484	9067.77	0.946984	382.293	8614.78	0.950028	379.441	9114.66	0.948417	389.722	9004.09	0.952999	320.242	8520.82	0.957353	355.755	10230.9
cg01621132	0.817324	1588.31	7553.8	0.832803	1280.35	6875.5	0.806907	1644.52	7290.07	0.811129	1409.75	6483.79	0.825522	1296.42	6606.97	0.802732	1867.91	8007.91
cg01621145	0.873111	842.119	6482.64	0.88106	774.473	6477.74	0.889325	659.582	6103.61	0.868575	799.68	5945.88	0.902231	601.156	6470.41	0.876475	805.423	6424.44
cg01621268	0.331675	8471.92	4254.06	0.255985	8571.94	2983.66	0.241843	8473.65	2734.89	0.305257	8151.19	3625.42	0.294492	8613.52	3637.18	0.212756	10024.8	2736.27
cg01621390	0.778461	925.132	3602.2	0.784298	824.732	3362.36	0.779416	795.212	3163.15	0.771499	855.89	3227.42	0.772547	912.97	3440.57	0.750621	1100.69	3614.03
cg01621420	0.00143758	10791.7	15.6802	0.00116508	9788.85	11.5347	0.00106113	11300.1	12.1098	0	10830.5	0	0.0026208	10056	26.6868	0	11418.4	0
cg01621422	0.861412	875.324	6062.26	0.837074	921.129	5246.32	0.851201	844.459	5402.76	0.866773	777.946	5711.91	0.844543	898.925	5426.81	0.848272	849.196	5306.73
cg01621576	0.780353	2161.1	8033.15	0.820343	1704.67	8240.37	0.802469	1911.74	8172.65	0.805995	1693.04	7449.24	0.802092	1846.31	7888.08	0.76	2430.59	8013.57
cg01621716	0.431143	8748.63	6706.48	0.400695	8819.93	5963.85	0.407043	8527.74	5922.62	0.405117	8127.21	5602.76	0.369803	8271.51	4912.45	0.401205	9198.69	6230.32
cg01621764	0.406378	6787.68	4715.13	0.46991	5316.68	4801.73	0.48897	6031.5	5866.81	0.495843	5417.89	5426.88	0.397803	6205.39	4165.25	0.382247	6675.77	4192.65
cg01621835	0.902398	295.157	3653.51	0.912748	200.21	3140.51	0.890736	284.177	3131.87	0.9178	179.872	3124.91	0.913297	174.167	2887.96	0.894394	226.028	2761.17
cg01621943	0.637348	2150.95	3955.97	0.698371	1661	4077.29	0.667074	1700.22	3607.05	0.699478	1579.12	3908.24	0.679079	1700.23	3809.34	0.692089	1413.47	3401.81
cg01622006	0.512632	6102.37	6523.89	0.593996	4614.71	6897.76	0.579535	5687.58	7977.15	0.542515	6491.13	7816.18	0.555593	5563.5	7080.44	0.639897	4836.52	8772.1
cg01622018	0.624701	1448.11	2576.9	0.623459	1209.5	2168.2	0.623684	1263.46	2259.71	0.633654	1102.46	2079.85	0.603791	1403.16	2290.7	0.59292	1212.91	1912.28
cg01622304	0.139948	7227.65	1192.36	0.168218	6031.83	1240.09	0.16267	7164.98	1411.39	0.159307	6461.9	1243.45	0.159202	6564.96	1261.99	0.119677	7006.06	966.043
cg01622344	0.0740346	7479.46	606.007	0.0584713	7072.43	445.426	0.0477952	7868.16	399.956	0.0576287	7256.33	449.861	0.0627388	7004.59	475.57	0.0477438	7665.84	389.36
cg01622385	0.299062	11630.1	5004.75	0.377867	10913.5	6689.31	0.324149	11719.9	5669.01	0.434113	10567.5	8183.42	0.412923	10206.3	7248.98	0.268338	13612.6	5029.12
cg01622415	0.906482	521.136	6020.77	0.907236	492.697	5796.6	0.90935	484.393	5862.29	0.917873	384.476	5414.61	0.91509	393.982	5323.73	0.90608	501.399	5801.91
cg01622416	0.46858	3845.34	3478.81	0.432129	3738.89	2921.26	0.465888	3423.04	3073.03	0.421906	3676.88	2756.45	0.417325	3745.99	2754.59	0.418312	3860.78	2848.33
cg01622437	0.0950301	10572.1	1120.67	0.090573	9297.8	935.959	0.0765561	10037.4	840.422	0.0843872	10349.4	963.064	0.0831032	10252	938.253	0.0711417	11985	925.599
cg01622439	0.884506	891.927	7596.6	0.911645	623.698	7467.08	0.914659	596.611	7466.11	0.91497	600.322	7535.88	0.931195	444.546	7369.78	0.957589	253.087	7972.25
cg01622465	0.0386581	9023.5	366.88	0.0395329	7858.43	327.57	0.0342372	8786.89	315.049	0.0379105	8745.52	348.552	0.0278468	8785.58	254.523	0.0344466	10004.9	360.498
cg01622606	0.76698	1677.78	5851.52	0.839951	762.939	4528.78	0.779989	1428.15	5417.65	0.788552	1386.51	5543.66	0.783253	1364.54	5292.38	0.816672	1048.96	5118.27
cg01622668	0.851427	712.066	4653.7	0.831983	664.07	3783.52	0.834877	657.16	3828.26	0.852843	520.879	3598.28	0.849513	581.492	3847.07	0.865354	466.381	3640.06
cg01622718	0.759188	1947.96	6456.44	0.818882	1377.01	6677.92	0.827683	1294.46	6697.96	0.813761	1270.59	5988.7	0.81811	1224.79	5958.7	0.775611	1709.67	6255.23
cg01622930	0.828947	2759.72	13858.5	0.825589	2800.46	13729.6	0.823457	3025.03	14576.2	0.823192	2812	13557.8	0.810988	2957.32	13118	0.836816	2968.6	15736
cg01622948	0.795448	1704.53	7017.35	0.878274	950.79	7581.6	0.811811	1640.48	7508.09	0.837765	1307.82	7269.82	0.866874	1011.29	7236.34	0.840957	1509.77	8511.85
cg01622960	0.0458055	11796.1	571.067	0.040622	11791	503.487	0.034187	12230.1	436.451	0.0349596	11852.1	432.976	0.0318612	11492.9	381.519	0.0303642	14122.8	445.387
cg01622965	0.098168	7423.19	818.929	0.0993545	6695.08	749.597	0.0960299	7633.23	821.511	0.076359	7281.81	610.267	0.0872384	7322.02	709.369	0.0759646	8119.49	675.721
cg01623008	0.729261	1002.61	2969.98	0.797961	614.635	2822.47	0.762499	709.636	2599.34	0.74702	764.455	2552.63	0.748573	738.101	2495.28	0.81123	450.464	2365.59
cg01623050	0.845631	1301.46	7677.19	0.869107	905.475	6676.18	0.84253	1093.11	6383.65	0.852329	1006.53	6386.7	0.86601	916.482	6569.77	0.861514	1115.02	7558.56
cg01623085	0.743815	3258.72	9751.81	0.717284	3388.73	8851.32	0.697128	3448.07	8166.69	0.748861	2547.43	7894.27	0.770485	2366.7	8280.76	0.680107	4221.31	9187.31
cg01623187	0.901622	494.388	5447.52	0.903247	453.149	5163.99	0.915643	356.029	4949.92	0.884719	538.117	4897.21	0.892692	490.195	4909.79	0.863667	755.283	5418.21
cg01623256	0.0748378	7567.08	620.202	0.0710988	7247.92	562.415	0.0737364	7459.65	601.796	0.0645634	6347.98	445.037	0.0645005	6558.64	459.098	0.0546936	7069.73	414.827
cg01623261	0.336516	2116.83	1124.36	0.59056	1165.83	1825.78	0.481633	1504.85	1491.12	0.457747	1479.45	1333.3	0.45702	1343.47	1214.95	0.449005	1239.97	1091.94
cg01623264	0.0870303	8341.87	804.734	0.0706697	8059.47	620.476	0.071313	8057.07	626.374	0.0763864	7767.47	650.67	0.0739987	8171.79	661.015	0.0495862	9271.91	488.964
cg01623282	0.659155	4791.28	9459.18	0.650601	4754.96	9040.23	0.638295	5101.86	9179.62	0.652795	4758.52	9134.71	0.644867	4670.68	8662.81	0.667656	4690.43	9623.64
cg01623343	0.836029	1660.79	8977.65	0.842282	1473.2	8401.56	0.800028	1982.65	8332.04	0.82135	1626.37	7937.09	0.867527	1096.73	7837.07	0.851437	1445.38	8856.81
cg01623438	0.761757	1655.64	5613.48	0.767918	1571.19	5529.69	0.759973	1692.95	5676.84	0.776994	1409.75	5260.24	0.744358	1523.26	4726.47	0.749506	1754.9	5550.08
cg01623475	0.729195	1758.03	5003.11	0.759145	1407.23	4750.63	0.738086	1472.56	4431.54	0.728096	1603.86	4562.53	0.682562	1766.25	4012.85	0.749045	1344.23	4310.69
cg01623485	0.86936	748.96	5649.52	0.880426	660.774	5601.62	0.868326	793.597	5892.83	0.869975	642.292	4966.56	0.856622	802.712	5393.33	0.900824	530.847	5730.04
cg01623627	0.0812574	6751.71	605.994	0.0836763	6251.81	580.031	0.0831286	6489.25	597.418	0.0696003	6041.45	459.423	0.0740019	5831.77	474.042	0.0412052	6696.47	292.085
cg01623657	0.297438	3299.3	1439.13	0.260405	3119.32	1133.49	0.240726	3524.77	1149.22	0.365569	4682.66	2755.85	0.259055	3377.29	1215.76	0.221743	3068.09	902.658
cg01623663	0.590376	4275.16	6305.75	0.576366	4159.91	5795.73	0.559904	4490.32	5839.95	0.539456	4140.05	4966.56	0.527941	4413.16	5047.42	0.547133	4708.38	5809.27
cg01623718	0.0816475	6851.33	618.018	0.0851303	6419.07	606.611	0.0708353	6826.71	528.061	0.0774791	6376.46	543.934	0.0712784	6089.51	475.038	0.0560577	6923.29	417.091
cg01623771	0.784992	1465.64	5716.12	0.7667	1534.12	5370.24	0.77037	1579.93	5635.88	0.772467	1431.48	5199.33	0.74022	1738.15	5237.64	0.755342	1712.72	5596.48
cg01623797	0.875307	878.091	6865.9	0.902489	599.805	6476.87	0.885663	704.792	6233.95	0.884731	673.021	5933.22	0.882228	747.231	6346.6	0.871762	910.478	6869.26
cg01623806	0.0660741	5949.25	427.977	0.0470551	6157.06	308.966	0.0643877	7055.99	492.466	0.0631888	6688.98	457.924	0.0831493	5847.22	539.355	0.0335979	6813.46	240.353
cg01623825	0.680741	3067.79	6754.53	0.759467	1983.97	6579.99	0.710417	2774.76	7052.48	0.749977	2139.73	6718.36	0.723508	2281.72	6232.35	0.696003	2902.55	6874.35
cg01623879	0.558032	1446.27	1952.33	0.570478	1306.72	1868.36	0.734388	601.455	1939.45	0.660292	900.858	1945.38	0.577994	1090.65	1630.75	0.610291	858.746	1501.41
cg01623984	0.064141	9387.83	650.267	0.0573623	8822.41	542.955	0.0511251	9130	497.31	0.0460096	8540.17	416.703	0.059633	8039.76	516.179	0.0485385	10227.8	526.867
cg01624004	0.708028	6250.87	15400.7	0.724343	5784.66	15463.1	0.741649	5648.02	16500.8	0.732362	5043.91	14075.7	0.716392	5629.52	14472.7	0.748501	5604.53	16977.5
cg01624068	0.447615	7587.37	6229.32	0.425536	7256.16	5449.1	0.423199	7530.7	5598.64	0.440505	6647.02	5312.1	0.438101	6527.03	5166.97	0.420798	7870.38	5790.6
cg01624081	0.735833	1559.72	4623.13	0.755457	1290.24	4294.8	0.783537	1067.28	4225.23	0.78564	996.79	4019.8	0.773624	1066.77	3987.35	0.764757	1181.07	4164.68
cg01624128	0.847389	1130.82	6834.23	0.865472	880.758	6309.62	0.866281	804.9	5862.29	0.838058	1082.98	6121.97	0.846625	931.932	5696.21	0.859917	924.803	6290.88
cg01624164	0.109524	6114.36	764.334	0.0842456	5693.2	532.951	0.0848351	6464.23	608.499	0.0849831	5522.81	522.225	0.0727467	5792.44	462.286	0.0702084	5626.02	432.371
cg01624173	0.337426	4758.48	2474.26	0.325739	4206.87	2080.68	0.370454	3660.4	2212.79	0.454902	2894.44	2498.96	0.51071	1812.6	1996.33	0.279516	4372.52	1735.14
cg01624197	0.926075	333.896	5435.5	0.891609	483.634	4800.89	0.905807	435.954	5153.99	0.921561	322.27	4961.13	0.89409	487.386	4958.68	0.91857	328.695	4835.87
cg01624202	0.572845	2667.48	3711.39	0.437731	3484.31	2790.41	0.507625	2772.34	2961.31	0.465496	3262.43	2928.32	0.451046	3304.25	2797.09	0.448854	3566.3	2985.85
cg01624229	0.32535	2257.03	1136.67	0.23838	2452.77	798.993	0.254778	2335.58	832.683	0.277324	2392.3	956.407	0.27965	2384.26	964.424	0.180925	2152.04	497.452
cg01624238	0.673088	1568.94	3436.23	0.572195	2194.89	3069.45	0.566231	2100.65	2872.68	0.570821	2206.43	3067.62	0.566977	2052.08	2817.82	0.552842	2072.45	2685.9
cg01624305	0.040849	6771.08	292.631	0.0346533	5476.52	200.181	0.0396337	6920.36	289.726	0.0345137	5888.56	214.076	0.0510209	6452.59	352.294	0.0240853	6664.63	166.949
cg01624348	0.93335	40.584	1968.7	0.646234	594.038	1267.82	0.902283	115.447	1989.35	0.585629	650.537	1060.73	0.938207	27.3891	1934.16	0.915775	29.4473	1407.47
cg01624414	0.189648	4411.67	1055.87	0.103616	3708.41	440.226	0.142825	3954.26	675.53	0.16134	3429.56	679.013	0.151274	3712.98	679.613	0.132942	3897.39	612.902
cg01624504	0.880727	1171.4	9388.2	0.897247	893.116	8671.93	0.88253	1064.86	8751.36	0.893285	943.578	8735.5	0.88768	953.703	8327.52	0.849826	1465.2	8857.37
cg01624569	0.841579	1068.1	6205.3	0.696219	2400.87	5731.6	0.861167	729.819	5147.29	0.862822	688.759	4961.13	0.875571	584.301	4815.21	0.876049	627.943	5144.87
cg01624571	0.48096	5234.42	4943.06	0.574956	3668.86	5098.13	0.530944	3898.56	4526.13	0.490216	4376.88	4305.04	0.542745	4101.34	4986.84	0.579703	2476.75	3554.04
cg01624637	0.512617	5543.41	5935.6	0.533431	4641.07	5420.5	0.482696	5628.65	5345.4	0.491328	5285.98	5202.35	0.485863	4908.27	4732.85	0.459304	6133.79	5295.41
cg01624645	0.877581	618.018	5147.24	0.852897	695.003	4609.38	0.865654	614.457	4603.59	0.840541	735.697	4405.14	0.900721	377.268	4330.08	0.896164	407.47	4379.73
cg01624768	0.813873	1328.85	6247.88	0.772713	1584.12	5725.54	0.815002	1292.22	6133.4	0.79067	1297.12	5277.12	0.758438	1502.69	5032.01	0.857615	822.296	5555.17
cg01624937	0.0125465	8611.2	110.684	0.0176651	8055.35	146.656	0.0153988	8623.81	136.437	0.0171239	8159.44	143.898	0.0170934	8057.31	141.862	0.0159525	9178.79	150.42
cg01625044	0.887922	496.232	4723.58	0.859288	652.535	4595.51	0.86915	594.189	4611.04	0.879582	448.181	4004.12	0.887228	455.783	4372.59	0.864382	503.787	3848.32
cg01625087	0.0382661	7666.27	309.009	0.0443766	6898.03	324.97	0.0414774	7800.26	341.862	0.0417537	6307.7	279.203	0.0524307	7707.42	431.998	0.0303164	7737.96	245.048
cg01625126	0.849301	1068.1	6583.1	0.905985	381.469	4639.71	0.887722	562.703	5239.65	0.873875	553.106	4525.14	0.867915	882.772	6457.65	0.87207	597.7	4756.08
cg01625155	0.847255	780.321	4883	0.847775	693.731	4420.46	0.783337	1100.38	4339.93	0.819482	914.349	4604.74	0.803998	884.879	4039.95	0.809079	962.209	4501.41
cg01625222	0.702216	1722.98	4298.83	0.768042	1346.27	4788.76	0.754973	1319.16	4372.7	0.736268	1382.02	4137.39	0.764928	1278.86	4486.83	0.71968	1468.38	4026.59
cg01625242	0.432134	9040.1	6955.44	0.456056	7748.03	6579.99	0.389568	9640.23	6216.07	0.437561	7695.52	6064.68	0.44265	7938.63	6384.32	0.40178	9031.56	6132.98
cg01625368	0.0868655	9495.75	912.833	0.0845099	8198.71	766.063	0.0700298	9385.12	714.26	0.0867693	8252.37	793.588	0.0746476	8607.9	702.462	0.0705535	9994.56	766.269
cg01625621	0.623956	4898.68	8294.11	0.707263	3129.2	7801.88	0.592082	4609	6835	0.612097	4410.61	7117.57	0.654624	3704.55	7211.12	0.683252	3818.59	8452.73
cg01625761	0.94103	137.432	3788.91	0.937799	145.832	3706.39	0.922179	150.969	2973.97	0.933855	132.655	3284.71	0.929333	182.594	3716.35	0.962016	19.1009	3016.41
cg01625783	0.108154	8840.87	1084.26	0.0888392	8503.55	838.856	0.0828781	9798.47	894.501	0.0890279	8168.43	808.061	0.0888933	8602.99	849.118	0.0885892	10333.6	1014.15
cg01625945	0.617543	4711.44	7768.91	0.587221	4839.64	7027.15	0.591414	4683.27	6923.63	0.703751	2927.41	7191.74	0.692401	3002.27	6983.17	0.580149	5427.85	7638.36
cg01626112	0.701243	1548.65	3869.71	0.732152	1305.07	3840.71	0.717686	1223.09	3363.5	0.714612	1309.32	3528.93	0.751959	1087.84	3601.05	0.714044	1149.24	3119.41
cg01626125	0.879956	622.596	5296.83	0.895318	526.477	5358.11	0.880609	536.062	4691.47	0.882691	526.875	4716.91	0.858534	665.064	4643.05	0.899997	454.443	4989.81
cg01626197	0.0529837	9150.78	517.563	0.0436148	9230.24	425.494	0.0488185	9869.51	511.675	0.0506127	9209.44	496.294	0.0418448	9013.12	397.991	0.0453073	11038	528.579
cg01626227	0.0935776	8837.18	922.66	0.110392	9264.84	1162.09	0.157197	9787.16	1844.12	0.174796	8824.96	1890.5	0.103795	8864.94	1038.28	0.105532	10668.7	1270.51
cg01626326	0.0688567	9231.95	690.084	0.0747127	9086.88	741.798	0.04765	9367.35	473.691	0.0582884	9243.17	578.306	0.0654909	9271.56	656.764	0.0590396	11318.9	716.467
cg01626401	0.0412469	3554.79	157.234	0.0349038	3494.19	129.988	0.033792	3775.84	135.553	0.0348849	3453.54	128.446	0.036497	3519.15	137.092	0.018845	3435.78	67.9116
cg01626434	0.188743	10980.8	2577.99	0.222572	10430.7	3014.86	0.176756	11468.8	2483.9	0.189034	10512	2473.63	0.153732	10699.3	1961.79	0.176675	11868	2568.19
cg01626459	0.089273	3007.83	304.642	0.0784414	2791.4	246.111	0.0640747	2848.23	201.84	0.0492517	2949.9	157.994	0.0638169	3064.77	215.733	0.0596009	2650.25	174.306
cg01626477	0.0640714	8091.91	560.798	0.0528443	7165.53	405.363	0.0423982	8360.62	374.597	0.0442366	7931.6	371.735	0.036209	7601.53	289.341	0.0401359	8750.61	370.08
cg01626493	0.863648	839.352	5949.79	0.857717	823.908	5569.55	0.866154	675.728	5019.93	0.862609	731.479	5220.44	0.878698	656.636	5481.01	0.837851	907.294	5204.86
cg01626569	0.156929	6480.54	1224.9	0.149156	5887.65	1049.66	0.15718	6341.51	1201.3	0.166906	5369.18	1095.72	0.175157	6024.9	1300.63	0.142153	5946.76	1002
cg01626681	0.360742	9635.02	5493.6	0.285621	9589.46	3874.01	0.317761	10556.5	4963.41	0.315861	9471	4418.85	0.310538	9603.04	4370.32	0.264151	11998.6	4343.07
cg01626707	0.33507	6094.99	3121.76	0.339963	5514.42	2891.8	0.309889	5710.19	2609.02	0.298939	5674.21	2462.17	0.297127	5316.3	2289.64	0.297421	5895.82	2538.2
cg01626885	0.626525	4673.62	8008.03	0.567255	5308.44	7089.55	0.566046	4848.77	6455.15	0.596635	4080.84	6184.08	0.604371	4378.04	6840.77	0.511561	6472.83	6883.97
cg01626895	0.828502	565.41	3214.57	0.861043	364.167	2876.2	0.816921	534.447	2830.97	0.857973	355.996	2754.64	0.843771	399.6	2698.26	0.848523	350.184	2521.78
cg01626899	0.0902432	9914.5	993.387	0.0578723	9758.36	605.572	0.0716441	10612.2	826.697	0.0614814	9327.1	617.56	0.072511	9511.75	751.445	0.0568458	11546.5	701.959
cg01626918	0.658205	3225.51	6404.02	0.675464	2652.16	5728.14	0.651658	2696.45	5231.45	0.677095	2474.74	5398.93	0.676717	2467.13	5373.67	0.688707	2345.43	5410.29
cg01626995	0.115086	2637.04	355.961	0.0913132	2400.87	251.31	0.0832687	2195.91	208.543	0.108447	2185.44	277.997	0.111429	2099.13	275.777	0.107297	1604.48	204.867
cg01627046	0.039893	11953.9	500.844	0.0339413	11578.4	410.306	0.0356185	12053.3	448.871	0.0418977	12016.9	529.872	0.0475105	10867.9	547.08	0.0309669	13149.4	423.404
cg01627201	0.889133	713.91	6527.41	0.902068	587.446	6332.15	0.898824	611.95	6324.81	0.915915	467.667	6183.48	0.886617	700.88	6262.64	0.906843	626.351	7070.73
cg01627212	0.770797	1778.32	6316.67	0.754621	1979.03	6393.68	0.704368	2380.79	5910.71	0.781775	1676.56	6364.39	0.791191	1505.7	6084.1	0.721812	2386.02	6450.47
cg01627252	0.834306	1313.45	7117.04	0.853224	1143.58	7229.07	0.853135	1061.63	6747.86	0.860036	969.809	6573.64	0.873475	869.429	6692.52	0.87645	884.214	6981.88
cg01627304	0.816976	1603.99	7606.21	0.824929	1423.71	7179.67	0.817887	1500	7185.8	0.834671	1310.07	7118.78	0.822914	1330.13	6645.76	0.80215	1804.24	7720.42
cg01627405	0.730093	1813.37	5175.63	0.74781	1586.85	5001.94	0.714463	1997.31	5247.84	0.716405	1777.73	4743.44	0.709328	1988.17	5095.77	0.722976	1928.4	5293.71
cg01627475	0.749817	1222.13	3962.52	0.63455	1857.91	3399.62	0.680071	1440.26	3274.13	0.717016	1291.33	3525.32	0.69451	1361.03	3321.55	0.675056	1441.32	3202.03
cg01627483	0.394572	6102.37	4042.23	0.306927	6183.43	2782.61	0.311479	6683.01	3068.56	0.367359	6048.94	3570.54	0.363096	6151.31	3563.85	0.2775	7140.56	2780.98
cg01627492	0.858372	816.293	5553.43	0.859548	704.441	4923.08	0.844517	884.825	5349.13	0.887763	475.911	4555.29	0.855633	734.59	4946.46	0.843146	819.748	4943.97
cg01627510	0.913604	74.7116	1847.5	0.923743	32.1324	1600.59	0.912688	50.054	1568.54	0.901234	83.1907	1671.6	0.873637	152.396	1745	0.891134	75.6078	1437.46
cg01627553	0.05651	6845.79	416.016	0.0427348	6597.03	298.972	0.0407794	6224.45	268.872	0.0511255	6548.09	358.2	0.0637264	5965.91	412.869	0.0345807	6551.62	238.257
cg01627594	0.879737	612.45	5211.66	0.882756	531.421	4754.1	0.901283	396.395	4532.09	0.882275	515.633	4613.79	0.875976	515.477	4347.08	0.87653	603.271	4992.64
cg01627597	0.634491	5019.51	8887.02	0.699037	3777.62	9006.44	0.642582	4797.11	8804.24	0.650847	4415.1	8416.5	0.603994	4791.69	7460.87	0.635955	5122.23	9122.79
cg01627669	0.433301	7738.64	5993.47	0.423796	6994.15	5217.72	0.36414	7980.38	4627.42	0.451056	6704.72	5591.3	0.378769	7909.13	4883.23	0.416176	8034.33	5798.52
cg01627741	0.0386628	6415.97	262.057	0.0396006	5826.68	244.377	0.0394681	6189.74	258.444	0.0363058	5918.53	226.739	0.035165	5760.84	213.608	0.0322124	5680.94	192.416
cg01627750	0.112654	7675	987.082	0.182095	7420.11	1674.25	0.138695	8336.41	1358.51	0.107205	7679.03	934.095	0.110496	7591	955.39	0.135743	9203.47	1461.23
cg01627785	0.787105	1913.91	7445.7	0.818602	1444.31	6969.09	0.822178	1455.6	7192.5	0.831209	1235.87	6578.46	0.805742	1524.66	6738.74	0.800456	1657.01	7048.09
cg01627823	0.0926758	7891.75	816.293	0.091055	8124.56	823.908	0.0994894	7996.52	894.513	0.100425	7439.2	841.65	0.085084	7565.01	712.819	0.0663101	8327.21	598.496
cg01627847	0.0937249	5759.8	606.007	0.0868379	5349.44	518.219	0.0950481	5225.49	559.342	0.0825912	5231.89	480.012	0.0781913	5331.16	460.692	0.0570419	5850.02	359.932
cg01628053	0.716631	2554.03	6711.94	0.778587	1620.63	6050.51	0.808601	1416.85	6408.23	0.770607	1506.43	5396.52	0.77957	1656.69	6212.69	0.735431	2331.91	6760.03
cg01628067	0.0598409	8477.45	545.953	0.048961	7693.65	401.23	0.0743301	8451.85	686.702	0.0658781	7664.04	547.552	0.0404706	7862.08	335.821	0.0513538	9507.49	520.09
cg01628140	0.898945	179.861	2489.54	0.896472	154.895	2207.2	0.891931	167.116	2204.6	0.887188	182.87	2224.58	0.868323	234.563	2206.22	0.875278	146.44	1729.48
cg01628245	0.678068	3934.81	8498.3	0.642222	4038.8	7429.25	0.667866	3878.37	7999.86	0.658714	3491.76	6932.44	0.66676	3461.56	7126.11	0.66416	3863.16	7837.56
cg01628253	0.0376012	10855.3	428.027	0.0218505	10645.7	240.044	0.032689	10853.6	370.164	0.0239115	10952.7	270.761	0.0233476	10102.4	243.896	0.0231066	12317.7	293.718
cg01628425	0.381915	5897.6	3705.93	0.330993	5900.83	2968.93	0.295331	5736.02	2445.91	0.34307	5668.96	3012.74	0.416034	4846.47	3524	0.292198	6367.77	2670.06
cg01628467	0.963412	261.952	9530.8	0.965726	233.99	9410.68	0.97433	158.235	9801.69	0.965348	238.33	9425.28	0.965716	208.579	8692.18	0.961407	289.697	9708.05
cg01628509	0.4414	7377.07	5908.3	0.468132	6329.26	5658.81	0.467595	6205.07	5537.56	0.47786	5950.76	5537.63	0.473531	6133.76	5606.94	0.440485	7517.01	5996.6
cg01628528	0.785661	2165.71	8304.97	0.891359	850.273	7796.64	0.893872	941.337	8770.74	0.868027	1064.99	7662.54	0.849046	1370.86	8272.92	0.905692	890.581	9513.06
cg01628737	0.868746	1243.35	8891.39	0.875399	1076.85	8268.1	0.873322	1101.99	8286.61	0.865864	1175.91	8236.19	0.855545	1253.58	8016.67	0.880408	1048.96	8458.39
cg01628819	0.91134	449.192	5645.15	0.944998	197.738	5115.46	0.914705	364.909	4985.67	0.931299	270.557	5023.25	0.904906	403.111	4787.58	0.90733	424.2	5132.42
cg01628881	0.828404	1522.82	7834.42	0.878533	911.242	7313.99	0.854031	1169.81	7429.35	0.841375	1287.58	7359.99	0.852705	1116.63	7043.22	0.835118	1392.78	7560.83
cg01628905	0.872287	458.415	3814.03	0.849066	557.786	3700.32	0.865753	408.505	3279.34	0.83097	550.857	3199.68	0.820512	648.911	3423.57	0.88647	360.53	3595.92
cg01628954	0.0906738	6360.63	644.224	0.0896641	5803.61	581.48	0.0946258	6534.46	693.406	0.0860724	5630.74	539.712	0.0746928	6028.41	494.699	0.0719094	6181.54	486.7
cg01629007	0.691781	2974.63	6900.84	0.661486	3069.06	6192.63	0.69034	2734.4	6318.85	0.666851	2804.5	5813.82	0.686294	2591.43	5888.03	0.609888	3814.61	6119.97
cg01629058	0.0144843	6740.64	100.538	0.0190036	6492.4	127.706	0.0151083	6268.05	97.6859	0.020509	6521.85	138.651	0.0239132	6292.47	156.609	0.0123762	7330.78	93.117
cg01629126	0.0441433	7844.25	366.88	0.0464273	6912.76	341.435	0.0265205	6680.08	184.71	0.0307138	6332.43	203.824	0.0410541	6006.53	261.43	0.0182031	7164.68	134.691
cg01629231	0.0487329	8468.23	438.946	0.0563785	8022.39	485.289	0.0570075	9164.72	560.087	0.0566133	8139.95	494.485	0.0578988	8269.4	514.359	0.0421253	8779.26	390.492
cg01629240	0.202999	5785.99	1499.19	0.207495	5156.02	1376.14	0.25952	5223.37	1865.72	0.172085	4660.93	989.573	0.250728	4652.64	1590.37	0.17078	5780.42	1211.09
cg01629329	0.0301899	7721.95	243.495	0.0587414	3635.33	233.112	0.0356459	4876.93	183.965	0.0228597	7504.11	177.894	0.0283625	4432.63	132.309	0.00633884	8061.67	52.0656
cg01629408	0.0261636	6809.12	185.624	0.0213416	5900.59	130.855	0.0132813	6540.06	89.3756	0.0121518	6076.74	75.9819	0.0182776	6121.83	115.837	0.0168135	6551.77	113.752
cg01629435	0.841577	1242.42	7131.23	0.84929	991.985	6153.63	0.885682	713.673	6303.96	0.857506	897.86	6004.98	0.846079	1008.48	6093.14	0.865516	937.537	6677.41
cg01629545	0.768037	2113.14	7327.78	0.782033	1711.26	6498.53	0.749791	2096.61	6582.51	0.794434	1544.65	6355.94	0.765474	1771.87	6109.61	0.782005	1885.42	7122.23
cg01629620	0.0822557	4785.23	437.854	0.115453	4036.32	539.884	0.0688826	4732.52	357.502	0.109247	4570.99	572.879	0.120153	4452.48	621.695	0.0715882	4817.41	379.173
cg01629716	0.160938	5974.16	1165.06	0.183009	5281.25	1205.42	0.166106	6211.53	1257.22	0.160901	5327.95	1040.83	0.180734	5630.22	1264.11	0.104518	5917.31	702.319
cg01629722	0.78026	2200.76	8169.64	0.757869	2189.12	7164.94	0.763937	2218.52	7503.08	0.780086	1756.75	6586.3	0.755264	2170.06	7005.49	0.767983	2363.74	8155.05
cg01629744	0.930779	273.942	5028.22	0.922256	269.418	4382.33	0.922931	288.214	4649.02	0.912913	308.031	4277.3	0.948087	143.266	4442.73	0.931461	210.11	4214.48
cg01629749	0.808098	780.321	3707.02	0.847353	615.459	3971.57	0.790101	811.358	3430.53	0.852693	610.065	4110.26	0.86459	517.584	3943.24	0.85061	635.106	4185.62
cg01629940	0.658108	1776.47	3612.02	0.666852	1606.62	3416.09	0.61933	1793.87	3081.22	0.582266	2086.51	3047.72	0.584285	2083.68	3069.15	0.627189	1820.16	3230.33
cg01629993	0.736732	3410.91	9824.96	0.817996	1962.55	9269.88	0.74445	2917.66	8790.83	0.791529	2131.48	8472.58	0.765981	2561.23	8710.63	0.730228	3417.47	9521.21
cg01630032	0.662615	2558.64	5221.49	0.712323	1947.72	5070.4	0.7214	1761.58	4820.32	0.68066	2089.51	4666.85	0.647393	2325.26	4452.82	0.732118	1676.9	4856.25
cg01630130	0.917203	737.036	9272.46	0.94285	480.956	9584.45	0.937462	579.452	10185.1	0.955622	323.224	9113.6	0.955735	318.818	9042.73	0.962466	324.844	10894.1
cg01630150	0.0567731	6539.57	399.637	0.0341691	5680.85	204.514	0.0495965	6522.35	345.586	0.0536279	6125.39	352.773	0.0665884	6320.56	458.035	0.045808	6631.21	323.146
cg01630199	0.771244	1801.38	6410.44	0.791607	1464.91	5944.5	0.829182	1274.76	6673.32	0.809078	1370.02	6229.56	0.807968	1306.25	5916.75	0.800707	1443.71	6202.23
cg01630207	0.895967	560.798	5691.01	0.879641	598.157	5102.46	0.889876	448.871	4435.26	0.887546	525.376	4935.81	0.879564	544.271	4705.22	0.878086	619.188	5179.96
cg01630362	0.122863	2721.9	395.27	0.16181	2216.31	447.159	0.139614	2162.82	367.185	0.112527	2477.74	326.843	0.0761503	2575.28	220.516	0.0931369	2164.77	232.597
cg01630444	0.905174	592.158	6607.12	0.920522	456.445	6444.81	0.929113	359.258	6019.45	0.909531	522.378	6257.05	0.893543	642.591	6232.89	0.925818	429.771	6611.76
cg01630479	0.806465	1146.5	5194.19	0.799417	1058.72	4618.04	0.797477	1117.33	4793.51	0.798232	1055.25	4570.37	0.795638	980.39	4206.27	0.790827	1130.14	4650.81
cg01630567	0.0365924	9243.02	354.869	0.0415084	8204.48	359.634	0.04196	9440.01	417.831	0.0298471	8269.61	257.494	0.039432	8404.24	349.105	0.0407419	9533.75	409.167
cg01630588	0.911313	452.881	5681.18	0.884303	598.981	5342.51	0.9047	415.771	4896.29	0.91941	356.746	5210.79	0.875981	598.347	4932.64	0.896051	492.645	5108.65
cg01630690	0.231717	6449.18	1975.26	0.220768	5778.89	1665.58	0.196597	6745.17	1675.05	0.205496	6134.38	1612.5	0.198457	6288.96	1581.87	0.172162	6700.45	1414.26
cg01630691	0.228402	2589.08	795.999	0.264226	2194.89	824.124	0.254633	1888.33	679.255	0.209014	2460.5	676.6	0.228415	2242.39	693.429	0.175962	2049.37	458.969
cg01630829	0.741058	1116.98	3482.85	0.679692	1144.41	2640.62	0.769902	1034.99	3797.64	0.716239	971.308	2704.07	0.743284	995.138	3170.82	0.738899	1069.65	3310.03
cg01630869	0.0519794	5914.2	329.755	0.0525303	3463.71	197.582	0.034703	5970.15	218.225	0.0448766	5495.84	262.921	0.0288461	5928.69	179.069	0.0370351	6477.6	252.971
cg01630883	0.852209	422.443	3012.57	0.868515	349.337	2968.06	0.870511	330.195	2892.05	0.884972	305.782	3121.89	0.891036	277.402	3086.16	0.905308	230.007	3155.06
cg01630925	0.773501	942.657	3560.7	0.771346	805.782	3055.59	0.764146	881.595	3180.28	0.77579	729.231	2869.22	0.754784	821.673	2836.95	0.73512	954.251	2925.86
cg01630940	0.801819	1860.41	7931.6	0.803811	1659.35	7208.27	0.803102	1752.7	7556.71	0.791577	1724.52	6929.43	0.783423	1883.53	7174.99	0.755973	2266.64	7331.62
cg01631064	0.683002	3123.13	6944.52	0.732055	2383.57	6785.37	0.722127	2425.2	6562.4	0.695268	2732.55	6462.68	0.715786	2509.26	6571.36	0.704141	2920.85	7189.58
cg01631162	0.143672	7345.25	1249.14	0.130123	7911.94	1198.49	0.15895	7182.82	1376.38	0.152527	6952.94	1269.38	0.127332	6680.83	989.398	0.121355	7328.79	1026.03
cg01631215	0.730724	1863.18	5327.41	0.723083	1766.46	4873.68	0.73564	1600.92	4733.18	0.754871	1322.06	4379.21	0.745053	1429.15	4468.76	0.722025	1528.87	4230.89
cg01631226	0.818541	1343.89	6513.22	0.813724	1295.18	6094.7	0.807773	1290.1	5841.44	0.81728	1139.94	5546.07	0.796677	1350.49	5683.46	0.794125	1599.7	6556.3
cg01631277	0.883158	430.744	4011.66	0.893032	374.054	3957.7	0.871392	434.339	3620.46	0.873705	430.943	3673.06	0.902944	297.067	3694.03	0.901686	222.844	2960.95
cg01631319	0.554952	2435.04	3161.07	0.642417	1956.78	3695.13	0.640611	1443.49	2751.28	0.695757	1805.46	4357.5	0.645919	1627.9	3152.05	0.677979	1056.92	2435.76
cg01631325	0.103691	8224.73	963.061	0.0831802	7073.25	650.807	0.0742943	8484.15	688.937	0.075732	6501.62	540.918	0.0783954	6758.79	583.437	0.0536632	9101.59	521.788
cg01631333	0.466673	5774.93	5140.69	0.389527	6488.27	4203.81	0.40539	6117.08	4238.64	0.417697	6313.5	4600.52	0.396379	6520.71	4347.61	0.37651	7372.96	4512.73
cg01631368	0.887149	636.432	5789.28	0.891973	560.257	5451.7	0.861664	687.031	4902.25	0.899822	433.191	4789.27	0.866572	672.087	5014.47	0.902429	429.771	4899.82
cg01631375	0.0542385	7973.84	463.027	0.0421729	8189.65	364.991	0.0378388	8337.21	331.809	0.0370247	7326.78	285.547	0.0460414	7248.28	354.654	0.0384331	8840.55	357.347
cg01631408	0.797676	1278.4	5434.41	0.78095	1297.65	4982.87	0.823862	1060.82	5429.57	0.799197	1064.24	4633.69	0.823839	1074.5	5492.7	0.828988	1042.59	5538.76
cg01631454	0.324113	5572.01	2719.94	0.324716	4857.76	2383.98	0.297088	5269.39	2269.39	0.270444	5245.51	1981.56	0.294405	5342.98	2271.05	0.358029	4691.67	2672.32
cg01631497	0.898681	724.056	7309.21	0.903653	620.403	6756.78	0.913184	523.952	6563.15	0.88855	714.241	6491.62	0.90506	557.614	6269.02	0.923844	430.567	6436.32
cg01631596	0.0834386	10167.2	934.671	0.075744	9713.05	804.192	0.0641807	11292	781.292	0.084325	10429.6	969.673	0.0685829	10306	766.225	0.0587371	11644.4	732.88
cg01631684	0.0880513	9806.58	956.509	0.0709673	8873.49	685.47	0.0661286	9871.12	706.067	0.0701573	8955.37	683.234	0.071805	8369.13	655.17	0.0575561	10306.5	635.539
cg01631764	0.0185547	6193.68	118.985	0.0154973	6390.23	102.165	0.00212009	7119.77	15.3391	0.0305672	6365.22	203.855	0.0139348	6310.73	90.5947	0.00929099	7113.51	67.6491
cg01631855	0.0955183	4800.91	517.563	0.07878	4753.95	415.095	0.0975549	5212.07	574.238	0.072143	4918	390.161	0.0636233	4537.46	315.098	0.067628	4440.97	329.371
cg01632097	0.840053	1366.94	7704.48	0.861236	1048.01	7125.08	0.877392	938.915	7434.56	0.862159	993.792	6841.38	0.84664	1120.85	6739.81	0.866205	1042.59	7397.27
cg01632188	0.755591	2951.57	9433.95	0.78373	2376.15	8973.18	0.824402	1953.72	9641.84	0.7961	2209.43	9016.83	0.765602	2524.01	8570.68	0.821794	2088.37	10091.7
cg01632240	0.745208	2712.68	8226.41	0.755901	2352.26	7593.9	0.745048	2338.81	7126.96	0.729816	2554.18	7169.43	0.766525	2215.71	7602.74	0.745079	2766.45	8378.03
cg01632260	0.916707	285.933	4247.51	0.907672	300.726	3939.5	0.919999	220.399	3684.51	0.927383	203.855	3880.5	0.911801	261.952	3741.86	0.926769	193.397	3713.07
cg01632288	0.854659	1054.78	6790.56	0.828421	1211.49	6332.15	0.809548	1453.84	6604.86	0.791741	1397.22	5692.01	0.802391	1316.19	5750.41	0.854123	1017.54	6543.28
cg01632300	0.028216	5046.26	149.423	0.0257838	5036.55	135.945	0.0128208	5370.31	71.0443	0.0289314	5132.34	155.889	0.00986113	4977.09	50.5645	0.0174603	4602.53	83.5666
cg01632311	0.00378239	7089.74	27.2976	0.0046789	6352.08	30.3305	0	6581.02	0	0.00532122	6325.19	34.3728	0	6286.55	0	0	6885.67	0
cg01632322	0.959929	121.201	5299.02	0.977284	21.6647	5234.18	0.975536	35.7502	5413.18	0.975174	26.5333	4970.18	0.975548	27.6309	5092.05	0.979689	0	4823.42
cg01632474	0.805104	2580.78	11074.1	0.804011	2300.35	9847.02	0.765607	2995.16	10109.9	0.795372	2381.05	9643.67	0.787529	2502.24	9645.3	0.794206	2811.02	11234.3
cg01632497	0.0687173	10598.9	789.447	0.0719089	10760.2	841.456	0.0594608	12458.6	793.953	0.0559641	11293	675.394	0.066907	10874.9	786.948	0.0547871	13735.2	801.923
cg01632517	0.858943	303.458	2456.79	0.870411	249.644	2348.45	0.849185	367.331	2631.37	0.833992	341.007	2215.53	0.877031	250.013	2496.34	0.857753	239.558	2047.54
cg01632562	0.735687	2221.98	6462.99	0.753364	1800.24	5804.4	0.723247	2021.53	5544.27	0.736776	1944.12	5721.56	0.74754	1779.59	5565.49	0.754213	1912.48	6175.43
cg01632597	0.888166	570.944	5328.5	0.810207	988.689	4647.51	0.843436	775.836	4718.29	0.864179	642.292	4722.94	0.821596	918.588	4690.87	0.855666	655.003	4475.94
cg01632703	0.448881	10611.8	8724.65	0.46757	10663	9451.87	0.489687	11422	11056.3	0.453519	10788.6	9036.31	0.462407	10893.8	9456.26	0.460309	12878.8	11069.8
cg01632803	0.927416	103.305	2597.64	0.894382	174.668	2325.92	0.924392	71.8516	2101.07	0.914291	101.927	2154.03	0.899284	153.098	2259.89	0.936009	43.773	2103
cg01632825	0.106994	7263.62	882.26	0.0806417	6133.99	546.816	0.0734835	7431.4	597.327	0.0866208	6614.79	636.8	0.0857589	7054.45	671.111	0.0654978	7595.01	539.331
cg01632865	0.612118	4199.53	6785.1	0.649824	3545.28	6764.58	0.62847	3997.86	6931.82	0.621155	3634.91	6123.78	0.602463	3964.4	6159.56	0.661567	3680.11	7389.35
cg01633093	0.603046	4137.73	6437.87	0.556963	4333.76	5573.89	0.568723	4397.48	5930.81	0.598255	3645.4	5577.43	0.605756	3697.53	5834.9	0.549557	4271.44	5333.32
cg01633149	0.957156	294.814	8820.41	0.950651	348.368	8637.27	0.935417	474.435	8320.12	0.942913	402.221	8295.29	0.95498	282.685	8117.63	0.955352	316.355	8908.87
cg01633184	0.359488	7975.69	4532.5	0.300117	7809.82	3391.82	0.293991	8896.69	3746.33	0.354916	7241.34	4039.1	0.322148	7641.56	3679.16	0.281229	9447.8	3735.7
cg01633359	0.887691	561.72	5230.23	0.886206	565.201	5180.46	0.875796	542.52	4530.6	0.898687	429.444	4696.4	0.88705	510.561	4795.02	0.910479	370.08	4780.98
cg01633363	0.45908	7688.83	6610.4	0.460249	7401.16	6396.28	0.452626	7997.33	6695.72	0.430361	7210.61	5523.16	0.431642	7704.77	5927.35	0.442026	8741.86	7004.52
cg01633417	0.788706	2301.3	8963.45	0.727142	2887.8	7962.2	0.766604	2342.85	8023.69	0.772291	2144.22	7611.45	0.766416	2375.83	8123.48	0.721521	3405.54	9082.61
cg01633442	0.921132	279.477	4432.04	0.939218	163.134	4066.03	0.915871	281.755	4155.97	0.934355	152.891	3599.49	0.927627	213.495	4018.17	0.933618	194.989	4148.83
cg01633517	0.804371	678.861	3202.45	0.850196	456.445	3158.04	0.85304	425.459	3050.06	0.820767	500.643	2750.54	0.839948	443.844	2854.09	0.834083	450.464	2767.25
cg01633841	0.0906864	7234.11	731.435	0.0656054	6882.1	490.225	0.0314622	7629.19	251.077	0.0663367	6745.94	486.404	0.0627996	6848.68	465.615	0.048876	7767.71	404.303
cg01633848	0.323702	4775.08	2333.4	0.414412	4187.1	3033.92	0.327795	4449.96	2218.75	0.349115	4372.39	2398.86	0.442483	3566.2	2909.74	0.407382	3504.22	2477.64
cg01633858	0.0950916	6612.43	705.371	0.0760734	6225.45	520.819	0.088407	7057.61	694.15	0.0943105	6443.91	681.425	0.0724362	6295.98	499.481	0.0675442	6900.21	507.073
cg01634057	0.0788222	5897.6	513.196	0.0876714	5770.65	564.148	0.0841797	6042	564.556	0.0743334	5757.4	470.364	0.0613148	5846.52	388.426	0.0686785	6308.08	472.552
cg01634102	0.572523	2027.36	2849.18	0.583528	1866.97	2755.97	0.569825	1894.78	2642.36	0.591648	1734.27	2657.61	0.58761	1724.11	2599.16	0.608437	1267.03	2124.18
cg01634119	0.0734206	6679.77	537.217	0.0602596	6792.3	441.959	0.050255	6951.85	373.143	0.0606181	6525.6	427.549	0.0495565	6626.06	350.7	0.0479569	6427.46	328.805
cg01634141	0.332352	10356.3	5205.11	0.306622	10738.8	4793.09	0.289909	12004.1	4941.73	0.302921	11068.1	4853.19	0.291	10655.8	4414.56	0.287952	12098.9	4933.21
cg01634146	0.5658	3246.72	4361.07	0.545033	3134.97	3875.38	0.587452	3003.24	4418.88	0.579878	2680.84	3838.29	0.531615	3264.22	3818.37	0.579604	2690.84	3847.76
cg01634153	0.100066	6361.55	718.474	0.0804167	6499.81	577.147	0.081908	6904.22	624.884	0.0928161	6265.54	651.273	0.0831771	5920.96	546.241	0.0744364	6676.57	544.991
cg01634213	0.691034	1523.75	3631.68	0.671721	1692.31	3667.39	0.677592	1532.3	3430.53	0.650031	1615.85	3187.02	0.655565	1596.29	3228.56	0.680767	1399.94	3198.64
cg01634268	0.113084	5329.42	692.268	0.0961711	5112.35	554.615	0.0788523	5294.42	461.774	0.069724	5025.17	384.13	0.0787484	5239.75	456.441	0.0701088	4921.67	378.607
cg01634275	0.0581275	10870.1	677.016	0.0855662	10096.2	954.085	0.0520321	10372.5	574.813	0.0858688	10631.2	1008.03	0.0691606	9975.95	748.636	0.10146	11769.4	1340.25
cg01634289	0.738222	3217.21	9354.62	0.752586	2814.47	8865.25	0.755778	2966.1	9488.45	0.752921	2874.95	9065.54	0.762606	2683.43	8941.49	0.759984	2951.89	9663.48
cg01634386	0.7019	3484.7	8440.43	0.746548	2675.23	8174.51	0.735743	2799.79	8073.6	0.70991	3111.78	7859.9	0.749949	2421.48	7562.36	0.712909	3176.32	8135.81
cg01634388	0.864376	414.142	3276.81	0.872738	395.476	3397.89	0.853247	414.963	2994.08	0.85769	425.697	3168.32	0.834471	499.325	3021.33	0.858429	337.45	2652.51
cg01634410	0.8575	154.035	1528.67	0.86682	170.549	1760.9	0.806097	237.353	1402.45	0.879662	59.9573	1169.28	0.851823	158.716	1487.29	0.834085	110.626	1058.86
cg01634423	0.922545	573.711	8024.41	0.918176	559.433	7399.78	0.918867	579.657	7697.47	0.903218	617.56	6696.65	0.933505	450.867	7733.46	0.916499	635.106	8068.47
cg01634458	0.610366	409.53	798.183	0.66918	358.4	927.248	0.570152	506.998	805.125	0.647121	370.236	862.334	0.624841	413.646	855.494	0.554844	284.126	478.777
cg01634544	0.8202	1326.36	6506.66	0.806175	1283.65	5755	0.815808	1126.21	5431.06	0.852949	908.353	5848.79	0.82935	997.947	5335.95	0.830221	982.902	5295.41
cg01634644	0.815892	1610.45	7580.01	0.816975	1465.73	6989.02	0.831776	1421.69	7523.94	0.838707	1188.65	6700.88	0.832617	1320.3	7065	0.841414	1332.29	7599.31
cg01634664	0.183069	7681.45	1743.77	0.208054	6609.39	1762.64	0.186433	6790.38	1578.97	0.189122	6632.77	1570.29	0.194259	6871.15	1680.7	0.138768	7335.55	1198.07
cg01634745	0.87607	594.925	4912.48	0.874519	586.622	4785.29	0.867701	638.592	4844.16	0.868941	607.067	4687.96	0.857968	596.942	4209.99	0.870161	632.718	4910.57
cg01634758	0.971641	42.5843	4885.18	0.9712	29.464	4365.86	0.974528	20.8543	4623.7	0.978029	2.41212	4558.91	0.977883	0	4421.47	0.971102	21.5053	4083.19
cg01634761	0.125032	4507.6	658.419	0.134531	4092.35	651.673	0.112969	5052.22	656.166	0.124755	4494.55	654.891	0.133301	4470.74	702.993	0.107069	4459.27	546.688
cg01634964	0.921889	485.164	6906.3	0.917051	459.741	6188.3	0.912112	477.935	5997.85	0.920652	418.952	6021.26	0.910785	459.997	5716.93	0.92952	374.856	6262.58
cg01634982	0.48155	5588.61	5283.73	0.525703	4902.25	5544.42	0.489951	5384.03	5267.95	0.467331	5393.91	4820.02	0.539568	4788.88	5729.15	0.489569	5606.92	5473.68
cg01634998	0.223672	5396.76	1583.7	0.206511	4772.07	1267.99	0.205172	4866.54	1282.03	0.202243	4621.21	1196.9	0.184152	4747.44	1094.16	0.166287	5039.46	1025.08
cg01635061	0.388472	5235.34	3389.27	0.40901	4798.44	3390.09	0.377373	4948.07	3059.62	0.394981	4741.12	3160.48	0.384877	4743.23	3030.36	0.355537	5238.43	2945.1
cg01635063	0.674048	4450.41	9409.97	0.730766	3334.36	9321.69	0.734083	3688.65	10458.9	0.738745	3171.74	9251.41	0.744025	3105.5	9317.21	0.758199	3033.86	9826.63
cg01635086	0.0430072	5682.69	259.873	0.0358492	5680.02	214.913	0.0263639	6088.82	167.579	0.0453433	5765.64	278.6	0.0417952	5857.06	259.837	0.0348042	5801.11	212.79
cg01635128	0.800666	83.9352	738.814	0.722044	102.989	527.301	0.772422	56.5125	531.218	0.804175	63.7046	672.271	0.840876	16.1526	613.797	0.809175	3.97936	440.913
cg01635193	0.104791	8351.09	989.266	0.103859	7369.86	865.72	0.102278	8476.88	977.173	0.107081	7905.37	960.025	0.105529	7709.68	921.383	0.0831044	9203.47	843.236
cg01635303	0.588369	2770.78	4103.38	0.599122	588.27	1028.64	0.684417	1516.15	3505.01	0.573709	607.067	951.582	0.633643	1681.27	3080.84	0.544428	1799.47	2269.95
cg01635310	0.149152	5238.11	935.763	0.137999	4993.71	815.458	0.144457	5643.18	969.725	0.160831	5160.82	1008.27	0.152608	4830.31	887.907	0.113415	5306.08	691.567
cg01635346	0.60905	3118.52	5014.03	0.632924	2519.51	4516.65	0.591015	3003.24	4484.42	0.606455	2683.09	4288.75	0.619746	2663.06	4503.3	0.621283	2750.53	4676.28
cg01635405	0.102347	5914.2	685.717	0.113248	5925.55	769.529	0.0853082	6256.74	592.858	0.104022	5540.8	654.891	0.0965378	5822.64	632.853	0.0806932	6128.22	546.688
cg01635475	0.0204288	6666.85	141.122	0.0183524	6246.05	118.643	0.0117216	6842.86	82.3468	0.0179828	6653.01	123.662	0.0072917	6210.3	46.3508	0.00839607	6855.64	58.8945
cg01635555	0.444348	5046.26	4115.39	0.539995	3850.95	4637.97	0.50647	4348.23	4564.86	0.492778	4219.49	4196.49	0.479769	4474.26	4218.49	0.495803	4511	4534.23
cg01635736	0.858414	1142.13	7530.87	0.841854	1256.55	7221.27	0.817055	1553.65	7385.4	0.813738	1484.06	6920.38	0.855267	1095.67	7065.53	0.869367	1005.66	7358.22
cg01635742	0.757481	2221.98	7252.44	0.861861	990.337	6802.71	0.835442	1000.27	5585.98	0.844612	1122.7	6646	0.874779	691.048	5526.17	0.825088	1142.08	5859.07
cg01635816	0.0560338	6209.36	374.524	0.0353963	6465.21	240.911	0.0448438	7022.89	334.414	0.0488021	6587.81	343.125	0.0517474	6209.6	344.323	0.0399854	6585.05	278.438
cg01635821	0.213287	2662.87	749.047	0.242135	2503.86	831.923	0.176027	2504.31	556.363	0.208549	2568.42	703.134	0.202305	2498.03	658.89	0.231323	1955.46	618.562
cg01635878	0.267521	6546.02	2427.3	0.268757	5249.94	1966.29	0.255095	6716.11	2334.19	0.263997	6228.06	2269.81	0.244643	5978.55	1968.7	0.223996	6328.77	1855.68
cg01636003	0.120214	7731.26	1070.07	0.0937667	7362.44	772.129	0.0829595	7713.15	706.812	0.0783563	7212.86	621.725	0.0934783	7067.79	739.126	0.0620424	8507.08	569.326
cg01636184	0.579015	3169.25	4496.47	0.609336	2871.32	4634.51	0.622794	2509.16	4307.9	0.603126	2485.23	3928.74	0.575583	2927.12	4105.31	0.613238	2607.28	4292.58
cg01636300	0.897357	558.953	5760.89	0.884025	601.453	5346.84	0.872573	639.399	5063.13	0.858026	694.755	4803.14	0.866876	646.804	4863.03	0.906662	446.484	5308.42
cg01636354	0.696801	2475.63	5919.22	0.520897	3730.66	4164.82	0.549901	3696.73	4638.59	0.624643	2790.26	4809.77	0.575916	3110.42	4359.83	0.488959	4429.03	4333.33
cg01636413	0.143325	9148.01	1547.23	0.132341	9535.91	1469.73	0.104654	9585.33	1132.09	0.113888	8828.71	1147.57	0.127534	9220.3	1362.41	0.100741	10276.3	1162.42
cg01636505	0.743842	1969.25	6008.76	0.783495	1603.33	6164.03	0.741102	2069.97	6211.6	0.77373	1706.53	6177.45	0.79318	1483.93	6074.54	0.756635	1946.7	6363.32
cg01636541	0.0415768	8681.3	380.937	0.0434729	8601.6	395.476	0.027724	8365.47	241.389	0.0206398	8150.44	173.876	0.0258348	8374.04	224.731	0.0158166	8863.63	144.053
cg01636561	0.0672846	8179.53	597.272	0.0581193	7118.56	445.426	0.0569631	8247.6	504.227	0.0432779	7765.22	355.788	0.0456177	7892.98	382.05	0.0388121	8323.23	340.124
cg01636575	0.547902	4003.06	4972.54	0.468615	4848.7	4364.13	0.447147	4711.53	3891.56	0.468306	4797.33	4313.48	0.495353	4500.24	4515.52	0.402656	5384.87	3697.22
cg01636576	0.792452	2744.03	10859	0.812731	2288.82	10367.2	0.790529	2876.49	11233.1	0.811346	2355.57	10560.7	0.767885	2797.9	9586.89	0.824767	2364.54	11599.8
cg01636582	0.428108	6958.32	5283.73	0.499068	5633.88	5712.54	0.450726	6684.62	5567.35	0.477123	5783.63	5368.78	0.513507	4862.62	5238.18	0.461157	6888.27	5980.75
cg01636591	0.44552	5459.48	4466.98	0.357431	5704.74	3228.9	0.393631	5438.12	3595.13	0.432332	4840.05	3762.31	0.412196	4932.15	3528.78	0.339977	5873.54	3076.96
cg01636599	0.254161	4552.79	1585.55	0.255299	4694.63	1643.7	0.158908	5134.57	988.969	0.15297	5016.93	924.092	0.190035	4973.58	1190.37	0.131216	5675.36	872.276
cg01636650	0.13898	5237.19	861.489	0.109211	5195.56	649.239	0.127325	5510.78	818.624	0.147415	4958.47	874.627	0.15832	5227.81	1002.16	0.088291	5283	521.296
cg01636662	0.858735	924.21	6226.04	0.852382	879.11	5653.61	0.864748	723.36	5264.22	0.863602	720.237	5193.3	0.889617	568.148	5384.83	0.874977	713.897	5696.09
cg01636747	0.0711943	5142.18	401.821	0.0806321	4771.25	427.227	0.057029	5170.9	318.773	0.0563761	5067.89	308.752	0.071888	4715.84	373.017	0.052421	4820.6	272.212
cg01636799	0.0965592	13811.5	1486.85	0.089906	13244.3	1318.25	0.105007	14694.1	1735.74	0.0918575	13637.3	1389.51	0.100012	14113.1	1579.44	0.079992	15708.1	1374.47
cg01636873	0.488875	3871.16	3798.3	0.465794	3955.58	3536.21	0.531405	3418.2	3989.78	0.487041	4044.87	3935.45	0.487394	3918.05	3820.43	0.528229	3034.66	3509.8
cg01636910	0.723924	1903.76	5254.25	0.754669	1530	5014.07	0.757518	1579.12	5245.6	0.76848	1414.99	5028.67	0.720908	1677.76	4592.04	0.760996	1523.3	5168.64
cg01636925	0.0572995	10552.8	647.5	0.0547313	10137.4	592.745	0.05489	10595.3	621.16	0.0501646	10324.6	550.567	0.0536404	9640.26	552.086	0.0531912	12492	707.413
cg01637011	0.0697579	5258.4	401.821	0.0729568	5251.59	421.161	0.0614066	5626.23	374.633	0.0592925	4903.76	315.385	0.0658379	5305.76	380.987	0.045954	5363.38	263.158
cg01637090	0.531127	5899.45	6796.02	0.421115	6954.61	5131.93	0.428678	7060.84	5372.96	0.450288	6817.89	5666.68	0.412468	6844.47	4875.25	0.401318	7909.38	5368.98
cg01637125	0.235638	4695.76	1478.44	0.193664	4146.73	1019.97	0.200351	4296.57	1101.55	0.225459	4314.68	1285.06	0.229018	4354.17	1323.09	0.136772	4304.08	697.792
cg01637131	0.0825756	7979.38	727.209	0.0749013	7509.92	616.143	0.0688414	8191.09	612.968	0.0830626	7788.45	714.591	0.0748913	7868.4	645.074	0.0519826	8115.51	450.48
cg01637169	0.641701	3972.62	7293.93	0.710067	2810.35	7127.68	0.663343	3296.3	6692	0.653605	3347.11	6504.29	0.665245	3222.78	6603.25	0.652799	3983.34	7677.41
cg01637175	0.404534	6835.33	4711.57	0.308834	6251.56	2838.07	0.356066	6719.56	3770.91	0.35412	5515.92	3079.07	0.340852	5906.1	3105.82	0.323042	7031.11	3402.94
cg01637218	0.0842372	9503.12	883.351	0.0812871	9184.93	821.524	0.0757627	10148.8	840.131	0.0688965	9443.27	706.149	0.0818656	9673.27	871.435	0.076405	10852.5	906.054
cg01637233	0.128444	10183.8	1515.57	0.104106	10556.7	1238.35	0.0976874	11285.5	1232.64	0.10118	10142.5	1152.99	0.100502	10039.2	1132.87	0.0768766	12084.5	1014.71
cg01637244	0.921617	609.683	8344.34	0.904201	694.554	7499.44	0.908328	653.931	7470.31	0.893392	720.986	6879.98	0.900308	684.728	7086.79	0.888711	888.193	7891.33
cg01637289	0.887761	1177.86	10107.3	0.875122	1310.01	9881.13	0.887866	1276.38	10898	0.866664	1423.99	9905.69	0.880567	1262.01	10042	0.903096	1168.34	11820.3
cg01637404	0.188276	4362.79	1035.13	0.159085	4412.03	853.588	0.128082	4564.6	685.213	0.160105	4230.74	825.549	0.137645	4637.19	756.129	0.111841	4142.51	534.238
cg01637482	0.662848	1413.98	2976.53	0.695263	1177.36	2914.33	0.700167	1123.79	2857.78	0.701882	1079.23	2776.35	0.578407	1640.54	2387.95	0.70206	965.393	2510.47
cg01637519	0.831182	736.97	4120.85	0.819346	738.221	3801.72	0.804365	662.811	3136.34	0.81132	526.875	2695.55	0.833748	609.583	3558.54	0.801672	568.253	2701.18
cg01637537	0.764921	2231.2	7585.47	0.795035	1688.19	6936.16	0.764449	1983.59	6762.01	0.766492	1908.14	6591.73	0.771063	1882.83	6678.17	0.763204	2234.81	7525.17
cg01637548	0.707738	2796.61	7014.4	0.723421	2420.64	6592.99	0.704992	2815.94	6968.32	0.731263	2276.13	6465.69	0.700939	2672.9	6499.1	0.692384	3009.99	6999.99
cg01637551	0.0257405	11385.7	303.458	0.0160156	11238.9	184.555	0.0167952	12471.5	214.748	0.0205723	10354.6	219.594	0.0218262	10632.6	239.479	0.0116429	12939.3	153.603
cg01637609	0.783483	2269.94	8575.82	0.806858	1899.93	8354.76	0.83794	1425.73	7888.89	0.818826	1603.86	7700.7	0.824128	1486.74	7435.36	0.791688	2139.3	8510.46
cg01637734	0.920467	255.495	4114.3	0.908074	292.487	3877.11	0.914426	251.077	3751.54	0.930185	165.632	3539.19	0.896843	344.822	3867.26	0.899186	266.617	3269.94
cg01637789	0.841798	592.158	3683	0.86727	442.438	3544.34	0.853026	470.669	3312.11	0.836428	548.609	3316.67	0.831411	544.973	3180.74	0.830253	492.645	2898.69
cg01637841	0.778169	1889.93	6980.55	0.805003	1475.62	6504.6	0.802865	1472.56	6404.51	0.801401	1474.95	6355.34	0.807587	1428.45	6415.14	0.814693	1481.12	6951.32
cg01637870	0.0140207	3597.22	52.5748	0.0101678	3429.11	36.252	0	3751.62	0	0.0299262	3374.1	107.174	0.0231888	3804.98	92.7016	0	3608.48	0
cg01638025	0.114054	11884.7	1542.86	0.112787	10841	1390.87	0.0818924	12341.5	1109.75	0.0996073	11140.1	1243.45	0.10811	10885.4	1331.6	0.116692	14049.5	1869.27
cg01638082	0.707895	1370.63	3563.98	0.692415	1246.57	3031.32	0.748333	968.786	3178.05	0.728656	1036.51	3051.94	0.715928	958.619	2667.97	0.709486	1147.65	3046.97
cg01638101	0.50283	6380.92	6554.71	0.412114	7074.9	5029.67	0.425889	6851.74	5156.97	0.47252	6582.56	5986.28	0.421764	6563.55	4860.38	0.388977	8521.4	5488.39
cg01638175	0.229497	10311.1	3100.99	0.20599	10834.4	2836.72	0.233445	10954.5	3366.53	0.217816	10748.8	3021.1	0.233938	10881.2	3353.41	0.192493	12700.5	3051.37
cg01638185	0.593276	2178.63	3323.76	0.634149	1647.82	3029.59	0.56048	1948.88	2612.75	0.575809	1956.86	2792.03	0.546859	1902.49	2416.64	0.581909	1901.34	2785.51
cg01638188	0.0612707	3730.97	250.046	0.077125	3570.82	306.772	0.0648796	3474.71	248.017	0.0590972	3221.95	208.649	0.0467112	3424.34	172.693	0.0242584	3177.92	81.4939
cg01638193	0.777164	776.631	3057.34	0.881969	305.67	3031.32	0.843536	381.863	2597.85	0.803177	578.588	2769.12	0.865132	325.86	2731.74	0.833538	364.509	2325.97
cg01638213	0.0410152	9992.9	431.667	0.0226245	9759.19	228.222	0.0444758	10428.2	490.044	0.0344843	9468.75	341.757	0.0384011	9519.47	384.15	0.0211192	11446.2	249.108
cg01638225	0.69284	2551.78	5981.46	0.72253	2108.41	5750.67	0.710904	2194.92	5643.32	0.661248	2647.91	5363.96	0.691917	2406.01	5628.2	0.749012	1879.45	5907.18
cg01638235	0.600601	4524.2	6953.71	0.611892	4131.9	6672.01	0.625248	4416.05	7534.73	0.589895	4603.97	6766.18	0.594749	4097.13	6159.74	0.634802	4224.49	7517.01
cg01638284	0.831133	1025.67	5540.33	0.846397	752.228	4696.03	0.821382	912.274	4654.98	0.814374	971.308	4700.02	0.827759	875.749	4689.28	0.868435	604.067	4647.42
cg01638311	0.714658	1671.33	4436.41	0.805921	1001.87	4575.58	0.81026	890.476	4229.7	0.732829	1378.27	4054.78	0.775508	1030.25	3904.45	0.814722	882.622	4320.88
cg01638312	0.907812	1061.64	11439.2	0.928018	756.347	11040.4	0.913052	952.64	11053.9	0.921007	831.158	10856.8	0.924383	745.124	10331.3	0.941716	687.634	12726
cg01638369	0.369946	9852.7	5843.88	0.355	8970.71	4992.41	0.317205	10886.7	5104.09	0.344806	9013.08	4795.9	0.382923	8086.11	5079.83	0.319711	11306.2	5360.49
cg01638529	0.818551	1755.26	8369.45	0.875075	1078.49	8255.1	0.844508	1424.92	8282.14	0.858353	1090.47	7214.06	0.855049	1155.96	7408.79	0.82692	1750.12	8839.26
cg01638592	0.00468662	10086.1	47.963	0.00183038	9784.73	18.126	0.007926	10106	81.5395	0.00596589	10264.7	62.2057	0.00577866	10412.1	61.0988	0.00593799	11891.1	71.6285
cg01638735	0.0278793	6524.81	189.992	0.0269221	6289.71	176.784	0.0256638	6516.7	174.282	0.0193537	6072.17	121.812	0.0305383	6310.03	201.918	0.0264334	6340.71	174.872
cg01638741	0.887845	648.423	5924.68	0.847938	1017.53	6231.62	0.910053	329.387	4344.4	0.903043	481.157	5412.8	0.831696	877.856	4832.21	0.8959	528.459	5408.59
cg01638770	0.848332	1211.07	7333.24	0.902884	598.157	6490.73	0.90327	603.877	6572.83	0.907298	607.817	6927.62	0.90817	572.362	6649.48	0.914071	545.172	6863.03
cg01638792	0.885248	636.432	5681.18	0.904003	451.502	5193.45	0.899459	453.715	4953.64	0.897335	428.695	4621.02	0.89672	495.111	5166.97	0.901232	495.032	5429.53
cg01638809	0.044257	7516.35	352.685	0.0525646	8287.69	465.357	0.0604881	8749.75	569.769	0.0480038	7541.88	385.337	0.0348287	7409.81	270.995	0.0431672	7602.17	347.481
cg01638829	0.915245	672.614	8343.25	0.940077	420.295	8162.38	0.917622	644.249	8290.33	0.911454	727.255	8515.4	0.916535	607.879	7773.31	0.936806	471.42	8470.84
cg01639032	0.0218909	8681.74	196.543	0.00962657	8458.75	83.1923	0.0248091	8770.73	225.673	0.0199144	8714.4	179.1	0.00881271	8147.39	73.3281	0.00812198	8746.45	72.439
cg01639201	0.020886	5823.81	126.364	0.0213393	5265.6	116.995	0.0246231	5848.24	150.162	0.0150285	5303.22	82.4413	0.0154989	5074.71	81.465	0.00880809	5900.6	53.3234
cg01639256	0.823469	1970.17	9656.81	0.861652	1318.25	8833.12	0.826251	1767.23	8879.47	0.860366	1390.26	9182.35	0.85794	1382.1	8950.81	0.843052	1735	9856.8
cg01639485	0.00725093	7524.32	55.6872	0.00740103	6292.29	47.6623	0.018115	6722.53	125.871	0.00600431	5889.8	36.1818	0.0120991	6581.46	81.8299	0.00333369	6837	23.2031
cg01639524	0.143053	6329.77	1073.34	0.0902896	5845.99	590.146	0.165557	5245.6	1060.59	0.132242	5067.87	787.558	0.108973	5244.02	653.576	0.0994084	5560.26	624.787
cg01639562	0.068545	7838.26	584.169	0.0687289	7144.93	534.684	0.0836935	8576.18	792.464	0.0735543	7890.38	634.388	0.110402	7756.73	975.051	0.0673291	9338.76	681.38
cg01639635	0.190066	2133.43	524.115	0.171053	2163.58	467.09	0.202093	1858.45	496.034	0.132271	2008.57	321.415	0.151158	2170.76	404.367	0.198517	1764.45	461.799
cg01639712	0.867385	809.836	5950.88	0.858799	851.921	5789.67	0.868569	724.975	5451.91	0.870217	627.303	4876.71	0.874723	722.651	5744.03	0.910914	461.606	5742.49
cg01639723	0.602836	1268.25	2076.8	0.675948	917.01	2121.4	0.605942	1389.4	2290.25	0.582151	1228.38	1850.7	0.621242	1014.1	1827.36	0.702449	803.035	2131.86
cg01639775	0.0931322	6885.45	717.382	0.0759628	4137.67	348.368	0.0885657	5855.51	578.707	0.0666206	6042.2	438.403	0.077011	6192.05	524.986	0.0829965	6365.39	585.172
cg01639892	0.699882	1581.86	3922.12	0.81293	836.266	4068.62	0.762852	1187.57	4141.81	0.796409	865.633	3777.38	0.786771	993.031	4033.04	0.80136	810.994	3675.15
cg01639898	0.339093	6842.1	3561.8	0.357781	6755.22	3819.05	0.363883	6833.17	3966.04	0.328625	6452.9	3207.52	0.348457	6093.73	3312.52	0.344269	7505.87	3993.2
cg01639943	0.822324	1243.35	6217.31	0.8117	1127.11	5289.65	0.794021	1259.42	5240.39	0.832203	990.045	5406.17	0.787769	1174.92	4732.32	0.480592	3811.43	3619.12
cg01640150	0.632858	3757.71	6649.7	0.601285	4037.97	6240.29	0.60493	3835.59	6026.15	0.604028	3626.67	5684.77	0.581582	3631.51	5186.63	0.609628	3898.98	6245.04
cg01640215	0.0377097	3689.46	148.499	0.0419349	2790.58	126.522	0.0535984	3661.2	213.012	0.0411818	3143.26	139.3	0.030541	3205.93	104.147	0.0447056	3044.21	147.142
cg01640437	0.179915	6663.9	1483.9	0.157393	5731.6	1089.3	0.19093	5776.64	1386.81	0.184808	5315.72	1227.77	0.275086	5146.78	1991.02	0.209803	6207.12	1674.59
cg01640443	0.473244	7652.86	6965.26	0.392085	8323.12	5432.63	0.440696	7893.99	6298.74	0.395845	8220.14	5451.4	0.426694	7831.88	5903.44	0.402562	9385.72	6391.61
cg01640444	0.0599022	7405.67	478.255	0.0590409	7219.9	459.291	0.0497637	7906.91	419.32	0.0563709	7400.23	448.052	0.0528104	7457.56	421.371	0.0561644	8088.45	487.266
cg01640456	0.0782737	6688.99	576.526	0.0741399	6187.55	503.487	0.057627	6501.36	403.68	0.0615683	6076.67	405.237	0.0612283	6360.59	421.371	0.0481515	6164.82	316.921
cg01640506	0.98608	50.7301	10677.3	0.985464	62.617	11024.7	0.984096	75.0809	10833.5	0.985522	51.7132	10326.9	0.985361	47.0531	9898	0.98554	80.3831	12294.6
cg01640606	0.101472	5459.53	627.846	0.108635	4905.75	610.077	0.129737	4496.34	685.213	0.109978	4365.34	551.773	0.0912599	5005.97	512.765	0.0809978	4645.15	418.222
cg01640635	0.888835	1033.05	9059.47	0.892229	1022.47	9292.86	0.883673	1222.29	10044.7	0.894684	949.573	8916.4	0.889022	1001.46	8823.51	0.942878	545.172	10649.6
cg01640660	0.666714	2727.43	5656.07	0.642184	2738.67	5094.66	0.617477	2999.2	5002.8	0.641775	2467.24	4599.31	0.632901	2582.3	4624.45	0.628367	2877.87	5035.08
cg01640684	0.551387	2845.5	3620.28	0.647903	2140.51	4122.84	0.604361	2498.66	3969.6	0.604121	2401.29	3817.03	0.597507	2443.25	3775.48	0.658652	1880.65	3821.78
cg01640711	0.791145	1874.24	7478.46	0.759178	1988.09	6582.59	0.784009	1706.68	6557.94	0.769529	1868.42	6572.43	0.786126	1665.12	6487.94	0.792803	1662.58	6744.19
cg01640727	0.480712	6048.87	5692.1	0.433206	6204.03	4818.22	0.423247	6447.27	4804.68	0.472995	5291.23	4838.72	0.453558	5876.72	4960.8	0.413199	6979.8	4985.28
cg01640765	0.898962	565.41	5920.31	0.912606	401.243	5234.18	0.89814	527.181	5530.11	0.902142	498.395	5516.52	0.906653	443.142	5275.37	0.891166	553.131	5348.04
cg01640808	0.504187	1570.79	1699.01	0.523986	1397.35	1648.25	0.472454	1828.58	1727.18	0.522026	1232.87	1455.72	0.534905	1228.3	1527.67	0.474382	1553.54	1492.36
cg01640945	0.700727	3228.28	7792.93	0.688766	3181.11	7261.13	0.736316	2649.63	7678.11	0.694333	2939.41	6904.1	0.694518	2927.12	6882.21	0.68344	3488.31	7747.02
cg01640958	0.877764	1152.96	8997.3	0.884882	949.142	8064.46	0.880053	1083.43	8682.84	0.885548	896.361	7709.14	0.882579	986.71	8168.11	0.878896	1149.24	9066.2
cg01640991	0.84054	1678.7	9375.84	0.868311	1277.88	9085.23		1454.79	10216.7	0.850844	1521.42	9249.16	0.859839	1462.86	9587.59	0.880415	1401.53	11054.7
cg01641092	0.93439	112.528	3026.76	0.932427	101.341	2778.28	0.931222	96.8786	2665.63	0.937563	75.6961	2638.26	0.935426	51.9691	2201.44	0.936461	27.0597	1872.66
cg01641096	0.0647967	8246.86	578.323	0.0500081	7788.4	415.25	0.0457505	8790.93	426.266	0.0516162	7652.8	421.949	0.0532027	7473.72	425.585	0.0432676	8804.73	402.711
cg01641136	0.907829	279.477	3737.59	0.883203	375.702	3597.2	0.886234	365.717	3627.9	0.901909	265.311	3358.88	0.883091	405.218	3816.25	0.906783	245.924	3365.02
cg01641152	0.769205	2748.65	9494.12	0.791149	2194.07	8690.13	0.746674	2979.02	9075.35	0.769756	2501.72	8698.11	0.784604	2320.35	8816.37	0.748597	3123	9597.04
cg01641174	0.60841	4253.02	6763.26	0.66916	3364.02	7006.35	0.648772	3628.91	6887.88	0.631291	3884.48	6822.09	0.63497	3406.78	6100.05	0.642164	3786.76	6975.09
cg01641177	0.284018	10681.9	4276.99	0.243375	11102.2	3603.27	0.24731	11388.1	3774.63	0.234108	10924.2	3369.74	0.265712	10131.9	3702.54	0.241951	12082.9	3888.51
cg01641286	0.859088	434.434	3258.24	0.904469	252.94	3341.56	0.869332	346.341	2969.5	0.892387	308.031	3383.61	0.906979	216.304	3084.03	0.918495	158.379	2911.71
cg01641361	0.0194172	7013.31	140.856	0.0163262	6426.61	108.323	0.0226053	6855.85	160.876	0.00947333	6079.15	59.097	0.0106626	6062.85	66.4204	0.00994698	7053.75	71.8731
cg01641368	0.861552	1821.67	11958.5	0.890883	1302.6	11451.5	0.907789	1166.58	12469.1	0.857919	1829.45	11650.5	0.884235	1389.12	11374.2	0.92706	1001.21	13996.2
cg01641371	0.57289	5748.18	7844.25	0.65398	3834.47	7436.18	0.615543	4947.27	8081.04	0.635893	4233.73	7568.64	0.628154	4425.1	7644.19	0.552877	6433.83	8079.22
cg01641432	0.684892	2599.22	5866.81	0.658783	2795.52	5590.35	0.694713	2287.95	5434.04	0.6651	2661.35	5483.96	0.673589	2608.29	5588.88	0.699426	2272.22	5520.08
cg01641455	0.121605	2668.4	383.259	0.0931801	2843.31	302.439	0.063553	2928.96	205.564	0.119665	2623.88	370.261	0.110791	2800.01	361.327	0.0705519	2710.74	213.356
cg01641468	0.740936	745.271	2417.52	0.803773	418.545	2124.03	0.802845	498.925	2438.92	0.78266	489.401	2122.49	0.799683	483.874	2330.88	0.841483	309.594	2174.32
cg01641509	0.87117	1074.56	7942.52	0.85782	1134.52	7448.31	0.852176	1311.09	8134.67	0.879545	891.115	7236.97	0.874854	896.115	6963.51	0.856615	1263.05	8143.17
cg01641514	0.846259	1098.54	6597.29	0.871116	812.373	6166.63	0.835827	1065.66	5934.54	0.836635	991.544	5590.09	0.824501	1144.02	5844.46	0.832131	1099.1	5943.96
cg01641620	0.384212	3489.31	2239.5	0.466528	2795.52	2532.17	0.485202	3002.43	2924.07	0.407766	3320.14	2354.84	0.441214	3100.59	2527.16	0.473658	3314.81	3073
cg01641771	0.0510329	5158.79	282.803	0.0453433	5373.53	259.976	0.0363517	5566.48	213.757	0.0341878	4993.69	180.306	0.0427734	5108.42	232.737	0.0382617	4779.21	194.114
cg01641778	0.0709002	5294.38	411.648	0.0686475	5273.01	396.03	0.0576349	5660.13	352.289	0.0506011	4991.44	271.364	0.0529262	5462.37	310.847	0.0465932	5446.95	271.08
cg01641792	0.100704	6094.06	693.618	0.10095	6342.44	723.391	0.105807	6900.18	828.312	0.121067	5792.62	811.672	0.119979	5890.77	816.757	0.0782694	6788.79	584.966
cg01641835	0.796366	1078.24	4607.84	0.808165	905.475	4235.88	0.803944	908.237	4134.37	0.80089	853.642	3835.88	0.78902	954.405	3943.24	0.800914	887.397	3972.26
cg01641908	0.658056	2673.94	5338.32	0.744146	1763.99	5421.37	0.70618	1905.28	4819.58	0.650775	2336.09	4539.61	0.672455	1998	4307.23	0.688906	2457.65	5663.83
cg01641930	0.891773	457.493	4593.65	0.885302	426.784	4066.03	0.889376	397.202	3997.32	0.887161	412.206	4027.04	0.876904	440.333	3849.19	0.896218	353.367	3915.1
cg01641994	0.863119	1105.92	7604.03	0.862779	950.79	6606.86	0.860863	1003.5	6827.55	0.878437	838.653	6782.89	0.868109	947.382	6893.9	0.842043	1118.2	6494.05
cg01642070	0.0140007	8512.49	122.293	0.00905778	7768.95	71.9267	0.00615228	7961.13	49.9014	0.00430731	7427.53	32.5637	0.00681668	7564.48	52.6049	0.0080776	8308.99	68.4775
cg01642084	0.624949	1676.86	2960.79	0.68939	1211.14	2910.04	0.629539	1453.99	2640.75	0.660388	1262.85	2650.11	0.645083	1223.38	2405.32	0.629986	1153.22	2133.73
cg01642152	0.509892	4691.15	4984.55	0.414285	5249.12	3783.52	0.453778	4961.8	4205.12	0.431953	4449.58	3459.59	0.456095	4657.55	3989.47	0.425059	5200.23	3918.5
cg01642168	0.00140464	5145.87	7.37892	0	5049.73	0	0	5909.6	0	0	5245.51	0	0.00564349	5220.78	30.1983	0.00199213	5481.97	11.1422
cg01642183	0.00811402	5650.41	47.0406	0.00745373	5605.05	42.8432	0.00573117	5642.37	33.1002	0.0122182	5595.51	70.4498	0.00213692	5475.01	11.9388	0.00711233	6121.85	44.5688
cg01642415	0.818271	1710.99	8154.35	0.831584	1455.85	7682.29	0.834719	1336.12	7252.83	0.845242	992.293	5965.78	0.820977	1392.63	6845.02	0.828468	1472.36	7594.22
cg01642461	0.561582	4977.08	6503.39	0.463451	6100.21	5355.51	0.466613	6512.66	5784.84	0.496096	5339.2	5354.91	0.482245	5440.6	5160.6	0.444328	7067.34	5731.17
cg01642503	0.0918022	5873.62	603.824	0.0831158	5186.5	479.223	0.0703341	5521.27	425.279	0.0650829	5833.84	413.076	0.07358	5713.79	461.754	0.0644826	4924.86	346.349
cg01642505	0.838921	311.759	2144.5	0.780231	424.313	1861.43	0.795984	370.561	1835.92	0.781675	368.737	1678.23	0.732946	509.859	1673.79	0.78222	331.879	1551.21
cg01642521	0.116382	7759.08	1035.13	0.17043	6986.42	1455.87	0.129628	7406.26	1117.94	0.162079	7001.79	1373.7	0.142154	7236.63	1215.76	0.104142	7786.63	916.807
cg01642550	0.780656	1438.89	5477	0.740403	1603.33	4858.09	0.76359	1355.49	4701.16	0.803785	1016.28	4572.78	0.751164	1443.19	4658.46	0.770495	1259.87	4565.36
cg01642564	0.900157	1032.13	10206.9	0.908948	743.165	8417.04	0.933363	617.601	10051.2	0.911821	792.935	9233.42	0.911236	766.895	8899.35	0.928579	779.159	11430.3
cg01642579	0.771911	2911.91	10193	0.819397	2133.1	10131.6	0.78996	2894.25	11261.3	0.748475	3247.44	9961.15	0.798384	2502.94	10307.4	0.838482	2208.55	11984.2
cg01642653	0.0817164	4452.26	405.097	0.1011	3960.53	456.691	0.0692118	4377.3	332.924	0.0691378	4454.83	338.3	0.0798403	4113.28	365.578	0.0791151	3984.14	350.877
cg01642722	0.0475002	7147.4	361.421	0.0306938	6796.42	218.38	0.0362668	7460.46	284.512	0.036106	7257.08	275.585	0.0332532	7469.5	260.368	0.0315768	7797.16	257.498
cg01642723	0.812341	1363.26	6334.14	0.788842	1461.61	5833.86	0.814658	1265.07	6000.08	0.797565	1307.07	5543.66	0.793077	1324.51	5459.75	0.793443	1516.93	6211.08
cg01642786	0.881301	519.291	4598.01	0.888885	411.954	4095.49	0.877448	443.22	3889.33	0.881178	457.174	4131.97	0.878022	455.783	4000.63	0.876623	456.831	3956.42
cg01642824	0.114354	7756.17	1014.38	0.0847384	7256.98	681.137	0.103406	8107.93	946.636	0.0957082	7301.3	783.337	0.0912089	7381.01	750.816	0.0793689	8092.43	706.281
cg01642827	0.889898	804.734	7312.49	0.890345	718.4	6644.99	0.903973	642.76	6992.15	0.889969	687.455	6369.21	0.903166	612.13	6642.04	0.932851	418.788	7207.12
cg01642895	0.7387	2079.93	6162.71	0.804805	1264.7	5626.75	0.788142	1455.6	5787.07	0.741703	1806.21	5473.71	0.745714	1731.13	5369.95	0.787832	1544.79	6107.52
cg01642901	0.592069	1979.39	3018.03	0.551716	2145.46	2763.55	0.540821	2053.83	2536.78	0.609402	1902.14	3123.7	0.62655	1664.41	2960.22	0.479707	2280.97	2195.24
cg01643090	0.86677	1124.36	7965.45	0.850679	1093.33	6798.37	0.834689	1273.15	6933.31	0.844589	1199.15	7060.28	0.830997	1314.68	6956.07	0.825011	1597.32	8002.25
cg01643091	0.0525637	6788.38	382.167	0.0466841	6606.86	328.436	0.042387	6613.79	297.174	0.05352	6735.85	386.543	0.0650598	5901.85	417.651	0.0362166	6737.4	256.932
cg01643123	0.146883	4523.28	796.001	0.13011	4416.97	675.605	0.182539	4585.59	1046.29	0.18229	4408.36	1005.03	0.166266	4132.95	844.146	0.122288	3527.3	505.379
cg01643250	0.920424	823.672	10683.8	0.962951	324.62	11036.2	0.941075	612.757	11383.2	0.960831	361.992	11332.7	0.948901	475.447	10686	0.963402	384.406	12751.5
cg01643284	0.0271423	7727.41	218.381	0.0235622	7262	177.65	0.0115339	7751.1	91.61	0.0145993	7429.94	111.561	0.0190872	7245.66	142.937	0.0125537	8135.24	104.697
cg01643320	0.0220857	8476.53	193.697	0.0167289	7841.96	135.121	0.00930417	8496.25	80.7322	0.00748053	7855.15	59.9573	0.0135855	7650.69	106.747	0.0100818	8886.71	91.5253
cg01643441	0.643509	1807.84	3443.87	0.588883	1773.05	2682.95	0.581049	1877.83	2743.09	0.570133	1990.58	2772.74	0.58407	1849.12	2737.05	0.57975	1882.24	2734.57
cg01643563	0.584542	4472.55	6433.51	0.629379	3640.03	6351.21	0.612438	3827.51	6206.39	0.57934	3930.95	5551.5	0.593302	3559.88	5339.13	0.634177	3888.63	6914.53
cg01643580	0.333275	7519.12	3808.57	0.29168	7135.04	2979.32	0.328584	7690.55	3812.61	0.323706	7019.5	3407.73	0.304412	7153.47	3174.36	0.28657	8580.3	3486.7
cg01643605	0.351149	9122.19	4990.92	0.316151	8987.19	4201.11	0.32755	10127.9	4981.98	0.341327	9154.73	4795.83	0.31249	9076.33	4170.87	0.284245	10718	4296.12
cg01643624	0.815781	1051.5	5099.2	0.865924	655.831	4881.48	0.820736	946.181	4789.79	0.824173	744.969	3960.7	0.816823	938.253	4629.77	0.826752	821.34	4396.71
cg01643628	0.0546774	7960.93	466.244	0.0618759	7454.72	498.287	0.0420344	7962.61	353.778	0.052213	6993.27	390.764	0.0503468	7407	397.991	0.0559814	7725.53	464.063
cg01643690	0.687439	4513.13	10146	0.684042	4450.75	9852.29	0.702818	4037.42	9784.74	0.714158	3766.07	9659.12	0.699981	4068.34	9725.24	0.740914	4035.87	11827.5
cg01643712	0.872868	902.073	6880.1	0.882279	768.706	6510.67	0.87086	867.064	6521.44	0.875217	834.905	6557.35	0.871966	792.177	6076.14	0.858235	973.352	6498.01
cg01643856	0.918331	192.774	3292.09	0.916765	188.675	3179.51	0.928185	137.245	3066.33	0.902284	210.6	2868.01	0.933947	89.8925	2684.98	0.955577	35.0184	2904.35
cg01643927	0.797934	1671.33	6994.74	0.81682	1439.37	6864.23	0.798124	1479.82	6245.86	0.797817	1435.23	6058.05	0.823833	1216.36	6155.84	0.806216	1430.18	6366.15
cg01643997	0.860893	1029.36	6989.29	0.871005	930.192	6956.09	0.893339	703.177	6727	0.858878	981.801	6583.89	0.875017	877.856	6846.08	0.885269	809.402	7016.97
cg01644092	0.697625	763.718	1992.73	0.701632	830.499	2188.13	0.712327	675.728	1920.83	0.689101	866.383	2141.97	0.70258	773.216	2062.75	0.638911	794.28	1582.34
cg01644112	0.872892	597.692	4791.28	0.843421	736.574	4506.25	0.830572	763.726	4234.17	0.840042	685.761	4126.54	0.828771	739.506	4063.33	0.835727	757.67	4363.32
cg01644285	0.837322	375.402	2446.96	0.879426	259.531	2622.29	0.887714	197.794	2354.3	0.885826	215.097	2444.69	0.917537	114.472	2386.35	0.87844	206.131	2212.22
cg01644385	0.829886	1199.07	6337.42	0.857772	894.764	5999.38	0.797576	1612.22	6746.37	0.817441	1181.16	5736.63	0.817069	1238.83	5979.96	0.812735	1378.45	6416.52
cg01644481	0.0807467	10205	905.189	0.0882044	9521.08	930.714	0.0714164	10649.4	826.724	0.088932	9753.55	961.834	0.0727816	9722.43	771.008	0.0706579	11459.8	878.889
cg01644518	0.787059	2131.59	8248.25	0.791319	1827.43	7308.79	0.808567	1755.92	7838.98	0.760781	2138.23	7118.17	0.819328	1588.57	7657.47	0.779185	2192.63	8089.97
cg01644592	0.617372	2983.85	4975.81	0.581667	3438.17	4919.61	0.586219	3243.01	4736.16	0.640182	2760.28	5088.98	0.64564	2638.48	4989.5	0.554253	3776.41	4820.03
cg01644611	0.910892	733.28	8518.04	0.929564	539.66	8441.76	0.95938	286.599	9130.81	0.940762	428.695	8396.27	0.931219	488.79	7971.64	0.968542	212.498	9621.3
cg01644623	0.0266083	6251.16	173.613	0.00828606	6019.31	51.1286	0.0177465	5836.23	107.251	0.0149181	5753.52	88.6455	0.0121041	5537.86	69.0772	0.0178655	6184.48	114.318
cg01644640	0.876353	505.456	4291.19	0.909756	284.248	3873.64	0.868014	439.183	3545.98	0.885762	366.489	3616.98	0.874602	442.439	3783.3	0.929747	160.766	3451.04
cg01644684	0.062138	9425.65	631.121	0.0463619	8866.07	435.893	0.0489044	9648.3	501.248	0.0564761	9088.02	549.964	0.0518851	8638.81	478.227	0.048836	10547.7	546.688
cg01644702	0.929296	245.349	4539.05	0.919654	293.311	4501.92	0.932995	185.684	3977.96	0.929514	229.337	4343.03	0.918202	250.716	3936.87	0.917787	261.046	4030.55
cg01644723	0.0749484	9519.73	779.398	0.0593223	10103.6	643.472	0.0667719	9987.38	721.746	0.0630441	8899.91	605.569	0.042216	9778.61	435.417	0.0393619	10427.5	431.363
cg01644731	0.400858	1913.91	1347.41	0.327431	1712.08	882.185	0.374489	1567.01	998.028	0.409089	1679.55	1231.99	0.307143	1893.36	883.657	0.316775	1518.52	750.423
cg01644741	0.44853	6237.95	5154.89	0.406127	6243.57	4338.13	0.460447	5907.17	5126.44	0.406074	6111.9	4247.15	0.424515	6105.66	4577.69	0.354923	7078.49	3949.63
cg01644798	0.630999	2594.61	4607.84	0.620442	2433	4140.55	0.637449	2564.05	4684.03	0.616322	2387.8	3996.28	0.594289	2519.8	3837.5	0.644718	2393.98	4525.74
cg01644850	0.0799169	9718.04	852.778	0.172443	8670.81	1827.63	0.128953	9780.7	1462.78	0.111626	9205.69	1169.28	0.145366	9121.98	1568.58	0.110506	10605	1329.94
cg01644927	0.352838	9082.53	5006.39	0.359796	8716.94	4955.14	0.320084	10299	4895.55	0.338245	8853.44	4576.4	0.355404	8718.16	4861.97	0.346025	9667.46	5168.07
cg01644972	0.0566488	7427.8	452.049	0.0491729	7155.64	375.232	0.0364475	7126.23	273.34	0.0459666	7259.33	354.582	0.10507	6634.48	790.668	0.097032	7857.65	855.12
cg01644979	0.00847739	7020.12	60.8761	0.0102739	6408.36	67.5605	0.00490778	7429.78	37.1368	0.00502491	7320.03	37.4733	0	6701.2	0	0.00515809	7421.51	38.9977
cg01645113	0.0574942	6218.58	385.443	0.0410213	5592.69	243.511	0.0536537	5785.27	333.669	0.0403815	5531.81	236.991	0.0438771	5990.49	279.497	0.0331965	5817.03	203.169
cg01645295	0.21338	3919.13	1090.23	0.195618	3843.53	959.029	0.224301	3993.01	1183.53	0.223076	3167.99	938.332	0.259885	3168.01	1147.53	0.207321	3387.23	912.069
cg01645401	0.82492	626.286	3422.03	0.874495	406.187	3527.01	0.867209	410.927	3336.69	0.816173	611.564	3159.28		359.57	3437.92	0.849443	448.076	3092.24
cg01645676	0.798967	322.828	1680.44	0.815511	341.098	1949.82	0.845177	301.938	2194.17	0.793168	329.765	1648.08	0.825824	265.464	1732.77	0.849934	176.684	1567.06
cg01645729	0.183254	7238.72	1646.59	0.169961	7187.77	1492.26	0.174468	7096.36	1520.88	0.186904	6765.43	1578.13	0.154969	6865.54	1277.4	0.111869	7542.48	962.647
cg01645753	0.064261	10577.7	733.28	0.0665372	9944.57	715.976	0.0562406	10968.3	659.582	0.0693749	9953.66	749.466	0.0718262	9574.25	748.636	0.0597085	11756.6	752.895
cg01645806	0.889101	710.221	6495.74	0.914321	155.719	2728.88		651.509	5139.84	0.912441	170.878	2822.79	0.894227	537.95	5393.33	0.897692	416.241	4529.7
cg01645836	0.812681	510.068	2646.78	0.639862	1132.05	2189	0.709578	766.956	2118.2	0.703569	785.44	2101.56	0.802904	512.668	2495.81	0.780143	405.099	1792.3
cg01645874	0.891116	718.522	6698.84	0.881488	743.989	6277.55	0.848283	963.135	5944.22	0.857514	846.897	5698.64	0.855832	820.971	5467.19	0.87524	691.613	5553.47
cg01645955	0.698608	863.333	2232.95	0.653197	954.085	1985.35	0.689284	798.441	1993.08	0.692534	1051.5	2593.64	0.679782	746.529	1797.07	0.654978	673.308	1468.02
cg01645995	0.848669	823.672	5180	0.857271	674.781	4653.57	0.85114	666.848	4384.62	0.86649	575.59	4384.64	0.879607	518.989	4522.43	0.862909	554.723	4121.1
cg01645998	0.421373	9000.44	6627.19	0.397742	8853.72	5913.19	0.384763	9873.55	6237.37	0.413767	7553.87	5402.15	0.404268	9001.89	6176.6	0.373425	9673.83	5824.99
cg01646019	0.0510747	7782.91	424.288	0.027171	7215.79	204.329	0.0376349	7847.98	310.819	0.0341674	7293.8	261.564	0.0341718	7224.4	259.143	0.02709	7988.96	225.232
cg01646109	0.070781	4573.09	355.961	0.0565442	4382.37	268.642	0.0534335	4319.98	249.507	0.0407558	3675.38	160.406	0.0490945	4212.3	222.641	0.0531604	4214.14	242.218
cg01646147	0.0612644	7758.01	512.835	0.0505085	7179.53	387.237	0.0235297	7873.81	192.143	0.0399286	7324.53	308.78	0.0512967	7160.5	392.577	0.0586705	7574.31	478.319
cg01646268	0.903612	223.212	3030.04	0.824156	540.484	3001.86	0.871923	297.902	2708.82	0.880064	270.557	2719.07	0.833614	430.501	2657.88	0.86137	227.619	2035.65
cg01646289	0.784235	2034.74	7759.08	0.781543	1790.35	6762.84	0.779412	1924.65	7153.77	0.779062	1830.95	6808.82	0.788081	1758.52	6911.44	0.763358	2335.09	7855.11
cg01646323	0.224959	10459.6	3064.98	0.200712	9918.2	2515.7	0.200849	11060.3	2804.9	0.198872	9670.36	2425.39	0.234045	9542.65	2946.41	0.161122	11638.8	2254.66
cg01646407	0.879221	601.382	5105.75	0.894591	474.571	4876.28	0.932119	255.921	4887.35	0.925549	295.29	4914.1	0.893119	451.569	4609.04	0.931958	251.496	4814.37
cg01646423	0.919727	368.024	5362.35	0.905443	435.847	5131.06	0.915003	351.992	4865.76	0.516586	2566.92	2849.92	0.911863	344.822	4602.13	0.880709	573.028	4968.87
cg01646461	0.826313	1339.27	6847.34	0.818125	1291.89	6261.09	0.837738	1092.31	6155.74	0.840777	1084.48	6254.63	0.82949	1122.25	5945.95	0.829146	1160.38	6116.57
cg01646516	0.859292	1265.48	8338.88	0.846258	1267.17	7525.44	0.857912	1132.67	7442.75	0.870447	1017.77	7510.14	0.86554	1093.46	7682.44	0.850895	1275.78	7851.15
cg01646575	0.065004	8006.13	563.565	0.0619754	7668.94	513.295	0.0691261	8173.33	614.372	0.0752849	7301.3	602.571	0.0574222	7496.89	462.806	0.0513965	8478.43	464.789
cg01646610	0.110606	3763.25	480.438	0.109506	3726.53	470.557	0.0897904	3629.72	367.93	0.0956688	3667.89	398.603	0.0951552	3411.7	369.297	0.11594	3464.43	467.458
cg01646639	0.0997439	5231.65	590.721	0.0756665	5330.68	444.559	0.0904078	5347.7	541.467	0.0534415	5229.77	300.912	0.0736745	5177.95	419.777	0.0510488	5086.42	279.003
cg01646665	0.230615	8016.27	2432.76	0.184116	7868.32	1798.17	0.192416	7402.33	1787.51	0.166918	8167.68	1656.53	0.156114	8054.5	1508.54	0.163093	9265.54	1825.12
cg01646718	0.569612	5619.05	7569.09	0.597466	4658.38	7062.68	0.563223	5287.15	6946.72	0.536313	5632.99	6630.93	0.570322	5081.03	6876.9	0.549976	6073.3	7544.41
cg01646784	0.913923	338.508	4655.88	0.920048	318.852	4819.96	0.908006	354.414	4485.17	0.895502	407.71	4350.87	0.889806	417.157	4175.98	0.915996	307.207	4440.29
cg01646795	0.575103	3532.66	4916.85	0.673819	2368.74	5099.86	0.645028	2874.07	5404.24	0.707655	1922.38	4895.4	0.687763	2179.89	5021.91	0.558992	3290.14	4297.11
cg01646864	0.919079	218.601	3618.57	0.925407	135.121	2916.93	0.908309	203.445	3006	0.911332	143.898	2506.8	0.901636	183.296	2596.77	0.913722	152.012	2668.93
cg01647019	0.0678761	2958.95	222.749	0.069993	2536.81	198.448	0.0653385	2542.26	184.71	0.0734675	2554.18	210.458	0.0567435	2797.2	174.287	0.028023	2373.29	71.3072
cg01647049	0.0567394	9192.29	558.953	0.0371383	8209.42	320.5	0.0591783	8858.74	563.511	0.0435478	8229.14	379.23	0.0364563	8289.77	317.433	0.032857	9200.28	315.961
cg01647111	0.0522202	9907.95	551.412	0.0423813	9122.56	408.162	0.0468729	9426.15	468.477	0.0542418	8795.2	510.164	0.04432	8367.37	392.677	0.0357208	9845.49	368.421
cg01647204	0.706768	2643.5	6612.58	0.656149	2901.8	5728.14	0.724928	2313.78	6361.31	0.721013	2168.95	5863.87	0.710797	2065.42	5322.13	0.663925	2974.97	6074.69
cg01647308	0.449894	5572.93	4639.51	0.343002	5379.3	2860.6	0.39101	5799.8	3788.04	0.368121	5642.73	3345.61	0.33321	5894.98	2995.82	0.358973	6288.98	3577.81
cg01647314	0.185214	6845.79	1578.89	0.277834	5941.2	2324.19	0.169959	6367.35	1324.25	0.18544	5682.45	1316.42	0.19562	5410.4	1340.1	0.138636	6928.86	1131.29
cg01647560	0.674086	2883.31	6170.36	0.614665	3076.47	5066.93	0.678493	2402.59	5281.35	0.683839	2438.76	5491.2	0.643738	2681.32	5025.63	0.620716	2737	4642.89
cg01647561	0.26504	2228.43	839.675	0.290085	2173.47	928.981	0.250998	2411.47	841.62	0.313016	2181.7	1039.62	0.311813	2097.72	995.774	0.253341	2071.66	736.841
cg01647632	0.307167	7355.07	3305.2	0.375335	5930.05	3623.2	0.346197	6621.99	3559.38	0.322324	6170.81	2982.59	0.350827	5755.19	3164.27	0.34923	6188.44	3374.64
cg01647693	0.668662	4472.55	9227.69	0.672556	3875.66	8165.85	0.636418	4215.83	7554.47	0.676158	3739.84	8017.29	0.663637	3805.68	7705.82	0.656085	4499.06	8773.61
cg01647724	0.504502	4319.44	4499.74	0.548305	3480.19	4345.93	0.542568	3596.62	4384.62	0.544671	3428.81	4221.21	0.553639	3443.3	4394.9	0.582706	3419.86	4915.1
cg01647728	0.912929	291.467	4104.47	0.923522	215.04	3804.32	0.916597	245.426	3796.23	0.918378	225.589	3663.41	0.901959	325.158	3911.36	0.920043	230.803	3806.45
cg01647729	0.556294	5420.74	6921.59	0.533953	5719.57	6667.52	0.511918	6288.23	6700.19	0.547586	5214.04	6431.93	0.549576	5291.01	6577.74	0.493301	7130.22	7039.04
cg01647736	0.8398	1119.75	6394.2	0.850007	987.866	6164.9	0.839481	924.384	5357.32	0.844844	927.839	5596.73	0.854639	800.605	5295.03	0.844612	986.881	5907.74
cg01647795	0.868196	879.014	6448.79	0.847485	916.186	5646.68	0.849703	925.998	5800.48	0.825438	1023.77	5313.91	0.832141	1047.11	5686.65	0.837063	982.106	5559.13
cg01647917	0.916826	543.769	7096.29	0.93341	479.223	8119.05	0.942042	318.773	6806.7	0.925959	408.855	6363.78	0.930887	393.209	6643.1	0.952557	270.515	7439.15
cg01647936	0.541664	6667.77	7998.21	0.562427	5628.11	7362.52	0.543798	5956.42	7219.31	0.554322	5158.57	6540.47	0.54366	5936.41	7191.47	0.510038	7290.98	7693.82
cg01647942	0.70699	4104.52	10144.9	0.699454	3790.8	9054.97	0.684883	4219.87	9388.91	0.730644	2560.18	7215.86	0.696066	3554.97	8370.56	0.692059	4318.4	9929.81
cg01648088	0.0377695	6437.19	256.598	0.0637005	5173.32	358.767	0.0525332	5743.29	323.986	0.0434259	5266.5	243.624	0.0594203	5543.84	356.545	0.0400308	5518.58	234.295
cg01648131	0.0707494	3270.26	256.598	0.0710514	2857.14	226.179	0.0483396	2979.19	156.407	0.0492682	2948.82	157.994	0.033395	2622.28	94.0512	0.0395691	3114.31	132.428
cg01648237	0.0963979	10217	1100.64	0.0864007	10016.2	956.712	0.0642513	10421.7	722.453	0.100753	9883.96	1118.62	0.0997445	9534.92	1067.51	0.0647136	12111.6	844.934
cg01648376	0.854621	468.561	3342.32	0.919894	201.857	3466.35	0.860048	410.12	3134.85	0.873019	375.483	3269.03	0.882773	300.578	3016.55	0.909645	161.562	2633.27
cg01648509	0.0650441	4153.41	295.906	0.0517194	3713.35	207.981	0.0539939	4114.92	240.569	0.054741	3981.91	236.388	0.0523914	4282.53	242.302	0.0453646	4282.59	208.262
cg01648556	0.898431	464.872	4996.56	0.892916	675.605	6467.34	0.876849	720.938	5845.16	0.888432	658.031	6036.34	0.880551	692.453	5841.8	0.884363	722.652	6291.44
cg01648609	0.587153	2761.43	4069.53	0.571417	2468.04	3423.88	0.540814	3066.33	3729.2	0.584618	2634.04	3847.94	0.569194	2619.09	3592.54	0.546759	2613.47	3273.34
cg01648659	0.664048	3124.97	6374.54	0.484161	4985.47	4773.16	0.553812	3656.36	4662.43	0.568655	3993.91	5397.12	0.54142	4257.95	5145.19	0.470117	5344.28	4830.21
cg01648750	0.832613	1432.43	7622.59	0.843884	1190.55	6976.02	0.844358	1150.43	6783.61	0.830451	1232.87	6528.41	0.837017	1261.3	6991.14	0.828784	1393.57	7229.76
cg01648779	0.706052	2321.59	5816.58	0.756131	1750.8	5738.54	0.743749	1969.06	6005.3	0.750251	1755.25	5573.21	0.704189	2141.27	5335.41	0.710738	2367.72	6063.38
cg01648784	0.646025	1169.56	2317.02	0.669161	1085.09	2396.98	0.61053	1370.03	2304.4	0.6473	948.824	1924.87	0.655772	1002.86	2101.01	0.619039	1230.42	2161.85
cg01648861	0.808967	1609.53	7239.33	0.844662	1147.7	6784.51	0.806283	1474.17	6551.98	0.814764	1379.02	6505.49	0.817848	1387.01	6676.57	0.816245	1438.14	6832.47
cg01648887	0.919736	692.696	9083.45	0.948144	378.998	8758.14	0.936297	538.484	9384.31	0.940762	466.168	8991.34	0.951649	348.333	8824.21	0.961785	287.31	9747.84
cg01648996	0.856558	1419.52	9073.73	0.877164	1075.2	8392.03	0.854443	1332.08	8406.52	0.880805	1024.52	8309.76	0.862159	1177.03	7987.45	0.854479	1422.22	8938.3
cg01648999	0.623612	2895.3	4962.71	0.612236	2781.51	4549.58	0.63197	2622.99	4675.83	0.544257	2612.64	3239.48	0.598056	2894.82	4456.01	0.645794	2435.37	4622.52
cg01649064	0.860047	1280.24	8481.92	0.869147	1118.04	8090.45	0.859304	1305.44	8583.78	0.86026	1163.92	7780.9	0.856818	1305.55	8410.94	0.841922	1515.34	8603.27
cg01649219	0.906579	346.134	4329.4	0.919318	224.446	3696.86	0.924732	201.84	3708.34	0.925252	174.276	3395.06	0.928343	168.442	3477.77	0.937964	119.977	3325.97
cg01649266	0.860577	1020.14	6913.94	0.866318	889.821	6414.48	0.862471	961.52	6656.99	0.862149	901.608	6264.28	0.868349	875.749	6435.87	0.843405	1145.26	6706.84
cg01649317	0.800135	1630.74	6928.81	0.884357	787.656	6788.18	0.839755	1339.35	7542.81	0.810022	1460.71	6654.51	0.830959	1291.5	6840.25	0.849219	1137.3	6968.66
cg01649334	0.53567	2810.45	3357.61	0.444367	3177.81	2621.43	0.450893	2932.19	2489.86	0.524108	2638.87	3016.36	0.528632	2551.4	2973.51	0.407312	2857.18	2032.26
cg01649456	0.904316	706.532	7622.59	0.883623	850.273	7215.2	0.898141	700.755	7060.67	0.899079	661.779	6786.51	0.881988	778.834	6568.18	0.872644	981.31	7409.16
cg01649497	0.464717	2357.57	2133.58	0.558947	1880.98	2510.5	0.536004	1914.16	2326.74	0.437321	2308.36	1871.81	0.449792	2279.62	1945.32	0.435516	2337.48	1880.59
cg01649538	0.846065	1279.32	7581.1	0.845913	1173.24	6989.89	0.84976	1206.95	7392.11	0.837187	1197.65	6672.53	0.836283	1138.4	6325.88	0.831717	1451.67	7668.92
cg01649584	0.887411	587.546	5419.13	0.907499	397.124	4877.15	0.887457	472.283	4512.72	0.901668	329.765	3940.8	0.893204	469.126	4759.95	0.885768	468.769	4410.29
cg01649597	0.013089	8050.62	108.099	0.00480479	7618.16	37.2632	0.00768419	7786.85	61.0733	0.0173459	7244.81	129.652	0.0027492	7224.41	20.1918	0.00951488	8088.84	78.6643
cg01649611	0.642709	3458.87	6401.84	0.706494	2527.75	6325.22	0.704664	2560.82	6348.65	0.686927	2653.86	6042.37	0.684161	2750.15	6173.9	0.696328	2719.49	6465.19
cg01649623	0.550483	4358.17	5459.53	0.601085	3335.18	5176.12	0.609535	3155.82	5082.49	0.552833	3766.07	4779.62	0.579483	3479.12	4932.11	0.599428	3471.59	5344.64
cg01649647	0.795598	2340.04	9497.39	0.83158	1721.97	8996.04	0.807227	2117.61	9286.12	0.814743	1785.23	8291.07	0.817094	1839.28	8663.34	0.809274	2149.65	9545.54
cg01649661	0.756781	2448.05	7928.32	0.777834	1891.76	6973.42	0.774687	1937.96	7007.05	0.740463	2084.68	6232.93	0.770593	1902.81	6727.59	0.795176	1739.67	7142.04
cg01649773	0.173199	6603.21	1404.19	0.265156	5675.9	2084.14	0.204218	6270.47	1634.83	0.183916	5950.01	1363.45	0.23476	5795.96	1808.76	0.12803	6633.59	988.68
cg01649853	0.797815	901.15	3950.51	0.768712	1043.07	3799.12	0.777353	958.291	3694.94	0.778763	896.361	3507.23	0.81645	679.109	3465.55	0.804552	838.849	3864.74
cg01649867	0.907706	629.975	7179.28	0.90037	627.818	6577.39	0.916624	524.759	6868.52	0.916482	492.399	6500.67	0.911651	544.973	6655.32	0.914493	616.005	7657.6
cg01649879	0.765634	1159.41	4114.3	0.825888	765.41	4105.02	0.799076	921.962	4064.36	0.817223	817.668	4103.02	0.810978	849.062	4071.83	0.838817	662.961	3970.57
cg01649960	0.746698	2709.91	8283.19	0.72939	2723.84	7611.23	0.708605	3391.56	8490.68	0.743584	2538.44	7651.25	0.706667	2944.68	7334.93	0.722125	3275.01	8770.78
cg01650137	0.528505	1529.28	1826.28	0.515156	1753.28	1969.14	0.549886	1583.16	2056.25	0.516007	1515.42	1722.27	0.541152	1441.09	1817.51	0.506872	1594.93	1742.16
cg01650245	0.512317	5489.92	5872.27	0.392178	6591.26	4317.34	0.43425	6396.41	4986.41	0.481362	4902.26	4642.73	0.4348	6260.17	4892.79	0.364906	7526.56	4382
cg01650371	0.679559	1771.07	3967.98	0.826401	659.472	3615.4	0.693927	1596.1	3845.39	0.740122	1067.97	3326.32	0.709659	1324.16	3480.96	0.817128	706.281	3602.71
cg01650457	0.12276	8194.29	1160.69	0.107452	8257.2	1006.11	0.0880958	8272.63	808.849	0.0958656	8118.22	871.379	0.0918655	8020.79	821.487	0.0879653	8320.05	812.11
cg01650612	0.909162	337.586	4379.63	0.917766	287.544	4325.13	0.926531	186.491	3613.01	0.938584	140.9	3681.5	0.908619	286.532	3843.35	0.931465	192.601	3976.79
cg01650618	0.584314	2265.33	3324.85	0.582903	2062.24	3021.79	0.588551	1860.88	2804.9	0.571594	1947.86	2732.33	0.554761	1947.44	2551.07	0.56953	1922.83	2676.28
cg01650677	0.883365	501.767	4557.61	0.870839	463.86	3801.72	0.874645	424.651	3660.68	0.864955	493.149	3799.09	0.877156	445.249	3893.3	0.841482	538.805	3391.05
cg01650726	0.255827	5309.13	1859.52	0.243574	5298.55	1738.37	0.237632	5780.42	1832.94	0.233117	5151.08	1596.22	0.261848	5246.07	1896.43	0.214081	5027.52	1396.71
cg01650744	0.0325054	9909.89	336.307	0.0304376	9009.43	285.974	0.0236713	10068.1	246.528	0.0234385	9221.43	223.724	0.0277673	9481.55	273.652	0.0223756	9914.18	229.202
cg01650776	0.28403	7444.41	2992.91	0.37268	6163.65	3721.12	0.303074	7528.28	3317.32	0.291945	6602.8	2763.69	0.310054	6720.16	3064.9	0.315478	7618.88	3557.44
cg01650818	0.681446	1345.73	3092.69	0.647337	1366.86	2692.53	0.715833	1079.39	2970.94	0.640193	1474.95	2802.25	0.679007	1350.49	3068.28	0.723664	981.31	2831.71
cg01650864	0.743659	479.63	1681.53	0.852287	249.644	2017.41	0.821593	226.857	1505.23	0.86736	127.409	1487.07	0.860755	139.052	1477.72	0.837373	142.461	1248.44
cg01650904	0.110825	6926.04	875.708	0.121943	6595.38	929.847	0.104694	7504.86	889.287	0.093713	6822.39	715.797	0.105367	7168.22	856.026	0.0877509	7842.52	764.006
cg01650965	0.576109	6682.53	9218.11	0.60885	5492.17	8704.59	0.619382	5535.81	9171.18	0.612022	5403.65	8681.82	0.617545	5128.79	8442.87	0.642596	5719.14	10462.5
cg01651153	0.0480764	7099.44	363.604	0.0668765	7082.31	514.753	0.0444782	6812.18	321.752	0.0404543	7223.35	308.752	0.0457059	7000.38	340.072	0.0425402	7478.81	336.728
cg01651169	0.703906	2287.47	5675.72	0.773751	1596.73	5802.66	0.735808	2133.75	6221.29	0.707093	1979.34	5019.63	0.714459	2056.99	5397.05	0.721112	2185.47	5909.44
cg01651250	0.299353	8601.98	3717.94	0.297049	8057.82	3447.28	0.309882	7588.02	3452.13	0.320483	7648.3	3654.37	0.280088	7973.04	3140.89	0.226969	9406.41	2791.17
cg01651284	0.73828	3382.31	9823.19	0.706389	3649.91	9021.79	0.712742	3640.21	9280.16	0.725964	3414.57	9310.62	0.714118	3310.57	8519.42	0.738987	3478.76	10132.2
cg01651290	0.662008	4283.46	8585.65	0.682225	3629.31	8006.4	0.677083	3603.08	7764.51	0.668929	3526.24	7326.82	0.663095	3460.16	7007.08	0.657983	4148.09	8172.6
cg01651364	0.0609354	5940.95	391.994	0.0613516	5428.73	361.367	0.0561358	5623	340.372	0.0621148	5791.12	390.161	0.0591341	5936.41	379.393	0.0416607	5315.63	235.427
cg01651378	0.716959	1353.11	3680.81	0.747947	1122.16	3626.67	0.732457	1158.51	3445.43	0.735144	1127.95	3408.33	0.738903	1202.31	3685.53	0.735808	1215.3	3663.26
cg01651499	0.859463	577.4	4142.69	0.865431	582.503	4389.26	0.853244	636.977	4284.81	0.796481	858.888	3752.66	0.808999	826.589	3924.65	0.849671	460.014	3165.25
cg01651570	0.658579	4496.47	8866.27	0.685365	3366.69	7551.44	0.692053	3530.34	8158.5	0.629317	4144.63	7206.22	0.663809	3992.66	8080.97	0.698618	3563.1	8491.22
cg01651593	0.0273928	7615.04	217.289	0.0227475	7569.24	178.517	0.0327417	8459.12	289.726	0.0167246	7274.32	125.43	0.0182954	7626.81	143.999	0.0147594	8928.89	135.257
cg01651660	0.871513	577.4	4594.74	0.888561	477.867	4607.64	0.878635	507.805	4400.26	0.881406	457.174	4141.01	0.897452	395.386	4335.39	0.873413	499.012	4132.99
cg01651688	0.900724	914.986	9208.89	0.922872	675.605	9280.5	0.940429	501.347	9493.3	0.928833	604.819	9198.95	0.914637	745.124	9055.26	0.952583	415.445	10355.1
cg01651710	0.809883	2026.44	9058.45	0.792996	2074.6	8330.5	0.768987	2581.82	8927.13	0.825865	1486.19	7522.81	0.795114	2038.73	8299.89	0.781085	2499.04	9273.33
cg01651715	0.838607	1052.42	5988.01	0.887097	557.786	5168.32	0.872368	666.04	5235.92	0.853442	790.687	5186.67	0.84793	860.299	5354.54	0.858549	857.95	5814.37
cg01651728	0.834621	865.178	4870.99	0.822893	925.249	4763.63	0.868481	590.152	4557.41	0.82808	807.924	4373.18	0.835085	769.704	4403.94	0.801266	920.028	4112.61
cg01651821	0.0892403	5282.38	527.39	0.0576373	4462.28	279.041	0.0446434	4362.77	208.543	0.0544946	4807.08	282.821	0.0629436	4646.32	318.818	0.0453413	4273.04	207.696
cg01651886	0.729081	744.348	2272.26	0.721387	726.687	2140.47	0.722946	665.233	1996.8	0.696694	742.721	1935.73	0.718404	715.628	2080.82	0.767	334.266	1429.54
cg01651915	0.320347	2881.47	1405.28	0.361665	2420.64	1428.13	0.284659	3038.76	1249.02	0.293856	2941.65	1265.76	0.309621	2825.29	1311.93	0.253181	3146.88	1100.73
cg01651927	0.683868	2073.48	4701.74	0.624278	2214.66	3845.91	0.68029	1673.58	3773.89	0.695498	1782.98	4300.81	0.663001	1858.95	3853.97	0.649195	1851.99	3612.33
cg01652021	0.797682	1601.22	6707.44	0.842407	1099.92	6414.12	0.192601	725.782	196.987	0.841873	1613.6	9123.25	0.885234	1098.37	9243.47	0.922087	828.503	10988.6
cg01652078	0.724684	3060.41	8318.81	0.715877	3139.91	8163.28	0.736888	3073.47	8887.81	0.691604	3583.2	8259.86	0.717101	3167.3	8282.05	0.748692	3033.86	9336.38
cg01652190	0.221321	7172.31	2066.98	0.149814	6962.02	1244.42	0.268722	7648.57	2847.36	0.19868	6500.87	1636.62	0.166885	6942.79	1410.77	0.190421	7649.92	1822.86
cg01652215	0.0459265	9948.63	483.714	0.0533703	9752.6	555.482	0.0465073	9886.46	487.097	0.0457053	10060.8	486.646	0.0474477	9927.5	499.481	0.0533201	11083.3	629.88
cg01652244	0.810038	1935.95	8681.74	0.866596	1216.69	8553.21	0.81356	1878.38	8632.94	0.899779	869.57	8704.75	0.812272	1802.38	8231.34	0.818348	1970	9325.4
cg01652476	0.694493	2119.59	5045.69	0.796568	1176.54	4998.47	0.713243	1840.69	4827.03	0.739504	1468.95	4453.98	0.807364	1014.8	4672.27	0.704623	1764.45	4447.65
cg01652514	0.630469	2679.47	4742.15	0.634165	2294.58	4150.95	0.631664	2673.04	4755.53	0.633287	2324.09	4186.24	0.673367	2078.76	4491.61	0.624071	2561.12	4417.65
cg01652532	0.788056	1796.77	7052.62	0.819865	1381.69	6743.78	0.788397	1688.11	6662.21	0.769262	1781.48	6272.73	0.810838	1358.92	6253.61	0.805331	1594.13	7008.48
cg01652665	0.182004	8281.91	1864.97	0.171506	7832.89	1642.18	0.173408	8828.87	1873.16	0.168569	7719.5	1585.37	0.13959	6440.65	1061.13	0.12699	9291.81	1366.15
cg01652681	0.0912779	7378.92	751.231	0.0788114	7355.03	637.808	0.0858459	7569.45	720.218	0.0776072	7325.28	624.74	0.0742949	7295.33	593.532	0.0741163	7719.16	625.919
cg01652721	0.9066	319.138	4068.44	0.938402	127.706	3468.95	0.927285	169.538	3437.24	0.930399	133.405	3120.08	0.916413	201.556	3306.14	0.920991	176.684	3225.24
cg01652914	0.0858977	7255.32	691.176	0.0836781	6229.57	578.013	0.0648904	7037.42	495.29	0.0758721	6503.12	542.125	0.0747329	5972.23	490.448	0.0563458	7112.71	430.673
cg01652927	0.87777	1090.23	8547.43	0.881286	971.388	7953.53	0.856853	1258.62	8132.44	0.867803	1070.24	7682.01	0.859637	1089.24	7283.39	0.861495	1369.7	9141.47
cg01652953	0.00536946	7181.46	39.3086	0.000419264	6098.17	2.59976	0.0122422	6330.03	79.6932	0.000636142	6531.43	4.22121	0.0069283	6297.71	44.6345	0.0120543	6857.38	84.8895
cg01653005	0.0944757	8342.79	880.859	0.0724712	7523.93	595.685	0.0778209	8328.33	711.25	0.0715478	7641.56	596.575	0.0769272	7189.29	607.476	0.0551711	8445.8	499.012
cg01653080	0.608324	2684.08	4324.05	0.713138	1719.5	4523.25	0.698853	2000.54	4874.61	0.64211	2280.62	4271.21	0.651686	2163.04	4234.07	0.724045	1497.04	4190.27
cg01653110	0.0322044	4428.27	150.683	0.0267993	4305.74	121.322	0.0209794	4522.62	99.058	0.0309754	4352.15	142.315	0.0448035	4261.46	204.575	0.00873182	3947.53	35.6536
cg01653132	0.900249	726.823	7462.08	0.90327	639.352	6904.1	0.909529	564.318	6678.59	0.892161	704.498	6655.65	0.905235	636.27	7033.12	0.890265	823.728	7494.05
cg01653327	0.92309	258.262	4299.92	0.91732	250.468	3888.38	0.920661	231.701	3849.11	0.918901	274.305	4241.11	0.927964	182.594	3640.37	0.924725	185.438	3506.5
cg01653354	0.0599432	7246.1	468.427	0.0419216	6891.17	305.905	0.0457065	8032.85	389.529	0.0543465	6867.36	400.412	0.065344	6816.38	483.54	0.0397543	7336.35	307.866
cg01653417	0.258448	10740	3777.99	0.216274	9788.85	2728.88	0.195457	10752.7	2636.58	0.218043	10397.3	2927.11	0.213625	9785.64	2685.51	0.158899	12038.4	2293.15
cg01653419	0.915273	483.319	6301.39	0.915718	420.193	5651.88	0.930993	339.882	5934.54	0.921103	386.724	5682.36	0.921052	379.234	5591	0.91673	438.526	5928.68
cg01653422	0.0617208	9809.68	651.867	0.0442239	9395.53	439.36	0.0452493	10177.6	487.097	0.0436396	8939.33	412.473	0.0472648	9507.68	476.632	0.041757	9977.91	439.162
cg01653445	0.0881847	9124.03	892.087	0.0812396	8553.81	765.196	0.0739228	9389.15	757.458	0.0864149	8238.88	788.764	0.0826622	8426.72	768.351	0.0701211	10024	763.44
cg01653446	0.814755	1405.68	6622.41	0.820088	1256.46	6183.1	0.80908	1402.32	6366.52	0.853461	940.58	6060.46	0.774792	1502.89	5514.48	0.800802	1555.93	6657.04
cg01653494	0.692139	2879.62	6698.84	0.690595	2702.42	6255.02	0.670953	2615.72	5537.56	0.710887	2294.12	5886.78	0.706749	2355.46	5917.79	0.678704	2884.24	6303.9
cg01653532	0.467477	4708.67	4221.31	0.330569	6061.49	3042.59	0.36749	5595.55	3309.13	0.386323	5208.79	3342	0.408506	5290.31	3722.73	0.313053	6157.66	2851.72
cg01653620	0.0465707	7522.81	372.34	0.042779	7850.19	355.301	0.0515117	8498.68	466.988	0.0448152	6904.83	328.652	0.0326078	8412.67	286.936	0.0271824	7920.52	224.108
cg01653672	0.0124317	3369.62	43.6762	0	3212.44	0	0	3243.59	0	0	2981.38	0	0.0220767	2771.59	64.8263	0.0129773	2654.78	36.2195
cg01653727	0.633529	4574.01	8080.1	0.594984	4406.26	6619.86	0.597268	4567.02	6921.4	0.571293	4601.72	6265.49	0.603985	4545.89	7085.72	0.583222	5168.39	7372.37
cg01653752	0.0753269	8076.23	666.062	0.0724454	7777.69	615.277	0.0479873	9031.51	460.284	0.0638496	7724.75	533.682	0.0622111	8006.05	537.739	0.0454861	9376.97	451.612
cg01653868	0.542371	1963.71	2445.87	0.551059	1654.41	2153.47	0.531641	1768.04	2120.44	0.530955	1796.47	2146.79	0.533554	1736.75	2101.01	0.544641	1672.92	2120.54
cg01653942	0.449853	4521.43	3778.93	0.403346	4168.15	2885.32	0.392237	5117.61	3367.34	0.48926	3899.47	3831.27	0.45003	4067.63	3410.3	0.449415	3861.57	3233.63
cg01654242	0.788929	959.26	3959.25	0.827836	651.711	3614.53	0.799918	682.994	3130.38	0.791791	787.689	3375.77	0.794439	824.482	3572.88	0.804313	565.865	2736.84
cg01654312	0.0778258	12928.8	1099.55	0.067931	11564.4	850.122	0.0700239	13500.8	1024.1	0.066915	11546.3	835.197	0.0642398	12315.3	852.306	0.0765193	13737.5	1146.57
cg01654327	0.454381	4099.91	3497.61	0.528909	3368.14	3893.79	0.497114	3266.42	3327.78	0.453108	3817.78	3245.94	0.441747	3962.99	3215.06	0.457389	2933.58	2557.14
cg01654446	0.124926	8948.16	1291.72	0.0999315	8314.03	934.181	0.106512	9003.1	1085.17	0.074541	8547.36	696.5	0.0832599	8301.48	763.037	0.117081	9054.32	1213.92
cg01654519	0.896963	489.776	5134.14	0.889719	444.91	4396.19	0.899453	420.615	4657.21	0.909272	361.992	4630.07	0.875269	528.118	4407.65	0.916184	304.819	4425.01
cg01654560	0.600215	2226.59	3493.01	0.670517	1515.17	3286.96	0.67035	1751.08	3764.2	0.583112	2125.49	3112.84	0.621901	1908.11	3302.95	0.740167	1269.42	3900.96
cg01654566	0.725353	2732.05	7479.55	0.804546	1591.79	6963.89	0.754683	2260.5	7261.77	0.766265	1896.15	6544.09	0.779087	1679.87	6276.99	0.752862	2551.57	8077.52
cg01654582	0.0389996	9586.14	393.086	0.0462323	8892.44	435.893	0.0421727	10387.8	461.774	0.0288387	8672.82	260.509	0.053205	9440.81	536.145	0.0477241	10289	520.656
cg01654627	0.531902	2713.6	3197.1	0.571776	2155.34	3011.39	0.582452	2194.3	3200.39	0.578558	1998.83	2881.28	0.617983	1834.37	3129.2	0.614132	2077.23	3465.19
cg01654638	0.37676	6763.7	4149.24	0.31071	4994.53	2296.45	0.301141	7500.02	3274.87	0.374312	5859.33	3565.12	0.347469	6517.9	3524	0.248439	7735.88	2590.26
cg01654770	0.538988	4099.91	4910.3	0.499102	4161.56	4246.27	0.49424	4302.22	4301.94	0.471117	3900.22	3563.31	0.495076	3917.34	3938.99	0.450981	4953.51	4151.1
cg01654820	0.572446	3684.85	5067.47	0.514785	2882.85	3164.63	0.561832	3699.15	4871.38	0.56523	2668.85	3599.69	0.62425	2931.34	5036.08	0.636456	2869.91	5199.43
cg01654824	0.925941	374.48	5932.32	0.920705	380.645	5580.82	0.926954	293.058	4987.9	0.934519	258.566	5117.32	0.915297	377.127	5155.81	0.933432	234.782	4694.39
cg01654862	0.144602	7644.56	1309.19	0.148021	8070.18	1419.47	0.126107	8524.51	1244.56	0.116449	7765.22	1036.61	0.123591	7515.15	1073.88	0.131117	8686.94	1325.97
cg01655008	0.856324	748.96	5059.89	0.832164	907.947	4997.6	0.799819	1143.17	4967.05	0.874908	604.07	4924.35	0.87081	634.865	4953.36	0.80767	953.455	4423.88
cg01655123	0.0536995	8443.33	484.806	0.0382212	7575.83	305.038	0.0443064	8237.91	386.549	0.050899	7883.63	428.152	0.0409905	7346.6	318.286	0.0484299	8662.27	445.953
cg01655150	0.0752	8279.15	681.349	0.0721342	8014.98	630.875	0.063056	9118.7	620.416	0.0875902	8041.02	781.528	0.0930842	7955.48	826.801	0.0486309	10384.5	535.936
cg01655158	0.869728	344.042	2964.52	0.820044	493.521	2704.62	0.852475	380.249	2775.11	0.860804	385.226	3000.68	0.82648	429.798	2523.44	0.854595	322.328	2482.17
cg01655341	0.0427929	5468.7	248.954	0.0402806	5185.68	221.846	0.0511765	4912.55	270.361	0.0394492	5097.87	213.473	0.0392732	4839.44	201.918	0.0353242	5123.82	191.284
cg01655355	0.269557	8161.08	3048.6	0.204386	8100.66	2106.67	0.204521	8807.88	2290.25	0.232934	8286.1	2546.6	0.236544	8111.39	2544.17	0.156378	9407.21	1762.31
cg01655356	0.106865	6050.71	735.944	0.154243	5221.93	970.577	0.10525	5744.1	687.447	0.119712	5407.4	748.964	0.104845	5457.45	650.92	0.113018	6406.77	829.087
cg01655427	0.520457	2432.28	2748.33	0.531748	2036.7	2426.44	0.540673	1945.65	2407.93	0.525594	1803.96	2109.4	0.469494	2212.2	2046.28	0.519203	1929.19	2191.28
cg01655539	0.0288343	8101.13	243.495	0.0299446	7732.38	241.778	0.0254722	8761.86	231.632	0.0268998	8145.95	227.946	0.0281846	8254.66	242.302	0.027403	8818.26	251.273
cg01655548	0.82348	1917.6	9412.22	0.840688	1496.22	8423.22	0.811499	2025.57	9150.57	0.839638	1451.72	8124.63	0.826798	1691.8	8553.35	0.834256	1820.95	9668.92
cg01655607	0.0580984	6554.32	410.452		5669.31	280.129	0.0450447	6129.99	293.865	0.0445898	5938.02	281.799	0.0370654	5738.37	224.731	0.0291678	6575.49	200.56
cg01655658	0.372316	6687.15	4025.86	0.0442377	6733.8	316.304	0.0563585	8604.44	519.868	0.0396738	7884.38	329.858	0.34445	6338.82	3383.19	0.0501266	8500.71	453.876
cg01655667	0.633946	3710.67	6599.48	0.564747	4448.28	5901.46	0.625329	3586.93	6153.51	0.688803	2924.42	6694.24	0.569491	4322.56	5850.31	0.53071	4942.37	5702.31
cg01655703	0.201638	3998.45	1035.13	0.203418	3622.72	950.646	0.191624	4377.3	1061.34	0.166448	3744.33	767.658	0.17554	4107.66	895.878	0.143284	3754.13	644.594
cg01655721	0.826164	1806.01	9058.45	0.757769	2566.83	8342.63	0.817398	1877.63	8852.65	0.777498	2391.62	8706.56	0.802699	2076.57	8855.16	0.790606	2288.62	9018.66
cg01655777	0.0454268	4305.38	209.646	0.0244839	4215.94	108.323	0.0204037	4119.47	87.886	0.0334071	3633.86	129.049	0.017482	3632.93	66.4204	0.0210755	3869.26	85.4554
cg01655781	0.163592	8407.35	1663.95	0.172143	8216.83	1729.38	0.128095	8802.23	1307.86	0.157444	7744.98	1465.96	0.150903	8048.18	1448.11	0.136672	8607.36	1378.45
cg01655831	0.117939	8417.5	1138.86	0.084786	7317.95	687.203	0.0844157	8955.62	834.917	0.0897827	8318.32	830.373	0.0790661	7989.19	694.491	0.0762606	9318.87	777.588
cg01655898	0.0167021	4656.98	80.801	0.016742	3971.57	69.3269	0.0201297	4033.07	84.9068	0.0122477	3790.65	48.2424	0.0207934	3753.55	81.8299	0.010613	4067.91	44.7085
cg01655958	0.870479	421.521	3505.02	0.905746	278.481	3637.06	0.88845	322.121	3362.01	0.904599	262.313	3435.47	0.888334	338.501	3488.4	0.89185	253.087	2911.71
cg01656048	0.0495034	5939.11	314.526	0.0493248	5489.7	290.016	0.0305367	6307.6	201.83	0.0405812	5570.03	239.829	0.0417769	5650.58	250.716	0.0342744	6089.22	219.661
cg01656133	0.88761	671.482	6092.83	0.918035	341.098	4940.41	0.898488	515.879	5451.17	0.878244	640.793	5343.45	0.896433	536.546	5509.7	0.894211	589.741	5830.21
cg01656168	0.0654548	7222.12	512.835	0.0668658	7270.16	528.125	0.0621882	7923.06	532.025	0.0708973	6961.79	538.866	0.0567754	7098.69	433.31	0.0547408	7884.7	462.402
cg01656216	0.791757	1005.38	4202.74	0.716661	1231.74	3368.42	0.701852	1280.41	3249.55	0.726385	1118.2	3234.05	0.705824	1126.46	2942.69	0.677061	1179.48	2682.51
cg01656221	0.104627	10216.1	1205.46	0.0905078	9496.36	954.979	0.0978996	10338.6	1132.84	0.0787869	9362.33	809.267	0.0805902	9296.14	823.612	0.0840098	10334.4	956.988
cg01656244	0.457235	5975.08	5117.76	0.562629	4627.07	6080.84	0.508655	5215.3	5502.56	0.524835	4877.52	5497.83	0.5216	4794.5	5336.48	0.547707	4954.3	6120.53
cg01656394	0.0442249	9409.97	440.038	0.0344467	8328.89	300.706	0.0346681	9294.7	337.393	0.033365	8635.35	301.515	0.0241057	8913.4	222.641	0.0369944	10168.1	394.453
cg01656470	0.573649	4705.91	6466.26	0.568878	4258.78	5751.54	0.519092	4596.89	5069.83	0.55842	4268.96	5524.97		4487.6	5200.98	0.504478	5325.98	5524.04
cg01656588	0.587503	1528.36	2319.21	0.491082	1689.84	1727.11	0.484996	1575.09	1577.48	0.487167	1599.36	1614.31	0.458343	1683.38	1509.07	0.496288	1440.53	1517.82
cg01656620	0.866417	1552.34	10717	0.859058	1515.99	9849.62	0.877455	1344.19	10340.8	0.874113	1256.11	9416.32	0.853144	1499.38	9291.41	0.855741	1695.21	10649.1
cg01656717	0.853988	1081.93	6912.85	0.81418	1319.08	6217.76	0.843699	1012.38	6004.55	0.84535	1032.76	6191.92	0.835074	1183.35	6498.04	0.818796	1329.9	6461.22
cg01656750	0.584275	2489.46	3639.32	0.472434	2812.82	2608.43	0.539705	2593.93	3158.68	0.509511	2520.45	2722.08	0.500177	2748.74	2850.76	0.500921	2647.07	2757.21
cg01656770	0.0451301	9395.21	448.773	0.0537144	8876.78	509.553	0.0367718	9401.26	362.716	0.0399625	8621.11	363.024	0.0381291	8586.13	344.323	0.0415823	10269.9	449.914
cg01656789	0.867625	736.97	5485.73	0.812512	1034	4914.41	0.851091	651.509	4295.24	0.860021	646.04	4583.64	0.841897	738.804	4466.64	0.856636	671.716	4611.2
cg01656837	0.896316	528.515	5433.32	0.92725	301.55	5118.06	0.895688	454.522	4761.48	0.910754	397.966	5081.74	0.914997	365.89	5015	0.94118	206.927	4911.14
cg01656853	0.464614	6221.35	5485.73	0.379529	6636.58	4120.62	0.445491	6068.64	4955.88	0.400534	6804.4	4613.19	0.406237	6269.3	4357.71	0.415583	7441.4	5362.75
cg01656856	0.0466079	6645.34	329.755	0.0353583	5384.97	201.048	0.0188674	6290.55	122.891	0.0333816	5609.99	197.191	0.0188391	5766.88	112.649	0.0236004	6362.19	156.197
cg01656955	0.115355	5275.93	701.003	0.108993	5114	637.808	0.109232	5342.05	667.338	0.130393	5683.2	867.158	0.12411	4606.29	666.86	0.0875873	5624.43	549.518
cg01656970	0.922422	210.299	3689.55	0.921232	182.084	3299.1	0.891176	297.902	3258.49	0.917285	206.853	3402.9	0.922644	180.487	3345.46	0.911358	215.681	3245.61
cg01656976	0.846283	280.399	2094.27	0.895999	180.436	2416.04	0.84113	280.948	2016.91	0.895012	160.386	2219.76	0.893713	146.075	2069.13	0.855119	175.092	1623.65
cg01656996	0.602292	1018.29	1693.55	0.656793	761.291	1648.25	0.644386	704.792	1458.31	0.635004	759.959	1496.12	0.600528	851.169	1429.9	0.630576	680.471	1332.2
cg01657005	0.873988	818.138	6367.99	0.88827	612.987	5668.34	0.877555	716.094	5848.89	0.883472	579.337	5150.48	0.895347	570.957	5740.31	0.886141	596.904	5423.87
cg01657186	0.317851	3084.63	1483.9	0.251946	2948.99	1026.9	0.277519	3281.57	1298.92	0.334209	2524.89	1317.62	0.348573	2608.99	1449.56	0.303362	2783.81	1255.8
cg01657188	0.932261	308.992	5628.77	0.936894	263.651	5398.84	0.940431	217.17	5007.27	0.918714	380.729	5433.31	0.927858	289.341	5007.56	0.932338	233.986	4602.14
cg01657207	0.065269	2792.92	202.002	0.0705125	2401.69	189.782	0.0713746	2748.93	218.97	0.0712369	2793.26	221.915	0.0650232	2665.87	192.353	0.0254478	2392.39	65.082
cg01657329	0.841221	1679.63	9428.6	0.841373	1420.42	8064.46	0.836793	1493.55	8170.42	0.856152	1274.09	8178.3	0.832888	1401.76	7484.78	0.815632	1766.04	8255.22
cg01657380	0.807237	1377.09	6185.64	0.820513	1152.65	5726.4	0.822101	1113.3	5606.83	0.812743	1262.85	5915.13	0.821721	1059.75	5345.51	0.823116	1140.48	5772.49
cg01657408	0.0567472	11969.5	726.117	0.0516488	11929.4	655.14	0.041939	12813.8	565.301	0.0463162	12378.9	606.046	0.0460602	11631.2	566.433	0.0437564	13912.6	641.199
cg01657422	0.922236	452.881	6556.89	0.938134	332.035	6551.4	0.943866	247.848	5848.89	0.931024	328.266	5780.65	0.933332	304.792	5666.98	0.938105	285.718	5846.06
cg01657493	0.0687936	5619.97	422.567	0.0805388	5479.81	488.755	0.077248	6012.12	511.675	0.0883438	5102.36	504.134	0.093957	5459.56	576.529	0.0687376	5811.46	436.332
cg01657511	0.194818	5873.62	1445.35	0.144382	5949.44	1020.82	0.154196	5940.27	1101.19	0.158584	5757.4	1103.96	0.163547	5467.29	1088.54	0.155797	5799.52	1088.75
cg01657556	0.302793	6773.85	2985.27	0.325948	6494.87	3189.04	0.269149	7562.99	2822.03	0.251271	7092.95	2413.93	0.256625	6895.73	2415.04	0.232874	7623.66	2344.65
cg01657574	0.29205	2104.84	909.557	0.31299	2213.02	1053.77	0.243412	2384.02	799.167	0.296502	2033.3	899.119	0.247454	2162.34	743.908	0.219798	2248.34	661.572
cg01657694	0.0303305	7405.3	234.76	0.0286708	7063.55	211.447	0.027303	7329.54	208.543	0.026081	7128.43	193.573	0.0248668	6922.06	179.069	0.0149505	7618.55	117.147
cg01657744	0.130949	7400.13	1130.12	0.444723	5614.11	4576.44	0.345026	7024.51	3753.03	0.185252	6912.33	1594.41	0.268443	6853.6	2551.6	0.373625	6994.92	4232.02
cg01657758	0.572331	4975.81	6792.74	0.659817	3383.16	6755.91	0.618712	4034.56	6709.13	0.625485	3732.76	6401.17	0.66171	3289.67	6630.35	0.659122	3756.08	7456.13
cg01657761	0.592343	3057.64	4588.19	0.439053	3955.58	3174.31	0.51165	3090.43	3342.65	0.526438	3452.04	3948.64	0.49178	3670.84	3648.87	0.437982	3859.98	3086.02
cg01657796	0.857275	1109.61	7265.47	0.884834	776.121	6731.33	0.881386	803.285	6712.07	0.863561	957.068	6690.48	0.848235	1037.28	6356.38	0.872384	916.845	6951.15
cg01657995	0.454939	5499.14	4673.35	0.510313	4320.57	4606.77	0.473591	4841.51	4445.69	0.471222	4823.56	4387.65	0.47261	4949	4524.56	0.4756	5286.98	4885.67
cg01658047	0.846851	1254.42	7489.38	0.828164	1207.03	6299.22	0.847174	1082.62	6555.7	0.833981	1167.67	6368	0.857709	1024.63	6779.13	0.851832	1181.07	7365.01
cg01658259	0.223815	9540.94	2779.99	0.208617	9282.15	2473.24	0.206672	10415.3	2739.36	0.186549	9742.31	2257.14	0.193875	9590.4	2330.56	0.167498	11581.5	2350.31
cg01658265	0.0927397	6544.18	679.165	0.100785	5923.07	675.071	0.0955111	5874.07	630.843	0.0893514	5984.49	597	0.0963959	5792.44	628.602	0.0810862	6563.56	588.001
cg01658277	0.855632	741.581	4987.82	0.888175	496.817	4740.23	0.861526	641.014	4610.29	0.877614	470.665	4092.17	0.875227	551.996	4573.44	0.859686	635.902	4508.77
cg01658354	0.663042	3416.44	6919.4	0.701309	2674.41	6514.13	0.703553	2597.96	6403.02	0.687468	2699.58	6158.15	0.690484	2572.47	5961.89	0.692416	2717.9	6343.51
cg01658421	0.16276	5949.25	1175.98	0.171987	5419.67	1146.49	0.170673	5940.27	1243.07	0.153626	5298.73	979.925	0.158769	5392.85	1036.69	0.144645	5739.83	987.548
cg01658444	0.687361	1210.14	2880.45	0.691986	1513.52	3624.93	0.667072	1343.38	2892.05	0.704707	1294.33	3327.52	0.685743	1203.01	2843.32	0.682391	1087.16	2550.65
cg01658502	0.318807	5996.29	2853.15	0.278766	5487.23	2159.53	0.309406	6165.52	2807.14	0.263355	5690.7	2070.2	0.260176	5618.98	2011.21	0.243546	6679.75	2182.79
cg01658509	0.911929	638.277	7644.43	0.881562	795.895	6668.39	0.884638	810.551	6982.47	0.883297	812.421	6905.91	0.889086	757.765	6875.84	0.868933	1047.37	7606.67
cg01658527	0.820851	1080.09	5407.11	0.850437	734.102	4742.83	0.864503	706.407	5145.06	0.840071	831.158	4891.18	0.850748	747.933	4833.28	0.8427	875.459	5225.8
cg01658563	0.923136	226.024	3915.57	0.911763	298.106	4113.69	0.905067	297.174	3786.55	0.904819	291.264	3719.49	0.901204	271.526	3389.03	0.944359	123.939	3800.79
cg01658602	0.0035829	7491.56	27.2976	0.0062217	6820.9	43.3293	0.0134867	6655.5	92.3548	0.00588085	6526	39.197	0	6527.79	0	0	6762.3	0
cg01658605	0.574968	5002.91	6903.02	0.637601	3705.94	6696.12	0.624361	3997.86	6811.16	0.583482	4182.77	5999.55	0.605651	4116.09	6475.19	0.596476	4787.97	7225.23
cg01658663	0.165868	8070.69	1624.76	0.167402	7360.79	1500.06	0.161478	8288.77	1615.46	0.207394	8175.93	2165.48	0.189909	7694.94	1827.36	0.144346	9343.54	1593.09
cg01658670	0.00160914	5319.76	8.73524	0	5163.99	0	0	5259.75	0	0	5182.44	0	0	5471.98	0	0.00235057	5904.91	14.1483
cg01658815	0.525704	3858.25	4387.27	0.477413	3751.25	3518.34	0.5222	3231.71	3641.31	0.525225	3297.65	3758.69	0.555917	3133.59	4047.92	0.490562	3439.76	3408.6
cg01658824	0.912041	687.162	8162.01	0.942633	377.35	7843.6	0.939818	421.422	8142.65	0.930285	502.142	8035.03	0.936412	420.669	7667.55	0.945364	388.386	8450.57
cg01658908	0.0505662	5619.97	304.642	0.0314571	5343.04	176.784	0.0456139	6071.06	294.94	0.0424426	5981.49	269.555	0.0538058	5908.32	341.666	0.030889	6363	205.999
cg01658960	0.375241	5952.02	3634.95	0.313042	6438.02	2979.32	0.27078	7082.63	2667.12	0.387324	5808.36	3735.17	0.344771	5824.75	3117.51	0.262858	7803.53	2818.33
cg01659038	0.854187	439.046	3157.79	0.896394	261.179	3124.91	0.866799	349.57	2925.56	0.852696	389.722	2834.85	0.825674	523.202	2951.72	0.865071	299.248	2559.7
cg01659052	0.750359	1847.5	5853.7	0.78783	1430.73	5683.94		1375.64	5234.43	0.741681	1695.12	5154.1	0.785581	1255.61	4966.65	0.783498	1363.89	5297.67
cg01659099	0.0182162	10240.1	191.852	0.0225818	9885.25	230.694	0.0194041	10099.6	201.83	0.0264873	9706.33	266.81	0.0199817	9992.11	205.769	0.0183403	11401.7	214.886
cg01659176	0.766362	1056.11	3792.19	0.791341	856.04	3625.8	0.79908	794.405	3557.15	0.837083	613.813	3667.63	0.818119	708.605	3637.18	0.807676	710.714	3404.64
cg01659184	0.629946	2906.37	5117.76	0.669735	2391.8	5053.07	0.653371	2504.31	4908.95	0.674824	2217.67	4809.77	0.671228	2256.44	4810.96	0.645983	2895.38	5465.75
cg01659197	0.73563	1510.83	4482.27	0.728657	1351.21	3897.04	0.706977	1433	3698.66	0.714828	1431.48	3838.89	0.748153	1066.77	3466.08	0.719412	1362.53	3749.85
cg01659202	0.902818	145.734	2282.85	0.891684	159.014	2132.27	0.889199	126.749	1819.7	0.904743	101.927	1917.88	0.924804	65.3125	2033.12	0.923513	52.5276	1841.65
cg01659279	0.797879	1567.1	6580.91	0.842131	1120.52	6510.67	0.826404	1219.06	6279.38	0.819833	1282.34	6290.21	0.817297	1304.14	6281.24	0.824074	1195.4	6067.9
cg01659459	0.0601784	9594.44	620.751	0.0681584	8911.39	659.126	0.0540611	9519.94	549.786	0.0575532	9497.23	586.082	0.0544198	9332.66	542.866	0.0474653	11319.7	569.048
cg01659483	0.658714	10070.4	19629.8	0.672428	9147.85	18983.7	0.648993	10433	19475	0.652879	9251.41	17588.5	0.644616	9391.65	17216.5	0.641982	11248.1	20348.9
cg01659489	0.887698	328.362	3386	0.88554	266.946	2838.94	0.877064	272.067	2654.45	0.861907	314.776	2588.81	0.893227	243.693	2875.2	0.888536	247.516	2770.23
cg01659586	0.503749	4232.73	4398.19	0.395879	4586.69	3071.18	0.430121	4351.46	3359.78	0.39285	4233.73	2804.09	0.386026	4318.35	2777.97	0.385135	4447.33	2848.33
cg01659631	0.806989	1247.04	5632.05	0.859033	1023.29	6845.17	0.807199	1456.41	6516.23	0.833301	1029.02	5643.76	0.843241	1094.16	6423.65	0.809524	1441.32	6550.64
cg01659632	0.926084	237.97	4234.41	0.920394	236.462	3890.11	0.922836	214.748	3764.2	0.896165	293.791	3398.68	0.907827	260.548	3551.1	0.884928	308.798	3143.74
cg01660001	0.901729	709.299	7426.05	0.92515	425.137	6490.73	0.90381	661.197	7152.28	0.896642	640.793	6426.5	0.911028	549.187	6647.35	0.908878	664.553	7625.91
cg01660034	0.89768	378.17	4195.1	0.914787	252.116	3780.05	0.877391	410.927	3656.21	0.893136	325.268	3554.26	0.885177	353.952	3499.56	0.890531	319.145	3409.73
cg01660035	0.0660825	8001.52	573.25	0.0561702	7865.02	474.023	0.0523678	8633.5	482.628	0.0482178	7756.23	398	0.0509757	7754.63	421.902	0.0461102	9289.42	453.876
cg01660149	0.0443902	10304.7	483.319	0.0461679	9296.15	454.797	0.0492343	10719.6	560.281	0.0438764	9960.4	461.671	0.0376895	10013.2	396.089	0.035174	11557.6	424.996
cg01660244	0.160731	11430	2208.14	0.201084	10175.3	2586.25	0.171229	11392.1	2374.33	0.174724	10590.7	2263.39	0.188531	10606.6	2487.49	0.136729	12306.6	1965.01
cg01660346	0.835853	984.163	5520.67	0.865459	737.398	5386.7	0.854928	707.214	4757.02	0.842205	940.58	5553.91	0.829455	895.413	4841.25	0.84821	930.375	5757.77
cg01660407	0.660656	4913.44	9760.47	0.696277	4374.13	10256.8	0.666842	5137.8	10483.9	0.671009	4710.4	9811.26	0.659872	4748.85	9407.1	0.70309	4522.94	10947.2
cg01660473	0.0765406	6710.85	564.515	0.063632	6288.82	434.16	0.0701753	6699.45	513.165	0.0647601	5891.61	414.885	0.071657	6040.53	473.976	0.0552318	6385.95	379.173
cg01660613	0.657085	2231.2	4466.98	0.607072	2445.36	3932.57	0.690788	1805.98	4258	0.627799	2033.3	3598.28	0.622549	2067.53	3575.01	0.634574	1757.29	3225.24
cg01660630	0.346736	6030.42	3253.88	0.324152	6082.91	2965.46	0.289596	6502.98	2691.7	0.238258	6030.95	1917.64	0.302052	5810.7	2557.98	0.318391	6324.8	3001.13
cg01660676	0.271099	11997.2	4499.3	0.314309	11009.9	5092.57	0.24936	11944.3	4001.09	0.253287	11926.2	4079.34	0.270286	11543.5	4312.73	0.216652	14032	3908.53
cg01660716	0.597564	3746.65	5711.76	0.544833	3986.07	4891.02	0.574581	3933.27	5447.44	0.531798	4044.87	4707.86	0.521947	4282.53	4784.92	0.548463	4332.73	5384.26
cg01660827	0.876525	570.944	4762.89	0.847225	671.485	4278.34	0.841654	672.499	4106.06	0.870278	520.13	4160.31	0.858299	651.72	4553.25	0.865332	623.168	4646.85
cg01660911	0.0480269	4683.18	241.311	0.0487995	4342.47	227.912	0.0418972	4379.4	195.881	0.0389994	3926.94	163.421	0.0265632	4125.5	115.306	0.0250337	4528.57	118.845
cg01660934	0.784109	2395.38	9063.16	0.762075	2529.4	8421.99	0.79562	2367.07	9603.9	0.780752	2245.4	8352.05	0.74015	2804.93	8274.32	0.804659	2158.41	9302.95
cg01660993	0.0711571	3848.11	302.458	0.0507804	3560.93	195.849	0.0452268	3563.52	173.538	0.0606651	3410.82	226.739	0.0453808	3577.44	174.818	0.0567791	3378.48	209.394
cg01660999	0.750792	812.604	2749.42	0.759051	762.939	2718.48	0.729567	801.67	2432.51	0.748831	670.023	2295.74	0.751989	700.178	2426.2	0.752163	628.739	2211.66
cg01661001	0.681623	3092.69	6835.33	0.776662	1753.28	6444.81	0.74828	2139.4	6656.99	0.682507	2817.99	6272.73	0.679606	2634.27	5799.83	0.724222	2456.06	6712.5
cg01661130	0.782734	1045.96	4128.49	0.797949	872.519	3840.71	0.815393	684.609	3465.54	0.76244	1020.02	3594.67	0.778147	993.031	3833.78	0.792692	789.505	3401.24
cg01661235	0.617491	2661.02	4457.16	0.728788	1449.25	4163.08	0.668902	1912.55	4065.84	0.622339	2523.45	4323.13	0.656345	2043.65	4094.15	0.691185	1890.2	4454.44
cg01661247	0.615365	2806.76	4650.43	0.586898	2779.04	4090.29	0.573039	2790.1	3878.9	0.581905	2595.4	3751.45	0.610843	2520.5	4113.28	0.616066	2445.72	4084.88
cg01661307	0.956615	65.4879	3648.88	0.951265	61.7931	3158.04	0.961822	39.5588	3515.89	0.956363	65.2036	3620.67	0.947857	89.1902	3439.09	0.970912	0	3337.89
cg01661350	0.118687	6305.29	862.605	0.112896	6185.08	799.86	0.127419	5836.94	866.943	0.0919409	5450.87	562.025	0.119047	5574.03	766.757	0.0912686	5016.38	513.865
cg01661494	0.00696959	3842.57	27.671	0.0194498	3846	78.2713	0.00870793	3943.77	35.5222	0.0162513	3847.01	65.2036	0.00841846	3622.39	31.6028	0.0253504	3571.87	95.5046
cg01661567	0.836875	1269.17	7024.23	0.852287	1001.05	6352.95	0.852092	1008.35	6385.14	0.807639	1215.63	5523.76	0.839421	962.832	5555.93	0.837626	1201.77	6715.33
cg01661742	0.887642	837.507	7406.39	0.880468	773.649	6435.27	0.838837	1219.06	6865.53	0.856114	955.569	6280.56	0.841518	1089.24	6314.72	0.867962	978.127	7087.14
cg01661777	0.872451	849.498	6494.65	0.879029	824.732	6719.51	0.883751	817.01	6971.3	0.883296	738.974	6349.91	0.863118	882.07	6192.5	0.883921	783.138	6724.95
cg01661844	0.820156	1421.36	6937.97	0.894764	746.461	7197	0.871085	885.632	6659.97	0.867988	919.595	6703.89	0.846346	1129.98	6774.88	0.865473	1076.82	7571.01
cg01661897	0.394794	9121.27	6015.31	0.368856	8492.84	5021.87	0.363164	9225.27	5317.85	0.358615	8422.5	4765.15	0.391314	7928.09	5161.13	0.280581	10894.7	4288.05
cg01662102	0.0263072	3537.27	98.2715	0.0331834	2929.82	103.99	0.0111097	3214.76	37.2398	0.0252459	3206.22	85.6304	0.0245522	3193.29	82.8926	0.0157296	2662.19	44.1425
cg01662117	0.0181005	5453.94	102.382	0.0112775	5100.81	59.3214	0.0243648	5848.24	148.547	0.0280383	5070.14	149.144	0.00709675	4911.08	35.8165	0.0176346	5397.6	98.6881
cg01662158	0.940022	637.354	11556.3	0.951543	463.86	11072.5	0.933051	755.653	11925	0.947085	539.616	11448.1	0.945923	591.324	12092.6	0.951901	587.354	13603
cg01662334	0.7917	1348.5	5505.39	0.867313	728.335	5414.43	0.818126	1080.2	5308.91	0.854533	789.188	5223.45	0.827662	1011.29	5337.01	0.846921	857.95	5299.94
cg01662455	0.683499	3357.41	7466.45	0.697809	2830.95	6768.04	0.695235	2998.39	7068.12	0.701185	2671.85	6504.29	0.658623	3200.31	6367.32	0.69227	3275.81	7594.22
cg01662504	0.900128	476.071	5192.01	0.933294	245.244	4830.35	0.899236	375.377	4242.36	0.913829	301.515	4258	0.921944	241.77	4036.76	0.932176	220.147	4400.11
cg01662650	0.937739	147.578	3728.86	0.940943	135.945	3759.25	0.939419	109.796	3253.27	0.936275	131.157	3396.27	0.923707	180.487	3395.94	0.963917	7.95872	2883.98
cg01662769	0.0192111	4703.14	94.0812	0.0177287	4556.21	84.0386	0.023116	5392.91	129.979	0.0428653	4552.26	208.352	0.0458199	4536.06	222.624	0	4095.56	0
cg01662869	0.549178	4558.33	5674.63	0.538738	4402.96	5259.31	0.531425	4406.36	5110.79	0.511314	4499.79	4812.79	0.50773	4437.74	4680.24	0.534797	4657.44	5469.15
cg01662876	0.843157	340.353	2367.25	0.794024	437.495	2072.01	0.753582	477.935	1767.4	0.813271	320.772	1832.61	0.796722	360.272	1803.98	0.83103	257.863	1760.04
cg01662942	0.647547	3313.14	6270.81	0.76127	1996.33	6684.85	0.728356	2363.03	6604.11	0.703643	2543.69	6276.95	0.735628	2249.42	6537.36	0.741877	2415.47	7229.76
cg01663008	0.723117	1417.67	3963.62	0.501352	2354.73	2468.04	0.570332	1863.3	2606.04	0.631446	1679.55	3048.92	0.564074	2051.37	2783.81	0.523414	1922.03	2220.71
cg01663016	0.0815413	6430.73	579.802	0.0931594	6243.57	651.673	0.0986166	7313.53	811.084	0.0821489	6327.74	575.291	0.100131	6685.75	755.067	0.0733654	7276.66	584.04
cg01663018		6013.82	107.917	0.0172118	6674.48	118.643	0.0310486	6803.3	221.206	0.0170439	6037.7	106.424	0.023509	5734.15	140.457	0.0253413	6113.89	161.562
cg01663052	0.756696	813.526	2841.14	0.636674	1169.95	2225.39	0.64669	1049.52	2104.05	0.663572	1049.25	2266.79	0.669255	1172.82	2575.52	0.656252	892.173	1894.17
cg01663055	0.835117	984.163	5491.19	0.784163	1209.5	4757.56	0.794713	1185.96	4978.22	0.79772	1009.53	4375.59	0.763604	1280.97	4460.79	0.821778	910.478	4659.3
cg01663225	0.062443	8408.76	566.699	0.0532614	7894.6	449.759	0.0529622	7730.99	437.94	0.0499221	7554.77	402.221	0.0438557	7731.33	359.201	0.0392213	8606.1	355.404
cg01663232	0.0364482	6239.8	239.815	0.0375605	6106.81	242.229	0.0412594	5828.06	255.114	0.0414913	6288.77	276.553	0.0507983	5687.1	309.708	0.0355031	5564.74	208.518
cg01663295	0.123544	9087.14	1295	0.127601	8716.12	1289.48	0.110331	9280.97	1163.37	0.117468	8992.84	1210.28	0.126313	8456.21	1237.01	0.103347	10117.9	1177.7
cg01663407	0.846101	675.171	4261.71	0.861278	529.773	3910.04	0.870902	465.825	3817.08	0.84658	559.851	3641.1	0.863088	456.485	3508.06	0.848414	511.746	3423.88
cg01663440	0.624902	3114.83	5355.8	0.660123	2417.35	4889.28	0.641887	2850.65	5288.8	0.606183	2975.38	4733.79	0.63005	2943.28	5182.91	0.648113	2935.18	5590.26
cg01663469	0.0681471	6618.89	491.357	0.0428992	5970.86	272.108	0.0521945	6635.38	370.909	0.0555208	6024.21	360.009	0.0521547	6196.26	346.449	0.0472159	6626.43	333.333
cg01663551	0.843585	1644.58	9408.95	0.834674	1637.93	8774.19	0.825301	1750.27	8740.93	0.837181	1436.73	7901.51	0.832683	1530.28	8113.38	0.826653	1912.48	9597.04
cg01663563	0.828408	1437.97	7424.96	0.838292	1261.4	7057.48	0.824491	1352.26	6822.34	0.838858	1160.92	6563.99	0.832819	1263.41	6791.88	0.822648	1558.32	7692.12
cg01663570	0.105717	9958.77	1189.09	0.0984934	9846.52	1086.7	0.0849353	10620.3	995.048	0.0938887	9409.55	985.352	0.0841882	9408.51	874.092	0.0703848	11552.9	882.285
cg01663603	0.0988209	4789.1	536.125	0.0865566	4271.41	414.228	0.0918266	4908.95	506.462	0.0955523	4557.71	492.073	0.072618	4717.97	377.268	0.0422923	4205.99	190.153
cg01663677	0.665094	1901.92	3975.63	0.62593	2142.98	3753.19	0.606142	2147.48	3458.84	0.658764	1906.64	3873.87	0.630737	1962.18	3522.41	0.588074	2253.91	3360.49
cg01663682	0.0430183	6021.2	275.16	0.0299744	5312.56	167.251	0.0450737	5974.99	286.747	0.0301667	5696.69	180.306	0.0412441	5199.01	227.955	0.0328968	5357.02	185.625
cg01663696	0.590342	3145.26	4676.63	0.54688	3261.03	4056.49	0.54131	3237.36	3938.49	0.56878	2922.92	3987.24	0.51511	3493.87	3817.84	0.539575	3297.3	3981.32
cg01663725	0.0837683	7865.93	728.301	0.0741119	7261.92	589.279	0.0782942	8273.43	711.281	0.07725	7708.26	653.685	0.069754	7772.89	590.344	0.0671315	8534.93	621.391
cg01663745	0.0597952	7543.1	486.086	0.052428	6839.26	383.941	0.0470443	7667.94	383.478	0.0295793	6612.54	204.604	0.0314447	6735.61	221.922	0.0301298	7278.25	229.211
cg01663768	0.0806493	9471.76	839.675	0.0755016	9078.64	749.597	0.0717633	9687.86	756.713	0.0874351	8956.87	867.761	0.0582693	8831.23	552.617	0.0653286	10563.6	745.33
cg01663820	0.38982	5511.13	3584.72	0.420157	4938.5	3650.93	0.423503	5221.76	3909.44	0.428176	4981.7	3805.12	0.41072	5116.15	3635.59	0.408962	5713.57	4022.63
cg01663825	0.593046	4459.34	6644.24	0.656717	3336.36	6573.93	0.647125	3636.84	6852.87	0.618974	3708.64	6187.1	0.661982	3176.49	6416.74	0.662447	3241.08	6556.87
cg01663953	0.907682	424.288	5154.89	0.891503	448.206	4504.52	0.904749	381.056	4569.33	0.893655	434.69	4493.18	0.849499	700.178	4516.58	0.876945	534.03	4518.39
cg01663968	0.180244	6662.24	1486.85	0.147467	6030.18	1060.37	0.144921	7169.02	1231.97	0.157139	6070.68	1150.43	0.1425	6015.07	1016.21	0.106584	6264.31	759.262
cg01663970	0.804613	1021.06	4616.58	0.834982	743.989	4270.54	0.820931	854.954	4377.91	0.831042	705.248	3960.7		1119.44	4563.88	0.87423	535.622	4418.22
cg01664011	0.0651147	7174.15	506.644	0.0625996	6998.27	474.023	0.0577174	7001.1	434.961	0.0414371	6735.45	295.485	0.0612969	6491.22	430.404	0.0440261	7174.79	335.031
cg01664014	0.817599	619.829	3226.58	0.870788	374.878	3200.3	0.867166	333.424	2829.48	0.812501	626.554	3148.42	0.841471	458.592	2965.01	0.845031	358.938	2502.54
cg01664039	0.877169	1080.09	8427.33	0.873823	951.614	7282.8	0.890301	806.514	7357.1	0.873565	932.336	7132.65	0.886705	839.23	7350.87	0.894419	799.056	7616.29
cg01664065	0.941201	129.131	3667.71	0.927012	168.077	3404.82	0.918007	164.694	2963.55	0.933288	108.673	2919.27	0.944619	81.465	3095.19	0.919834	125.748	2590.26
cg01664094	0.0513429	8898.05	486.99	0.0505173	8679.05	467.09	0.0389766	9339.1	382.825	0.0359932	8928.39	337.094	0.0414424	8798.22	384.707	0.0380977	10173.6	406.904
cg01664108	0.502355	6772.93	6937.97	0.557606	5431.2	6971.69	0.505946	6833.98	7100.89	0.530098	5773.14	6625.5	0.515669	5866.89	6352.98	0.512584	6659.06	7108.08
cg01664124	0.684436	2471.01	5576.36	0.716727	1932.06	5141.46	0.712027	1822.12	4752.55	0.709716	1932.87	4970.18	0.70955	1941.12	4986.31	0.704458	1929.99	4838.7
cg01664130	0.0849066	6560.78	618.018	0.0637556	6593.73	455.825	0.0744826	6924.4	565.301	0.0714452	6162.11	481.822	0.0812897	6235.59	560.588	0.0692624	6440.2	486.7
cg01664151	0.711897	1824.44	4755.25	0.771548	1239.16	4522.72	0.72559	1405.55	3980.94	0.709193	1591.12	4124.13	0.742874	1430.55	4422	0.789594	1046.57	4302.77
cg01664241	0.187858	7330.03	1718.66	0.169388	7298.18	1508.73	0.144878	7659.06	1314.57	0.201118	7112.43	1815.72	0.173975	7324.83	1563.8	0.135137	7426.28	1176
cg01664267	0.915352	134.665	2537.59	0.89818	170.549	2386.58	0.90115	184.069	2589.66	0.886634	206.103	2394.03	0.884562	231.052	2536.73	0.903177	152.807	2358.23
cg01664300	0.857707	240.737	2053.87	0.516766	916.186	1086.7	0.884845	128.364	1754.74	0.857147	201.606	1809.69	0.845136	231.052	1806.63	0.822561	200.56	1393.32
cg01664310	0.0572797	9172.92	563.423	0.0571139	9699.87	593.612	0.055526	9908.26	588.389	0.0605181	9139.74	595.191	0.0674532	8906.38	651.451	0.0454333	10280.3	494.057
cg01664325	0.820818	1794	8676.28	0.764841	2247.62	7635.5	0.763209	2476.06	8302.99	0.788869	1892.4	7444.41	0.747627	2400.41	7407.2	0.735598	2853.2	8216.17
cg01664382	0.648617	4332.35	8181.65	0.68197	3541.16	7807.95	0.675096	3664.43	7821.85	0.65842	3793.05	7504.11	0.650079	3778.99	7206.34	0.645502	4157.64	7752.68
cg01664666	0.0415313	6149.41	270.793	0.055607	5772.3	345.768	0.0406799	6310.83	271.851	0.0436233	6126.89	284.027	0.0452364	5597.21	269.932	0.0216637	5727.1	129.032
cg01664670	0.0857867	5508.66	526.298	0.0695703	5150.12	392.564	0.082847	5432.55	499.759	0.0792867	5088.98	446.846	0.0831429	4845.5	448.47	0.0714515	5312.95	416.524
cg01664727	0.162764	2518.98	509.145	0.221394	2200.66	654.183	0.246539	2310.55	788.753	0.277892	1964.35	794.434	0.253627	2125.82	756.361	0.165373	2008.78	417.833
cg01664833	0.0569124	6395.68	391.994	0.0618083	5832.44	390.831	0.0617407	6102.55	408.149	0.0770667	5662.97	481.219	0.0647537	5717.3	402.773	0.0514762	6261.12	345.217
cg01664864	0.078617	7411.85	640.948	0.0945638	6703.91	710.601	0.127067	7201.44	1062.83	0.115241	6705.7	886.455	0.0960818	7073.5	762.506	0.0875363	7745.89	752.687
cg01664925	0.606461	2955.26	4708.3	0.697031	2091.08	5040.94	0.660281	2268.57	4603.59	0.660563	2258.14	4589.06	0.668686	2092.81	4425.72	0.683351	2180.69	4921.89
cg01664929	0.888015	514.68	4874.27	0.848909	611.34	3996.7	0.867508	546.557	4233.42	0.862556	552.356	4093.97	0.854977	625.736	4278.53	0.896922	347.796	3896.43
cg01665013	0.968009	187.24	8691.44	0.971523	137.593	8105.61	0.890255	167.116	2166.85	0.965042	185.118	7870.89	0.9759	138.35	9651.5	0.982183	128.931	12620.1
cg01665118	0.821764	1079.17	5436.6	0.6745	1741.74	3816.45	0.730859	1579.93	4561.88	0.772116	1226.13	4493.18	0.733846	1367.35	4045.8	0.715203	1491.46	3996.6
cg01665174	0.180913	2352.03	541.585	0.145939	1969.14	353.567	0.125224	1934.34	291.216	0.153383	1940.37	369.658	0.182761	2152.5	503.732	0.13879	1617.21	276.74
cg01665212	0.0407024	5421.66	234.281	0.0292518	5395.77	165.606	0.0605692	5960.46	390.744	0.0251243	5716.18	149.893	0.0261806	5411.81	148.182	0.0136498	5766.09	81.179
cg01665243	0.234832	7193.52	2238.41	0.165664	4487	910.783	0.187885	5141.02	1212.53	0.190154	7214.36	1717.43	0.184705	7227.21	1659.98	0.163564	8139.38	1611.2
cg01665408	0.913147	441.813	5696.47	0.925584	341.098	5486.36	0.919321	360.873	5251.56	0.907154	412.206	5004.55	0.911537	422.073	5379.52	0.920296	377.243	5510.46
cg01665432	0.893162	630.898	6110.3	0.912098	472.923	5944.78	0.908928	515.071	6138.61	0.884978	638.545	5682.36	0.895481	598.347	5983.15	0.909886	549.948	6562.52
cg01665550	0.101597	4486.38	518.655	0.104125	4023.14	479.223	0.0889798	4330.47	432.727	0.0815028	3963.93	360.612	0.0979912	4277.62	475.57	0.0800324	4414.7	392.755
cg01665555	0.288246	5833.04	2402.76	0.375863	5105.76	3134.97	0.407526	5330.75	3735.48	0.404121	4996.69	3456.54	0.307243	5359.84	2421.48	0.406633	4737.03	3314.81
cg01665633	0.0323385	5029.66	171.429	0.0483961	4585.87	238.311	0.0361687	5159.59	197.371	0.0404895	4858.79	209.252	0.0457674	5007.29	244.958	0.0220555	4717.93	108.659
cg01665823	0.0345935	6878.07	250.046	0.0358041	6107.63	230.512	0.0377892	6196.19	247.273	0.0302063	6443.91	203.824	0.0392403	6847.28	283.748	0.0286748	6207.01	186.191
cg01665846	0.0762036	5949.25	499.001	0.0541719	5150.25	300.706	0.0656443	6027.46	430.493	0.0585953	5558.04	352.17	0.0480833	5717.3	293.844	0.0562399	5731.07	347.481
cg01665970	0.617698	1463.79	2526.67	0.612484	1256.46	2143.94	0.630888	1279.61	2358.03	0.617752	1140.69	2005.08	0.609571	1174.22	1989.42	0.58407	1078.41	1654.78
cg01666040	0.0229607	5289.76	126.661	0.0170794	5286.19	93.5914	0.0244633	5691.62	145.235	0.0188614	5201.29	101.912	0.0184622	5210.95	99.8962	0.0159361	5456.5	89.9829
cg01666244	0.0831883	4906.06	454.233	0.0669241	5324.92	389.097	0.051849	4857.65	271.106	0.0490593	4750.87	250.258	0.0484856	4550.81	236.988	0.0450163	5074.48	243.916
cg01666416	0.744175	2867.63	8632.6	0.753006	2523.63	7998.6	0.767256	2366.26	8130.2	0.760986	2578.91	8529.27	0.734236	2806.33	8029.42	0.726931	2951.09	8122.23
cg01666436	0.897414	991.542	9548.71	0.921581	688.787	9269.88	0.890744	1030.14	9213.88	0.900734	894.862	9027.37	0.909896	734.59	8427.95	0.913048	780.75	9248.43
cg01666490	0.72463	2474.7	6775.27	0.752305	2005.39	6394.54	0.731846	1944.84	5580.76	0.675944	2811.25	6072.52	0.718039	2009.94	5373.14	0.746216	2065.29	6366.71
cg01666550	0.983856	71.9445	10479	0.965532	262.827	10163.7	0.952758	409.312	10271.6	0.973374	172.377	9957.41	0.963705	290.044	10356.6	0.972357	227.619	11524.2
cg01666573	0.799213	1179.7	5093.74	0.795659	1095.8	4656.17	0.812999	1001.89	4790.53	0.798774	1073.23	4657.21	0.83362	826.589	4642.52	0.826799	800.647	4299.37
cg01666600	0.0151232	3984.62	62.7208	0.0134443	3769.38	52.7301	0.0131024	4217.45	57.3199	0.00900183	4025.38	37.4733	0.00823752	4043.05	34.4119	0.00642874	3836.1	25.4679
cg01666652	0.787623	2149.11	8341.06	0.75185	2295.41	7257.66	0.794022	1906.09	7733.22	0.794432	1825.7	7442	0.724989	2516.29	6897.09	0.780601	2338.27	8675.14
cg01666654	0.0778853	8535.56	729.393	0.0646859	8583.47	600.545	0.0605717	9002.44	586.9	0.0629233	8449.48	574.085	0.0697276	8109.28	615.318	0.0452132	9221.77	441.425
cg01666675	0.900941	271.175	3375.86	0.933437	140.064	3366.49	0.880825	403.661	3722.56	0.848307	579.337	3799.04	0.862685	473.34	3602.02	0.88964	326.308	3436.58
cg01666716	0.756162	2043.96	6648.61	0.782304	1685.72	6417.07	0.800489	1466.9	6286.83	0.80204	1338.55	5828.29	0.746326	1880.02	5825.33	0.818402	1316.37	6383.12
cg01666793	0.262752	9811.19	3532.31	0.22186	9465.05	2727.15	0.22748	10434.6	3102.08	0.233759	9886.21	3046.51	0.237494	9508.23	2992.64	0.177707	10864.5	2369.55
cg01666796	0.7008	1835.51	4533.42	0.766617	1267.99	4493.59	0.770384	1301.4	4701.84	0.707284	1905.89	4846.8	0.782929	1097.67	4319.75	0.844545	894.56	5403.18
cg01666985	0.856577	778.476	5246.6	0.867501	654.183	4937.81	0.869861	666.848	5125.69	0.869514	587.581	4581.83	0.867113	633.461	4785.98	0.869842	605.659	4715.9
cg01667007	0.933588	497.155	8394.44	0.953581	318.028	8587.59	0.942308	471.476	9334.25	0.950876	349.251	8696.06	0.950263	327.967	8176.7	0.96994	183.846	9158.9
cg01667018	0.898667	129.131	2032.04	0.893579	143.36	2043.41	0.896351	83.9615	1590.89	0.934905	38.2228	1985.18	0.901813	93.4039	1776.35	0.921958	31.8349	1557.44
cg01667133	0.0328247	7138.88	245.679	0.0244603	6259.36	159.452	0.0189552	6337.48	124.381	0.0285935	6865.5	205.03	0.0265438	6038.41	167.379	0.0249841	7453.3	193.548
cg01667185	0.831697	1165.87	6255.52	0.834925	1144.41	6294.02	0.814276	1384.56	6508.78	0.80719	1265.1	5714.92	0.826026	1111.02	5749.88	0.797344	1534.44	6430.66
cg01667319	0.238403	5407.82	1724.12	0.155801	5450.15	1024.31	0.163362	6373	1263.92	0.148023	5616.5	993.192	0.138159	5621.09	917.132	0.14431	6500.68	1113.18
cg01667324	0.0466693	4115.59	206.37	0.0622791	3944.87	268.642	0.0527605	3791.18	216.736	0.0407572	3859.75	168.246	0.0761292	3846.41	325.194	0.0299144	3497.06	110.922
cg01667332	0.0740387	7724.81	625.662	0.070768	6795.59	525.152	0.0577507	8017.51	497.524	0.0500804	7083.2	378.703	0.0558347	7357.84	441.031	0.0609969	7949.97	522.919
cg01667350	0.0532932	6470.39	369.868	0.0500399	6391.05	341.922	0.0830669	6583.71	605.491	0.058928	6482.88	412.206	0.0659081	6379.56	457.187	0.0449601	6932.84	331.083
cg01667384	0.282496	9143.4	3639.32	0.253447	8905.62	3057.32	0.223268	10176.3	2953.86	0.251819	8998.09	3062.19	0.238177	8729.4	2760.43	0.20875	10885.1	2898.13
cg01667493	0.682092	1536.66	3511.57	0.704662	1392.4	3560.8	0.743823	1042.25	3316.58	0.732564	1122.7	3349.23	0.762015	973.367	3436.86	0.717369	1185.85	3263.72
cg01667575	0.820961	902.995	4599.1	0.830332	837.091	4585.98	0.852815	693.489	4597.63	0.848397	684.263	4388.86	0.821615	853.276	4390.65	0.81727	943.904	4668.92
cg01667634	0.686092	3169.25	7145.43	0.726076	2463.49	6794.91	0.728807	2448.61	6849.15	0.705814	2508.46	6258.25	0.67929	2792.28	6126.08	0.669462	3126.19	6534.23
cg01667646	0.014746	7560.35	114.65	0.0172167	7270.66	129.121	0.0118431	7605.86	92.3548	0.0136406	7182.1	100.706	0.0132936	6801.98	92.9885	0.00921026	7814.36	73.5709
cg01667702	0.298277	6789.53	2928.49	0.371547	5755.82	3462.01	0.305798	6745.98	3015.68	0.312841	6387.7	2953.64	0.280504	6514.39	2578.7	0.232354	7414.34	2274.47
cg01667837	0.0303052	7042.26	223.212	0.0308995	6334.2	205.153	0.0296137	6989.79	216.362	0.0285797	6395.94	191.114	0.0177031	6329.69	115.877	0.0143525	7005.27	103.463
cg01667892	0.555516	4013.21	5140.69	0.700341	2465.13	5995.05	0.580321	3632.14	5160.7	0.788786	1570.13	6237.15	0.59127	3359.03	5003.84	0.660964	2764.86	5585.16
cg01667946	0.0622728	6900.21	464.872	0.0492407	6470.15	340.274	0.0593893	6779.08	434.339	0.04383	6505.37	302.784	0.0399295	6553.02	276.7	0.0537598	7114.3	409.874
cg01667953	0.637232	3988.31	7181.46	0.625741	3752.08	6440.47	0.619522	3729.02	6234.69	0.619706	3495.51	5859.05	0.617844	3628.71	6028.31	0.611252	4194.25	6752.11
cg01667978	0.832698	456.571	2770.16	0.750461	702.793	2414.31	0.797646	558.667	2596.36	0.831055	384.476	2383.18	0.683715	824.482	1998.46	0.726398	639.881	1964.34
cg01668008	0.792022	1693.46	6829.87	0.782007	1631.34	6210.83	0.801573	1444.3	6238.42	0.826297	1166.92	6026.69	0.777419	1508.51	5618.1	0.783463	1593.34	6126.76
cg01668099	0.584858	5517.59	7914.13	0.589449	5083.51	7442.25	0.579369	5133.76	7208.89	0.629367	4352.9	7561.4	0.610929	4620.33	7411.98	0.558462	6076.48	7812.1
cg01668174	0.0930622	11722.3	1213.11	0.0726527	11171.4	883.052	0.0648291	11965.3	836.407	0.0525985	11109.3	622.328	0.0574756	11602.5	713.62	0.0554687	13198.7	780.984
cg01668271	0.0168929	6019.35	105.15	0.0411111	5492.17	239.757	0.0163545	6212.34	104.952	0.029927	5900.55	185.118	0.0257256	5831.07	156.609	0.0177275	5676.96	104.259
cg01668279	0.819808	1915.75	9170.91	0.884506	1008.46	8489.08	0.84573	1485.47	8691.78	0.865811	1185.65	8295.29	0.873554	1137.7	8550.69	0.825725	1864.73	9308.98
cg01668281	0.452734	7983.07	6686.83	0.461133	7212.49	6257.62	0.444939	7836.67	6362.05	0.437464	6733.95	5314.51	0.41274	7381.01	5257.84	0.435479	8570.75	6688.73
cg01668352	0.680128	2541.11	5615.67	0.619313	2924.05	4919.61	0.66509	2541.45	5245.6	0.711193	2002.57	5177.62	0.721821	1984.66	5409.27	0.593937	3150.86	4754.94
cg01668383	0.833003	1162.18	6295.93	0.86965	828.851	6196.96	0.872643	731.433	5696.95	0.857531	877.625	5884.37	0.857206	892.604	5958.7	0.896532	574.62	5845.49
cg01668452	0.0906337	10340.6	1040.59	0.0785394	10311.2	887.385	0.0706518	11920.9	913.865		8456.23	1017.31	0.0653697	9935.92	701.93	0.0745363	12323.3	1000.56
cg01668514	0.808736	1030.28	4779.27	0.82486	925.249	4828.62	0.834865	782.295	4460.59	0.825005	781.693	4156.69	0.818979	837.124	4239.74	0.860179	655.799	4649.68
cg01668653	0.805611	1387.81	6165.99	0.883517	604.011	5339.91	0.819487	1151.46	5681.31	0.83371	1002.24	5526.17	0.816224	1005.34	4909.26	0.8413	746.462	4487.26
cg01668740	0.913717	281.321	4038.11	0.934214	177.964	3947.34	0.939883	230.894	5173.32	0.94111	209.101	4939.73	0.91931	235.265	3819.73	0.929915	242.741	4547.61
cg01668907	0.737157	502.689	1690.27	0.706673	538.836	1539.06	0.756113	348.763	1391.28	0.755177	394.219	1524.46	0.713769	436.119	1336.91	0.700726	498.216	1400.68
cg01669085	0.57707	3898.84	5456.25	0.511355	4515.84	4830.35	0.552502	3888.06	4923.85	0.515482	4336.41	4719.92	0.528147	4154.02	4761.54	0.51992	4500.66	4982.45
cg01669108	0.808708	1824.44	8135.79	0.814362	1653.58	7692.69	0.824337	1638.86	8159.99	0.81492	1585.12	7419.69	0.814415	1621.58	7554.92	0.795788	2034.25	8316.91
cg01669161	0.652325	2412.91	4714.85	0.677169	2029.29	4466.39	0.618141	2623.8	4409.2	0.61562	2494.22	4154.88	0.63126	2245.91	4016.04	0.658967	2290.52	4619.12
cg01669185	0.924628	245.349	4236.59	0.920131	271.066	4274.87	0.932571	185.684	3951.15	0.91702	250.322	3871.46	0.937002	168.548	3994.26	0.923728	198.968	3620.82
cg01669186	0.961289	60.0548	3974.53	0.957299	80.5926	4048.69	0.953499	131.084	4738.4	0.97155	31.9606	4506.45	0.967138	62.1695	4772.7	0.94437	108.659	3542.16
cg01669242	0.922255	205.687	3626.22	0.942227	141.712	3942.1	0.944165	89.6127	3206.35	0.927207	155.889	3259.38	0.916934	212.792	3452.8	0.929806	116.993	2874.36
cg01669366	0.812363	1217.52	5704.11	0.808562	1141.11	5241.98	0.823531	1068.89	5454.89	0.834019	855.89	4803.14	0.818107	1030.95	5086.74	0.791787	1226.44	5044.14
cg01669374	0.0684967	5215.97	390.902	0.0790704	4431.8	389.097	0.0558587	5011.05	302.387	0.0756966	4590.48	384.13	0.0841573	4705.31	441.563	0.0377736	4671.77	187.323
cg01669482	0.069771	13977.5	1055.87	0.0658304	13894.4	986.176	0.053374	14668.2	832.683	0.0599857	13224.3	850.273	0.0484887	13132	674.299	0.051188	16851.8	914.543
cg01669517	0.961118	130.976	5709.44	0.959601	120.291	5232.64	0.956096	150.162	5447.81	0.949104	168.63	5009.43	0.967967	68.1216	5080.33	0.966688	74.812	5072.89
cg01669540	0.833951	517.447	3101.01	0.80235	542.131	2606.69	0.801167	573.198	2712.55	0.797918	596.575	2750.42	0.817118	584.301	3057.46	0.809214	508.562	2581.21
cg01669732	0.825413	1316.21	6695.56	0.819587	1171.6	5776.67	0.835352	1068.09	5926.35	0.832613	1029.77	5619.64	0.842042	1014.8	5942.76	0.8189	1174.71	5764
cg01669861	0.897931	492.543	5212.76	0.906434	446.558	5294.85	0.888744	505.384	4835.96	0.907173	423.448	5115.51	0.919475	307.601	4654.21	0.917602	344.613	4951.32
cg01669948	0.835835	1657.49	8948.16	0.850202	1391.58	8465.69	0.849382	1481.44	8918.19	0.803628	1960.6	8432.78	0.819462	1658.8	7983.2	0.830039	1796.28	9260.88
cg01670029	0.663311	2206.74	4544.51	0.681795	2070.28	4650.1	0.672552	2199.39	4722.76	0.734177	1848.89	5382.65	0.611557	1748.18	2909.74	0.69115	1900.39	4476.51
cg01670306	0.475836	7137.26	6569.99	0.576628	4950.04	6878.1	0.474839	6623.27	6079.03	0.513938	5744.66	6179.86	0.49489	5918.86	5897.06	0.489965	6706.02	6538.19
cg01670430	0.329464	6335.72	3162.16	0.328107	5301.85	2637.89	0.292901	4830.21	2042.23	0.330541	5072.39	2553.84	0.32773	5887.25	2918.78	0.295397	5902.98	2516.69
cg01670444	0.822652	495.31	2761.43	0.819314	528.949	2851.94	0.813991	498.925	2620.94	0.835122	370.986	2385.59	0.851674	366.593	2679.13	0.845032	339.837	2398.41
cg01670608	0.831427	583.857	3372.9	0.871196	421.841	3529.61	0.872054	303.553	2750.53	0.866327	318.523	2712.43	0.834662	556.912	3316.24	0.876496	407.486	3601.58
cg01670677	0.00535391	9667.31	52.5748	9.1438e-05	8909.74	0.823908	0.00136904	10500	14.5318	0.00903943	9923.68	91.4349	0.00421438	9524.39	40.7325	0	11263.2	0
cg01670714	0.52049	3945.88	4391.64	0.410666	4641.9	3304.3	0.45283	4290.92	3633.86	0.460541	4144.55	3623.61	0.439338	4322.56	3465.55	0.397433	4565.12	3076.96
cg01670758	0.890146	808.914	7364.9	0.881096	855.216	7078.28	0.858554	1042.25	6933.31	0.876686	848.396	6742.49	0.872064	946.68	7134.61	0.896509	738.569	7264.28
cg01670771	0.708061	2530.97	6381.1	0.771507	1820.01	6482.94	0.74431	2048.18	6253.31	0.724018	2071.52	5696.83	0.726139	2162.34	5998.56	0.741064	2128.16	6376.9
cg01670789	0.859329	1102.23	7344.15	0.870205	905.475	6741.18	0.844829	1139.94	6750.84	0.859752	970.559	6562.78	0.864827	988.817	6966.17	0.83489	1307.62	7117.7
cg01670862	0.705218	1895.46	4773.81	0.584541	2521.98	3689.06	0.61565	2311.36	3862.51	0.614473	2365.32	3929.35	0.602774	2446.76	3864.6	0.557773	2609.66	3417.65
cg01670875	0.0150787	6746.88	104.823	0.0144523	7050.55	104.857	0.0124136	6951.19	88.6308	0.00253539	6068.3	15.6788	0.00563348	6371.57	36.664	0.0100981	7112.04	73.5709
cg01670876	0.755263	1531.13	5033.68	0.722971	1782.11	4911.81	0.736237	1551.67	4610.29	0.768659	1302.57	4660.22	0.747234	1469.88	4640.92	0.752586	1385.61	4518.95
cg01670896	0.89175	725.901	6803.66	0.901915	547.075	5949.98	0.907755	519.108	6092.44	0.890978	624.305	5919.35	0.907723	472.638	5632.98	0.905005	575.415	6434.62
cg01671059	0.0273737	8047.34	229.3	0.0239852	7305.33	181.983	0.0255694	7506.81	199.606	0.0317277	7316.57	243.021	0.0190131	7137.8	140.28	0.0168337	7964.9	138.087
cg01671070	0.0542238	3117.59	184.473	0.0395948	2897.68	123.586	0.0416035	2894.25	129.979	0.0382782	2837.48	116.917	0.0450924	2710.82	132.732	0.0636279	2722.68	191.805
cg01671171	0.0265276	8915.58	245.679	0.0288625	8151.74	245.244	0.033138	9113.85	315.794	0.0312866	8171.43	267.143	0.0304254	8620.55	273.652	0.0272513	9495.55	268.817
cg01671212	0.318399	851.343	444.406	0.147928	1043.07	198.448	0.226552	1036.6	332.924	0.205807	996.04	284.027	0.20566	1211.44	339.541	0.152439	1076.82	211.658
cg01671285	0.0532637	5683.61	325.388	0.0513301	6114.22	336.236	0.0519175	6224.45	346.33	0.0501402	5851.83	314.179	0.0527627	5661.82	320.943	0.0444866	6160.05	291.454
cg01671314	0.0426065	6656.71	300.691	0.0304273	6253.46	199.386	0.0373359	6269.66	247.041	0.0312966	5537.06	182.12	0.0269271	5889.36	165.739	0.0255156	6343.9	168.725
cg01671476	0.954052	519.291	12858.7	0.95518	495.993	12701.4	0.943505	683.802	13089.9	0.941523	667.025	12349.7	0.951565	542.866	12629.9	0.956591	541.989	14147.4
cg01671575	0.510247	4556.48	4851.34	0.484724	4435.1	4266.21	0.520788	3973.64	4427.07	0.472435	4481.81	4103.02	0.509023	4132.95	4388.53	0.488468	4651.87	4537.63
cg01671587	0.468506	7091.93	6339.6	0.462115	6780.18	5910.99	0.469895	6636.14	5971.03	0.440787	6531.43	5227.07	0.450937	6331.72	5282.28	0.453246	6857.94	5767.96
cg01671642	0.853995	1071.79	6853.89	0.847038	1122.99	6772.38	0.822854	1206.95	6070.84	0.84486	1118.95	6638.16	0.832265	1132.08	6113.33	0.856734	958.23	6328.23
cg01671681	0.793665	1242.42	5163.62	0.700384	1856.27	4572.98	0.738929	1412.81	4281.84	0.750554	1484.69	4768.16	0.668615	1906	4047.39	0.720418	1538.42	4221.84
cg01671785	0.507722	1335.58	1480.62	0.450215	1464.08	1280.82	0.420278	2719.06	2043.72	0.426605	2580.41	1994.22	0.399012	1564.69	1105.23	0.4586	1241.56	1136.39
cg01671881	0.817056	1351.27	6481.55	0.824216	1174.89	5977.72	0.829788	1111.68	5906.98	0.821968	1063.49	5371.8	0.812101	1221.27	5710.56	0.822002	1271.8	6335.02
cg01671895	0.183167	5660.44	1291.72	0.186361	5166.59	1206.29	0.172572	4974.5	1058.36	0.195417	5168.58	1279.63	0.187746	5205.76	1226.38	0.152003	5194.67	949.065
cg01672008	0.82577	743.426	3997.47	0.830449	734.926	4089.42	0.752716	1065.66	3548.21	0.819249	728.481	3755.07	0.819215	692.453	3590.95	0.841359	538.01	3383.7
cg01672042	0.776441	1617.83	5966.17	0.673933	2299.53	4959.48	0.753864	1498.39	4895.55	0.800063	1223.13	5294.61	0.709025	1867.38	4793.96	0.660647	2507	5075.26
cg01672129	0.391767	6850.4	4476.81	0.322537	6723.91	3248.83	0.331773	7609.01	3827.51	0.34942	6735.45	3671.25	0.354025	6578.3	3660.03	0.288023	8535.73	3493.49
cg01672322	0.280333	6818.12	2694.82	0.313352	5976.63	2773.08	0.303188	6671.71	2946.42	0.291331	5956.76	2489.91	0.292175	6063.53	2544.17	0.275171	7290.98	2805.88
cg01672380	0.0256341	6167.08	164.878	0.0123467	6138.9	77.9928	0.0208253	6063.39	131.084	0.0215273	5217.42	116.988	0.0135333	6290.81	87.6749	0.0056409	6284.65	36.2195
cg01672455	0.0111804	8108.49	92.8119	0.0130465	7111.21	95.3245	0.00086728	7622.25	6.70317	0.00852641	7052.44	61.5091	0.00347448	7062.88	24.9741	0	7243.34	0
cg01672820	0.034926	8378.19	306.825	0.0276572	7547.1	217.513	0.0278168	8021.46	232.377	0.0227593	7072.34	167.04	0.025534	8112.85	215.202	0.0135343	9098.46	126.202
cg01672886	0.0479235	12264.7	622.386	0.0396342	12015.9	500.021	0.0353137	12982.5	478.904	0.040993	12173.6	524.637	0.0314963	12154.4	398.522	0.0345874	14369.5	518.392
cg01672894	0.74743	2456.26	7564.72	0.780955	1806.83	6798.37	0.760012	2204.8	7299.01	0.777417	1773.99	6545.3	0.787213	1769.06	6914.62	0.764369	2142.49	7274.47
cg01672943		8252.4	187.24	0.0266939	7860.9	218.336	0.0269564	8584.25	240.582	0.0326276	8099.48	276.553	0.0325947	8404.24	286.532	0.0205536	9343.54	198.172
cg01673068	0.898885	622.596	6423.68	0.748561	2325.89	7222.13	0.687108	2933.81	6662.21	0.923136	424.198	6295.64	0.927065	410.134	6484.22	0.698335	2955.87	7074.13
cg01673082	0.225105	1271.94	398.545	0.207822	1102.39	315.438	0.167854	1373.25	297.174	0.229239	1128.7	365.437	0.197617	1377.88	363.984	0.194032	983.698	260.894
cg01673240	0.883718	810.759	6921.59	0.884416	722.567	6294.02	0.883386	783.102	6689.76	0.903511	529.123	5891.01	0.881262	757.765	6366.26	0.841812	1072.04	6237.11
cg01673284	0.0384867	7128.96	289.355	0.0426726	6432.25	291.173	0.0717161	6995.44	548.17	0.124416	6244.55	901.531	0.0671114	7042.51	513.828	0.0205656	6368.57	135.823
cg01673307	0.813484	641.044	3232.04	0.874856	341.922	3089.38	0.850307	427.881	2998.55	0.848529	415.954	2890.33	0.864118	401.005	3186.05	0.899104	233.986	2976.23
cg01673418	0.847673	532.205	3518.12	0.8146	655.007	3317.29	0.830167	431.917	2600.09	0.859997	409.209	3127.92	0.84744	449.462	3052.15	0.845458	414.649	2815.5
cg01673454	0.819122	437.201	2432.76	0.814987	423.489	2305.99	0.785169	456.944	2035.53	0.763121	538.866	2058.14	0.776411	514.072	2132.36	0.765633	441.709	1769.66
cg01673669	0.0881601	5377.39	529.574	0.113784	4833.87	633.475	0.0889547	5102.27	507.951	0.0794587	5188.55	456.494	0.0936741	5231.32	551.023	0.0734197	4956.69	400.678
cg01673674	0.406033	4958.63	3458.06	0.453601	4519.14	3834.65	0.413984	4596.89	3318.07	0.45338	4361.89	3700.8	0.453569	4064.82	3457.05	0.445835	4705.2	3865.87
cg01673753	0.76087	2618.59	8650.07	0.81911	1745.04	8354.76	0.758247	2437.3	7958.15	0.839974	1367.78	7704.32	0.80435	1842.09	7984.26	0.769659	2391.6	8325.4
cg01673780	0.83302	620.751	3595.64	0.879975	364.167	3403.09	0.900525	247.848	3149	0.862288	406.96	3174.35	0.885017	205.067	2348.09	0.907258	208.518	3018.11
cg01673783	0.735971	3016.13	8686.11	0.766593	2446.18	8362.56	0.749262	2622.99	8136.9	0.762977	2445.51	8193.98	0.744835	2444.65	7427.92	0.708335	3517.76	8786.06
cg01673865	0.94336	390.902	8176.19	0.95008	289.44	7411.92	0.941001	375.377	7582.03	0.951462	257.494	7007.82	0.944331	325.194	7212.72	0.953796	292.586	8104.12
cg01673994	0.0695168	4679.16	357.053	0.0568154	4532.32	279.041	0.0606739	5077.25	334.414	0.0538201	4596.48	267.143	0.0647916	4432.82	314.036	0.0519476	4165.6	233.729
cg01674009	0.604917	2105.76	3377.26	0.612735	1810.95	3023.52	0.602852	1889.13	3019.41	0.670766	1393.26	3042.29	0.619277	1635.62	2823.13	0.598742	1773.2	2795.13
cg01674036	0.049381	7635.34	401.821	0.0507753	7093.02	384.764	0.0563661	7917.4	478.904	0.0402979	7827.42	332.873	0.0519198	7060.77	392.146	0.0402051	8289.8	351.443
cg01674119	0.572979	1306.99	1887.9	0.591222	995.281	1584.12	0.640567	938.108	1850.08	0.649458	819.166	1702.96	0.686318	744.422	1847.55	0.587122	1115.81	1728.92
cg01674130	0.734855	3623.05	10318.5	0.771513	2359.67	8305.37	0.729912	3667.66	10182.1	0.739251	3081.8	9020.74	0.679343	4288.15	9296.73	0.712938	4163.21	10588
cg01674147	0.623732	3083.47	5277.18	0.715377	1911.47	5055.67	0.641258	2560.82	4756.27	0.676333	2135.98	4672.28	0.686838	2078.76	4778.55	0.675586	2251.52	4896.99
cg01674274	0.0777136	11342.3	964.152	0.0621692	10345	692.403	0.0567902	11713.4	711.281	0.0611428	10502.3	690.47	0.0643141	10166.3	705.65	0.0451538	12106.8	577.249
cg01674361	0.783768	656.724	2742.87	0.756756	626.17	2259.19	0.751664	544.942	1952.11	0.793553	475.911	2213.73	0.751354	529.523	1902.28	0.720237	555.519	1687.6
cg01674405	0.638173	4110.98	7427.14	0.648001	3518.09	6660.59	0.62271	4154.48	7021.94	0.613927	4170.78	6791.33	0.608528	4079.57	6496.97	0.62922	4126.6	7172.6
cg01674585	0.580603	3420.13	4873.17	0.592436	3084.71	4629.31	0.572541	3350.39	4621.46	0.573244	3030.84	4205.54	0.595368	2804.22	4273.22	0.573515	2862.75	3984.15
cg01674679	0.00886748	6002.2	54.5953	0.0108176	4813.02	53.7284	0	6094.67	0	0.0103387	5787.89	61.5091		4308.29	29.225	0.00397067	5720.42	23.2031
cg01674761	0.879505	648.423	5462.8	0.890033	542.955	5203.85	0.896349	457.752	4823.3	0.876321	529.123	4457.6	0.87315	587.812	4734.44	0.901795	384.406	4448.21
cg01674777	0.921206	154.035	2969.98	0.875767	275.185	2644.82	0.830851	402.046	2466.02	0.857691	271.307	2237.85	0.879088	239.479	2468.18	0.87137	193.397	1987.55
cg01674874	0.850895	831.051	5313.21	0.830113	880.758	4792.23	0.845977	756.461	4704.14	0.82038	894.862	4543.84	0.81564	876.451	4319.98	0.872923	599.292	4803.61
cg01675104	0.863695	1212.91	8319.23	0.857789	1286.12	8360.83	0.834751	1442.68	7792.81	0.853728	1178.16	7460.09	0.858768	1129.27	7474.68	0.861407	1262.25	8466.88
cg01675153	0.779582	592.158	2448.05	0.75393	554.49	2005.28	0.766323	718.516	2684.25	0.730546	394.219	1339.93	0.776305	712.117	2818.35	0.716116	666.145	1932.65
cg01675158	0.634736	2578.01	4653.7	0.724256	1940.3	5358.97	0.679525	2078.85	4619.97	0.672725	2263.39	4858.02	0.683095	2033.82	4599.48	0.681345	2082.8	4667.23
cg01675229	0.0537973	3721.74	217.289	0.0557907	3038.57	185.45	0.0249762	3592.58	94.5892	0.0202124	3729.34	78.997	0.0401346	3547.24	152.501	0.00741625	2854	22.0713
cg01675238	0.749826	2317.9	7246.98	0.757459	2016.93	6611.19	0.727365	2435.69	6764.99	0.745531	2153.22	6601.38	0.720722	2354.76	6334.91	0.68867	3025.11	6912.84
cg01675241	0.469058	6717.58	6022.95	0.497557	5792.9	5835.6	0.460628	6494.1	5631.41	0.478166	6024.96	5612.41	0.450341	6524.93	5427.87	0.461152	6842.11	5941.13
cg01675512	0.532995	1837.35	2211.11	0.484544	1732.68	1722.77	0.50423	1729.28	1860.5	0.505293	1489.94	1623.96	0.49548	1612.45	1681.76	0.527101	1551.15	1840.4
cg01675596	0.260379	4701.29	1690.27	0.187505	4777.84	1125.7	0.281172	4370.84	1748.78	0.17341	4553.76	976.307	0.219025	4538.16	1300.78	0.150706	5468.44	988.114
cg01675694	0.944063	152.19	4256.25	0.922056	236.462	3980.23	0.929117	190.528	3808.14	0.917344	251.821	3904.62	0.921635	226.838	3843.88	0.927496	192.601	3743.06
cg01675697	0.954762	348.654	9469	0.957324	350.985	10116.8	0.952497	447.256	10973.1	0.958871	323.02	9862.23	0.955024	358.165	9728.75	0.97476	211.702	12037.6
cg01675814	0	5509.75	0	0	4773.16	0	0	5833.99	0	0	5435.72	0	0	5661.14	0	0	5975.66	0
cg01675895	0.952741	83.9352	3708.11	0.933378	124.41	3143.98	0.893303	267.224	3074.52	0.910878	246.574	3542.2	0.914517	219.815	3421.45	0.938211	103.463	3089.41
cg01675953	0.442258	7413.05	5957.44	0.366754	7478.61	4389.26	0.372124	8167.68	4900.02	0.375509	7402.48	4511.27	0.360698	7730.05	4417.75	0.364403	8694.11	5041.87
cg01675955	0.902612	506.378	5620.04	0.796771	1999.62	8231.71	0.830511	1288.49	6803.72	0.84619	1306.32	7736.88	0.876442	747.231	6009.71	0.864063	1032.25	7196.93
cg01676105	0.146623	5428.95	949.958	0.170627	4697.77	987.042	0.243581	4842.67	1591.63	0.233894	4602.93	1435.82	0.135277	5236.05	834.771	0.147996	4676.28	829.654
cg01676182	0.0758974	8847.32	734.852	0.0748207	7968.84	652.54	0.0569207	8809.5	537.743	0.0651532	8163.19	575.894	0.069519	8320.67	629.134	0.0533601	9297.38	529.711
cg01676322	0.280973	6678.84	2648.96	0.314951	6393.52	2985.39	0.277063	6981.72	2714.04	0.305891	6313.5	2826.41	0.321503	6214.52	2992.1	0.29628	7317.25	3122.8
cg01676467	0.82155	1608.6	7866.09	0.802833	1618.98	6999.42	0.806168	1670.35	7363.06	0.818748	1464.46	7066.92	0.803397	1590.67	6908.78	0.818893	1732.61	8286.35
cg01676552	0.961163	236.944	8338.88	0.947827	314.571	7531.51	0.942482	362.716	7582.03	0.946512	315.988	7361.19	0.946437	310.847	7259.48	0.966035	197.51	8461.79
cg01676623	0.797808	1571.71	6596.2	0.789273	1374.28	5521.89	0.788337	1671.16	6596.66	0.785458	1516.17	5916.94	0.792045	1414.4	5767.94	0.781482	1736.59	6568.19
cg01676680	0.752357	2429.51	7684.83	0.662216	3307.17	6679.65	0.680779	3203.45	7045.03	0.745824	2513.71	7669.34	0.686793	2968.56	6728.65	0.648971	3725.48	7072.43
cg01676795	0.914065	441.813	5763.08	0.917431	346.041	4956.01	0.921493	372.983	5551.71	0.907885	431.692	5240.34	0.907414	428.394	5178.66	0.908701	452.055	5494.61
cg01676844	0.689053	5157.86	11651.3	0.774622	3238.78	11475.4	0.738809	4566.21	13198.9	0.740192	3956.43	11556.8	0.776465	3271.95	11712.7	0.750858	4523.74	13934.9
cg01676918	0.880927	567.254	4936.5	0.871424	586.622	4653.57	0.884906	439.183	4145.54	0.880864	478.909	4280.31	0.865831	555.507	4230.18	0.877832	472.748	4115.44
cg01676959	0.831966	1155.72	6217.31	0.834346	987.042	5475.1	0.844055	1017.23	6047	0.811198	1088.22	5105.26	0.80342	1211.44	5359.86	0.8493	885.01	5551.21
cg01676962	0.216345	6259.89	1755.78	0.245123	5613.75	1855.36	0.184641	5951.67	1370.43	0.19902	5899.45	1490.69	0.210855	5492.17	1494.19	0.126764	6005.08	886.246
cg01676996	0.808714	1156.65	5312.82	0.833415	1062.84	5817.61	0.821079	1138.32	5682.74	0.812569	1100.97	5206.54	0.82611	956.512	5019.23	0.785496	1080.79	4323.97
cg01677098	0.0144987	6282.82	93.9039	0.00549675	5387.57	30.3305	0.000992646	5896.56	5.95837	0.00888953	5480.34	50.0515	0.0049495	5668.58	28.6936	0.00828649	5860.21	49.8019
cg01677142	0.925781	223.212	4031.66	0.944114	26.3651	2134.74	0.939152	126.749	3499.74	0.966608	35.2249	3914.46	0.95436	75.1445	3662.41	0.944397	109.83	3563.91
cg01677148	0.0270295	5743.57	162.336	0.0247652	5577.86	144.184	0.0160504	6234.95	103.337	0.0239628	5761.15	143.898	0.0273462	5720.11	163.632	0.0179924	6024.75	112.218
cg01677177	0.0889765	3913.59	391.994	0.108932	3203.35	403.829	0.0993149	3932.46	444.644	0.0866269	3428.81	334.682	0.0811998	3170.82	289.061	0.081532	3355.4	306.734
cg01677248	0.878982	645.655	5415.85	0.90649	393.004	4779.23	0.886739	574.006	5276.88	0.891262	589.08	5647.98	0.873878	592.728	4799.8	0.908646	359.734	4572.72
cg01677302	0.855185	1182.47	7573.45	0.881278	866.751	7176.2	0.874609	1051.94	8034.87	0.83551	1316.81	7196.57	0.82884	1331.53	6932.16	0.801497	1685.66	7209.95
cg01677310	0.825464	1734.05	8674.1	0.812816	1602.5	7392.85	0.751716	2416.31	7618.52	0.82793	1607.61	8216.29	0.821245	1465.67	7193.06	0.806822	1850.4	8146
cg01677386	0.0463864	8991.21	442.222	0.0403147	8254.73	350.968	0.0412419	9855.78	428.258	0.0379115	9342.09	372.07	0.0469424	9134.62	454.847	0.0432252	10497.5	478.777
cg01677545	0.0382492	5336.14	216.197	0.0297378	4876.28	152.519	0.0135628	4883.63	68.5213	0.00702591	4757.91	34.3728	0.0202149	4638.8	97.7708	0.0186399	4756.64	92.2466
cg01677561	0.116723	6477.18	869.157	0.118083	6411.01	871.786	0.0974826	6609.32	724.687	0.121706	5866.28	826.755	0.0860114	5896.53	564.307	0.0681867	6960.94	516.694
cg01677601	0.0404448	7257.17	310.101	0.0621721	6971.91	468.823		8106.32	351.544	0.0530283	6630.53	376.894	0.0488475	6894.33	359.201	0.0350274	7056.2	259.762
cg01677623	0.421141	5694.68	4215.85	0.474057	5085.98	4674.37	0.463425	5438.93	4783.83	0.406637	5285.23	3690.55	0.420557	5405.49	3995.85	0.440161	5814.64	4650.25
cg01677628	0.767951	1973.86	6863.32	0.774118	1807.65	6537.71	0.698611	2668.2	6416.59	0.689188	2541.44	5857.08	0.662614	2604.77	5312.08	0.68405	2656.62	5968.24
cg01677879	0.790252	873.48	3667.71	0.818653	649.239	3382.29	0.782178	383.478	1736.12	0.817496	650.537	3361.9	0.829913	608.179	3455.45	0.79685	584.17	2683.64
cg01677987	0.900968	738.814	7631.33	0.890766	743.989	6882.43	0.901823	754.039	7844.94	0.899562	649.787	6715.35	0.883538	738.804	6363.6	0.893546	805.423	7599.88
cg01678049	0.0760025	5940.03	496.817	0.0839541	5781.36	539.017	0.0584811	6015.35	379.846	0.0556001	5635.98	337.697	0.074076	5306.46	432.529	0.0595396	6130.6	394.453
cg01678062	0.0525212	8724.65	489.174	0.0590017	7487.68	475.756	0.0471231	8635.11	431.982	0.0493491	8043.27	422.724	0.043489	7870.51	362.389	0.0402713	9516.24	403.508
cg01678084	0.597664	6294.22	9498.51	0.578047	5974.98	8322.29	0.546015	7076.98	8631.89	0.595919	5885.56	8827.21	0.58833	6034.73	8767.32	0.552926	6940	8706.84
cg01678091	0.624113	4004.91	6815.67	0.661217	3139.91	6323.48	0.648551	3579.66	6790.31	0.6887	2728.81	6258.25	0.675799	2965.05	6389.11	0.650892	3647.48	6986.97
cg01678172	0.0411713	7172.73	312.285	0.0322205	6667.52	225.312	0.035825	6554.95	247.273	0.0295655	5739.04	177.894	0.0161467	6472.53	107.867	0.0291051	6734	204.867
cg01678292	0.643501	3040.11	5668.08	0.679104	2516.22	5536.62	0.648225	2949.95	5620.23	0.679054	2745.29	6020.06	0.675439	2580.19	5577.72	0.708736	2606.48	6585.73
cg01678309	0.684438	3174.78	7102.84	0.637606	3457.12	6258.49	0.676179	3180.04	6849.15	0.678809	3021.85	6597.76	0.634101	3418.72	6097.92	0.601634	4446.54	6866.43
cg01678313	0.569675	6907.59	9276.83	0.46001	8038.05	6932.69	0.460619	8739.26	7548.51	0.432289	8429.99	6495.24	0.45218	8810.16	7354.59	0.397862	10903.5	7270.5
cg01678317	0.682714	3331.4	7383.46	0.698792	2812.07	6755.91	0.714677	2826.5	7330.29	0.670418	3084.5	6477.76	0.700808	2865.64	6946.51	0.71205	2518.39	6474.81
cg01678321	0.890668	444.58	4436.41	0.905872	321.324	4054.76	0.885617	428.688	4093.4	0.88693	363.491	3635.67	0.915729	279.509	4123.91	0.925488	211.702	3871.53
cg01678339	0.0536539	8662.85	496.817	0.0566644	7546.17	459.291	0.0513777	9636.19	527.316	0.0496566	8359.55	442.022	0.0435124	8298.2	382.05	0.0489167	9065.78	471.42
cg01678383	0.896936	509.145	5301.2	0.890171	575.088	5471.63	0.895554	526.374	5370.73	0.894819	493.149	5046.16	0.903914	425.585	4944.33	0.895747	505.379	5201.46
cg01678415	0.0734631	8438.72	677.016	0.0406679	8782.03	376.526	0.0588845	8790.12	556.245	0.0388787	8570.9	350.75	0.0654604	8402.14	595.538	0.0379652	9015.64	359.734
cg01678472	0.894473	581.09	5773.08	0.912772	450.678	5762.41	0.883448	637.784	5592.32	0.877745	638.545	5302.47	0.875776	648.209	5274.86	0.913992	390.773	5215.35
cg01678580	0.817476	1324.52	6380	0.801727	1380.05	5984.65	0.805271	1303.02	5801.97	0.808916	1279.34	5839.15	0.764401	1672.84	5752	0.810196	1279.76	5889.63
cg01678634	0.0413146	8768	382.167	0.0453497	8857.01	425.494	0.0436525	9690.28	446.878	0.0423655	8869.18	396.794	0.0411273	8051.69	349.637	0.0361998	9528.18	361.629
cg01678650	0.0642931	10134	703.187	0.0606462	9497.19	619.61	0.0655371	10700.2	757.458	0.0668315	10206.2	738.11	0.0523825	10377.7	579.186	0.0573791	12320.9	756.083
cg01678692	0.914286	274.865	3998.56	0.903203	337.802	4085.09	0.920238	201.023	3472.99	0.918839	230.086	3736.98	0.900765	293.555	3572.35	0.924129	171.113	3302.2
cg01678701	0.480351	3518.12	3344.51	0.66135	2012.21	4124.95	0.589996	2566.57	3837.19	0.627921	1962.87	3481.3	0.459825	3072.87	2700.92	0.46125	2920.2	2585.73
cg01678714	0.114423	5266.26	693.36	0.124823	4384.06	639.541	0.115294	4900.76	651.697	0.109078	4387.05	549.361	0.095922	4402.34	477.695	0.0920024	4100.16	425.579
cg01678788	0.0540981	4692.07	274.068	0.0626588	3737.25	256.51	0.0516208	3703.99	207.054	0.0422893	3928.7	177.894	0.0456771	4096.43	200.855	0.0479413	3575.06	185.059
cg01678790	0.813841	2257.95	10308.4	0.85509	1638.75	10260.1	0.810465	2270.19	10135.1	0.809746	2153.97	9593.17	0.827402	1810.49	9158.5	0.862786	1763.65	11718.4
cg01678799	0.6513	1339.27	2688.27	0.498584	1836.49	1925.56	0.552697	1444.3	1908.17	0.588535	1389.51	2130.51	0.537779	1481.12	1839.58	0.502736	1481.91	1599.32
cg01678802	0.706506	1283.01	3329.22	0.75447	1097.44	3679.53	0.753482	932.457	3155.7	0.739855	1112.21	3447.53	0.807533	796.391	3760.99	0.753109	955.842	3220.71
cg01678833	0.504338	3704.22	3870.8	0.497729	3480.19	3547.81	0.512149	3342.31	3613.75	0.539349	3253.43	3926.33	0.510346	3203.12	3442.7	0.482786	3996.07	3823.42
cg01678878	0.245679	8844.56	2913.2	0.185698	8970.71	2068.54	0.180155	8698.89	1933.49	0.204368	8361.04	2173.32	0.197603	8109.98	2021.84	0.163815	10238.9	2025.46
cg01678893	0.0737485	9636.87	775.253	0.0667672	8851.24	640.408	0.0558458	9998.68	597.327	0.0613987	9127.75	603.634	0.0592059	8909.18	566.964	0.0499825	10387.7	551.782
cg01678913	0.883473	790.467	6751.25	0.903827	615.459	6723.85	0.889629	716.094	6578.04	0.890592	668.524	6255.84	0.896637	653.125	6533.11	0.87017	966.189	7146
cg01679043	0.155955	7806.9	1460.97	0.251562	7505.8	2556.43	0.201408	8198.35	2092.88	0.186687	6998.51	1629.39	0.213584	7516.55	2068.6	0.22389	8231.7	2403.51
cg01679060	0.901892	585.702	6303.57	0.90486	552.842	6209.09	0.915205	427.073	5688.76	0.90293	469.915	5301.24	0.894281	534.439	5366.77	0.897245	603.271	6140.91
cg01679081	0.099169	8172.15	910.649	0.0799423	7898.81	695.003	0.0728587	8278.28	658.4	0.0706532	7625.82	587.352	0.0779905	7482.14	641.355	0.0610422	7665.04	504.81
cg01679108	0.541562	4909.75	5918.13	0.565246	3963.82	5283.58	0.548383	4462.88	5540.54	0.534047	4490.05	5260.84	0.523334	4400.52	4941.14	0.526301	5244.8	5938.3
cg01679167	0.091358	5264.86	539.401	0.0761268	5021.72	422.028	0.065555	5749.75	410.383	0.0635521	4689.41	325.034	0.0675066	4832.42	357.076	0.0764488	5095.97	430.107
cg01679206	0.663418	3790	7667.36	0.675699	3346.71	7181.4	0.654737	3784.72	7366.78	0.645886	3500.76	6567.61	0.662768	3616.77	7304.65	0.649534	3984.14	7569.31
cg01679225	0.908295	736.97	8289.75	0.899322	772.826	7796.68	0.903994	710.443	7631.19	0.880169	838.653	6894.45	0.910467	625.736	7380.1	0.897954	794.28	7869.26
cg01679262	0.71344	1574.48	4168.9	0.64001	1830.72	3432.55	0.671146	1601.73	3472.99	0.676759	1738.76	3849.75	0.648933	1773.97	3463.95	0.619674	1653.03	2856.25
cg01679328	0.186334	10160.8	2349.78	0.192879	8965.77	2166.47	0.182237	10414.5	2343.13	0.164798	9303.87	1855.53	0.163337	10025.1	1976.67	0.175137	10969.5	2350.31
cg01679426	0.0340159	10063	357.878	0.0428536	9910.79	448.206	0.0278191	11580.2	334.231	0.0273432	9844.24	279.551	0.0290535	10391	313.921	0.0153718	11778.1	185.438
cg01679473	0.503718	7152.94	7361.62	0.435007	7402.81	5776.67	0.454912	8050.61	6802.23	0.472433	6685.24	6076.14	0.451487	7248.98	6049.03	0.401326	9289.42	6294.27
cg01679512	0.866888	586.624	4471.62	0.892706	427.608	4389.78	0.826568	729.012	3951.03	0.811872	819.916	3969.92	0.913557	294.257	4166.66	0.852275	620.78	4158.43
cg01679516	0.206331	7254.4	1911.93	0.218859	7063.36	2007.02	0.185251	8216.92	1891.04	0.162206	7344.02	1441.24	0.197098	7259.52	1806.63	0.196127	8378.15	2068.47
cg01679528	0.50564	2264.61	2418.57	0.561863	1558.99	2127.47	0.59154	1358.51	2112.24	0.592276	1316.42	2057.54	0.556899	1438.93	1934.16	0.554196	1229.77	1653.08
cg01679542	0.91027	709.299	8209.97	0.90381	760.467	8085.01	0.913956	733.856	8857.13	0.915866	613.813	7770.46	0.913197	674.896	8152.12	0.918591	631.922	8258.76
cg01679626	0.836087	707.454	4118.67	0.835198	656.655	3834.65	0.82009	684.609	3576.51	0.823623	669.273	3592.25	0.790586	641.186	2798.16	0.806636	692.409	3305.6
cg01679682	0.717251	1276.55	3491.91	0.649819	1506.93	2981.93	0.709785	1224.71	3239.86	0.686079	1163.17	2760.67	0.687005	1234.62	2929.4	0.682015	1029.06	2421.61
cg01679690	0.127468	6731.42	998.001	0.111286	6522.88	829.323	0.101148	6505.4	743.307	0.113235	6039.2	783.94	0.0718863	5758.73	453.784	0.0885559	7058.59	695.528
cg01679924	0.904145	1005.38	10426.4	0.906298	1015.05	10785	0.921368	889.669	11596.4	0.906067	1001.29	10622.9	0.937472	584.301	10259.7	0.930516	799.056	12040
cg01680009	0.0447394	5588.61	266.425	0.0321785	5295.26	179.383	0.0345683	5495.44	200.35	0.0252659	5227.53	138.094	0.0363473	5647.77	216.796	0.016252	5278.22	88.851
cg01680010	0.00686128	2303.14	16.6026	0.0201318	2426.41	51.9062	0.0263089	2499.47	70.237	0.0200929	2202.68	47.2164	0.00806377	2837.23	23.8777	0	2086.78	0
cg01680054	0.833328	891.927	4959.43	0.870847	595.685	4690.83	0.871784	549.786	4418.13	0.854083	667.025	4489.56	0.846831	755.658	4730.72	0.863942	566.661	4233.16
cg01680245	0.753287	2077.17	6647.52	0.812918	1328.14	6205.63	0.756275	1910.93	6239.91	0.778356	1642.08	6117.75	0.772946	1620.87	5858.28	0.807446	1415.86	6356.53
cg01680268	0.798173	1816.14	7577.82	0.837411	1232.57	6863.37	0.832076	1357.11	7220.06	0.816171	1447.97	6872.74	0.82492	1397.55	7055.97	0.814629	1601.3	7476.5
cg01680448	0.0224319	5943.24	138.672	0.0201117	5768.87	120.456	0.0180131	5990.4	111.719	0.0191615	5456.22	108.546	0.0215173	5360.92	120.088	0.0111313	5832.48	66.7798
cg01680573	0.139765	3643.34	608.191	0.0977167	3556.81	396.03	0.123966	4063.25	589.134	0.119959	3748.83	524.637	0.126902	3943.33	587.687	0.067685	3633.95	271.08
cg01680667	0.0556132	4850.72	291.539	0.0504451	4809.98	260.843	0.0433748	5435.7	250.996	0.0553769	5310.72	317.194	0.046001	4847.87	238.582	0.0480632	5212.96	268.251
cg01680674	0.561838	3699.61	4872.08	0.581158	3504.9	5001.94	0.560285	3424.66	4491.12	0.566923	3491.76	4701.83	0.595728	3019.12	4596.29	0.592349	3208.16	4807.01
cg01680773	0.0415995	7252.56	319.138	0.0261288	7055.12	191.971	0.0296376	7565.41	234.123	0.0357715	6930.31	260.814	0.0375851	6733.51	266.868	0.0288895	7631.62	230.007
cg01680782	0.766802	1796.77	6236.96	0.813846	1265.52	5969.92	0.751934	1862.49	5948.69	0.807638	1291.33	5841.56	0.821618	1165.09	5826.93	0.790918	1514.55	6107.52
cg01680823	0.528486	5801.68	6614.76	0.520839	5556.44	6148.43	0.494801	6332.63	6300.23	0.49262	5769.39	5698.64	0.486975	6067.74	5854.56	0.448384	7047.45	5809.84
cg01680839	0	5266.7	0	0	4624.6	0	0.00698165	5756.2	41.1734	0	4930.74	0	0	5255.9	0	0.000603441	5172.37	3.18349
cg01680844	0.359249	7370.62	4188.55	0.369068	6867.27	4075.56	0.343137	7469.34	3954.12	0.341768	6727.96	3545.22	0.342077	7057.96	3721.67	0.327991	8344.72	4121.67
cg01680999	0.082803	6479.61	593.996	0.0861528	5727.81	549.416	0.0642639	7057.61	491.566	0.057921	6265.54	391.367	0.0676067	6326.88	466.005	0.0552991	6812.66	404.64
cg01681009	0.00872837	6348.34	56.7791	0	6034.04	0	0	6015.72	0	0	5822.26	0	0.00545429	5907.16	32.9445	0	6168.64	0
cg01681032	0.873096	607.838	4869.9	0.872948	588.27	4728.96	0.906107	342.304	4268.43	0.875414	491.65	4157.29	0.894165	426.287	4446.44	0.888401	433.75	4249
cg01681072	0.868114	1012.76	7324.5	0.880467	796.719	6605.12	0.864241	1051.94	7333.27	0.870592	945.077	7030.73	0.86806	888.39	6502.82	0.864632	1028.27	7206.55
cg01681098	0.709584	1734.05	4481.18	0.7154	1800.24	4776.63	0.714247	1829.39	4822.56	0.750322	1420.24	4568.56	0.698341	1946.03	4736.57	0.752788	1473.95	4792.86
cg01681236	0.891995	406.763	4185.27	0.900542	323.796	3837.25	0.85619	465.825	3368.72	0.889597	355.247	3668.24	0.8741	400.302	3473.52	0.894812	305.615	3450.48
cg01681290	0.904841	233.358	3169.8	0.901827	241.405	3136.18	0.897409	220.399	2802.67	0.894094	245.075	2913.24	0.891016	251.418	2873.08	0.909859	148.828	2511.6
cg01681351	0.766149	1984.01	6827.68	0.760308	1980.67	6599.92	0.768165	1676	5884.64	0.777421	1716.28	6343.88	0.764571	1732.54	5951.26	0.759274	1828.12	6081.48
cg01681367	0.869066	1365.1	9724.49	0.897282	1084.26	10345	0.84788	1784.99	10506.5	0.895705	1067.99	10030.9	0.887226	1165.79	9958.4	0.907324	1127.75	12020.1
cg01681422	0.927044	383.704	6146.34	0.919804	367.463	5361.57	0.923785	342.304	5361.05	0.923306	325.268	5119.73	0.937502	261.952	5429.47	0.924821	324.716	5224.67
cg01681525	0.352311	5984.3	3309.57	0.4377	4944.27	3926.5	0.399935	5440.54	3692.7	0.338164	5843.59	3036.86	0.377269	5359.84	3307.73	0.425312	5372.14	4049.8
cg01681698	0.31752	9406.28	4422.74	0.394007	8443.41	5554.79	0.434892	8690.01	6764.55	0.429443	8358.8	6366.71	0.412069	8393.01	5952.57	0.328786	10067.8	4980.57
cg01681847	0.608133	2420.28	3911.2	0.556946	3204.18	4153.55	0.522119	3243.01	3652.48	0.607872	2114.99	3433.66	0.622035	2483.28	4251.44	0.589008	2566.69	3821.73
cg01681863	0.297799	4621.97	2002.55	0.224674	8108.9	2378.78	0.0707199	448.064	41.7086	0.264449	5181.81	1898.94	0.149269	369.402	82.3612	0.0783026	379.631	40.747
cg01681881	0.156197	8624.11	1614.93	0.176364	7840.31	1700.24	0.144356	8402.6	1434.48	0.125608	8178.17	1189.18	0.138548	8559.45	1392.7	0.128729	8786.43	1312.96
cg01682021	0.0539413	7847.48	453.141	0.056198	7467.9	450.625	0.0525577	8009.44	449.857	0.0552545	7529.89	446.243	0.0461184	7725.13	378.33	0.0430141	8121.88	369.552
cg01682070	0.903354	1428.74	14289.3	0.909868	1283.65	13967.7	0.893451	1733.32	15373	0.919542	1151.93	14308.1	0.914508	1161.58	13495.1	0.947928	779.159	16004.2
cg01682111	0.286807	3267.02	1354.03	0.380171	2638.98	1679.95	0.353133	2907.97	1642.09	0.30131	3085.55	1373.77	0.330619	3097.78	1579.44	0.312432	2523.71	1192.22
cg01682157	0.939534	124.519	3488.64	0.928307	140.064	3108.45	0.903876	232.509	3126.66	0.914412	173.127	2918.07	0.92446	164.335	3234.94	0.966809	0	2912.84
cg01682208	0.876785	528.515	4472.44	0.883209	426.784	3983.7	0.890602	409.312	4146.28	0.882837	421.949	3932.97	0.866611	500.729	3902.86	0.88816	453.647	4396.71
cg01682285	0.485098	3958.79	3823.85	0.446593	4198.64	3468.95	0.470592	4014	3656.95	0.450167	3811.03	3202.09	0.458027	3812.7	3306.67	0.459946	4192.65	3655.91
cg01682455	0.859252	945.424	6382.19	0.898164	616.283	6317.42	0.900575	595.803	6302.47	0.89427	592.078	5853.62	0.869363	770.406	5792.39	0.906369	565.069	6438.02
cg01682504	0.310888	7247.94	3314.98	0.230612	7365.74	2237.73	0.311625	7570.26	3472.29	0.301607	7315.54	3202.47	0.254103	7323.43	2528.93	0.256418	7216.17	2522.91
cg01682506	0.0302793	3799.22	121.752	0.0176536	3476.07	64.2648	0.0179948	5054.64	94.4566	0.0241913	3255.68	83.1907	0	3646.97	0	0	3258.3	0
cg01682615	0.011051	8732.03	98.693	0.0202285	8280.27	173.021	0.0174574	9532.85	171.152	0.011247	8597.12	98.9295	0.000986973	8430.23	8.42742	0.00704771	9431.08	67.6491
cg01682663	0.875002	245.349	2417.48	0.829382	322.148	2052.08	0.84167	314.856	2205.34	0.842616	305.033	2168.5	0.854141	275.296	2197.72	0.764242	354.959	1474.81
cg01682748	0.87112	1175.09	8618.58	0.887248	874.99	7672.23	0.869644	1329.66	9537.7	0.932392	520.879	8562.65	0.851163	1231.81	7616.28	0.891683	920.824	8403.61
cg01682784	0.646334	2784.62	5271.72	0.728599	1875.21	5302.64	0.742355	1730.9	5275.4	0.712981	1974.84	5154.1	0.7112	2008.54	5192.48	0.695791	2226.85	5322.01
cg01682917	0.57565	5664.81	7820.23	0.623651	4190.81	7110.34	0.602216	4932.79	7619.27	0.584381	4927.36	7068.73	0.577689	5159.53	7194.65	0.598036	4744.19	7207.12
cg01682981	0.0602188	5110.82	333.896	0.0351966	4800.91	178.788	0.043623	4802.76	223.628	0.0476298	4860.29	248.073	0.0571042	4689.16	290.044	0.048878	5521.76	288.902
cg01683000	0.803257	1792.15	7725.23	0.682283	3481.84	7691.82	0.810456	1428.15	6534.1	0.775945	1901.4	6931.23	0.791831	1724.81	6941.19	0.795889	1821.75	7493.48
cg01683044	0.0573066	6438.11	397.454	0.0617578	6640.7	443.692	0.0577313	6841.24	425.279	0.0500489	6778.92	362.421	0.0473555	7083.24	357.076	0.0533588	7400.02	422.75
cg01683055	0.933571	215.833	4438.6	0.918022	259.531	4026.16	0.947646	115.447	3899.76	0.924804	214.347	3866.03	0.91	266.868	3709.44	0.933733	197.376	4190.15
cg01683215	0.29859	3757.71	1642.23	0.385106	3635.91	2339.78	0.389786	3720.95	2440.7	0.385128	3724.1	2395.24	0.423406	3484.03	2631.84	0.367069	3579.83	2134.12
cg01683270	0.912826	483.319	6108.12	0.894031	636.881	6216.89	0.923941	448.064	6657.74	0.916726	420.45	5729.39	0.90701	476.149	5619.69	0.920413	436.138	6200.33
cg01683373	0.909881	619.829	7267.72	0.904193	698.674	7537.57	0.902813	626.482	6748.6	0.906999	538.117	6223.28	0.901904	573.064	6188.25	0.923762	456.831	6747.02
cg01683505	0.0874915	6186.3	602.732	0.0702783	5207.92	401.23	0.0581255	6344.74	397.721	0.0611881	5941.77	393.779	0.048121	4819.08	248.678	0.0551085	4829.35	287.493
cg01683570	0.912204	394.772	5140.69	0.89757	462.212	4926.55	0.903313	398.01	4652.74	0.898953	458.673	4970.18	0.899753	439.63	4843.37	0.923938	275.372	4559.7
cg01683593	0.0199989	6996.14	144.811	0.0172656	6606.09	117.819	0.0228822	7553.3	179.225	0.0136995	6860.61	96.6811	0.0128629	6529.14	86.381	0.0121172	7361.82	91.5253
cg01683756	0.684418	1008.14	2403.28	0.691796	964.796	2390.05	0.72209	724.975	2143.53	0.656555	827.411	1772.91	0.678694	794.284	1888.99	0.731296	654.207	2052.63
cg01683788	0.0272634	5548.95	158.326	0.0310131	4963.22	162.052	0.0428322	5109.54	233.121	0.0278475	4973.46	145.33	0.0341146	5331.04	191.822	0.0278428	4998.08	146.01
cg01683794	0.202902	8328.95	2145.59	0.158305	8078.42	1538.19	0.131154	8253.25	1260.94	0.134739	7908.37	1247.07	0.140304	7984.28	1319.37	0.183753	9875.18	2245.61
cg01683883	0.201495	12020.3	3058.43	0.191604	12133.7	2899.6	0.186594	13393.5	3095.38	0.185695	12154.1	2794.44	0.191335	11984.5	2859.26	0.154755	14671.9	2704.58
cg01683948	0.00332657	5979.69	20.292	0	5619.88	0	0	6931.66	0	0	5583.52	0	0	6055.1	0	0	5895.02	0
cg01683969	0.919089	470.406	6479.37	0.884158	594.861	5303.51	0.886536	593.381	5417.65	0.889189	517.881	4958.12	0.887842	526.011	4955.49	0.887674	495.032	4702.31
cg01683986	0.865124	653.957	4836.05	0.904928	359.224	4371.06	0.883549	523.144	4727.97	0.879965	487.902	4309.86	0.883755	471.935	4348.14	0.892926	483.89	4869.26
cg01684006	0.899901	466.717	5094.83	0.913238	374.054	4989.81	0.893616	477.935	4854.58	0.892984	439.187	4499.21	0.906344	392.577	4766.86	0.892021	428.179	4363.32
cg01684175	0.843707	854.11	5150.52	0.619319	2542.58	4299.14	0.687203	1691.34	3935.51	0.735465	1402.25	4176.59	0.697172	1671.44	4078.21	0.70493	1665.76	4218.44
cg01684233	0.490268	3143.42	3119.57	0.491665	2638.98	2649.16	0.505843	2582.62	2746.07	0.514051	2511.46	2762.48	0.531097	2469.94	2910.81	0.513938	2187.06	2418.22
cg01684248	0.469353	4625.66	4179.81	0.420966	4714.4	3500.14	0.443045	4359.54	3547.47	0.4126	4511.04	3238.88	0.395981	4592.94	3076.59	0.379671	5360.99	3342.38
cg01684256	0.530608	3302.99	3846.78	0.493937	3301.4	3319.89	0.468806	3714.49	3366.48	0.504446	3166.49	3325.11	0.540288	2743.83	3342.27	0.46305	3844.06	3401.24
cg01684318	0.0254165	9696.82	255.495	0.0275026	8989.66	257.059	0.0274341	9602.28	273.682	0.0214171	8735.03	193.362	0.0307296	8295.39	266.166	0.0117837	9310.91	112.218
cg01684361	0.807426	2685.93	11680.8	0.82653	2339.9	11625.3	0.864421	1843.92	12394	0.859261	1823.45	11743.4	0.813053	2435.52	11027.3	0.894863	1466.79	13335.6
cg01684429	0.93958	147.578	3850.06	0.944473	116.171	3676.93	0.921434	192.95	3435.75	0.904014	289.294	3666.43	0.909063	257.036	3569.16	0.910353	248.312	3537.06
cg01684528	0.0710968	8829.8	683.472	0.0717596	7925.17	620.403	0.0601916	9038.77	585.308	0.0672307	8457.73	616.811	0.069179	7525.68	566.744	0.0607197	9207.44	601.679
cg01684562	0.188873	4894.07	1162.88	0.232369	5553.96	1711.51	0.130866	4683.27	720.218	0.158946	4823.56	930.476	0.211072	4688.45	1281.12	0.160839	5758.14	1122.81
cg01684579	0.393488	2449.8	1654.24	0.430333	1974.08	1566.79	0.44082	2102.27	1736.12	0.392646	1983.84	1347.17	0.413515	2161.63	1594.62	0.434393	1772.41	1438.03
cg01684586	0.477302	5940.95	5516.31	0.600174	4136.84	6359.88	0.541849	4916.59	5933.05	0.563633	4183.52	5532.81	0.555207	4314.84	5510.77	0.540204	5146.11	6163.54
cg01684629	0.796671	1128.97	4815.3	0.818988	1078.49	5332.11	0.838844	511.842	3184.75	0.789983	1198.4	4883.94	0.815314	929.123	4543.15	0.871795	385.202	3299.37
cg01684721	0.585587	1860.41	2770.16	0.665408	1293.54	2771.34	0.628574	1351.46	2456.34	0.636405	1417.99	2656.95	0.665423	1309.06	2802.41	0.598565	1376.06	2200.9
cg01684805	0.85099	913.141	5786.01	0.696074	1934.54	4659.64	0.758886	1526.65	5119.73	0.782713	1295.83	5028.07	0.752011	1453.73	4711.6	0.693912	1892.58	4517.25
cg01684824	0.905502	551.574	6243.52	0.929232	345.217	5845.99	0.899923	537.676	5734.19	0.901496	531.371	5778.24	0.895814	555.507	5636.17	0.901271	554.723	5976.79
cg01684860	0.598584	6040.57	9156.72	0.638174	4925.32	8863.45	0.601931	4934.35	7612.57	0.615709	4087.59	6709.32	0.582601	5187.78	7380.63	0.591665	5635.57	8310.68
cg01684881	0.0507939	7368.18	399.637	0.0578135	6481.2	403.829	0.0502932	6622.73	356.013	0.0700432	6024.88	461.318	0.0413668	6143.09	269.401	0.0346511	6758.34	246.18
cg01684901	0.72838	1507.14	4309.75	0.767491	1132.05	4066.89	0.754096	1256.19	4158.94	0.72514	1382.77	3911.86	0.71972	1447.41	3973.53	0.776902	1071.24	4078.66
cg01685242	0.132139	10307.4	1584.62	0.118883	10097.8	1375.93	0.130459	10366	1570.24	0.131092	9368.33	1428.48	0.239551	9386.04	2988.22	0.210304	11420.8	3068.09
cg01685246	0.0024363	4370.9	10.9191	0.000835353	4046.09	3.46635	0	4000.3	0	0	3578.99	0	0	3553.76	0	0	4014.71	0
cg01685439	0.0470263	5365.4	269.701	0.0598939	4851.17	315.438	0.0371174	5657.71	221.949	0.0503532	4938.23	267.143	0.0555604	5021.34	301.283	0.0461516	4999.67	246.745
cg01685521	0.927051	538.309	8111.77	0.939174	337.102	6748.98	0.927376	525.082	7981.98	0.92932	401.015	6587.51	0.939972	384.707	7589.99	0.954793	230.899	6988.67
cg01685549	0.917898	509.145	6810.21	0.939075	342.746	6824.37	0.933709	356.029	6423.13	0.933046	344.754	6197.95	0.940009	299.173	6254.67	0.929563	384.406	6392.75
cg01685644	0.054471	5279.62	309.915	0.038077	5478.16	220.807	0.0470235	5920.9	297.094	0.0531127	4990.69	285.547	0.0411816	5475.71	239.479	0.0421187	4913.71	220.457
cg01685689	0.0362778	10545.4	400.729	0.0271383	9872.06	278.174	0.0288588	10902.9	326.966	0.0311952	10387.6	337.697	0.0370411	10136.1	393.74	0.0304998	11341.2	359.932
cg01685739	0.00807528	6471.31	53.4972	0.0101998	6456.14	67.5605	0.00738349	7063.26	53.2832	0.0140741	6305.26	91.4349	0.00216371	6377.45	14.0457	0.00486366	6250.78	31.039
cg01685843	0.0675792	5293.45	390.902	0.0658031	4735	340.569	0.0647119	5056.26	356.758	0.0696073	4913.5	375.085	0.0871157	4627.35	451.127	0.0457614	4585.02	224.674
cg01685883	0.210541	6741.56	1824.57	0.16145	6106.81	1195.02	0.150102	6799.26	1218.49	0.163108	6536.84	1293.5	0.142933	6970.18	1179.09	0.117034	6509.44	876.06
cg01685893	0.820426	658.568	3465.71	0.775301	786.832	3059.92	0.808996	565.933	2820.55	0.830443	497.646	2927.11	0.796896	656.636	2968.72	0.778737	739.365	2954.16
cg01685923	0.876071	402.151	3549.78	0.89562	244.701	2957.66	0.888536	268.031	2933.75	0.884064	311.778	3139.98	0.906288	264.059	3520.81	0.904729	208.518	2929.82
cg01686044	0.130345	5801.68	884.548	0.09825	5647.06	626.17	0.098824	5583.44	623.252	0.0901127	4992.94	504.391	0.10272	4918.1	574.469	0.0938525	5186.7	547.56
cg01686093	0.758982	2353.88	7727.41	0.816182	1642.87	7738.62	0.795643	1885.1	7728.76	0.784737	1840.69	7074.76	0.775778	2073.14	7518.78	0.805566	1972.97	8588.56
cg01686115	0.0454675	7143.72	345.042	0.0545013	6439.66	376.965	0.0389741	6842.05	281.533	0.0469568	6913.07	345.537	0.0402334	6960.35	295.969	0.0394782	6564.35	273.91
cg01686177	0.514689	5829.35	6288.28	0.427815	6569.02	4986.34	0.408665	6808.15	4774.15	0.454357	6138.88	5195.11	0.459884	5943.44	5145.72	0.37951	8098	5014.14
cg01686348	0.0682384	4745.57	354.869	0.0395963	4313.98	181.983	0.0544157	4818.1	283.023	0.0437688	4576.99	214.076	0.064752	4458.81	315.63	0.0305156	4664.61	149.971
cg01686463	0.704646	3580.62	8781.1	0.740756	2741.14	8118.19	0.705529	3371.38	8317.14	0.698566	3393.58	8096.29	0.70165	3304.95	8007.64	0.717527	3505.02	9157.31
cg01686522	0.917547	586.624	7640.87	0.902038	694.554	7316.3	0.916844	670.884	8499.48	0.897042	778.695	7655.8	0.914185	610.988	7574.14	0.908771	775.179	8717.98
cg01686553	0.828225	751.727	4106.66	0.846311	491.873	3259.23	0.860545	491.659	3650.99	0.845873	628.053	3995.68	0.827239	713.521	3895.42	0.834188	594.516	3494.05
cg01686617	0.876127	644.733	5267.35	0.8764	570.968	4757.56	0.864229	632.94	4665.41	0.886722	514.134	4807.36	0.864662	600.453	4475.14	0.845956	753.691	4688.16
cg01686739	0.473786	4062.09	3747.42	0.542864	3300.57	4038.29	0.507175	3821.86	4036.05	0.496584	3868.74	3914.88	0.545453	3260.01	4031.98	0.519927	3853.61	4281.83
cg01686767	0.0591128	8826.11	560.798	0.0636302	8629.61	593.214	0.0610069	9542.54	626.482	0.0619929	8688.56	580.836	0.0593021	8232.89	525.309	0.0433775	9641.19	441.709
cg01686861	0.461808	4510.36	3956.02	0.506447	3830.35	4033.03	0.466042	5008.62	4458.84	0.542245	3918.21	4759.86	0.444378	4180.7	3423.64	0.516201	4146.49	4530.9
cg01686884	0.716617	3539.11	9202.58	0.793346	2184.18	8768.99	0.761718	2754.58	9125.25	0.692829	3150.01	7330.44	0.754385	2566.15	8188.83	0.750216	3087.98	9574.97
cg01686920	0.0494704	7012.22	370.156	0.0499141	6316.55	337.102	0.0374299	6776.16	267.382	0.0647603	6109.3	429.961	0.0583429	6280.71	395.334	0.0376302	6745.89	267.685
cg01686933	0.715734	2954.34	7690.29	0.665875	3647.44	7468.24	0.644685	3726.6	6942.99	0.678628	3227.2	7025.91	0.673793	3213.66	6844.48	0.584107	4961.47	7108.65
cg01686975	0.720639	2090.08	5649.52	0.56907	3074.82	4192.55	0.617196	2570.51	4305.67	0.660747	2270.13	4616.2	0.616078	2701.69	4495.86	0.595442	2961.44	4505.94
cg01687037	0.0321641	10141.4	340.353	0.0344373	9787.2	352.633	0.0347574	11065.1	402.046	0.0413546	9629.14	419.701	0.0398665	9270.16	389.066	0.0281697	11651.6	340.633
cg01687040	0.747018	1706.38	5333.96	0.706215	1779.64	4518.38	0.696769	1869.76	4526.13	0.727241	1633.84	4622.83	0.687217	1997.3	4607.98	0.764007	1363.33	4737.4
cg01687051	0.00984772	5499.14	55.6872	0.0115067	5632.23	66.7272	0.00743685	5963.69	45.4326	0.0209503	5310.72	115.782	0.0145995	5351.41	80.7672	0.00953802	5953.12	58.2908
cg01687177	0.871396	923.287	6933.6	0.886722	789.304	6961.29	0.853182	1047.1	6665.93	0.882249	729.231	6213.02	0.852638	981.092	6255.2	0.898888	632.718	6513.85
cg01687189	0.429246	3504.99	2711.2	0.493629	3102.01	3121.45	0.409898	3366.53	2407.93	0.389625	3655.15	2397.05	0.400664	3731.94	2561.7	0.497433	2518.14	2591.39
cg01687217	0.920111	278.554	4359.98	0.882522	406.187	3802.58	0.870364	440.798	3630.88	0.88919	380.729	3857.59	0.92211	222.624	3819.44	0.883524	314.37	3143.18
cg01687267	0.923591	774.787	10574	0.928965	751.404	11134.3	0.933183	693.489	11082.1	0.931507	685.012	10676.1	0.920388	771.109	10070.8	0.937513	703.551	12055.9
cg01687301	0.0383691	4087	167.061	0.0154144	3940.75	63.2608	0.0346211	3679.77	135.553	0.033701	3686.62	132.064	0.0208363	3870.29	84.4867	0.0254139	3502.63	93.9444
cg01687369	0.862385	1143.73	7794.02	0.863756	1058.72	7346.06	0.866896	1034.99	7392.11	0.863882	990.794	6922.79	0.873456	864.513	6657.44	0.865933	1019.51	7230.89
cg01687389	0.766244	779.398	2882.63	0.73618	866.751	2697.68	0.701177	788.753	2085.43	0.751123	621.307	2176.94	0.722127	694.56	2064.88	0.714383	709.122	2023.77
cg01687401	0.302356	8481.15	3719.03	0.252062	8452.47	2882.27	0.270682	8761.86	3289.02	0.257474	8141.45	2857.76	0.229039	8506.77	2556.92	0.205511	9760.58	2550.65
cg01687402	0.876128	645.655	5273.9	0.87803	590.742	4972.48	0.865178	615.179	4589.44	0.882111	505.89	4533.58	0.876822	539.355	4551.12	0.874723	602.475	4904.92
cg01687453	0.00151586	7811.49	12.011	0.00707974	6949.16	50.262	0	7366.78	0	0	6525.4	0	0.0036706	7255.76	27.0995	0.00313744	7452.17	23.7691
cg01687558	0.578944	3379.55	4784.31	0.694226	2119.09	5038.2	0.633971	3089.62	5524.5	0.610052	2776.77	4500.54	0.608754	2855.49	4598.56	0.612712	2358.97	3890.22
cg01687680	0.45575	7282.07	6181.69	0.477157	6720.62	6224.62	0.372134	8357.4	5012.66	0.462438	7249.59	6322.5	0.328368	8239.91	4077.47	0.405261	8352.68	5759.73
cg01687711	0.0601377	5872.7	382.167	0.0560893	5675.08	343.168	0.049383	6036.35	318.773	0.0491023	5809.11	305.134	0.0364766	5528.39	213.077	0.0335633	5717.55	202.037
cg01687793	0.0547175	5144.03	303.55	0.0736219	5166.73	418.561	0.0784146	5020.73	435.706	0.0775453	4914.25	421.518	0.0596267	4953.22	320.412	0.0595009	5410.34	348.613
cg01687862	0.478935	6510.97	6076.45	0.454346	6169.42	5220.32	0.466156	6433.55	5705.14	0.451517	5982.24	5006.96	0.432537	6208.9	4808.83	0.413566	7205.83	5152.23
cg01687864	0.053026	10722.5	606.007	0.060511	9694.92	630.875	0.0524133	10349.1	577.962	0.0523158	10332.1	575.894	0.0566684	10355.2	628.071	0.0448905	11880.8	563.1
cg01687878	0.568145	5738.03	7680.46	0.660503	3862.48	7709.16	0.593336	5210.45	7748.12	0.569844	5406.65	7294.86	0.563702	5349.3	7040.56	0.596728	5688.89	8565.92
cg01687925	0.40456	7800.44	5367.81	0.389994	7420.11	4807.82	0.387364	7946.47	5087.71	0.361581	7603.33	4362.93	0.386272	7105.72	4535.18	0.35883	8602.58	4870.39
cg01687997	0.738303	2189.69	6459.71	0.770411	1639.58	5837.33	0.717117	2107.92	5597.15	0.729481	2134.48	6025.48	0.753782	1776.08	5743.5	0.759895	1959.44	6517.82
cg01688026	0.0372505	12010.1	468.561	0.0448883	11926.1	565.201	0.0392317	13423.3	552.208	0.0365581	12264.3	469.166	0.0383039	12489.4	501.431	0.0277946	14375.8	413.853
cg01688141	0.0568685	8411.05	513.196	0.043006	8577.7	389.964	0.039778	9015.36	377.612	0.0369676	8131.71	315.988	0.0501686	8209.71	438.906	0.0371024	9652.34	375.778
cg01688202	0.633917	3813.98	6777.54	0.507954	4426.86	4673.21	0.535973	4347.43	5136.99	0.568636	4062.86	5487.59	0.60634	3779.7	5975.74	0.497152	4301.69	4351.83
cg01688243	0.852962	1213.83	7621.5	0.864477	1018.35	7133.74	0.885385	810.551	7033.86	0.866371	944.327	6770.83	0.879674	848.36	6933.22	0.882626	902.519	7538.75
cg01688293	0.790497	2472.86	9707.89	0.81252	1949.37	8881.73	0.827924	1917.39	9706.43	0.833433	1747.01	9241.67	0.81744	1919.34	9041.92	0.85523	1774.8	11075.4
cg01688536	0.0355406	7108.67	265.641	0.0403207	6371.28	271.89	0.0396078	6927.63	289.829	0.0565383	6478.39	394.219	0.0488504	6477.17	337.799	0.0303687	6786.4	215.681
cg01688590	0.0848827	5011.21	474.096	0.0709917	4827.28	376.526	0.0434792	4944.04	229.279	0.0337493	4170.03	149.144	0.049953	4441.25	238.777	0.0273856	4705.2	135.298
cg01688688	0.306812	7379.84	3310.66	0.327441	7295.7	3600.67	0.282306	7223.92	2880.87	0.262374	7064.47	2548.41	0.284932	7289.01	2944.28	0.269055	8385.31	3123.37
cg01688776	0.646147	3683.93	6909.58	0.639749	3341.77	6112.04	0.617767	3754.85	6230.22	0.65255	3159	6120.76	0.645813	3157.47	5939.57	0.647642	3459.66	6542.72
cg01688936	0.766132	2243.19	7676.09	0.740246	2166.05	6457.8	0.736156	2333.97	6791.06	0.770941	1838.44	6524.19	0.744055	2154.61	6554.36	0.737634	2475.96	7242.21
cg01688962	0.813348	231.514	1444.59	0.788761	199.386	1117.9	0.768528	279.333	1259.45	0.724733	326.018	1121.64	0.772043	247.204	1175.91	0.745427	226.823	956.988
cg01689029	0.0606586	8117.73	530.666	0.072886	7561	602.278	0.0589971	8607.67	545.936	0.0569331	7831.17	478.806	0.0537775	7173.84	413.4	0.0499303	8094.81	430.673
cg01689053	0.0867482	10866.4	1041.68	0.0832959	10877.2	997.441	0.0784548	11570.5	993.559	0.0797035	11200.8	978.719	0.0770482	10669.8	899.066	0.0617198	12960	859.082
cg01689159	0.84246	1455.49	8318.14	0.797516	1628.04	6806.17	0.818242	1473.36	7083.02	0.820019	1369.28	6694.24	0.803305	1597	6930.57	0.782093	2011.96	7580.07
cg01689239	0.290316	9570.46	3955.97	0.262378	9323.34	3351.96	0.242022	9785.55	3156.45	0.228045	9567.68	2855.95	0.265746	9165.52	3353.43	0.22728	10961.5	3253.53
cg01689311	0.0841618	4795.38	449.865	0.0692605	4872.59	370.033	0.0768695	4980.37	423.045	0.0881771	4502.04	445.037	0.0839822	5092.97	476.101	0.0511016	4261.1	234.861
cg01689354	0.8367	1581.86	8617.32	0.864944	1185.6	8233.44	0.868583	1168.19	8381.94	0.860162	1202.89	8014.28	0.859885	1106.8	7406.14	0.844624	1421.43	8270.5
cg01689404	0.535034	3013.37	3582.54	0.604643	2267.39	3620.6	0.558354	2736.01	3585.45	0.595657	2225.91	3426.42	0.540201	2833.02	3445.89	0.566163	2519.73	3418.78
cg01689405	0.824219	1683.32	8361.81	0.825009	1497.87	7533.24	0.809957	1764.81	7947.73	0.809497	1736.51	7803.82	0.823656	1565.39	7778.62	0.819508	1790.71	8584.59
cg01689438	0.222671	5000.14	1460.97	0.376827	3874.01	2403.05	0.327846	4500.82	2244.07	0.290743	4314.68	1809.69	0.0740186	5204.63	424.028	0.327763	3692.05	1848.89
cg01689470	0.642014	3596.3	6628.96	0.575991	3530.45	4931.74	0.601119	3816.21	5901.77	0.582809	3556.22	5107.67	0.642948	2859.7	5329.57	0.589114	4323.97	6342.94
cg01689532	0.120044	9424.73	1299.37	0.101335	8776.27	1000.91	0.112182	9938.13	1268.39	0.0973124	9168.97	999.222	0.0980906	9256.11	1017.56	0.097183	11256	1222.41
cg01689583	0.0501382	6312.66	338.491	0.038587	5492.17	224.446	0.0608949	6561.91	431.982	0.0475212	6027.96	305.736	0.0457315	5743.28	280.028	0.0484526	6001.67	310.696
cg01689616	0.931088	426.133	7108.67	0.937275	354.28	6788.18	0.918394	505.384	6812.99	0.940963	313.277	6587.06	0.925628	443.844	6768.62	0.933987	333.47	6132.99
cg01689641	0.0344766	5587.69	203.094	0.0386728	4983.82	204.514	0.024782	5380.8	139.277	0.0379664	5034.16	202.618	0.0298775	4989.73	156.752	0.0310041	5241.61	170.911
cg01689657	0.0935651	7473.92	781.804	0.0754872	7223.2	597.945	0.0627999	8091.79	548.915	0.0490444	7804.19	407.649	0.0599853	7960.4	514.359	0.0978109	7714.39	847.197
cg01689796	0.800909	832.895	3752.88	0.815192	637.705	3254.03	0.811962	651.509	3245.08	0.763258	909.102	3253.35	0.804823	674.193	3192.43	0.808575	550.744	2748.72
cg01689892	0.0123865	6665.93	84.8576	0.00497792	6652.23	33.7802	0.00401061	7518.59	30.6782	0.00516716	6826.14	35.9744	0.0072127	6859.92	50.5645	0.0094785	6470.44	62.8739
cg01689928	0.0322477	10451.3	351.594	0.0318091	9844.05	326.703	0.029642	10701	329.945	0.0310145	10431.8	337.094	0.0386954	10064.4	409.149	0.0316345	11524.2	379.739
cg01689964	0.0689363	7199.98	540.493	0.0650863	6609.39	467.09	0.058507	7366.81	464.008	0.055977	6998.51	420.915	0.0584302	6767.22	426.153	0.036901	7211.4	280.135
cg01690029	0.00140152	6901.93	9.82715	0	6440.47	0	0.00315071	6733.71	21.5991	0.0108951	6031.51	67.5394	0	6687.73	0	0	6917.93	0
cg01690062	0.367124	3984.62	2369.43	0.297854	4140.96	1799.03	0.400616	3354.42	2308.87	0.312927	4192.51	1955.03	0.283737	4335.91	1757.22	0.37757	3586.99	2236.56
cg01690119	0.50564	6428.05	6677	0.430809	6727.31	5167.46	0.476741	6956.4	6429.08	0.517656	5955.53	6498.86	0.48587	6020.87	5784.42	0.473955	7127.89	6512.16
cg01690182	0.0907005	8493.14	857.146	0.0733252	7851.02	629.142	0.0685721	8124.89	605.52	0.0812936	7771.21	696.5	0.0743341	7291.12	593.532	0.0728151	8316.86	661.006
cg01690366	0.0132639	7310.66	99.6154	0.0123173	6770.88	85.6864	0.0245377	7730.91	196.987	0.0321793	7158.15	241.328	0.0283053	7036.19	207.876	0.0314971	7926.89	261.046
cg01690573	0.883376	1895.46	15114.8	0.914107	1317.43	15084.9	0.897517	1698.61	15751.7	0.903695	1472.7	14757.7	0.890797	1654.58	14312.6	0.913302	1528.87	17159
cg01690625	0.891617	697.308	6559.07	0.917411	500.936	6675.32	0.905748	569.162	6430.57	0.910849	511.885	6251.62	0.909363	530.927	6330.13	0.910697	536.418	6490.09
cg01690687	0.0514687	3039.19	170.337	0.0519166	2748.56	155.986	0.0604604	3372.18	223.439	0.0587668	2855.47	184.527	0.0510138	3112.53	172.693	0.0618672	2637.52	180.532
cg01690723	0.933666	334.818	6120.13	0.945287	226.575	5642.35	0.934901	311.626	5911.45	0.937202	268.309	5496.62	0.93339	292.853	5504.92	0.923446	385.202	5852.85
cg01690735	0.0238943	8107.4	200.911	0.0170492	7494.24	131.721	0.0173021	8360.34	148.959	0.0150071	7618.09	117.591	0.0171207	8044.83	141.874	0.0145849	8082.61	121.109
cg01690792	0.573838	3393.38	4703.93	0.606912	2778.22	4443.86	0.563859	2963.68	3960.83	0.632474	2595.4	4638.51	0.60436	2767.7	4380.56	0.553149	3368.13	4293.15
cg01690872	0.875439	857.799	6731.6	0.893825	547.075	5447.36	0.877865	599.033	5024.4	0.892052	508.887	5031.69	0.874	688.941	5472.51	0.867364	783.934	5780.41
cg01691090	0.159511	7996.9	1536.66	0.217025	7937.53	2227.85	0.144118	9071.88	1544.41	0.146581	8059.76	1401.5	0.153086	8311.54	1520.45	0.179139	8885.91	1961.03
cg01691104	0.576896	4947.56	6882.28	0.601359	4047.04	6255.89	0.597433	4326.44	6569.11	0.543022	4694.66	5697.43	0.545711	4618.93	5668.58	0.623756	3770.05	6415.95
cg01691160	0.942817	178.016	4583.82	0.943231	147.48	4111.95	0.942762	146.125	4053.93	0.94405	152.142	4254.38	0.950482	103.938	3914.55	0.971722	0	3436.33
cg01691182	0.0550189	6688.99	395.27	0.135652	5764.06	920.315	0.107651	6851.74	838.641	0.0574789	6248.3	387.146	0.0944544	6772.13	716.808	0.113628	6782.42	882.285
cg01691194	0.738086	1067.18	3289.15	0.714673	1126.28	3071.53	0.705269	1096.34	2862.76	0.743237	997.539	3176.99	0.661832	1321	2781.05	0.696903	1095.92	2749.74
cg01691255	0.806153	1672.8	7372.54	0.853738	1151.69	7306.19	0.846385	1120.92	6727	0.87063	917.21	6845.6	0.841272	1151.99	6635.66	0.869129	1028.86	7496.88
cg01691332	0.873016	635.509	5056.61	0.881654	509.999	4544.38	0.87701	544.135	4593.16	0.901351	406.211	4625.24	0.896239	468.424	4909.79	0.858762	684.45	4769.66
cg01691377	0.92621	133.743	2933.95	0.86064	299.079	2464.57	0.897578	147.74	2171.08	0.892026	212.848	2584.59	0.904435	117.282	2056.37	0.877091	157.583	1838.14
cg01691522	0.648145	1156.65	2314.84	0.718653	815.669	2338.92	0.652792	990.584	2050.43	0.639013	979.552	1911	0.636856	1241.64	2352.88	0.616759	972.556	1726.09
cg01691530	0.0857088	10068.5	953.233	0.064845	9647.96	675.938	0.0601145	10881.1	702.343	0.0607691	10087.1	659.112	0.0661966	9801.79	701.93	0.0879241	11811.5	1148.27
cg01691639	0.0928695	4187.54	438.946	0.07753	4055.28	349.235	0.0777767	4262.66	367.93	0.0945279	3799.04	407.046	0.0892019	3963.7	397.991	0.0680348	4543.63	338.992
cg01691696	0.787022	1248.88	4984.55	0.80016	1155.94	5028.8	0.784351	1226.32	4824.05	0.800321	1029.77	4528.16	0.774032	1118.04	4172.26	0.740595	1567.87	4761.74
cg01691710	0.272849	10879.3	4119.76	0.258895	10041	3542.61	0.257883	10998.1	3856.56	0.250945	10404.8	3519.29	0.257324	9886.77	3460.24	0.253908	11138.2	3824.55
cg01691768	0.107265	10841.5	1314.65	0.0986525	10628.4	1174.22	0.0854435	12184.9	1147.73	0.0920619	10616.9	1086.66	0.0860774	10782.9	1025	0.0804799	12663.9	1117.15
cg01691827	0.32889	10135	5015.82	0.246608	10348.3	3420.04	0.275751	10981.2	4219.06	0.267994	10491.8	3877.74	0.260628	10009	3563.39	0.228643	12559.7	3752.54
cg01691856	0.702495	2976.47	7264.45	0.661335	3087.18	6223.83	0.742567	2420.35	7269.96	0.733219	2289.62	6567.61	0.692835	2658.85	6222.79	0.655891	3387.23	6646.85
cg01691987	0.0945992	1812.45	199.819	0.0882303	1861.21	189.782	0.0915395	1888.33	200.35	0.0820518	1761.99	166.436	0.0635001	1796.44	128.59	0.0434752	1630.74	78.6643
cg01691989	0.978856	166.026	12315.4	0.986247	70.8561	12252.3	0.985159	90.42	12640.2	0.982059	118.416	11955.5	0.978021	165.037	11793.5	0.984794	116.197	14001.8
cg01692018	0.75332	1908.37	6133.23	0.743447	1908.99	5821.73	0.762701	1707.49	5809.41	0.745201	1406	4404.54	0.745031	1948.14	5984.74	0.740594	1836.87	5529.7
cg01692088	0.558263	4385.85	5669.17	0.415548	5446.85	3943.84	0.463507	5414.71	4764.46	0.522524	4421.85	4948.47	0.479469	4786.07	4500.64	0.414412	5671.38	4084.32
cg01692110	0.82109	1237.81	6139.78	0.878809	707.737	5857.26	0.844085	936.493	5611.3	0.879824	726.982	6054.43	0.825247	1158.77	5944.36	0.869924	874.663	6518.38
cg01692233	0.0596505	8127.88	521.931	0.0483742	7332.78	377.832	0.0559032	8591.52	514.654	0.054075	7980.31	461.921	0.0507465	7841.71	424.559	0.0474209	8971.87	451.612
cg01692252	0.642766	2743.11	5115.58	0.62305	2723.84	4667.44	0.636872	2542.26	4634.12	0.654193	2267.14	4478.1	0.579888	2969.26	4236.56	0.65223	2518.93	4911.71
cg01692279	0.602298	1331.89	2168.52	0.595583	1286.94	2042.55	0.609401	1237.62	2086.92	0.633485	1196.15	2240.26	0.572786	1408.78	2022.9	0.622423	964.597	1754.95
cg01692340	0.0239805	6995.22	174.327	0.0114778	6924.95	81.5669	0.0222321	7214.23	166.308	0.0170335	6647.02	116.917	0.0112923	6909.78	80.0605	0.0163229	7478.01	125.748
cg01692351	0.0462378	5891.15	290.447	0.0484286	5655.3	292.906	0.0370518	5765.09	225.673	0.0590727	5519.07	352.773	0.0482972	5512.23	284.81	0.039724	5290.16	222.976
cg01692354	0.765755	2731.12	9255.01	0.776973	2299.53	8359.37	0.791609	2255.66	8948.35	0.7715	2330.84	8207.4	0.768016	2415.86	8329.1	0.785736	2588.97	9860.85
cg01692379	0.595387	4395.99	6615.85	0.563068	4262.9	5622.41	0.55581	4644.52	5936.77	0.570557	4173.78	5678.14	0.602577	3696.83	5756.79	0.529159	5066.52	5806.44
cg01692482	0.713354	3583.39	9166.55	0.727435	2919.11	8057.52	0.757677	2618.14	8498.87	0.736832	2583.41	7513.16	0.704264	3124.47	7678.73	0.731823	3001.23	8462.92
cg01692572	0.0747201	8499.59	694.452	0.0681508	8170.69	604.878	0.0628282	9209.93	624.14	0.0626741	8377.53	566.849	0.063953	8633.89	596.721	0.0729607	9686.56	770.231
cg01692616	0.827507	1152.03	6006.44	0.843287	860.16	5166.73	0.822259	1116.53	5627.84	0.830076	793.685	4365.64	0.79427	1330.13	5521.36	0.823618	1008.37	5175.56
cg01692626	0.941216	578.323	10860.9	0.927486	689.611	10099.5	0.927136	793.597	11370.3	0.942299	555.354	10702.4	0.949609	476.149	10857.3	0.953041	506.971	12318.5
cg01692639	0.331438	7527.42	3781.27	0.45278	5999.7	5047	0.368685	6840.44	4053.18	0.365007	6918.32	4034.28	0.376465	6439.95	3948.56	0.381833	7308.49	4576.11
cg01692649	0.695928	1682.39	4079.36	0.676276	1671.71	3701.19	0.624434	1874.6	3283.06	0.653926	1773.99	3541	0.658442	1734.64	3536.75	0.653456	1650.64	3301.07
cg01692674	0.0882149	8708.97	852.265	0.0838073	8609.84	796.719	0.0960733	9189.74	987.355	0.0887767	7977.32	786.939	0.107266	7714.6	938.955	0.0736366	9281.46	745.732
cg01692757	0.863452	1255.34	8570.36	0.877707	991.161	7831.34	0.870003	1109.26	8092.96	0.863984	1103.96	7647.64	0.871471	1108.91	8196.8	0.848214	1372.08	8226.36
cg01692809	0.905486	392.927	4722.49	0.861047	645.944	4622.37	0.878445	432.724	3849.85	0.878795	447.431	3969.15	0.881104	443.142	4025.07	0.910204	271.392	3764.57
cg01692815	0.045075	9060.39	432.394	0.0605238	9020.14	587.546	0.0398095	9456.97	396.232	0.0463483	8709.55	428.152	0.0470677	8323.48	416.057	0.0470027	9538.53	475.381
cg01692842	0.778457	1096.69	4204.93	0.76762	1170.77	4197.75	0.790779	912.274	3826.02	0.749248	1142.19	3711.65	0.75308	1135.59	3768.43	0.773062	957.434	3602.14
cg01692968	0.327994	3982.77	1992.73	0.364598	3704.29	2182.93	0.325337	3884.83	1921.58	0.327567	3730.09	1865.78	0.305049	3714.38	1674.32	0.31231	3465.23	1619.13
cg01692978	0.55598	5868.99	7474.09	0.478245	6596.46	6138.03	0.489673	6051.47	5902.51	0.52083	5429.09	6009.8	0.482884	5656.89	5375.8	0.447281	6936.04	5693.82
cg01693026	0.024103	7371.45	184.532	0.0188411	7300.99	142.12	0.0278507	6997.36	203.329	0.0297235	6258.25	194.779	0.0142987	6127.15	90.3317	0.0106077	7237.11	78.6643
cg01693063	0.12422	5958.48	859.33	0.110251	5620.7	708.868	0.114948	5778	763.417	0.108296	5510.82	681.425	0.128503	5096.48	766.225	0.098846	5539.27	618.562
cg01693090	0.0592841	7057.01	451.036	0.0458083	6730.5	327.915	0.0476494	7290.12	369.753	0.0346715	6452.15	235.332	0.0463741	6442.06	318.135	0.0437417	7103.16	329.491
cg01693108	0.0525908	7768.16	436.762	0.0537653	7342.67	422.894	0.0418918	8246.79	364.95	0.0472959	7176.14	361.215	0.0434217	7403.49	340.604	0.0385701	8279.46	336.163
cg01693138	0.327234	3193.23	1601.83	0.185188	3072.35	721	0.220267	2924.12	854.282	0.229282	2999.36	922.034	0.184982	3144.83	736.469	0.161468	2562.71	512.733
cg01693157	0.0443892	7915.73	372.34	0.0306576	7106.21	227.912	0.0430324	8562.45	389.529	0.0379145	7948.84	317.194	0.0398483	7684.4	323.069	0.0376466	8768.12	346.915
cg01693193	0.82782	912.219	4866.62	0.824238	847.801	4444.72	0.838268	820.239	4769.68	0.847362	735.226	4636.7	0.818777	890.497	4475.14	0.842739	804.627	4847.76
cg01693246	0.891327	478.707	4746.51	0.901139	429.256	4824.29	0.886492	448.064	4280.35	0.879638	461.671	4104.83	0.89933	393.982	4412.97	0.896009	424.996	4523.48
cg01693284	0.454797	5169.85	4396.01	0.393425	5230.99	3457.68	0.430525	4979.56	3840.17	0.444674	4798.08	3922.11	0.471174	4920.91	4473.54	0.438677	5190.68	4134.69
[truncated: 30,774 more rows]
