# Supplementary material for: Epigenetic Alterations in the Brain Associated with HIV-1 Infection and Methamphetamine Dependence
Source: PLoS One. 2014 Jul 23;9(7):e102555. doi: 10.1371/journal.pone.0102555 (PMC4108358; doi:10.1371/journal.pone.0102555)
Supplement: File S3 — Individual sample methylation profile for all interrogated probes on the array for HIV+METH+ cases. (ZIP) [file pone.0102555.s006.zip › HIV+METH+ sample methylation profile C .xls]

## Sheet: HIV METH sample emthylation pro
Array Probe	HIV+METH+ case6			HIV+METH+ case5			HIV+METH+ case4			HIV+METH+ case3			HIV+METH+ case2			HIV+METH+ case1
TargetID	AVG_Beta	UM signal	M signal	AVG_Beta	UM signal	M signal	AVG_Beta	UM signal	M signal	AVG_Beta	UM signal	M signal	AVG_Beta	UM signal	M signal	AVG_Beta	UM signal	M signal
cg00000029	0.536767	1523.23	1880.91	0.392859	2074.71	1407.18	0.58703	1595.51	2410.13	0.471357	2058.32	1924.44	0.6338	1639.42	3010.5	0.514262	1829.65	2042.97
cg00000108	0.908669	645.478	7416.88	0.920751	471.016	6634.29	0.88614	725.693	6426.15	0.841324	1111.36	6422.81	0.873457	1020.84	7736.5	0.880361	830.539	6847.36
cg00000109	0.825733	478.404	2740.66	0.786631	577.555	2497.95	0.780048	670.374	2732.09	0.795817	633.264	2857.95	0.787834	720.232	3045.76	0.745235	891.185	2899.4
cg00000165	0.152663	3265.7	606.391	0.141825	2969.48	507.275	0.170439	3537.48	747.347	0.159724	3055.61	599.835	0.204194	3398.73	897.733	0.176765	3065.18	679.626
cg00000236	0.814779	800.328	3960.51	0.83806	664.87	3958.28	0.850498	647.082	4250.05	0.848876	623.199	4062.27	0.840242	803.636	4752.65	0.838757	678.411	4049.14
cg00000289	0.714943	392.014	1234	0.63812	552.723	1150.98	0.693459	559.009	1490.82	0.654563	571.196	1271.84	0.675994	630.746	1524.6	0.635706	653.741	1315.31
cg00000292	0.676107	2993.49	6457.46	0.636444	2870.15	5199.57	0.638251	3272.53	5950.33	0.592726	3482.53	5213.83	0.655064	3173.71	6217.06	0.637519	3634.64	6568.36
cg00000321	0.564098	3304.82	4406.15	0.484669	3468.54	3356.22	0.54338	3253.61	3990.81	0.494361	3884.3	3895.44	0.489618	3857.45	3796.45	0.483989	4677.95	4481.45
cg00000363	0.206638	7200.51	1901.48	0.172539	7090.87	1499.41	0.220767	7309.34	2099.17	0.162223	7778.67	1525.58	0.199987	7509	1902.09	0.22021	8129.62	2324.02
cg00000622	0.0125254	10308.9	132.03	0.02198	9808.83	222.691	0.0272484	9462.39	267.858	0.0187718	10597.7	204.658	0.0219881	9908.62	225.018	0.0205539	11704.6	247.723
cg00000658	0.803527	1755.51	7588.57	0.774409	2138.8	7685.35	0.755044	2120.3	6843.79	0.747063	2372.02	7301.23	0.791889	1941.76	7769.17	0.759724	2234.64	7381.87
cg00000714	0.148932	12724.6	2244.23	0.117131	11592.8	1551.29	0.130143	10901.4	1645.97	0.14613	11353.5	1960.13	0.126561	11495.9	1680.24	0.155559	11927.7	2215.68
cg00000721	0.908442	412.389	5083.91	0.877845	516.676	4431.61	0.895888	481.126	5000.63	0.903426	424.413	4905.77	0.907405	497.82	5858.48	0.89541	495.445	5097.71
cg00000734	0.0670413	8114.94	590.315	0.0678255	7338.4	541.222	0.137986	7529.15	1221.23	0.0583917	8183.79	513.701	0.0663172	7684.5	552.914	0.0664223	8188.21	589.691
cg00000769	0.0532576	7193.1	410.263	0.0834501	6547.82	605.272	0.0919067	6658.24	683.991	0.0724845	7257.77	575.004	0.0834276	7363.3	679.319	0.0693938	6739.03	509.975
cg00000807	0.855053	1607.18	10070.7	0.872976	1274.47	9446.08	0.884987	1055.42	8890.59	0.873744	1332.79	9915.51	0.887402	1131.17	9703.08	0.853442	1449.33	9022.17
cg00000884	0.802874	737.573	3411.35	0.81308	638.435	3212.1	0.814037	672.558	3381.81	0.813888	655.911	3305.69	0.837189	662.891	3922.85	0.80872	787.368	3751.74
cg00000905	0.0535684	4887.54	282.297	0.058989	4579.59	293.349	0.0607932	4734.11	312.903	0.0703233	4403.49	340.657	0.0832829	4916.52	455.746	0.0707762	4971.93	386.314
cg00000924	0.53612	6113.3	7180.89	0.523827	5352.6	5998.27	0.518303	5379.01	5895.38	0.523608	5916.62	6612.93	0.55452	5419.55	6870.58	0.511398	6389.4	6792.18
cg00000948	0.888559	896.498	7945.47	0.900499	706.524	7299.13	0.901493	658	6936.88	0.901492	762.434	7892.53	0.88499	935.693	7969.53	0.865796	1106.02	7780.44
cg00000957	0.864418	1103.46	7672.81	0.80903	1518.62	6857.18	0.806174	1443.62	6420.34	0.772285	1859.26	6644.74	0.841645	1296.72	7423.49	0.829104	1298.95	6787.07
cg00001099	0.741058	2358.6	7036.2	0.692824	2464.02	5783.07	0.705241	2422.37	6035.02	0.687824	2591.77	5930.84	0.724911	2433.5	6676.24	0.630154	3534.93	6193.29
cg00001245	0.0260303	9536.29	257.539	0.0155386	9288.95	148.194	0.020898	8766.54	189.248	0.0233739	9222.18	223.11	0.023128	9184.04	219.805	0.0426915	9649.88	434.8
cg00001249	0.835488	1141	6302.48	0.813872	1118.26	5327.03	0.839128	1022.67	5855.95	0.803182	1247.24	5497.84	0.848512	1046.03	6419.13	0.815783	1145.08	5513.66
cg00001261	0.470422	11323.6	10147.5	0.529646	9108.71	10369.6	0.496796	9409.99	9388.88	0.504264	10323.5	10602.8	0.467107	10020.7	8871.27	0.445834	11643	9447.38
cg00001269	0.852282	1037.49	6562.92	0.889403	660.063	6112.28	0.856616	909.846	6033.09	0.863024	901.668	6311.07	0.868373	917.448	6712.36	0.862901	871.655	6115.62
cg00001349	0.814923	2534.88	11601.8	0.799018	2770.8	11413	0.787906	2860.74	10998.8	0.755639	3450.8	10980.2	0.76747	3497.2	11872.6	0.780981	2873.85	10604.2
cg00001364	0.787075	630.808	2701.43	0.757676	806.655	2834.85	0.801369	626.702	2931.85	0.79077	728.044	3129.54	0.781627	867.927	3464.53	0.749127	874.739	2910.64
cg00001446	0.815598	1359.42	6454.89	0.826102	1073.4	5574.26	0.815152	1166.06	5583.12	0.807434	1343.69	6053.44	0.844038	1171.14	6879.18	0.803882	1507.92	6590.84
cg00001510	0.507566	11366	11818.3	0.519408	11149	12157.5	0.515399	9664.74	10385.3	0.489224	11950.7	11542.2	0.52113	10354.3	11376.9	0.512795	12086	12826.1
cg00001534	0.866857	736.758	5447.88	0.86032	697.712	4913.27	0.87038	651.449	5045.89	0.909721	439.511	5436.54	0.894612	622.058	6129.35	0.888206	612.625	5661.85
cg00001582	0.0496493	8011.43	423.767	0.059381	7884.71	504.073	0.0709768	8074.33	624.514	0.064059	8346.51	578.107	0.0679063	8327.41	613.967	0.068272	8756.64	648.967
cg00001583	0.03421	11312.2	404.239	0.0645002	10042.7	699.315	0.0733111	10076	805.031	0.0565486	11179	676.041	0.0869919	10431.6	1003.46	0.0593482	11793	750.363
cg00001593	0.926512	295.029	4980.38	0.923894	270.754	4500.79	0.935876	230.009	4816.38	0.937747	216.4	4766.09	0.944021	200.692	5070.81	0.913315	372.098	4974.05
cg00001594	0.0192761	5083.14	101.875	0.0143952	5274.9	78.5027	0.0277724	4945.19	144.119	0.0121731	5957.72	74.6497	0.0326413	5409.99	185.922	0.0379628	6099.53	244.639
cg00001687	0.881585	1211.9	9766.94	0.833787	1603.7	8546.38	0.858388	1209	7934.58	0.835455	1643.97	8854.8	0.821288	1731.51	8416.9	0.910858	848.013	9686.88
cg00001747	0.0166441	9193.18	157.295	0.0217567	8796.3	197.859	0.0250127	9121.02	236.56	0.0308155	9502.32	305.309	0.0280407	8633.23	251.951	0.0192558	9742.39	193.244
cg00001791	0.91832	502.039	6768.69	0.907269	503.058	5900.28	0.91315	476.759	6064.12	0.910717	474.739	5862.55	0.921644	470.887	6714.94	0.893141	645.518	6231.1
cg00001793	0.80391	359.414	1883.46	0.776787	358.068	1594.09	0.86107	240.927	2113.03	0.759646	429.446	1673.33	0.814265	326.667	1870.52	0.822492	282.671	1773.12
cg00001809	0.817536	2035.87	9569.8	0.825036	1743.88	8694.77	0.829546	1628.26	8410.89	0.805565	1908.18	8320.09	0.829719	1825.34	9381.48	0.784152	2311.74	8761.56
cg00001854	0.918763	369.194	5306.41	0.932224	267.55	5055.46	0.915124	377.768	5151.27	0.901283	533.452	5783.4	0.893546	587.306	5769.05	0.912641	386.489	5082.38
cg00001874	0.541502	2630	3224.23	0.534151	2386.32	2850.86	0.560372	2688.05	3553.78	0.578269	2236.14	3203.26	0.575703	2619.42	3689.82	0.543736	2636.55	3261.18
cg00001930	0.880456	620.213	5304.48	0.921551	330.032	5051.62	0.899516	502.235	5391.12	0.897748	497.385	5244.87	0.911517	463.937	5809.47	0.877745	648.602	5374.67
cg00002028	0.0587535	8726.18	550.939	0.0722915	7537.86	595.178	0.0652775	7977.52	564.104	0.0709163	8833.83	681.913	0.0664013	8071.98	581.225	0.0926285	9304.51	960.054
cg00002033	0.499072	3808.76	3894.28	0.482797	3781.51	3623.3	0.448772	4138.86	3450.99	0.447079	4686.94	3870.6	0.494975	4406.97	4417.29	0.45264	4523.35	3823.28
cg00002080	0.81485	2099.43	9679.76	0.761962	2180.45	7299.77	0.814605	1877.19	8687.59	0.732741	3108.45	8796.55	0.814341	2026.9	9329.02	0.664829	3923.48	7980.76
cg00002116	0.00357439	11941.4	43.1949	0.00516065	11636	60.8796	0.0195794	10433.4	210.356	0.0122156	11158.9	139.234	0.0113989	10674.9	124.238	0.0062451	12003.8	76.0642
cg00002145	0.802515	2331.71	9881.67	0.816748	1892.08	8878.6	0.811601	2032.23	9185.39	0.783998	2465.96	9313.35	0.796091	2365.73	9626.55	0.782028	2425.83	9062.03
cg00002190	0.865104	1500.41	10263.6	0.861381	1466.72	9735.59	0.859448	1423.73	9317.28	0.865041	1425.06	9775.06	0.860831	1569.05	10323.9	0.847028	1609.68	9466.74
cg00002224	0.18063	5696.02	1277.73	0.25988	5164.35	1848.48	0.184097	5512.94	1266.48	0.205275	5917.46	1554.3	0.240697	5691.48	1835.88	0.21596	6085.14	1703.66
cg00002236	0.0356619	7081.52	265.578	0.0421656	6927.46	309.361	0.0409005	6555.26	283.811	0.0379564	7137.85	285.562	0.0463428	7367.39	362.877	0.0456111	7192.18	348.5
cg00002406	0.0300713	8383.07	263.005	0.0306094	8196.32	261.964	0.0468173	8021.2	398.887	0.0402272	8823.76	374.024	0.0384295	8786.13	355.138	0.0398681	9080.42	381.204
cg00002426	0.377814	7430.34	4572.69	0.397844	6577.4	4411.76	0.363657	6608.39	3833.71	0.438167	6765.45	5354.28	0.442293	6715.79	5405.31	0.415683	7177.79	5177.43
cg00002449	0.826878	1193.16	6176.45	0.847053	889.163	5478.19	0.855057	866.901	5704.02	0.846494	947.8	5777.97	0.850259	988.69	6181.8	0.83863	1071.07	6085.98
cg00002464	0.0592952	8449.08	538.872	0.0698736	8468.68	643.702	0.0844021	7677.64	716.962	0.0795224	7849.12	686.745	0.0854873	7847.83	742.951	0.0899538	8750.47	874.827
cg00002473	0.877922	182.56	2032.02	0.846466	326.827	2353.19	0.851491	356.659	2618.3	0.81166	432.801	2296.14	0.841345	352.731	2400.83	0.889028	234.36	2678.65
cg00002490	0.0323971	8177.69	277.152	0.033765	8092.98	286.303	0.0536264	7840.69	449.96	0.0384075	8642.59	349.192	0.0425845	8638.44	388.674	0.0375403	9149.29	360.764
cg00002531	0.899586	806.848	8124.23	0.897652	809.859	7979.98	0.892064	836.33	7738.54	0.879892	957.865	7749.74	0.887472	907.892	7948.89	0.86971	1059.76	7741.61
cg00002591	0.851722	1727.8	10499	0.875448	1244.83	9452.49	0.865578	1203.18	8391.5	0.857527	1564.29	10017.2	0.88072	1265.84	10084.9	0.886489	1197.5	10133.1
cg00002593	0.778034	1149.15	4378.49	0.760208	982.084	3430.51	0.720928	1611.52	4421.38	0.76555	1329.44	4667.54	0.741403	1685.46	5118.97	0.732289	1638.46	4755.34
cg00002597	0.847165	226.569	1810.17	0.845682	244.32	1886.91	0.82149	358.115	2108.22	0.815244	380.798	2121.54	0.836906	368.37	2403.41	0.811457	393.684	2124.73
cg00002646	0.87371	885.903	6820.78	0.868692	813.063	6040.55	0.870354	836.33	6285.86	0.883615	790.952	6764.25	0.88679	788.867	6962.59	0.881571	850.069	7072.2
cg00002660	0.0442522	4885.91	230.853	0.0494002	4842.33	256.84	0.0673611	5360.08	394.361	0.0604706	5192.77	340.657	0.0592347	5198.88	333.64	0.0600254	5245.35	341.346
cg00002719	0.00682778	8317.06	57.8649	0.0102116	7586.72	79.3037	0.00487572	8070.69	40.0332	0.000112395	7361.81	0.838761	0.00254225	7740.1	19.9823	0.00353835	8005.25	28.7811
cg00002749	0.949841	96.9848	3730.25	0.953086	96.1257	3984.41	0.967232	48.7677	4391.28	0.950308	94.78	3724.94	0.957787	93.83	4397.85	0.961721	81.2037	4552.55
cg00002769	0.890463	860.638	7809.31	0.882405	798.644	6743.22	0.86814	1059.06	7631.06	0.881554	956.187	7860.87	0.862878	1177.22	8037.23	0.84854	1279.73	7729.77
cg00002808	0.823352	1405.87	7018.84	0.834185	1187.15	6475.45	0.821828	1350.94	6692.51	0.864448	941.09	6639.31	0.859362	1057.33	7071.8	0.838084	1135.82	6396.66
cg00002809	0.924324	853.303	11643.9	0.869957	1384.21	9928.99	0.886382	1190.81	10070.2	0.872196	1383.96	10127.2	0.871315	1366.62	9930.34	0.869443	1502.78	10673.7
cg00002810	0.079295	6873.69	600.604	0.063092	6985.94	477.172	0.0937394	7081.51	742.822	0.0844218	7979.13	744.944	0.0958076	7495.97	804.864	0.0963757	7997.02	863.585
cg00002837	0.575746	2785.66	3916.07	0.479304	3112.87	2957.47	0.570438	2944.26	4042.62	0.546799	2949.08	3678.8	0.578754	2794.92	3977.35	0.542207	3282.07	4005.71
cg00002930	0.0523716	2494.71	143.399	0.0771755	2519.3	219.051	0.0676402	2885.3	216.576	0.0549827	2567.45	155.197	0.0872847	2525.59	251.09	0.0656254	2533.76	184.981
cg00003014	0.922451	281.174	4534.11	0.912041	322.822	4384.22	0.911143	323.177	4339.27	0.907248	397.573	4866.97	0.910354	410.94	5188.62	0.909281	372.098	4731.84
cg00003091	0.106304	7436.04	896.405	0.133264	6777.66	1057.46	0.186872	7109.9	1656.96	0.138591	8297.02	1350.99	0.151703	7780.94	1409.37	0.13356	8021.69	1251.94
cg00003173	0.0994041	2871.24	327.953	0.0818605	2852.53	263.245	0.11882	3203.38	445.435	0.116286	3208.26	435.327	0.0927459	3256.25	343.099	0.109253	3607.91	454.788
cg00003181	0.690674	1285.25	3093.05	0.735633	985.289	3019.95	0.678511	1537.28	3455.51	0.740635	1094.58	3411.22	0.744105	1136.38	3595.23	0.698769	1385.6	3446.17
cg00003187	0.738402	858.193	2704.65	0.738667	953.247	2977.04	0.681154	1328.37	3051.45	0.800839	738.11	3370.09	0.771972	1039.95	3859.22	0.667753	1456.53	3128.32
cg00003202	0.0168801	15184.2	262.429	0.0230105	13912.6	330.032	0.0215782	12441.6	276.593	0.0200299	13524.2	278.469	0.020733	12990.2	277.146	0.0294814	14957.9	457.413
cg00003287	0.310704	6771.91	3097.55	0.354906	5964.33	3336.36	0.320638	6216.04	2980.99	0.332008	6530.68	3295.6	0.386637	6733	4307.23	0.323757	6391.55	3107.89
cg00003298	0.196134	7482.5	1850.05	0.17149	7632.38	1600.49	0.15475	7294.78	1353.85	0.211452	7729.18	2099.42	0.198436	7122.39	1787.98	0.222502	8272.5	2396.02
cg00003305	0.168607	1618.59	348.531	0.148754	1904.89	350.353	0.1205	2249.87	321.954	0.22119	1812.56	543.188	0.199371	2065.13	539.156	0.125361	2352.85	351.566
cg00003345	0.620015	4269.77	7130.08	0.608015	4322.45	6859.75	0.599774	4076.84	6259.36	0.603238	4468.92	6946.6	0.606799	4234.51	6689.14	0.591951	4706.73	6973.07
cg00003513	0.908316	513.449	6077.42	0.926744	360.471	5825.34	0.911892	475.303	5954.21	0.897135	603.069	6131.82	0.920146	495.214	6858.54	0.906907	571.51	6541.79
cg00003529	0.866626	618.583	4669.15	0.856626	648.048	4469.4	0.865719	632.525	4722.64	0.86092	691.139	4897.23	0.881417	585.568	5095.75	0.852375	714.387	4702.2
cg00003578	0.426588	8414.04	6333.99	0.485738	6546.16	6277.53	0.427313	7379.94	5581.19	0.476194	6969.27	6426.69	0.513234	6419.53	6874.02	0.440693	7662.96	6116.64
cg00003625	0.58604	4173.36	6049.77	0.579142	4026.18	5678.02	0.593924	3953.31	5928.35	0.52337	5337.21	5970.42	0.539966	4996	5981.45	0.542335	4795.2	5800.84
cg00003722	0.906331	403.424	4871.07	0.890959	392.513	4024.26	0.897092	394.509	4310.82	0.878579	457.125	4031.23	0.885415	511.721	4726.85	0.866812	667.104	4992.44
cg00003784	0.0299419	7629.2	238.57	0.0274976	8507.93	243.39	0.0489613	8125.28	423.454	0.0333529	8783.5	306.513	0.0340008	8059.82	287.206	0.0448075	8854.29	420.04
cg00003818	0.441057	4319.49	3487.38	0.431316	4107.77	3191.37	0.428379	4574.7	3503.27	0.472255	3371.82	3106.77	0.454276	3503.85	2999.95	0.426965	5393.37	4093.08
cg00003858	0.854936	1108.4	7121.73	0.855763	931.618	6120.61	0.86031	965.892	6564.5	0.862419	982.189	6783.65	0.856577	1027.79	6735.58	0.841015	1165.63	6695.09
cg00003900	0.334794	6273.04	3207.51	0.370424	5427.9	3252.45	0.33123	5947.48	2995.21	0.37148	6096.95	3662.64	0.38497	5752.3	3663.16	0.33402	6577.5	3349.08
cg00003965	0.907798	405.054	4972.67	0.940028	273.157	5849.04	0.919886	282.416	4390.99	0.901087	405.122	4601.58	0.893306	494.345	4976.23	0.89988	425.549	4723.66
cg00003969	0.8631	1489	10018	0.882502	1075.81	8831.2	0.871862	1128.94	8361.76	0.881764	1045.1	8539.7	0.861077	1328.39	8853.5	0.848747	1503.81	8999.68
cg00003994	0.0602635	5535.47	361.391	0.069816	5438.31	415.684	0.0994475	5660.69	636.15	0.0669217	5569.37	406.615	0.0903603	6314.41	637.184	0.0772245	5908.34	502.821
cg00004055	0.0672877	9134.5	666.195	0.0721151	8338.91	655.871	0.0869942	8157.31	786.784	0.0825832	7951.45	724.768	0.0809124	8798.3	783.366	0.0730411	9432.99	751.166
cg00004061	0.710017	594.134	1699.57	0.719506	602.388	1801.72	0.757712	668.191	2402.37	0.72799	609.779	1899.61	0.806798	461.331	2344.08	0.7569	628.044	2266.78
cg00004067	0.93301	300.945	5584.2	0.927362	330.498	5496.12	0.934325	289.63	5543.04	0.914779	479.558	6221.06	0.930723	361.157	6195.56	0.914749	431.282	5700.69
cg00004072	0.36519	6463.75	3775.96	0.370856	5563.28	3338.28	0.382594	5963.49	3757.43	0.353334	6388.84	3545.47	0.405466	6069.41	4207.48	0.326486	7135.65	3507.49
cg00004073	0.445908	7020.39	5730.18	0.457155	5875.69	5032.4	0.842634	1338.57	7702.98	0.789292	1975.28	7773.8	0.447636	6166.71	5078.55	0.438873	6843.73	5430.88
cg00004082	0.0891427	3747.36	376.529	0.056038	3745.7	228.299	0.0742831	4344.69	356.659	0.0366664	4197.16	163.558	0.0816651	4208.45	383.139	0.0936229	4447.7	469.748
cg00004089	0.81408	1293.4	6101.21	0.792717	1450.7	5930.38	0.795341	1262.14	5293.5	0.758699	1742.11	5791.94	0.7377	2039.93	6018.42	0.792808	1414.38	5794.71
cg00004105	0.51715	6969.05	7571.21	0.555014	5780.36	7334.35	0.522036	5751.68	6391.24	0.524849	6710.09	7522.38	0.554061	5922.58	7482.83	0.477333	7726.69	7147.83
cg00004121	0.548346	7164.65	8819.91	0.517645	7708.48	8379.76	0.558412	6127.99	7875.62	0.504289	7354.26	7583.24	0.523138	7159.75	7964.25	0.504612	8274.56	8530.5
cg00004192	0.87497	550.939	4555.33	0.87322	579.958	4683.33	0.848266	683.476	4380	0.852342	820.308	5312.38	0.846863	789.736	4920.33	0.854304	739.057	4919.88
cg00004207	0.0916189	12619.4	1282.88	0.101987	10632.3	1218.87	0.109651	10335.8	1285.23	0.111795	11342.6	1440.22	0.121605	10384.7	1451.51	0.115585	12153.8	1601.47
cg00004209	0.775958	3178.49	11354.9	0.810815	2417.56	10789.9	0.821822	2031.5	9831.24	0.804489	2562.41	10955.3	0.781713	3006.9	11126.2	0.759759	3011.73	9840.79
cg00004219	0.67813	2752.25	6009.26	0.660272	2629.04	5303.97	0.680507	2602.89	5757.03	0.698133	2456.73	5912.99	0.684405	2777.54	6240.27	0.697125	2626.27	6275.05
cg00004257	0.125387	1393.65	214.134	0.119294	1224	179.34	0.101366	1384.42	167.442	0.168924	1507.25	326.689	0.167648	1483.9	319.022	0.135017	1870.77	307.62
cg00004421	0.444189	615.323	571.667	0.592534	495.048	865.314	0.488136	755.536	815.876	0.486251	728.883	784.519	0.448779	889.647	805.724	0.570535	733.917	1107.84
cg00004429	0.456883	4645.49	3992.02	0.59181	3047.18	4562.92	0.456075	4548.5	3897.71	0.605639	3256.07	5154.08	0.594903	3355.29	5074.25	0.514267	4428.17	4794.18
cg00004533	0.907852	771.803	8589.15	0.910424	676.885	7896.07	0.884386	933.865	7908.56	0.894372	897.474	8445.8	0.89633	920.924	8826.85	0.874005	1099.85	8323.12
cg00004562	0.818861	2211.09	10447.5	0.826421	1819.18	9137.36	0.80637	2041.69	8919.04	0.799161	2321.69	9636.16	0.811026	2126.81	9556.9	0.804053	2122.6	9120.28
cg00004608	0.424095	4418.1	3327.11	0.451129	4261.57	3584.87	0.455411	4285.74	3667.56	0.384949	4741.52	3030.22	0.469712	4374.39	3963.27	0.426176	4995.57	3784.45
cg00004667	0.407792	3349.64	2375.41	0.388873	3249.85	2131.58	0.360093	3768.22	2176.75	0.500401	1988.7	2092.05	0.501481	2072.95	2185.86	0.33278	4207.18	2148.23
cg00004700	0.770974	1680.53	5993.82	0.712152	1860.03	4849.22	0.777859	1474.68	5513.95	0.727429	1904.83	5350.4	0.70973	2062.52	5287.51	0.772757	1497.64	5432.92
cg00004771	0.897532	875.308	8542.85	0.890103	824.278	7486.15	0.883404	934.593	7838.74	0.890236	647.523	6062.76	0.897065	576.88	5898.9	0.873043	1043.31	7862.2
cg00004773	0.92169	219.234	3757.31	0.935114	165.016	3819.3	0.912792	243.111	3591.28	0.911956	257.5	3702.99	0.917618	269.327	4113.75	0.920256	243.611	3965.34
cg00004775	0.637887	1450.7	2731.66	0.661912	1232.81	2609.39	0.812358	791.202	3858.28	0.677229	1526.55	3412.77	0.626783	1731.51	3075.85	0.71882	1297.2	3571.87
cg00004806	0.799763	1652	6997.62	0.759012	1744.68	5809.97	0.813871	1374.96	6449.43	0.783594	1545	5956.45	0.840312	1264.97	7182.72	0.754957	1953	6325.12
cg00004818	0.102738	2230.65	266.864	0.0389391	2350.27	99.2774	0.0777639	3081.83	268.295	0.0733133	2489.44	204.86	0.0805115	3170.24	286.346	0.122363	2876.05	414.93
cg00004859	0.883624	226.569	2479.58	0.843635	388.508	2635.65	0.896064	251.845	3033.35	0.890416	239.886	2761.72	0.880699	366.632	3444.75	0.886424	291.922	3058.83
cg00004883	0.848791	2183.38	12817.5	0.815971	2552.14	11759.4	0.79922	2393.26	9924.59	0.796172	2783.85	11264.6	0.770877	3238.87	11233.5	0.80188	2929.5	12261.8
cg00004939	0.0394038	3819.08	160.761	0.0621089	4049.3	274.774	0.0397745	4004.78	170.028	0.0513192	4418.59	244.435	0.0673961	4278.82	316.442	0.0404378	4531.99	195.201
cg00004963	0.666936	2185.82	4577.19	0.668895	1976.99	4195.91	0.613713	2583.23	4262.98	0.674098	2061.67	4471.22	0.691839	2276.24	5334.8	0.668805	2299.4	4845.28
cg00004979	0.934434	714.423	11607	0.891872	1158.66	10381.9	0.901584	992.369	10007.1	0.880613	1409.96	11137.7	0.87769	1346.6	10380.7	0.903283	969.873	9992.04
cg00004996	0.303602	5378.17	2388.27	0.367737	4345.68	2585.7	0.277312	5191.94	2030.64	0.401821	4509.18	3096.17	0.407659	4816.6	3383.7	0.331033	5546.52	2794.13
cg00005010	0.0257728	4591.34	124.108	0.0153124	4348.35	69.1739	0.0271034	4425.25	126.066	0.0218567	4970.17	113.294	0.0344868	4955.59	180.578		3861.1	121.617
cg00005040	0.129781	3427.07	526.011	0.108721	2567.36	325.373	0.160625	3994.59	783.551	0.184562	3198.2	746.496	0.198392	3534.26	899.453	0.165177	3866.94	784.892
cg00005072	0.728887	3948.66	10884.8	0.697177	3787.35	8949.69	0.734415	3301.65	9406.49	0.725487	3718.23	10090.9	0.716193	3913.06	10127	0.731052	3283.1	9195.91
cg00005083	0.963922	263.649	9715.77	0.952861	353.555	9168.1	0.927026	577.966	8612.6	0.92846	624.667	9404.92	0.938326	504.76	9200.9	0.92043	644.879	8616.44
cg00005112	0.691121	3052.98	7054.85	0.657173	2946.25	5839.43	0.684777	2827.8	6360.21	0.60877	3909.47	6238.91	0.63056	3886.12	6803.51	0.625987	3810.41	6544.85
cg00005164	0.775519	1330.08	4940.52	0.731287	1449.1	4215.77	0.758529	1360.4	4587.52	0.732251	1536.61	4475.87	0.754685	1567.31	5129.29	0.710894	2032.15	5242.83
cg00005166	0.656625	2036.68	4085.91	0.653157	1819.98	3615.62	0.662601	1897.57	3922.93	0.654778	1850.31	3699.11	0.73228	1532.56	4465.45	0.591785	2545.07	3834.52
cg00005215	0.891194	347.189	3662.78	0.918438	220.288	3606.65	0.89816	363.21	4085.2	0.922009	213.884	3710.75	0.930327	226.756	4363.12	0.894611	365.931	3955.12
cg00005297	0.272152	7420.56	2812.04	0.296319	7146.15	3051.34	0.298482	6505.03	2810.31	0.28104	7084.18	2808.28	0.271065	6862.62	2589.15	0.29298	7195.27	3023.06
cg00005306	0.00493903	12050.6	60.3098	0.002633	10520.2	28.0367	0.0113166	9883.83	114.277	0.0175973	11465.9	207.174	0.00424125	10914.7	46.915	0.0170402	11699.5	204.551
cg00005390	0.593469	6665.05	9875.89	0.572474	6289.02	8555.15	0.59801	5449.61	8255.73	0.585041	6476.07	9271.45	0.589047	6158.89	8971.31	0.571556	6546.66	8866.83
cg00005437	0.78105	1281.18	4927.01	0.781598	1231.21	4764.03	0.747367	1546.01	4869.4	0.787729	1334.47	5323.24	0.789382	1404.84	5640.07	0.768703	1562.4	5524.9
cg00005541	0.693764	3103.51	7257.41	0.678434	2886.98	6301.87	0.636663	3431.94	6188.89	0.673995	2914.69	6232.7	0.708964	2772.33	6996.98	0.527567	5356.36	6093.13
cg00005543	0.0242344	7020.12	176.837	0.022707	7012.18	165.249	0.0168049	6670.53	115.722	0.0231647	7229.84	173.82	0.0253632	7037.4	185.738	0.0255847	6633.77	176.805
cg00005617	0.726463	2453.96	6782.84	0.784898	1767.11	6812.99	0.724006	2437.66	6656.95	0.785811	1896.44	7324.51	0.764582	2196.32	7457.89	0.750095	2197.64	6896.42
cg00005619	0.716113	2136.93	5642.72	0.687893	2391.93	5492.28	0.73247	1997.29	5742.16	0.716352	2283.11	6018.53	0.66651	2550.78	5297.83	0.76555	1654.91	5730.32
cg00005622	0.880811	1036.68	8400.1	0.861341	1140.69	7707.13	0.866383	1035.04	7359.69	0.858867	1226.27	8071	0.859972	1152.02	7689.2	0.861382	1184.13	7979.73
cg00005740	0.936197	240.424	4995.12	0.928012	281.969	4924.04	0.93506	264.219	5244.35	0.842195	708.753	4316.26	0.901501	464.806	5169.34	0.885392	567.398	5155.92
cg00005817	0.891272	178.485	2282.81	0.901255	160.209	2374.97	0.911331	174.69	2823.24	0.878107	225.627	2345.8	0.906404	202.429	2928.81	0.876346	269.308	2617.33
cg00005847	0.121134	5596.59	785.158	0.148729	5380.64	957.546	0.178352	5395.02	1192.78	0.140978	5488.85	917.212	0.163546	5854.82	1164.3	0.179535	5485.88	1222.31
cg00005849	0.642278	1546.05	2955.43	0.67235	1382.61	3042.37	0.695487	1388.06	3398.62	0.702569	1420.02	3590.47	0.680901	1531.69	3481.72	0.675509	1680.61	3706.77
cg00005861	0.876905	373.269	3371.49	0.865451	337.241	2812.43	0.856561	427.991	3152.95	0.895538	293.566	3373.97	0.875903	404.859	3563.41	0.886206	369.014	3652.61
cg00006032	0.0441892	14087.2	655.906	0.0459532	12944.9	628.33	0.0711925	12433.6	960.691	0.0500366	13218	701.489	0.0536368	12022.4	687.058	0.0505087	13482.9	722.55
cg00006081	0.167396	11046.5	2241.01	0.203001	9669.45	2488.34	0.214651	9254.95	2556.89	0.188614	10475.3	2458.32	0.216006	10433.4	2902.15	0.180758	10873.1	2421.11
cg00006090	0.890404	188.264	2341.97	0.888197	240.314	2703.55	0.864329	347.925	2853.63	0.837679	423.574	2701.97	0.90815	238.05	3342.42	0.885055	299.118	3073.14
cg00006122	0.0747968	9445.01	771.654	0.0586746	8439.04	532.255	0.0666609	8381.5	605.765	0.0702625	8864.02	677.433	0.0749729	9172.75	751.55	0.0640334	9326.09	644.879
cg00006198	0.886776	165.445	2078.97	0.868374	191.45	1922.78	0.856491	278.049	2256.26	0.906278	151.816	2435.03	0.889541	206.773	2470.49	0.877358	247.723	2487.53
cg00006243	0.191087	9871.26	2355.47	0.173292	9323.39	1975.3	0.194691	9572.3	2338.37	0.19622	9979.58	2460.64	0.243829	8924.27	2909.89	0.167544	10721	2177.87
cg00006397	0.506874	3618.59	3822.26	0.517057	3272.28	3610.49	0.485212	3582.61	3471.03	0.494265	3808.81	3820.17	0.542011	3566.41	4339.04	0.478871	3891.61	3667.94
cg00006414	0.0664253	3415.66	250.144	0.037097	4305.63	169.732	0.1044	3377.35	405.352	0.0494378	3197.36	171.492	0.0500544	3441.3	186.598	0.0461173	3726.12	184.981
cg00006459	0.901424	435.209	4894.22	0.92314	294.786	4741.61	0.913505	404.699	5330.35	0.856928	738.11	5019.84	0.900949	467.412	5161.1	0.89813	477.971	5095.66
cg00006626	0.82542	1836.19	9154.39	0.825337	1622.12	8137.54	0.828339	1479.05	7619.58	0.789864	2007.99	7923.56	0.815084	1757.57	8187.94	0.760355	2352.85	7782.49
cg00006787	0.798364	1714.76	7185.39	0.756655	1933.73	6323.65	0.801156	1450.66	6247.72	0.755932	2042.38	6635.43	0.756999	2054.7	6712.36	0.765731	2028.04	6955.69
cg00006815	0.0421022	3908.73	176.194	0.0335225	3722.47	132.583	0.0519598	4052.09	227.566	0.0339821	4113.28	148.213	0.0609086	4288.38	284.626	0.0317102	4861.94	162.497
cg00006867	0.673934	1333.34	2962.51	0.618065	1554.83	2677.93	0.708975	1219.19	3213.72	0.386675	2725.97	1781.66	0.662883	1674.17	3488.6	0.65233	1835.82	3632.17
cg00006884	0.0395281	8056.26	335.67	0.0362077	7708.48	293.349	0.108359	7682.73	945.821	0.030162	8183.79	257.626	0.0479715	7579.38	386.954	0.0484211	8214.94	423.106
cg00006948	0.0293473	9172.8	280.359	0.0282028	8760.26	257.136	0.0271316	8434.63	238.016	0.0311254	9116.49	296.083	0.035552	9138.86	340.568	0.0586053	9625.21	605.43
cg00007032	0.0572275	8088.85	497.074	0.0505	8076.96	434.899	0.0590264	7629.6	484.871	0.0525737	8164.5	458.606	0.0579703	8256.17	514.219	0.0594626	8984.83	574.361
cg00007036	0.96273	369.194	12119.8	0.954499	450.189	11541.5	0.947801	445.46	9904.21	0.956936	442.866	12063.1	0.94599	521.278	10881.7	0.962421	397.795	12749
cg00007064	0.830918	705.788	3959.87	0.867552	606.393	4626.97	0.853842	526.255	3658.51	0.848214	662.621	4261.7	0.882867	527.359	4728.57	0.848736	706.164	4523.35
cg00007076	0.458566	4409.95	3819.69	0.416308	4438.6	3237.08	0.443341	4440.05	3615.84	0.404884	4845.52	3364.66	0.422434	5105.91	3807.62	0.457679	4980.15	4287.27
cg00007215	0.24974	3852.5	1315.67	0.373759	3462.93	2126.46	0.266868	4107.41	1531.55	0.38166	3557.18	2257.34	0.501771	3017.33	3139.49	0.259093	4181.48	1497.22
cg00007221	0.386199	6702.54	4280.11	0.43464	5013.76	3931.38	0.376729	6013.72	3695.36	0.512705	4499.95	4839.81	0.479982	4964.3	4674.4	0.43526	5474.57	4296.47
cg00007226	0.0767328	7528.95	634.043	0.0740315	7214.23	584.776	0.123945	7142.65	1024.69	0.095805	7721.63	828.75	0.0888584	7429.94	734.352	0.0841152	8513.03	791.024
cg00007239	0.879371	897.313	7270.27	0.884108	741.77	6421.64	0.889681	743.89	6805.65	0.871779	965.414	7243.8	0.904772	756.721	8139.79	0.883451	816.149	6944.45
cg00007269	0.0448613	10469.5	496.431	0.0432778	9386.68	429.134	0.0601781	9198.9	595.421	0.0540561	9731.31	561.812	0.0528683	9358.67	527.977	0.0497884	10003.5	529.393
cg00007300	0.0125937	6801.16	88.0198	0.00895318	6284.22	57.6754	0.0282415	6662.25	196.527	0.0282828	7421.36	218.917	0.0109694	7184.94	80.798	0.0201782	6987.63	145.961
cg00007324	0.934573	568.869	9554.22	0.905193	781.021	8411.8	0.92873	508.786	7933.12	0.92187	679.396	9196.17	0.909059	795.817	8954.68	0.944998	490.306	10142.2
cg00007326	0.914143	404.239	5368.78	0.890692	481.43	4737.77	0.89482	478.215	4919.18	0.8975	504.934	5296.86	0.912956	432.66	5586.75	0.892808	539.645	5327.66
cg00007420	0.196614	6723.73	1669.99	0.192767	6675.13	1617.9	0.218664	6740.14	1914.27	0.27048	6425.75	2419.52	0.239506	7075.47	2259.81	0.213013	7410.1	2032.75
cg00007426	0.88463	952.733	8072.15	0.897686	739.367	7364.46	0.909974	647.81	7558.81	0.901776	736.432	7679.13	0.885682	917.448	7882.68	0.886938	977.528	8452.92
cg00007466	0.832257	1545.24	8162.81	0.827681	1465.12	7517.54	0.822233	1488.51	7347.41	0.838553	1496.35	8291.38	0.845206	1403.97	8212.02	0.795755	1896.47	7778.4
cg00007540	0.860955	1106.77	7472.18	0.856234	809.058	5414.14	0.893819	700.945	6742.29	0.839219	1219.56	6887.63	0.856462	977.395	6428.59	0.853685	998.086	6406.88
cg00007644	0.168385	13413.2	2736.16	0.171063	12203.2	2538.94	0.19704	11681.7	2891.12	0.198451	12063.9	3011.59	0.202386	11191.8	2865.18	0.183965	13436.6	3051.68
cg00007675	0.741321	1682.97	5109.64	0.709027	1643.75	4249.07	0.713247	1811.68	4754.97	0.643466	2208.46	4166.25	0.695991	2025.16	4865.3	0.680728	2201.75	4907.62
cg00007800	0.775098	1805.22	6566.13	0.789077	1731.06	6850.14	0.786454	1582.4	6196	0.782628	1912.38	7245.36	0.781637	1872.26	7059.76	0.756898	2340.52	7598.53
cg00007810	0.540219	3054.61	3706.51	0.610575	3007.13	4871.64	0.463342	2490.07	2236.22	0.414538	2256.27	1668.36	0.414256	2487.36	1829.86	0.399753	2982.95	2053.19
cg00007898	0.013317	7568.89	103.505	0.0156598	7754.94	124.963	0.00767691	7615.04	59.6859	0.0249967	7392	192.076	0.0161468	7575.9	125.975	0.0302843	8424.63	266.225
cg00007981	0.0266156	7449.08	206.417	0.0324833	6634.28	226.096	0.0340292	6836.94	244.375	0.0194157	7267.86	145.885	0.0273359	7090.24	202.076	0.0293161	7479.99	228.927
cg00007987	0.908061	1037.49	11234.8	0.865027	1512.38	10333.5	0.833457	1707.6	9046.05	0.882979	1178.46	9646.59	0.870114	1383.12	9935.55	0.874866	1577.82	11730.3
cg00008004	0.0754962	1756.32	151.59	0.0897711	1987.4	205.869	0.0851338	2199.64	213.996	0.072357	2340.98	190.399	0.0770482	2314.47	201.561	0.0893256	2656.08	270.336
cg00008033	0.0850846	6849.24	646.26	0.0982203	6362.72	703.909	0.147207	5884.88	1033.1	0.112224	6357.81	816.334	0.16074	6594.16	1282.11	0.110001	7598.2	951.477
cg00008036	0.0817569	8220.07	740.788	0.0910497	8212.34	832.649	0.108362	7256.93	894.102	0.0910481	8080.62	819.438	0.122999	8177.11	1160.86	0.103206	8514.06	991.335
cg00008188	0.093957	7762.86	815.381	0.116782	7897.53	1057.46	0.130836	7299.87	1113.91	0.137906	8272.7	1339.35	0.150092	8099.78	1448.07	0.117487	9081.45	1222.31
cg00008345	0.883866	505.299	4606.77	0.874915	483.032	4078.06	0.883244	482.582	4407.15	0.886801	443.704	4259.37	0.895924	468.281	4891.96	0.860134	606.458	4344.5
cg00008387	0.0830622	15062.8	1373.54	0.073628	12882.5	1031.84	0.111495	12609.7	1594.9	0.0835136	14129.8	1296.67	0.093483	13975.5	1451.51	0.0808618	15013.4	1329.62
cg00008446	0.317762	8465.38	3989.45	0.362986	7641.19	4411.12	0.325586	7586.66	3710.88	0.370493	7537.94	4495.27	0.390021	7265.74	4709.66	0.338096	7967.22	4120.68
cg00008452	0.879802	211.084	2277.02	0.909093	133.775	2337.82	0.91801	158.677	2896.3	0.928345	92.2637	2490.91	0.883586	300.603	3040.6	0.88515	265.197	2814.57
cg00008488	0.280696	6496.35	2574.11	0.267438	5617.75	2087.39	0.304639	6015.17	2679.07	0.2702	6523.04	2452.11	0.314566	5845.26	2728.45	0.261841	7278.52	2617.33
cg00008493	0.906207	436.839	5186.8	0.909691	366.079	4694.86	0.895901	427.264	4537.74	0.885318	626.554	5608.81	0.90176	476.969	5296.11	0.881614	577.677	5046.61
cg00008544	0.76564	1316.22	4626.71	0.771106	1220.8	4449.55	0.736231	1451.38	4330.22	0.760536	1373.05	4678.4	0.761321	1416.14	4836.06	0.759472	1439.05	4859.58
cg00008564	0.42382	3193.16	2422.35	0.506145	2885.37	3059.66	0.403309	3290.73	2291.82	0.574231	2321.69	3266.11	0.552757	2847.91	3643.39	0.433414	3324.21	2619.37
cg00008612	0.735353	1032.6	3147.06	0.751022	837.896	2829.08	0.702661	1191.53	3052.1	0.838422	526.742	3252.15	0.823904	688.086	3687.24	0.7681	905.576	3330.68
cg00008621	0.876154	754.688	6046.55	0.891976	604.791	5819.57	0.888349	636.892	5863.06	0.884557	640.813	5676.32	0.879964	819.274	6739.02	0.864475	890.157	6315.93
cg00008629	0.772803	1132.03	4190.73	0.712974	1465.92	3889.75	0.747631	1342.93	4274.62	0.697488	1622.16	3970.71	0.693852	1682.86	4040.66	0.7435	1355.79	4219.82
cg00008647	0.0902634	7801.98	784.028	0.0838166	7640.39	708.126	0.0938894	7858.88	824.684	0.0719595	8359.09	655.911	0.108043	7760.95	952.2	0.130201	8703.19	1317.76
cg00008665	0.266851	10913.6	4008.74	0.293002	9854.49	4125.45	0.257708	9987.19	3502.06	0.361532	9169.33	5248.75	0.32913	9559.36	4738.89	0.288632	10564.7	4327.12
cg00008671	0.570546	2620.22	3613.91	0.544	2635.45	3263.34	0.56474	2752.1	3700.53	0.553147	2949.08	3774.38	0.576601	2922.63	4116.33	0.579904	2712.61	3882.56
cg00008695	0.90344	672.373	7226.54	0.874468	809.058	6332.61	0.887837	722.781	6512.78	0.844937	1097.94	6527.57	0.883054	857.502	7230.02	0.849336	1110.13	6821.81
cg00008713	0.0587102	8601.49	542.73	0.0629572	8079.37	549.548	0.123243	7700.2	1096.45	0.0708485	8713.05	672.001	0.0723333	8424.71	664.701	0.0825394	9646.8	876.871
cg00008737	0.875921	1167.89	8950.55	0.848196	1426.67	8530.17	0.827252	1431.73	7335.12	0.851509	1513.96	9255.15	0.842575	1523	8686.68	0.834966	1577.82	8488.69
cg00008800	0.903645	162.185	2458.85	0.908884	104.136	2036.26	0.91096	174.69	2810.33	0.922984	97.2963	2364.47	0.913532	159.858	2745.39	0.879846	295.006	2892.5
cg00008810	0.923782	559.904	7998.19	0.932206	366.079	6408.83	0.944725	330.456	7357.1	0.915016	589.649	7425.38	0.927213	539.522	8146.67	0.915077	559.175	7102.86
cg00008819	0.935874	511.819	8929.12	0.934508	511.068	8719.4	0.933668	454.195	7800.65	0.931189	556.937	8890.03	0.891173	779.31	7200.58	0.906098	919.966	9842.1
cg00008823	0.0255829	7223.33	192.27	0.0248562	6910.64	178.699	0.0380463	7141.19	286.397	0.0319657	7137.85	239.003	0.0348289	7477.73	273.447	0.0357345	8090.56	303.532
cg00008839	0.00194322	12039.1	23.6349	0	10380	0	0.00543188	9895.48	54.5907	0.00416538	11330	47.8094	0.00420765	10797.4	46.0462	0.00919831	11857.8	111.013
cg00008932	0.904725	492.259	5624.07	0.882671	553.524	4916.47	0.91069	402.516	5124.11	0.926382	378.281	6018.53	0.902578	550.817	6029.6	0.90445	521.143	5879.53
cg00008945	0.00216194	6132.72	13.5039	0	5752.96	0	0	5848.83	0	0	5923.86	0	0	6284.13	0	0	5247.94	0
cg00008971	0.470855	4857.39	4411.29	0.532868	3933.14	4600.7	0.404733	4979.4	3453.57	0.602501	3535.38	5510.26	0.573341	3805.33	5247.95	0.497955	4693.37	4754.32
cg00009001	0.785395	694.378	2907.21	0.744361	861.927	2800.9	0.804615	634.708	3025.59	0.793308	617.328	2753.19	0.730884	1020.84	3044.04	0.830315	573.565	3295.93
cg00009038	0.570879	6791.84	9168.54	0.578697	6171.21	8614.07	0.524543	6715.14	7518.73	0.547046	6661.82	8166.45	0.540922	7143.17	8534.48	0.541373	6426.3	7703.8
cg00009053	0.776064	1720.46	6308.92	0.745512	1751.89	5425.03	0.747383	1962.36	6101.61	0.735233	2224.39	6454.63	0.750498	2158.96	6794.91	0.709916	2462.84	6271.98
cg00009088	0.903489	384.679	4537.33	0.875738	539.906	4509.75	0.884811	536.445	4888.79	0.875445	584.616	4811.87	0.887728	581.225	5386.4	0.899867	444.051	4889.22
cg00009167	0.0787336	9380.63	810.237	0.0666233	9582.13	691.098	0.0926576	9269.51	956.812	0.076768	8793.57	739.512	0.0802397	8810.46	777.347	0.0746531	9603.62	782.848
cg00009196	0.737015	2209.46	6472.25	0.633306	3191.37	5684.43	0.625872	3490.17	6005.93	0.670491	3010.31	6328.92	0.67043	3117.24	6544.68	0.634179	3706.59	6599.02
cg00009214	0.0670434	11377.4	824.778	0.085332	10169.3	958.053	0.084657	10453.8	976.082	0.0781713	10562.5	904.184	0.0839356	10681	987.821	0.0978299	11578.2	1266.37
cg00009292	0.0882632	6096.19	599.838	0.0994497	5383.84	605.592	0.122328	6396.58	905.478	0.111621	6195.09	790.952	0.113365	6769.66	878.353	0.123682	6760.47	968.277
cg00009293	0.84771	1668.3	9843.09	0.833629	1633.34	8685.17	0.827432	1655.92	8419.3	0.844214	1679.2	9641.59	0.84914	1533.42	9194.02	0.843101	1591.18	9087.58
cg00009306	0.692399	2825.6	6585.43	0.746637	2000.22	6189.14	0.787906	1716.33	6747.46	0.682479	2669.78	5953.34	0.712781	2944.35	7555.06	0.782618	1641.55	6269.94
cg00009349	0.767379	1112.47	3999.74	0.803123	865.933	3940.35	0.813463	892.376	4327.63	0.805481	925.992	4248.51	0.8011	1085.13	4773.29	0.797917	1013.5	4396.62
cg00009364	0.0101346	9195.55	95.1707	0.00439073	8033.14	35.868	0.0764724	7816.76	655.545	0.0108471	8745.33	96.9979	0.0169836	8510.4	148.762	0.00707871	8357.87	60.2977
cg00009407	0.041462	10499.6	458.491	0.0533394	9960.23	566.842	0.0760113	9322.64	775.147	0.0503853	9859.64	528.445	0.0495333	9899.06	521.098	0.0490656	10279	535.525
cg00009412	0.0272769	6206.21	176.837	0.0274584	6410.78	183.823	0.04088	6255.37	270.881	0.0297553	6301.61	196.324	0.030787	6396.94	206.375	0.0303867	6650.48	211.553
cg00009421	0.794199	2370.83	9535.07	0.78808	2202.08	8560.91	0.800118	2103.56	8820.77	0.816977	2003.8	9390.95	0.80431	2259.74	9698.78	0.77474	2405.27	8616.44
cg00009436	0.821198	528.934	2888.56	0.791404	688.901	2993.05	0.810048	654.361	3216.96	0.876587	362.345	3283.96	0.826831	668.104	3667.46	0.81927	640.379	3356.23
cg00009523	0.458294	7032.62	6034.34	0.467126	6419.6	5715.17	0.445861	6631.68	5416.33	0.47955	6377.94	5968.86	0.0454508	9796.54	471.224	0.761128	2476.2	8208.66
cg00009553	0.893867	462.104	4734.1	0.883826	445.382	4149.15	0.903157	373.401	4414.91	0.879516	457.125	4066.93	0.880709	534.309	4683	0.853723	609.542	4141.12
cg00009750	0.904447	462.919	5328.27	0.900915	240.314	3094.25	0.906833	451.283	5365.9	0.866021	697.01	5151.75	0.906144	519.54	5981.45	0.864562	788.395	5671.05
cg00009796	0.795503	1882.84	7713.33	0.801329	1804.93	7683.43	0.778606	1862.55	6901.97	0.76134	2053.25	6869	0.800635	1835.02	7770.89	0.789979	1962.23	7756.94
cg00009834	0.769404	1696.01	5992.54	0.734826	1896.08	5531.35	0.776676	1560.57	5775.13	0.781492	1555.9	5922.3	0.747784	1905.27	5945.33	0.704393	2363.13	5869.31
cg00009871	0.700464	2808.48	6801.49	0.680653	2972.69	6549.1	0.691693	2819.07	6548.99	0.698602	2767.07	6645.52	0.673402	3145.04	6690.86	0.681669	2958.28	6548.94
cg00009916	0.00653896	7453.16	49.7149	0.00258446	9174.4	24.0314	0.00984653	9122.48	91.7124	0.013598	8600.65	119.943	0.00386424	9082.39	35.6206	0.00994088	9932.55	100.734
cg00009922	0.922538	285.249	4588.13	0.911958	268.351	3815.45	0.933673	213.996	4420.08	0.923889	254.983	4309.03	0.914256	340.568	4697.62	0.895857	394.712	4255.59
cg00009927	0.858049	1649.56	10575.5	0.863202	1348.16	9138	0.865673	1315.27	9120.74	0.84392	1659.07	9511.23	0.863269	1480.43	9978.25	0.845695	1644.63	9561.78
cg00009944	0.483563	7417.3	7038.77	0.562481	5055.41	6627.89	0.509308	5899.44	6227.03	0.606712	4733.97	7457.2	0.565235	5175.42	6858.54	0.514636	6517.88	7017.02
cg00009970	0.0282687	7352.1	216.79	0.0262466	7567.5	206.67	0.0652522	7897.46	558.281	0.0262534	7895.26	215.562	0.0169545	7808.74	136.401	0.0291381	8188.21	248.751
cg00010046	0.0421275	6815.83	304.16	0.0473409	7594.73	382.378	0.115363	6810.74	901.213	0.0542667	7283.8	423.687	0.0377832	6929.52	276.027	0.0320413	6939.32	233.015
cg00010078	0.712247	2384.68	6150.08	0.656429	2500.07	4967.71	0.705147	2353.22	5866.94	0.688203	2621.13	6006.11	0.698002	2584.67	6205.02	0.693556	2483.39	5846.83
cg00010108	0.839659	1612.88	8969.84	0.854167	1247.23	7890.95	0.858346	1155.87	7609.89	0.852127	1394.86	8614.19	0.859612	1327.52	8740.86	0.805239	1800.87	7859.14
cg00010168	0.104539	3237.99	389.685	0.107044	2817.28	349.712	0.181628	3395.54	775.793	0.119307	3783.65	526.117	0.121791	3663.71	521.958	0.1208	3433.17	485.447
cg00010242	0.783915	974.738	3898.95	0.760105	1300.1	4436.2	0.78262	1179.16	4605.27	0.731121	1595.32	4609.83	0.772586	1222.4	4492.54	0.741901	1544.93	4728.32
cg00010266	0.0527267	6473.53	365.893	0.0404302	5995.84	256.84	0.1413	7738.05	1289.76	0.0652912	7043.08	498.957	0.0825689	6607.19	603.648	0.0549003	7676.32	451.722
cg00010445	0.38124	10228.2	6363.57	0.34936	10106	5480.11	0.372499	9599.23	5757.68	0.329489	11595	5746.93	0.36882	10184.9	6009.82	0.374292	9925.35	5997.06
cg00010654	0.154489	5956.82	1106.68	0.137337	5608.94	908.868	0.142489	6362.37	1073.83	0.144999	6575.89	1132.16	0.198776	6135.44	1546.95	0.142599	6856.06	1156.9
cg00010659	0.0418071	10938.9	481.641	0.0507396	10145.3	547.627	0.0636829	8996.55	618.695	0.050642	9908.28	533.876	0.0599034	9400.37	605.368	0.0403727	10199.8	433.326
cg00010672	0.926077	21.1899	1518.23	0.925385	51.267	1876.02	0.917431	63.3252	1814.71	0.934902	45.2931	2086.62	0.923244	80.798	2174.68	0.904884	99.7058	1899.89
cg00010742	0.196475	1693.57	438.557	0.241832	1337.75	458.597	0.205196	1960.9	532.065	0.184883	2079.29	494.301	0.198841	1871.39	489.282	0.230355	2013.65	632.615
cg00010789	0.778682	911.983	3560.54	0.734457	1242.42	3712.97	0.7934	933.138	3967.54	0.738579	1245.56	3801.54	0.785546	1066.01	4271.11	0.734543	1235.53	3695.53
cg00010853	0.731052	1011.41	3021.03	0.653672	1118.26	2299.39	0.727666	1111.47	3237	0.554671	1972.77	2581.7	0.713078	1304.06	3489.46	0.644676	1610.71	3103.8
cg00010890	0.805095	795.438	3698.8	0.770118	1101.44	4024.9	0.769701	1172.61	4253.29	0.796482	924.314	4008.73	0.791849	1040.82	4339.9	0.726158	1452.42	4116.59
cg00010932	0.340701	2667.49	1430.13	0.37935	2531.31	1608.29	0.395886	2618.9	1781.74	0.344229	2773.78	1508.51	0.376047	2990.4	1862.54	0.414924	2578.99	1899.89
cg00010946	0.454024	7185.84	6058.77	0.464627	6411.59	5651.12	0.474026	6275.75	5746.04	0.505633	5819.32	6054.22	0.486226	6760.97	6493.08	0.48943	6413.04	6243.36
cg00010947	0.00103535	3622.67	3.85827	0.012859	3882.68	51.8804	0.0219101	4402.2	100.853	0.0185691	3796.23	73.7184	0.0210346	4342.24	95.4486	0.0115502	4185.59	50.0777
cg00010954	0.633042	3156.49	5617.78	0.602683	3446.11	5379.03	0.559485	3898.51	5078.39	0.631407	3277.04	5784.93	0.63623	3483	6266.62	0.617579	3961.51	6559
cg00010992	0.0676446	6733.51	495.788	0.0327058	6473.27	222.253	0.0807785	6719.76	599.3	0.0680497	6722.67	498.181	0.077548	6937.34	591.609	0.0689798	7307.31	548.811
cg00011122	0.0401919	4015.49	172.336	0.0367781	4211.11	164.608	0.0539611	4864.4	283.164	0.0441812	4684.48	221.155	0.0456436	4664.56	227.873	0.0521393	4674.87	262.653
cg00011200	0	7217.62	0	0.00734836	6067.94	45.6597	0	6067.58	0	0.000403485	6133.86	2.51628	0.00271551	6281.4	17.3759	0.0135054	7107.9	98.6779
cg00011203	0.108115	10445.8	1278.37	0.102645	9083.08	1050.42	0.112942	8897.56	1145.59	0.119094	9990.48	1364.18	0.158947	9992.02	1907.25	0.118554	10500	1425.68
cg00011225	0.10204	5858.78	677.126	0.112627	5143.21	665.479	0.081809	5276.69	479.052	0.186945	5205.3	1219.85	0.151386	5457.77	991.462	0.096144	5741.57	621.373
cg00011239	0.797304	1483.3	6227.89	0.71794	2042.67	5453.85	0.783412	1634.08	6272.29	0.734078	2112.84	6108.54	0.783238	1739.33	6646.15	0.795881	1396.91	5836.61
cg00011247	0.0135645	9975.58	138.55	0.0203581	10076.4	211.477	0.0735611	8993.64	722.053	0.0276081	9944.35	285.179	0.0229287	9562.84	226.756	0.014096	10755.9	155.212
cg00011284	0.0522576	6255.93	350.46	0.0661034	5881.29	423.37	0.0708154	5973.68	462.89	0.0546735	6299.93	370.144	0.0683712	5875.67	438.548	0.0691723	6253.71	472.161
cg00011346	0.0282119	3089.66	92.5985	0.0482581	3083.23	161.406	0.0474316	3145.88	161.624	0.0510271	3637.71	200.98	0.0748253	3302.29	275.167	0.0471602	4174.28	211.553
cg00011350	0.873673	1037.23	7865.08	0.849958	1164.43	7162.7	0.827024	1295.58	6672.47	0.825123	1506.96	7582.13	0.823705	1473	7349.54	0.83316	1249.9	6741.08
cg00011459	0.846172	1020.38	6162.94	0.858282	861.126	5820.86	0.84505	978.266	5880.51	0.865643	870.634	6253.65	0.829946	1304.06	6852.52	0.846548	1042.29	6301.62
cg00011460	0.933323	555.829	9180.11	0.927045	535.1	8070.29	0.924306	542.996	7851.67	0.9254	586.294	8513.31	0.928021	549.948	8379.7	0.914865	677.383	8353.78
cg00011482	0.186854	10998.4	2550.32	0.158219	10307.1	1956.08	0.209329	9433.28	2523.91	0.182959	10212.8	2309.33	0.196849	10456.8	2587.43	0.170847	11109.5	2309.71
cg00011513	0.57822	2943.77	4172.72	0.599918	2616.22	4072.93	0.59333	2517	3818.2	0.602033	2749.46	4310.59	0.63666	2685.45	4880.78	0.562203	3216.28	4258.65
cg00011564	0.852997	818.258	5328.27	0.868726	712.131	5374.43	0.842825	926.587	5504.9	0.849451	864.763	5443.52	0.878801	769.753	6306.49	0.827641	1006.31	5312.33
cg00011578	0.0777784	14783.2	1255.22	0.0743083	13735.6	1110.62	0.130285	12298.9	1857.38	0.10737	13879.8	1681.56	0.106417	12998.1	1559.85	0.092228	14988.8	1532.99
cg00011605	0.914292	573.759	7187.31	0.902758	554.325	6074.49	0.913132	529.166	6613.64	0.908012	556.098	6476.36	0.897466	721.101	7187.02	0.885776	757.559	6650.12
cg00011616	0.646895	2764.47	5247.77	0.664576	2627.44	5403.87	0.625187	2824.16	4877.5	0.693159	2783.85	6514.66	0.654495	3000.82	5873.93	0.549738	4058.13	5076.77
cg00011717	0.914239	1379.79	15775.1	0.916089	1278.47	15049.3	0.909661	1158.78	12675.2	0.892633	1597.84	14115.5	0.901898	1436.12	14122.3	0.898739	1663.13	15648.7
cg00011740	0.248088	5610.45	1884.12	0.232202	5211.62	1606.37	0.240508	5679.62	1830.22	0.279697	5647.38	2231.73	0.302441	5588.1	2466.19	0.178014	6369.87	1401.15
cg00011754	0.85675	1312.15	8445.75	0.850582	1274.47	7824.34	0.861202	1164.6	7846.5	0.852177	1280.79	7960.04	0.852651	1267.57	7913.64	0.82831	1531.56	7871.4
cg00011856	0.541024	717.198	963.282	0.486328	866.734	915.273	0.573043	779.556	1180.5	0.556012	824.502	1157.77	0.510799	1020.84	1170.32	0.529224	889.129	1111.93
cg00011861	0.412859	9365.96	6656.16	0.38687	9210.45	5874.66	0.378002	8941.23	5494.56	0.363012	10518.1	6051.12	0.402981	9677.52	6599.71	0.352851	10709.6	5893.84
cg00011891	0.0146264	12638.2	189.079	0.0236862	11654.4	285.173	0.0669512	10977.1	794.841	0.0186836	12807.9	245.757	0.0183298	11625.4	218.937	0.0256723	12812.7	340.233
cg00011924	0.648957	3849.24	7300.75	0.642966	3937.15	7270.31	0.654342	3600.08	7004.35	0.610286	4312.91	6910.55	0.653195	4165.88	8034.62	0.620589	4734.48	7907.6
cg00011994	0.140776	9689.51	1603.92	0.14616	9015.79	1560.44	0.164242	8737.43	1736.71	0.171373	9714.53	2029.8	0.174875	9344.77	2001.71	0.158026	9653.99	1830.68
cg00012036	0.0455961	3130.41	154.331	0.0692364	3232.23	247.873	0.132893	3519.28	554.692	0.0667685	3793.72	278.578	0.0925759	3709.76	388.674	0.0968794	4272.96	469.096
cg00012123	0.882542	108.395	1565.82	0.889677	64.8849	1329.68	0.909921	82.9779	1848.33	0.889479	245.757	2782.68	0.92291	152.039	3017.38	0.916715	160.352	2865.67
cg00012126	0.0337993	6977.2	247.572	0.051169	6075.95	333.06	0.0391546	6404.58	265.063	0.0459144	6527.24	318.929	0.043877	6701.89	312.143	0.0286398	7213.77	215.641
cg00012148	0.879947	239.609	2489.23	0.915013	125.764	2430.69	0.922941	149.215	2984.86	0.907494	171.946	2667.83	0.906474	222.412	3124.87	0.919608	148.017	2837.06
cg00012194	0.827291	1850.05	9340.87	0.817028	1807.16	8516.08	0.823973	1602.78	7970.63	0.785729	2182.46	8369.76	0.811845	1905.27	8652.29	0.760943	2446.39	8105.44
cg00012199	0.0479871	6495.53	332.454	0.0585819	6672.73	421.448	0.0601672	6595.29	428.626	0.0609349	7015.4	461.71	0.058312	6634.99	417.05	0.0558376	7503.63	449.678
cg00012203	0.0107022	11878.6	129.585	0.00129988	9747.15	12.8168	0.0113977	9875.1	115.004	0.00872915	9996.35	88.9087	0.00892186	10323	93.83	0.0117739	11202	134.654
cg00012238	0.198982	1261.62	338.242	0.217132	1283.28	383.659	0.289145	1141.31	504.912	0.285926	1068.58	467.918	0.272178	1422.22	569.252	0.29977	1523.34	694.956
cg00012317	0.79161	1185.01	4881.35	0.72088	1064.59	3007.78	0.785197	815.949	3348.19	0.753406	1520.67	4951.55	0.760695	1097.29	3805.91	0.751656	1579.88	5084.42
cg00012343	0.813393	1405.06	6560.35	0.822411	1369.79	6806.58	0.796232	1573.67	6539.94	0.820712	1336.15	6574.13	0.80183	1622.91	6971.19	0.805007	1573.71	6909.71
cg00012362	0.358629	8322.76	4709.66	0.368917	7517.03	4452.75	0.310716	7376.3	3370.18	0.377116	7829.83	4801.01	0.392943	7648.88	5015.78	0.285378	8811.12	3558.59
cg00012386	0.0501575	10202.1	544.016	0.0645787	9799.22	683.413	0.0472078	9751.36	488.103	0.0627271	9883.12	668.122	0.0557036	10555.9	628.585	0.065007	10630.5	746.056
cg00012395	0.924296	210.269	3788.18	0.907713	248.325	3426.03	0.922298	230.009	3917.11	0.898306	299.438	3528.4	0.935496	184.185	4121.49	0.923826	219.97	3880.51
cg00012397	0.0320819	10399.4	348.004	0.0495012	10190.1	535.901	0.0421147	8823.32	392.325	0.0324893	10290.8	348.925	0.0509303	10310	558.636	0.0635016	10875.1	744.196
cg00012469	0.0888459	11961.7	1176.13	0.0833916	10164.5	933.848	0.0915819	10763.1	1095.16	0.101412	11740.1	1336.24	0.104628	11298.7	1331.98	0.0911614	11953.4	1209.02
cg00012522	0.0307109	11655.3	372.454	0.0317702	10251	339.644	0.0622365	9353.94	627.429	0.03008	10312.6	322.923	0.0397518	10267.4	429.185	0.0380183	10563.7	421.437
cg00012529	0.785029	1839.11	7081.21	0.71891	2260.32	6036.7	0.759407	1755.88	5857.89	0.698438	2478.49	5971.97	0.675367	3081.01	6617.77	0.769965	1588.18	5650.61
cg00012576	0.767885	2669.12	9160.82	0.779081	2377.51	8737.05	0.805211	2193.82	9482.13	0.717042	3181.42	8315.44	0.74615	3097.26	9397.82	0.738083	3031.26	8823.9
cg00012638	0.617199	3229.84	5368.78	0.633102	2977.49	5310.38	0.637782	3078.19	5596.06	0.641929	3127.74	5786.51	0.650938	3072.93	5916.95	0.577599	3963.56	5556.59
cg00012692	0.527721	5956.01	6766.93	0.487464	6267.4	6055.92	0.54335	5733.48	6941.03	0.441576	6991.91	5607.96	0.473685	6703.63	6123.27	0.472908	7082.2	6443.88
cg00012698	0.48731	4854.94	4709.66	0.55874	3470.14	4520.64	0.460074	4295.93	3745.79	0.592032	3192.32	4777.73	0.587426	3372.67	4944.41	0.524173	4029.35	4548.9
cg00012701	0.0604872	5293.55	347.244	0.0469901	4758.27	239.547	0.0475424	5132.52	261.184	0.0306185	5329.45	171.492	0.182162	5548.06	1258.03	0.0371711	5379.78	211.553
cg00012762	0.022977	8731.91	207.704	0.0251054	7585.43	197.914	0.0553423	8121.26	481.638	0.0287467	9128.67	273.146	0.0337829	9245.61	326.761	0.0448235	8045.14	382.226
cg00012792	0.0642883	13564.8	938.846	0.0744232	11601.6	940.893	0.0823418	11154	1009.82	0.0782169	12218.2	1045.25	0.0883155	12363	1207.3	0.0852031	12957.6	1216.17
cg00012920	0.927322	394.459	6308.92	0.918477	450.99	6207.72	0.921835	402.516	5926.41	0.917206	479.771	6422.81	0.907377	563.849	6503.4	0.883594	724.666	6259.72
cg00012960	0.90434	808.478	8588.51	0.907177	776.215	8563.47	0.902673	843.609	8751.59	0.876857	1052.64	8207.58	0.900835	860.977	8729.68	0.881254	1022.76	8332.32
cg00012992	0.00639945	6480.05	42.3799	0.00944917	6869.78	66.4869	0.0222555	6839.13	157.949	0.0201415	6959.2	145.106	0.0238814	6611.54	164.202	0.0277302	7648.57	220.997
cg00013006	0.815529	1937.25	9006.49	0.845192	1526	8877.32	0.809742	1671.93	7541.36	0.857472	1237.17	8044.62	0.84617	1550.8	9080.52	0.800097	1987.95	8356.85
cg00013015	0.798874	2036.68	8486.91	0.824054	1525.19	7611.69	0.799363	1712.69	7221.99	0.818912	1706.04	8167.22	0.821058	1709.79	8304.03	0.747385	2682.81	8233.19
cg00013196	0.930261	324.369	5660.73	0.923334	315.613	5005.5	0.908865	444.733	5432.49	0.924185	300.276	4879.38	0.940443	251.951	5557.52	0.92527	393.684	6112.55
cg00013301	0.883243	726.163	6249.76	0.866477	793.037	5795.24	0.87402	813.766	6339.52	0.869829	835.406	6250.55	0.8977	670.71	6763.09	0.881707	707.192	6016.48
cg00013349	0.920387	121.435	2559.96	0.888875	237.11	2696.5	0.916292	172.507	2982.93	0.930416	99.8126	2671.71	0.892865	274.539	3121.43	0.879703	259.03	2625.5
cg00013369	0.906757	583.539	6647.16	0.902057	585.566	6314.04	0.906893	512.425	5965.2	0.892015	677.719	6424.37	0.902841	640.303	6879.18	0.876395	800.73	6386.44
cg00013374	0.88831	856.563	7607.87	0.880405	873.943	7169.75	0.912392	604.137	7333.19	0.884983	943.606	8029.88	0.901588	788.867	8143.23	0.869028	1008.37	7354.27
cg00013409	0.059129	12229.9	774.869	0.0547677	11396.5	666.119	0.0680947	10632.1	784.198	0.0993187	11673	1298.22	0.0697942	10867.8	822.922	0.0538283	12385.1	710.286
cg00013410	0.0163843	3876.28	66.2336	0.0143013	3873.1	57.6449	0.00645689	4078.09	27.1528	0.0210414	4701.68	103.206	0.0205506	4572.07	98.0283	0.0147264	4344.5	66.4296
cg00013441	0.191903	13689.5	3274.66	0.2285	11935.6	3564.66	0.195707	12266.2	3009.04	0.206015	12251.8	3204.91	0.216518	11849.5	3302.29	0.230648	12856.9	3884.42
cg00013451	0.111661	3992.68	514.436	0.144323	4206.3	726.326	0.132792	4121.96	646.494	0.174475	3560.54	773.655	0.163513	4492.54	897.733	0.246209	3829.94	1283.62
cg00013475	0.104436	5800.27	688.058	0.136494	5588.99	899.261	0.148503	4919.18	875.353	0.100013	5884.28	665.018	0.117817	5804.31	788.526	0.192822	5619.95	1366.41
cg00013540	0.00677795	7532.63	52.0866	0.000568067	6661.19	3.843	0.00709173	6507.61	47.1941	0.00548398	7499.1	41.9031	0.00755064	7698.66	59.3329	0.00859392	7681.31	67.4516
cg00013543	0.637956	6742.48	12057.1	0.617356	7033.2	11508.6	0.616322	6134.54	10014.9	0.613743	6987.72	11262	0.627459	6587.21	11263.1	0.609547	8040.19	12707.9
cg00013569	0.933751	591.688	9749.01	0.89752	1020.53	9813.64	0.88987	1152.23	10118.2	0.912334	853.859	9926.74	0.86872	1350.11	9595.85	0.937763	610.57	10706.6
cg00013618	0.88107	755.503	6337.85	0.906984	503.859	5888.11	0.932539	342.102	6111.31	0.898999	613.134	6347.54	0.912456	592.519	7217.98	0.911049	603.374	7204.04
cg00013655	0.255528	1856.57	671.558	0.227255	1763.11	547.917	0.322393	2941.35	1447.02	0.0160142	157.687	4.19381	0.258746	2070.34	757.59	0.235273	2399.11	768.865
cg00013660	0.669076	4180.94	8655.39	0.653911	4459.43	8614.71	0.657239	4207.85	8260.26	0.613963	5114.76	8293.71	0.649466	4569.87	8652.29	0.604361	5242.27	8160.63
cg00013733	0.848294	1053.79	6451.67	0.843251	957.252	5687.63	0.84747	1001.56	6120.36	0.851076	1030	6457.73	0.843943	1103.37	6507.7	0.869549	942.58	6949.56
cg00013804	0.876784	630.808	5200.31		505.461	5275.79	0.921355	347.925	5247.6	0.857463	792.629	5369.8	0.886038	679.398	6059.7	0.877379	621.876	5165.16
cg00013809	0.916012	474.329	6263.9	0.925406	362.074	5732.47	0.91723	456.378	6165.62	0.919783	458.802	6407.29	0.925663	437.873	6697.74	0.921937	435.827	6328.19
cg00013899	0.890146	582.724	5532.12	0.869745	612.802	4759.55	0.885974	597.587	5420.21	0.841372	897.474	5290.65	0.843224	943.512	5612.55	0.839391	852.125	4976.09
cg00013993	0.973461	126.68	8314.57	0.967963	167.17	8072.21	0.967802	139.643	7203.24	0.963696	206.411	8133.86	0.972977	123.825	8058.96	0.967089	153.299	7443.19
cg00014085	0.0387368	12171.2	494.502	0.0360524	9798.42	370.209	0.0525549	9899.85	554.692	0.0536139	10926.5	624.667	0.0552504	10560.2	623.426	0.0420638	10955.3	485.447
cg00014104	0.339264	7509.39	3907.14	0.313683	6925.06	3210.82	0.388478	6390.76	4123.34	0.387736	6424.91	4132.11	0.374659	6935.6	4215.22	0.327986	7356.65	3639.32
cg00014112	0.0927919	7836.21	811.738	0.204829	7686.85	2005.82	0.0909809	7950.59	805.759	0.0886904	8018.56	790.113	0.0882229	7999	783.654	0.116969	7900.4	1059.76
cg00014118	0.338941	6343.94	3303.97	0.334607	5564.08	2848.3	0.430285	5144.63	3961.07	0.35186	6349.42	3501.24	0.39437	6058.98	4010.56	0.374124	6875.59	4169.74
cg00014152	0.960256	52.9749	3696.02	0.938493	65.6859	2528.11	0.946155	59.6859	2805.96	0.914692	145.944	2637.06	0.922759	131.188	2761.9	0.966663	0	2899.69
cg00014168	0.643307	4688.68	8636.53	0.637033	4562.77	8183.5	0.549016	5192.67	6443.16	0.633781	4836.3	8542.78	0.590843	5352.65	7873.9	0.608151	5366.64	8484.25
cg00014194	0.399508	5616.15	3802.97	0.357126	5814.81	3285.76	0.340038	5686.9	2981.63	0.396644	5659.12	3786.02	0.453757	5338.75	4517.9	0.330042	6746.08	3372.58
cg00014203	0.780525	56.588	556.877	0.790488	53.8019	580.292	0.826258	73.0539	822.987	0.772702	147.437	841.166	0.711338	182.298	695.657	0.792864	98.1115	758.32
cg00014260	0.757462	2235.54	7294.06	0.755716	2134.79	6913.55	0.764997	2030.78	6936.24	0.731163	2540.61	7181.73	0.736676	2265.82	6618.63	0.697826	2988.09	7131.48
cg00014272	0.0529364	7412.41	419.908	0.0514821	6897.82	379.816	0.052679	6863.88	387.25	0.0569602	7569.82	463.262	0.0525168	6927.78	389.534	0.0611929	7457.38	492.601
cg00014285	0.0256057	10373.3	275.223	0.0311136	9214.45	299.113	0.0391765	9460.94	389.836	0.0391106	10957.6	450.07	0.0402761	10104.1	428.229	0.0331474	10452.7	361.786
cg00014289	0.159527	4189.09	814.095	0.173019	3509.39	755.148	0.172584	4549.23	969.741	0.179295	5046.82	1124.4	0.152727	5304.87	974.264	0.157755	5427.29	1035.28
cg00014301	0.883289	643.033	5623.43	0.883789	644.843	5664.57	0.905586	487.677	5636.78	0.897154	515.838	5372.13	0.900558	584.7	6200.72	0.858568	846.986	5748.72
cg00014333	0.658838	4185.83	8276.63	0.704281	2721.16	6718.84	0.696622	3289.27	7782.5	0.712692	2775.46	7132.84	0.701516	2787.1	6785.45	0.647135	4287.35	8046.16
cg00014377	0.85743	1364.31	8806.5	0.890744	853.116	7770.53	0.873591	1035.77	7849.09	0.899491	873.989	8716.62	0.893948	980.002	9103.73	0.856039	1320.85	8448.83
cg00014445	0.936559	179.3	4123.2	0.912446	257.937	3730.27	0.895887	394.509	4255.23	0.888895	414.348	4115.04	0.892341	403.99	4177.38	0.905115	350.512	4297.49
cg00014484	0.963257	235.355	8791.71	0.921212	586.057	8021.61	0.949663	325.187	8021.7	0.94429	378.68	8113.68	0.937298	439.408	8063.26	0.966418	182.937	8142.23
cg00014561	0.467204	3341.49	3017.81	0.464782	3391.64	3032.12	0.450134	3565.14	3000.38	0.501436	3402.01	3522.19	0.487519	3523.84	3447.33	0.463096	3742.57	3314.33
cg00014638	0.630223	437.654	916.339	0.628926	397.32	842.897	0.618818	494.956	965.862	0.582947	569.519	935.836	0.641816	469.15	1019.84	0.533258	739.057	958.631
cg00014665	0.87104	581.094	4600.35	0.897257	446.985	4776.84	0.880303	588.124	5060.76	0.885996	598.037	5424.9	0.900816	482.182	5287.51	0.883442	574.593	5113.04
cg00014667	0.809499	2872.87	12632.6	0.834005	2167.64	11393.2	0.840185	1925.23	10647.1	0.84228	2156.45	12050.2	0.840903	2158.96	11939.7	0.81076	2646.83	11768.3
cg00014733	0.84498	1224.13	7217.54	0.849374	1048.57	6476.73	0.826752	1374.23	7035.15	0.854319	1132.33	7226.73	0.844237	1300.59	7591.17	0.80658	1625.1	7193.82
cg00014748	0.498482	6650.38	6709.53	0.524641	5688.24	6388.34	0.509354	5684.72	6005.29	0.532383	5773.19	6686.65	0.552474	5215.38	6561.88	0.494353	6876.62	6820.79
cg00014752	0.0543789	8275.49	481.641	0.0542655	7992.85	464.362	0.0715759	7472.38	583.784	0.057467	8414.45	519.133	0.0664418	8188.4	589.889	0.067667	8545.92	627.505
cg00014754	0.597717	5537.1	8375.66	0.635395	4743	8439.86	0.573259	5335.33	7301.51	0.598748	5472.08	8314.66	0.618474	4916.52	8132.05	0.556741	6360.61	8114.64
cg00014786	0.926638	167.075	3373.41	0.907877	229.901	3251.17	0.897039	299.885	3483.96	0.937809	139.234	3607.55	0.939566	154.646	3958.97	0.916434	238.472	3711.89
cg00014806	0.0470906	7436.86	372.454	0.0462769	6156.85	303.597	0.0936805	6470.09	679.109	0.0445342	7350.06	347.247	0.0616304	7347.41	489.132	0.0449201	6937.26	330.982
cg00014830	0.61164	1434.4	2416.56	0.537373	2437.59	2947.58	0.54938	2563.58	3247.34	0.509774	2522.99	2727.58	0.513764	3011.25	3287.39	0.546738	2584.13	3237.68
cg00014837	0.909823	383.049	4873.64	0.889035	482.231	4664.76	0.886504	545.179	5039.42	0.877036	624.038	5164.17	0.890994	562.98	5419.07	0.849275	732.889	4693
cg00014900	0.781494	2062.76	7735.19	0.763952	2078.72	7051.26	0.756095	2262.24	7322.84	0.804685	1784.05	7762.16	0.807511	1901.79	8397.76	0.767619	2110.27	7301.13
cg00014986	0.0128498	5284.45	70.0898	0	5660.2	0	0.00371868	5750.22	21.8363	0.00623764	6314.19	40.2605	0.00175982	6306.59	11.2943	0.00289357	6629.92	19.53
cg00014996	0	4595.2	0	0	4123.53	0	0.025178	4530.63	119.602	0.00697888	4426.98	31.8153	0.00390208	4948.71	19.7776	0.000731199	4090.02	3.06598
cg00014998	0.16693	4389.58	899.62	0.164872	4487.47	905.666	0.202767	4803.26	1247.09	0.212932	4480.66	1239.24	0.206713	4807.05	1278.67	0.177153	4993.51	1096.6
cg00015024	0.0783708	11613.7	996.077	0.087023	10308.7	992.133	0.162183	10563.7	2064.26	0.0955872	10883.8	1160.87	0.10273	10279.6	1188.38	0.0773496	11529.9	974.983
cg00015058	0.0431792	6397.73	293.229	0.0428038	6030.29	274.134	0.0587197	6149.1	389.836	0.058205	6416.52	402.735	0.0676031	6114.59	450.586	0.0355342	7306.28	272.873
cg00015121	0.421745	9347.21	6890.23	0.416223	8079.37	5831.74	0.407409	8457.2	5883.1	0.456659	8359.09	7109.56	0.443128	8441.22	6796.63	0.452201	8373.23	6994.53
cg00015261	0.613289	5167.51	8353.8	0.57089	5189.96	7037.8	0.657964	3926.16	7745	0.616922	4763.76	7832.77	0.601751	5264.29	8105.39	0.61111	4747.16	7616.93
cg00015286	0.824016	596.579	3261.62	0.752095	812.262	2767.62	0.82251	596.131	3225.95	0.791027	782.564	3340.78	0.78096	732.395	2967.81	0.765992	1024.81	3681.92
cg00015319	0.291513	6942.15	2897.56	0.256456	6960.3	2435.18	0.288196	6052.29	2490.94	0.325546	6206.83	3044.18	0.326934	6301.38	3109.39	0.289324	6906.43	2852.39
cg00015340	0.860805	1420.54	9403.25	0.851323	1385.81	8507.75	0.858932	1286.16	8439.98	0.840307	1668.3	9304.82	0.824329	1787.11	8855.22	0.831149	1684.72	8785.07
cg00015343	0.874942	1000	7695.96	0.853411	1057.38	6738.05	0.876429	898.927	7084.93	0.860145	1077.81	7243.8	0.876041	935.693	7319.45	0.786576	1846.1	7172.36
cg00015373	0.930756	173.595	3677.57	0.930551	155.403	3422.19	0.921297	195.799	3462.62	0.9482	105.684	3765.07	0.923198	234.575	4021.74	0.9187	245.667	3906.06
cg00015530	0.876647	1068.46	8304.01	0.825554	1448.29	7327.18	0.870767	1037.95	7667.45	0.83268	1515.64	8040.36	0.803328	1785.38	7701.01	0.857497	1336.26	8642.54
cg00015572	0.957322	180.053	6281.91	0.923598	387.502	5893.23	0.935098	284.457	5539.16	0.951608	213.395	6162.86	0.926662	387.814	6163.74	0.923911	364.852	5644.48
cg00015603	0.853524	981.258	6300.56	0.852887	958.053	6134.06	0.846858	936.049	5729.23	0.849557	987.222	6139.58	0.864739	895.729	6365.82	0.832546	1132.74	6128.9
cg00015639	0.874842	1468.63	10964.6	0.878024	1245.63	9686.27	0.883954	1149.32	9516.4	0.862776	1576.03	10537.9	0.86883	1485.64	10502.8	0.857058	1529.51	9770.27
cg00015699	0.895407	1305.63	12033.5	0.857143	1703.83	10823	0.857288	1502.34	9625.44	0.883289	1313.5	10697.6	0.844474	1843.59	10553.3	0.80809	2532.73	11085.9
cg00015770	0.0828519	7566.44	692.56	0.096802	6856.17	745.541	0.114184	7387.94	965.216	0.12378	7766.09	1111.21	0.114288	7743.58	1012.1	0.0932877	9078.37	944.323
cg00015930	0.979783	155.665	12390.4	0.979181	152.199	11861.9	0.971153	222.002	10840.3	0.979229	155.171	12029.5	0.979327	131.188	10952	0.970801	283.699	12757.2
cg00016066	0.011847	10300.8	124.695	0.00837175	9578.13	81.7069	0.0138105	9359.76	132.474	0.0114377	10049.2	117.427	0.0177918	9252.68	169.415	0.0230996	9811.26	234.36
cg00016127	0.904336	649.553	7085.71	0.89324	596.78	5829.82	0.882893	721.326	6192.12	0.885405	664.299	5905.23	0.894042	702.856	6774.27	0.887501	720.554	6473.31
cg00016156	0.0481208	6489.01	333.097	0.0507014	6111.99	331.779	0.0648876	6449.71	454.486	0.0694962	6185.86	469.47	0.062866	6360.45	433.388	0.0884017	6623.76	652.033
cg00016223	0.00618091	12480.1	78.2398	0.00921575	11526.3	108.141	0.0134967	9955.17	137.569	0.0132635	11631.1	157.687	0.00448215	10899	49.5214	0.00948208	11818.7	114.096
cg00016238	0.950997	321.924	8188.28	0.897104	410.937	4454.63	0.908553	371.217	4681.7	0.913865	371.571	5003.21	0.927772	294.522	5067.69	0.935735	424.521	7637.26
cg00016255	0.406089	3643.04	2559.32	0.413893	3437.3	2497.95	0.424449	3217.21	2446.34	0.399728	3929.59	2683.35	0.444576	3742.77	3075.85	0.430147	3704.53	2871.8
cg00016324	0.852723	550.939	3768.89	0.81925	688.1	3572.06	0.840841	633.252	3873.79	0.842643	618.167	3845.77	0.861114	604.682	4369.14	0.845158	556.091	3581.07
cg00016360	0.922366	384.679	5758.47	0.931974	297.99	5452.57	0.931114	384.319	6546.4	0.935447	302.793	5836.95	0.940614	330.142	6812.97	0.890305	604.402	5717.04
cg00016406	0.983219	168.705	15743.3	0.975804	201.063	12141.5	0.982003	123.011	12168.6	0.985514	88.9087	12851.5	0.977251	176.366	11872.1	0.983444	137.738	14122.2
cg00016439	0.874793	773.433	6102.5	0.863129	712.131	5121.43	0.903678	548.091	6080.28	0.841352	931.863	5472.23	0.865553	839.257	6046.8	0.816221	1090.6	5287.8
cg00016481	0.754818	2687.86	8582.74	0.744	2399.14	7263.1	0.694553	3094.93	7264.93	0.750072	2338.47	7318.19	0.689044	3388.3	7729.68	0.668747	3797.04	7867.51
cg00016498	0.0277689	10233.9	295.158	0.0275266	9471.59	270.931	0.0512746	9445.65	515.903	0.0390676	9805.95	402.735	0.0365666	10163.2	389.534	0.0329437	10250.2	352.588
cg00016522	0.433485	4973.12	3881.84	0.379875	5471.96	3413.26	0.411771	5226.88	3728.91	0.231585	6359.48	1946.76	0.366984	5674.11	3347.47	0.326153	6404.81	3148.44
cg00016593	0.848298	1743.28	10307.4	0.896534	1060.59	10056.5	0.878467	1206.09	9440.76	0.863136	1527.38	10263.2	0.873174	1358.8	10043.6	0.859931	1513.06	9903.13
cg00016618	0.908935	993.505	10914.4	0.905608	987.65	10435	0.898868	917.375	9042.52	0.89938	1105.78	10777.6	0.906185	969.964	10335.1	0.898033	1020.97	9872.47
cg00016718	0.882703	427.059	3966.3	0.897087	391.712	4286.22	0.90324	408.339	4745.27	0.89941	400.928	4478.98	0.893389	442.217	4543.7	0.891668	456.385	4579.56
cg00016783	0.489531	6030.17	5878.72	0.51749	5330.97	5824.7	0.519857	4837.47	5345.86	0.537206	5072.83	6004.56	0.546124	5151.96	6319.39	0.582865	4646.09	6631.72
cg00016802	0.773668	1889.16	6799.56	0.737841	2089.93	6163.52	0.763059	1881.56	6381.55	0.773102	1836.05	6596.63	0.768868	1933.07	6763.09	0.742339	2189.42	6595.95
cg00016814	0.882746	122.25	1673.2	0.906302	97.7278	1912.53	0.934162	49.4956	2121.15	0.904439	114.072	2026.09	0.943582	42.571	2384.49	0.919033	112.041	2406.8
cg00016841	0.0863272	14076.6	1339.46	0.0766413	12671	1060.03	0.117631	11044.1	1485.64	0.102163	12297.9	1410.74	0.120886	11887.7	1648.42	0.0946288	13999.9	1473.72
cg00016892	0.723917	3568.06	9618.02	0.74822	2914.21	8957.38	0.726819	3152.43	8653.33	0.723876	3528.67	9512.78	0.747653	3127.66	9562.92	0.738585	2995.29	8745.21
cg00016913	0.358965	6435.22	3659.57	0.365748	5419.09	3182.64	0.340721	5793.17	3045.64	0.315286	6182.51	2892.87	0.382009	5738.4	3608.99	0.321918	6801.58	3276.51
cg00016934	0.0598958	2854.94	188.264	0.0680958	2761.21	209.073	0.0442685	3482.89	165.956	0.034722	3257.75	120.782	0.0697551	3422.19	264.114	0.129543	3906	596.179
cg00016968	0.727708	3522.42	9681.04	0.712067	3292.31	8389.26	0.723513	3082.56	8328.14	0.652875	4391.75	8448.13	0.706287	3560.33	8801.91	0.676069	4145.5	8860.69
cg00016996	0.970557	129.585	7568.07	0.945623	291.581	6809.71	0.957323	222.73	7239.46	0.954202	265.048	7605.88	0.943801	354.469	7632.37	0.955913	253.89	7673.24
cg00017002	0.0611871	6627.56	438.469	0.0723944	6448.43	511.068	0.0811861	6243	560.465	0.0538064	6434.14	371.571	0.0806737	6434.3	573.405	0.0653005	7227.13	511.892
cg00017033	0.103881	7282.01	855.748	0.0224108	7482.59	173.827	0.0363909	7031.29	269.314	0.0313645	7386.13	242.402	0.0361507	7636.72	290.178	0.0375373	8228.3	324.815
cg00017059	0.836634	383.049	2473.79	0.852145	297.189	2289.14	0.823959	453.467	2590.5	0.90507	179.495	2664.73	0.87646	310.16	2909.89	0.858572	388.544	2965.83
cg00017062	0.27233	3767.74	1447.49	0.259865	4247.15	1526.31	0.311717	4333.78	2008.01	0.243013	4908.43	1607.84	0.326213	4471.69	2213.38	0.25144	5811.72	1985.74
cg00017121	0.783861	2231.47	8455.4	0.826235	1525.19	7727.62	0.819638	1669.02	8039.16	0.817611	1821.79	8614.97	0.824561	1806.23	8959.27	0.788921	2196.61	8583.73
cg00017157	0.524818	2218.43	2560.61	0.824813	797.042	4223.45	0.514541	2372.15	2620.24	0.0357406	3982.44	151.317	0.819607	946.987	4756.95	0.0338971	4327.44	155.343
cg00017188	0.0579586	5993.49	374.899	0.052933	5618.55	319.618	0.0513147	5982.42	329	0.0651107	5921.65	419.38	0.0495394	6184.09	327.536	0.0656337	6426.4	458.441
cg00017203	0.814615	2009.79	9270.78	0.809465	1635.74	7374.07	0.815313	1515.44	7131.48	0.827765	1677.52	8542.8	0.815014	1839.24	8543.94	0.84971	1426.72	8631.77
cg00017221	0.0147203	8355.36	126.325	0.0297559	7814.22	242.717	0.0345721	7115.72	258.396	0.0463097	7586.59	373.249	0.0507565	7634.11	413.547	0.0287232	8867.65	265.197
cg00017271	0.320136	8097.82	3860.2	0.378642	6597.43	4081.26	0.308791	7186.32	3255.1	0.43686	6341.87	4997.33	0.396361	7220.56	4806.83	0.34146	8162.52	4284.2
cg00017362	0.574499	4873.69	6715.32	0.564285	4472.25	5921.41	0.591383	4301.75	6370.56	0.566922	4681.96	6259.86	0.551376	4919.99	6169.76	0.599133	4387.06	6706.33
cg00017363	0.96595	197.23	8431.97	0.97244	124.963	7937.58	0.97376	117.188	8059.77	0.978994	81.3598	8452.19	0.971567	132.926	7959.04	0.971543	151.101	8572.65
cg00017429	0.860289	942.953	6422.09	0.855797	886.76	5856.08	0.875221	806.487	6358.27	0.832439	1081.16	5867.98	0.819857	1213.71	5978.87	0.838238	1004.25	5722.15
cg00017437	0.0543988	6953.25	405.761	0.0613545	6563.19	435.539	0.0643694	6196	433.151	0.0608903	6913.23	454.726	0.0660337	7537.86	540.015	0.0482718	6368.05	328.06
cg00017441	0.00546075	8800.72	48.8714	0.0056245	8052.99	46.1159	0.0174666	7791.55	140.289	0.00359932	8922.26	32.5913	0.0109809	8341.86	93.7288	0.00523309	8059.45	42.9238
cg00017461	0.727635	3044.02	8399.37	0.642069	4071.72	7483.39	0.727388	3013.41	8307.25	0.698322	3527.83	8397.67	0.674337	3758.41	7989.45	0.674412	4111.58	8723.75
cg00017475	0.892011	935.618	8554.43	0.909417	692.105	7952.44	0.890905	786.106	7236.21	0.900624	780.886	7983.32	0.899907	845.338	8499.23	0.885546	928.189	7955.21
cg00017489	0.0866209	3392.02	331.168	0.10298	3258.66	385.58	0.149008	3942.91	707.911	0.164651	3521.96	713.905	0.1986	3834.86	975.124	0.165924	4297.63	874.827
cg00017546	0.649065	5325.2	10034.1	0.717154	3719.26	9683.71	0.702918	3534.57	8599.67	0.667029	4595.57	9406.47	0.679973	4440.42	9647.19	0.696523	4034.49	9489.22
cg00017601	0.727027	3233.1	8877.24	0.76375	2492.86	8382.21	0.754823	2472.6	7920.2	0.753817	2663.07	8460.55	0.75142	2832.28	8863.82	0.727408	3096.02	8528.55
cg00017639	0.778503	952.733	3700.08	0.797042	644.042	2921.96	0.812766	746.073	3672.73	0.691725	946.122	2347.35	0.802671	957.413	4301.21	0.757298	1038.17	3551.43
cg00017826	0.484388	5467.82	5230.66	0.513814	4835.93	5216.42	0.475956	5550.78	5132.26	0.477003	5624.73	5221.29	0.495206	5530.76	5523.81	0.52629	5648.28	6386.31
cg00017842	0.767648	1624.29	5696.74	0.741329	1644.55	4999.74	0.761771	1626.8	5521.71	0.76007	1595.32	5370.58	0.76188	1721.09	5826.66	0.674328	2371.35	5117.13
cg00017931	0.769363	2215.16	7722.97	0.739716	2267.77	6729.08	0.797896	1733.07	7236.86	0.741692	2273.88	6816.24	0.757509	2195.45	7170.68	0.718505	2611.88	6921.97
cg00017970	0.161597	10582.8	2059.03	0.206468	8823.54	2321.81	0.167335	9254.95	1880.01	0.210569	9415.93	2538.24	0.212429	9438.6	2572.81	0.160872	10444.4	2021.51
cg00018010	0.576527	2258.36	3210.72	0.606486	2339.06	3759.09	0.506977	3160.44	3352.72	0.680944	1852.82	4167.81	0.669431	1990.41	4233.27	0.529507	2967.53	3452.3
cg00018024	0.0143598	7050.35	104.173	0.0128571	6292.9	83.2649	0.0133051	6420.34	87.9232	0.0174844	6615.26	119.501	0.0220895	6980.65	159.941	0.0212928	6664.43	147.167
cg00018044	0.821309	838.633	4314.19	0.789825	922.807	3843.64	0.767454	1032.86	3738.68	0.768545	1073.61	3896.99	0.781313	1314.49	5053.62	0.772501	1009.39	3767.07
cg00018103	0.833321	1442.55	7712.04	0.817218	1432.27	6850.78	0.806715	1542.37	6854.78	0.827464	1386.47	7128.96	0.832649	1430.04	7612.67	0.810168	1565.48	7107.97
cg00018128	0.354437	5295.86	2962.52	0.355406	4681.32	2636.25	0.464997	4124.15	3671.41	0.358632	4980.56	2840.88	0.317636	5213.65	2473.46	0.500312	4603.94	4709.81
cg00018181	0.22718	6819.09	2033.95	0.22897	5736.3	1733.19	0.207914	6808.56	1813.42	0.298136	6317.55	2726.03	0.260815	6526.4	2338.06	0.23333	7250.77	2237.15
cg00018184	0.444949	8627.57	6996.33	0.484305	6555.77	6250.63	0.40503	7817.39	5389.82	0.473475	7454.07	6792.96	0.480658	7142.37	6702.9	0.452145	8103.93	6770.71
cg00018198	0.670153	2358.6	4995.17	0.652937	2345.47	4600.7	0.635636	2592.7	4697.43	0.61022	2866.05	4643.48	0.637376	2916.55	5302.13	0.57422	3088.82	4300.55
cg00018204	0.898977	278.729	3370.2	0.897215	259.539	3138.45	0.907821	195.071	2905.99	0.915293	228.982	3554.78	0.904108	268.458	3473.99	0.887004	344.345	3488.07
cg00018229	0.489504	4546.06	4455.02	0.482419	4696.54	4470.68	0.500715	4785.79	4899.78	0.48364	5089.6	4860.76	0.522974	4748.84	5315.89	0.475172	5376.92	4958.72
cg00018261	0.000229426	3451.52	0.814998	0.000601222	3894.69	2.40314	0	4307.57	0	0	4038.63	0	0.00855479	4531.64	39.9646	0.0116221	4533.02	54.4784
cg00018524	0.0446824	3612.07	173.622	0.0477767	3729.68	192.15	0.0405544	3861.38	167.442	0.0553862	3830.62	230.467	0.052882	3781	216.694	0.0385185	3650.05	150.233
cg00018539	0.872287	515.079	4201.01	0.874552	468.613	3964.05	0.86892	574.294	4469.86	0.885998	455.447	4316.8	0.871734	582.093	4635.71	0.872052	573.565	4590.8
cg00018557	0.0811933	6014.69	540.344	0.0603776	5858.86	382.901	0.0707085	5897.98	456.378	0.0659508	6920.62	495.708	0.0631274	6540.3	447.43	0.067444	6864.28	503.669
cg00018606	0.179642	4660.16	1042.38	0.157998	4839.13	926.802	0.18816	4731.2	1119.73	0.220163	5320.26	1530.24	0.202864	5262.3	1364.66	0.182269	5576.33	1265.23
cg00018696	0.896014	318.664	3607.48	0.915354	184.241	3073.76	0.925179	192.159	3612.61	0.89928	296.921	3543.92	0.897018	344.043	3867.82	0.890981	356.68	3732.32
cg00018739	0.931669	277.914	5152.72	0.9221	257.937	4236.9	0.930201	257.668	4766.6	0.916798	346.408	4918.96	0.929399	295.391	5204.96	0.919127	312.48	4687.89
cg00018828	0.892906	1083.95	9871.26	0.879407	1160.72	9193.62	0.819056	1864.82	8893.92	0.868481	1388.15	9826.92	0.878761	1224.13	9597.59	0.859035	1598.38	10349.9
cg00018845	0.106962	10514.3	1271.3	0.0957	9595.75	1026.08	0.11434	9339.38	1218.64	0.117998	9946.03	1344	0.137207	10168.4	1632.94	0.104671	10713.8	1264.21
cg00018850	0.863611	431.134	3363.13	0.869079	370.084	3120.51	0.85254	525.527	3616.49	0.851343	498.224	3425.97	0.873526	447.43	3780.97	0.854006	505.724	3543.26
cg00018866	0.902319	349.634	4153.43	0.91892	190.649	3294.09	0.900677	327.544	3877.03	0.879435	369.894	3427.52	0.917024	291.915	4331.3	0.86245	551.98	4087.98
cg00018896	0.748316	1978	6178.38	0.771909	1666.18	5977.14	0.75847	1877.19	6208.93	0.777984	1701.01	6311.07	0.779661	1851.4	6904.98	0.757359	1996.17	6542.81
cg00019076	0.890959	738.388	6850.36	0.868699	834.692	6184.02	0.872636	823.956	6330.47	0.872966	855.536	6566.37	0.863086	880.09	6178.36	0.871874	842.874	6416.08
cg00019082	0.897558	721.273	7195.68	0.91238	496.649	6212.84	0.911336	578.662	6975.67	0.896246	706.237	6964.45	0.907613	672.448	7588.59	0.892079	724.666	6816.7
cg00019085	0.0519337	10255.1	567.239	0.0504265	9991.47	535.901	0.0888901	5495.47	545.907	0.0785284	6632.08	573.712	0.0927328	6615.01	686.349	0.374125	897.352	596.179
cg00019093	0.0371179	7089.67	277.152	0.0344555	6648.69	240.828	0.0524639	7057.49	396.301	0.0333046	7242.7	252.971	0.0419786	7514.22	333.64	0.0255592	7653.71	203.377
cg00019118	0.644375	2191.53	4152.14	0.591095	2242.13	3385.68	0.665501	2054.07	4285.61	0.696726	1850.31	4480.53	0.667137	2084.24	4377.74	0.650968	2164.75	4223.9
cg00019137	0.0159748	7148.73	117.677	0.0173903	6812.35	122.335	0.036626	6616.87	255.365	0.0298219	7195.69	224.259	0.0247008	6928.19	177.999	0.0220412	6384.4	146.145
cg00019151	0.885092	143.44	1875.12	0.889993	134.576	1897.8	0.938759	56.0465	2392.03	0.899823	134.202	2103.69	0.922971	111.206	2530.68	0.928079	79.1479	2311.75
cg00019196	0.352422	2862.27	1612.11	0.335287	2826.9	1476.35	0.625473	1789.12	3154.89	0.395402	2676.49	1815.8	0.388369	3152.86	2065.47	0.406153	2894.55	2048.08
cg00019275	0.799885	1388.76	5950.74	0.840723	950.844	5546.72	0.833131	1040.13	5692.38	0.794757	1405.76	5830.74	0.794993	1472.61	6098.39	0.764795	1782.37	6120.73
cg00019301	0.0477754	7026.1	357.533	0.0469484	7532.25	375.973	0.0874298	7187.78	698.214	0.0565628	7652.85	464.814	0.0699175	7678.42	584.73	0.0500014	7997.02	426.172
cg00019308	0.906802	515.894	5992.54	0.899898	561.534	5947.03	0.884354	687.843	6024.68	0.880137	655.072	5544.4	0.884613	743.689	6468.15	0.883222	643.462	5623.01
cg00019366	0.912391	345.559	4640.21	0.919305	278.765	4315.04	0.942357	195.799	4835.78	0.908459	358.99	4555.02	0.933068	304.947	5645.23	0.895079	432.744	4544.81
cg00019377	0.150151	14291	2542.6	0.137984	13176.4	2125.18	0.169089	12423.4	2548.48	0.154481	13529.2	2490.13	0.170315	12621.9	2611.51	0.158221	14618.7	2766.54
cg00019458	0.882148	1017.93	8367.95	0.883293	946.838	7922.97	0.885852	863.261	7475.41	0.856457	1254.79	8083.42	0.845201	1320.57	7756.27	0.862183	1100.88	7512.68
cg00019463	0.0723208	2267.32	184.554	0.0530924	2435.99	142.191	0.0406933	2521.36	111.197	0.0674235	2207.62	166.836	0.0647252	2496.92	179.719	0.0809745	2440.22	223.817
cg00019495	0.273728	6009.8	2302.74	0.301346	5263.68	2313.48	0.222064	5777.15	1677.65	0.392051	4967.14	3267.67	0.314367	5847	2726.73	0.28662	6193.07	2528.41
cg00019511	0.861235	974.738	6670.31	0.874561	773.011	6086.66	0.869572	830.507	6203.76	0.833973	1151.62	6287.02	0.845271	1125.09	6692.58	0.815269	1272.53	6057.36
cg00019576	0.980128	121.435	10921.8	0.969705	212.278	9995.47	0.965989	276.593	10696.1	0.970724	222.272	10685.8	0.978734	132.926	10720.1	0.967274	298.09	11766.3
cg00019654	0.578622	2049.72	2951.92	0.518659	2267.77	2551.34	0.536877	2398.35	2896.22	0.530794	2346.01	2767.07	0.570617	2422.2	3351.82	0.489266	3012.76	2981.92
cg00019678	0.213805	4364.31	1214.07	0.318898	4080.54	1957.37	0.254034	4224.6	1472.71	0.423712	3966.5	2989.86	0.350429	4439.55	2448.99	0.310373	4723.18	2170.72
cg00019759	0.2226	7600.67	2205	0.228534	7698.87	2310.28	0.233052	7399.59	2278.89	0.294654	8478.19	3583.49	0.257949	7608.05	2679.44	0.233634	8971.47	2765.52
cg00019778	0.0742099	11323.6	915.696	0.100254	10315.9	1160.58	0.114959	10825	1419.06	0.103369	11046.5	1285.03	0.0986291	10304.8	1138.5	0.0913654	11486.7	1165.07
cg00019809	0.000472951	11956.8	5.70499	0	10645.9	0	0.00286878	10525.8	30.5708	0.00137026	10903	15.0977	0	10497.7	0	0	11649.1	0
cg00019826	0.800789	1022.82	4513.53	0.748113	1110.25	3594.48	0.746848	1423	4493.14	0.783192	1174.27	4603.13	0.813947	1073.83	5135.31	0.734048	1656.97	4849.36
cg00019838	0.910316	201.304	3058.32	0.891879	233.105	2747.74	0.904895	242.383	3257.68	0.885288	275.952	2901.4	0.899828	267.589	3302.01	0.869921	384.433	3239.72
cg00019841	0.906016	722.14	7925.53	0.919591	509.837	6974.4	0.946701	278.639	6725.48	0.929581	478.782	7640.33	0.896214	752.41	7360.72	0.911517	559.031	6789.11
cg00019877	0.473753	5272.22	4836.34	0.57574	3719.26	5182.92	0.459318	5221.78	4520.94	0.660491	2947.41	5928.51	0.623128	3908.71	6628.09	0.546867	4350.05	5370.58
cg00019880	0.954966	385.494	10295	0.923933	354.063	5515.21	0.949084	366.122	8688.66	0.943024	428.607	8749.11	0.935068	534.309	9134.52	0.941303	502.641	9664.27
cg00019997	0.83268	289.324	1937.49	0.794026	411.738	1972.74	0.858309	275.137	2272.43	0.815372	333.827	1915.9	0.820117	410.94	2329.46	0.82588	332.01	2049.1
cg00020052	0.0302174	7308.9	230.853	0.0327618	7350.41	252.357	0.0574875	7658.72	473.234	0.0380017	7816.41	312.721	0.0364189	7567.21	289.785	0.0342861	7816.11	281.048
cg00020175	0.880755	907.908	7444.53	0.892829	749.781	7079.44	0.884485	787.562	6795.95	0.889728	808.566	7330.71	0.882507	850.551	7139.73	0.872047	968.277	7280.69
cg00020191	0.0528625	2907.1	167.835	0.0647502	3452.51	245.952	0.0611881	3778.41	252.779	0.0566484	3595.77	221.931	0.0677662	3436.96	257.109	0.0672352	3657.25	270.829
cg00020297	0.000904658	6291.55	5.78741	0.00218251	6342.22	14.091	0.00682549	6484.98	45.2546	0.00187517	6921.77	13.1917	0.00279455	6957.43	19.7776	0.00479168	6267.89	30.6598
cg00020340	0.969076	169.121	8433.54	0.952541	229.299	6609.31	0.950119	253.426	6731.95	0.959703	257.626	8517.19	0.971381	120.386	7480.25	0.951607	283.092	7533.12
cg00020348	0.846036	1845.97	10693.2	0.875992	1332.14	10116.7	0.876319	1341.48	10213.3	0.866439	1602.03	11041.5	0.87224	1504.76	10956	0.83999	1745.37	9687.49
cg00020352	0.0248358	10876.1	279.544	0.0261937	10293.5	279.566	0.0193228	9689.49	192.887	0.0288211	10414.1	312.019	0.0279274	9607.15	278.884	0.0352143	10263.5	378.265
cg00020390	0.772444	992.668	3709.08	0.784775	926.011	3741.16	0.761976	1067.07	3736.09	0.857103	701.204	4805.66	0.813573	990.427	4758.67	0.789674	1191.33	4848.34
cg00020405	0.14724	2957.63	527.94	0.162459	3410.06	680.851	0.155398	4004.05	755.105	0.171735	3320.66	709.249	0.196781	3595.95	905.472	0.13926	3866.94	641.813
cg00020419	0.916215	321.924	4613.85	0.90796	338.843	4329.13	0.933264	231.465	4635.36	0.910644	356.473	4652.02	0.915761	381.401	5233.34	0.886747	560.203	5169.25
cg00020446	0.760987	3188.27	10469.4	0.814648	2073.11	9551.12	0.757628	2908.59	9404.55	0.796968	2548.99	10398.2	0.829944	2132.03	10893.2	0.7295	3573.99	9908.24
cg00020474	0.340276	4919.33	2588.9	0.382429	4225.53	2678.57	0.334453	4661.32	2392.68	0.451614	4101.54	3460.11	0.418516	4320.52	3181.62	0.352423	5062.38	2809.46
cg00020533	0.900543	422.984	4735.38	0.896513	399.723	4329.13	0.922185	301.341	4756.26	0.917434	326.278	4736.6	0.906826	452.643	5378.66	0.861561	638.323	4594.89
cg00020622	0.0314178	7588.45	249.389	0.0224201	7828.64	181.838	0.0215014	7154.3	159.405	0.0237885	7541.3	186.205	0.0227631	7919.07	186.791	0.0353666	7974.41	296.034
cg00020649	0.0807119	7971.19	708.636	0.157116	7098.65	1341.85	0.130653	7384.9	1124.9	0.140529	6933.41	1150.01	0.146907	8094.21	1411.09	0.11393	6544.85	854.388
cg00020720	0.0809202	7356.99	656.549	0.0845828	6887.41	645.623	0.0946498	6677.54	708.558	0.0770697	7575.69	640.962	0.105266	7464.69	889.994	0.0953745	7674.27	819.64
cg00020778	0.898896	128.77	2033.95	0.922893	122.56	2663.84	0.926472	109.181	2635.76	0.934304	113.233	3032.54		50.3902	3655.42	0.916949	154.184	2806.4
cg00020794	0.760287	2463.74	8131.31	0.783723	1981.79	7543.8	0.748945	2271.7	7075.23	0.761971	2483.57	8270.43	0.737635	2561.21	7481.97	0.739242	2602.63	7661.89
cg00020799	0.590028	2861.46	4262.1	0.600031	2616.22	4074.86	0.595318	2952.99	4491.2	0.608915	2988.51	4808.77	0.651562	2530.8	4919.47	0.579403	3010.7	4285.22
cg00020991	0.427036	4309.71	3286.6	0.528075	2563.35	2980.24	0.393489	4070.28	2705.58	0.579895	2881.14	4115.04	0.527518	3407.42	3915.97	0.478561	4072.52	3829.41
cg00021028	0.0909343	6559.92	666.195	0.0943047	5768.34	611.036	0.163854	6501.39	1293.63	0.0994253	7083.34	793.055	0.113158	6774	877.095	0.0824432	8089.53	735.836
cg00021030	0.545934	4823.16	5919.23	0.615032	3929.14	6437.02	0.565368	4571.79	6077.05	0.632989	3764.36	6664.92	0.632953	4006.89	7082.11	0.575499	4742.71	6565.29
cg00021044	0.488706	1536.27	1563.98	0.446353	1672.59	1429.07	0.396257	1491.42	1044.5	0.484287	1499.7	1502.22	0.454248	1569.05	1389.2	0.451386	2146.24	1848.15
cg00021108	0.0780311	7218.44	619.399	0.0876734	6651.9	648.849	0.10667	7227.09	874.907	0.0910371	7897.77	801.017	0.103479	7532.46	880.959	0.118729	8590.12	1170.77
cg00021123	0.53041	8572.96	9796.28	0.56437	7636.39	10022.7	0.509547	7539.34	7936.76	0.574513	6975.98	9554.33	0.702453	3896.55	9435.12	0.606296	6213.63	9722.86
cg00021128	0.0215925	8903.6	198.701	0.0220467	8792.77	200.476	0.0241018	7831.63	195.888	0.0262977	8548.23	233.571	0.0310621	8671.2	281.186	0.0318018	7865.27	261.631
cg00021152	0.939272	267.319	5681.3	0.958022	136.979	5408.38	0.931791	302.069	5492.62	0.939692	239.047	5282.89	0.950877	196.348	5736.38	0.950744	192.216	5640.39
cg00021166	0.0499428	6052.99	323.452	0.0487094	5991.84	311.923	0.0536971	5528.22	319.368	0.0687138	5800.03	435.327	0.0606852	5769.67	379.215	0.0516917	6012.16	333.17
cg00021237	0.260899	8266.99	2953.51	0.271837	7251.73	2744.54	0.291749	7808.36	3257.68	0.272705	8066.35	3062.03	0.27261	8529.32	3234.07	0.257211	7957.25	2790.05
cg00021242	0.824162	1461.29	7317.85	0.872507	856.32	6544.62	0.809056	1520.53	6866.42	0.826264	1396.54	7117.32	0.835489	1459.58	7920.51	0.787492	1832.74	7162.14
cg00021256	0.212546	4717.21	1300.24	0.234883	4206.3	1321.99	0.247652	4564.51	1535.42	0.267099	4577.96	1704.84	0.252798	4703.66	1625.21	0.18435	5240.21	1206.98
cg00021275	0.763237	1709.87	5834.35	0.754171	1590.88	5187.4	0.713806	1994.38	5223.67	0.781155	1561.77	5931.62	0.77042	1708.05	6067.44	0.742818	1856.38	5650.61
cg00021325	0.053218	11225.8	636.615	0.0702909	10404.8	794.219	0.0719243	9501.7	744.115	0.0794234	10747	935.836	0.0697379	10200.5	772.188	0.0877303	10665.4	1035.28
cg00021476	0.212028	9117.38	2480.22	0.24683	7324.78	2433.26	0.224602	8930.32	2615.72	0.28162	8215.66	3259.91	0.311628	7862.6	3604.69	0.224182	8904.66	2602
cg00021513	0.65432	3900.58	7572.5	0.644507	3740.89	6963.51	0.657487	3408.64	6735.18	0.647135	4000.05	7519.28	0.658184	3695.86	7309.13	0.626679	4301.74	7389.02
cg00021527	0.0344227	9947.05	358.176	0.0514196	8761.86	480.374	0.0433827	8410.61	385.957	0.0506	9087.14	489.645	0.0501784	8738.35	466.924	0.0412142	9100.98	395.512
cg00021532	0.325295	1240.43	646.26	0.346916	1014.13	591.821	0.250444	1579.49	561.157	0.274759	1481.25	599.059	0.238501	1821.87	601.928	0.23937	2004.39	662.253
cg00021539	0.0155188	6000.83	96.1698	0.0227277	6168.87	145.791	0.0202345	6384.93	133.929	0.0108847	6302.45	70.4559	0.0208885	6293.56	136.401	0.0247194	7159.29	183.993
cg00021540	0.0336072	6686.24	235.998	0.035819	6486.08	244.671	0.0496724	6121.44	325.187	0.0449884	7147.92	341.433	0.0282934	7017.27	207.235	0.047665	7271.33	368.94
cg00021550	0.923455	255.094	4283.97	0.908623	263.545	3614.98	0.905397	363.938	4440.12	0.912769	320.407	4399.05	0.941655	170.284	4362.26	0.900992	326.871	3884.6
cg00021558	0.0645357	4308.9	304.16	0.0824978	4152.63	382.378	0.0565589	4849.84	296.741	0.0600086	4798.55	312.721	0.0841583	4756.66	446.287	0.0743324	5512.6	450.7
cg00021576	0.0208114	3197.86	70.0919	0.0321139	2969.35	101.839	0.0333824	3007.49	107.318	0.0390986	3237.4	135.797	0.032752	3252.13	113.506	0.0319036	3218.26	109.353
cg00021600	0.847954	420.539	2903.02	0.757512	724.147	2574.57	0.863594	473.12	3628.46	0.693068	1279.95	3116	0.706583	1178.96	3079.88	0.81715	638.323	3299.54
cg00021762	0.888835	619.399	5752.04	0.903616	418.948	4865.23	0.89719	511.697	5338.1	0.894269	495.708	5038.46	0.889467	594.256	5586.75	0.878643	669.16	5568.85
cg00021783	0.0557997	4818.27	290.656	0.0548132	4903.21	290.146	0.0605581	4683.89	308.378	0.0587986	4831.26	308.065	0.0652385	5062.47	360.297	0.0669089	5173.4	378.138
cg00021786	0.983917	184.19	17385.5	0.98043	218.686	15965.7	0.98251	153.582	14245.3	0.97775	279.307	16667.9	0.979274	222.412	15233.5	0.981352	237.444	17757.9
cg00021855	0.606967	3875.32	6139.15	0.615515	3724.87	6123.17	0.610245	3781.32	6077.05	0.608787	3897.72	6221.06	0.592955	4111.14	6134.51	0.629239	3672.67	6402.8
cg00021933	0.940812	616.953	11396.1	0.925257	721.744	10172.5	0.915721	712.591	8829.14	0.90474	990.577	10357.9	0.900296	1013.88	10058	0.924167	755.503	10425.9
cg00021944	0.0650498	7386.33	520.866	0.0677712	7256.69	534.817	0.0721777	6656.43	525.6	0.0624453	7414.65	500.509	0.0780501	7365.65	632.024	0.0588902	7510.83	476.25
cg00021945	0.00758273	5791.26	45.0132	0.000915004	5494.84	5.12399	0.00048428	5237.25	2.58598	0.0085969	5716.67	50.4389	0.00791675	5826.66	47.2944	0.00470823	5301.09	25.5499
cg00021978	0.916081	245.314	3769.53	0.878852	378.896	3474.07	0.910944	278.777	3874.44	0.899495	350.602	4032.78	0.913509	270.195	3909.95	0.877909	435.827	3852.92
cg00022024	0.503585	6607.19	6804.06	0.544691	5198.8	6339.02	0.589467	4668.6	6847.02	0.581542	4827.07	6847.28	0.604245	4871.34	7590.31	0.506919	6452.1	6735.97
cg00022054	0.647055	2198.86	4214.52	0.665503	1887.27	3953.8	0.626382	2216.38	3883.49	0.656474	2375.37	4730.39	0.671555	2273.64	4853.26	0.643003	2526.57	4730.81
cg00022076	0.844447	920.948	5542.41	0.865493	783.425	5684.43	0.845096	859.622	5235.31	0.851375	917.604	5829.19	0.838061	973.052	5553.22	0.829226	1088.54	5771.2
cg00022101	0.893191	867.973	8094.65	0.872649	958.854	7255.57	0.884563	893.104	7609.89	0.868494	1108	7977.88	0.899349	870.534	8672.06	0.875364	961.082	7452.39
cg00022138	0.0556572	9610.46	572.31	0.0439301	9197.63	427.213	0.049572	9456.57	498.447	0.0497072	10076.9	532.324	0.0490845	9545.46	497.88	0.0478854	10344.7	525.305
cg00022145	0.891962	907.093	8314.57	0.911091	543.911	6598.42	0.877627	992.823	7837.45	0.861568	1264.01	8489.26	0.876383	1106.85	8555.98	0.880826	1042.29	8442.7
cg00022235	0.80015	1056.24	4629.28	0.774852	1144.7	4283.66	0.765807	1631.9	5663.29	0.761066	1771.46	5961.1	0.732	1975.64	5669.3	0.778239	1322.9	4993.47
cg00022259	0.857261	984.518	6513.4	0.85476	974.074	6321.09	0.859872	887.281	6058.3	0.846726	1015.74	6163.64	0.841035	1198.94	6872.3	0.825465	1279.73	6525.44
cg00022262	0.356826	5713.95	3225.51	0.393493	6338.69	4177.34	0.411735	5144.63	3670.8	0.461886	5291.74	4627.96	0.470637	5195.4	4707.94	0.396688	6274.27	4191.2
cg00022308	0.0656417	9437.68	670.053	0.0739815	8518.34	688.537	0.0847677	8366.94	784.198	0.0736271	8687.05	698.385	0.0858094	8749.64	830.661	0.0868341	9809.2	942.279
cg00022492	0.0715517	3287.7	261.076	0.0548845	3771.33	224.815	0.0854538	4051.36	387.897	0.0524118	4094.83	232.019	0.0771981	4340.5	371.476	0.0538064	4698.51	272.873
cg00022558	0.0661903	6577.03	473.281	0.0739086	6633.48	537.379	0.13725	7052.4	1137.83	0.0857203	7572.33	719.337	0.0850409	7116.31	670.72	0.0777497	7816.11	667.362
cg00022594	0.872647	644.663	5102.56	0.843025	767.404	4658.35	0.853337	759.903	5003.22	0.831098	1036.71	5593.29	0.871542	712.413	5511.94	0.86083	775.033	5412.48
cg00022606	0.157073	11181	2102.11	0.17338	10029.1	2124.54	0.170555	9558.47	1986.03	0.15538	10694.2	1985.74	0.168373	9999.84	2044.84	0.164692	11796.1	2345.48
cg00022633	0.0440506	5105.15	239.856	0.0481983	4782.25	247.233	0.0466768	5392.84	268.942	0.0485911	4974.69	259.178	0.0522818	5729.71	321.602	0.0566777	5309.08	324.994
cg00022642	0.0533385	5343.94	306.733	0.0473505	5518.42	279.258	0.0434501	5593	258.598	0.047925	5033.4	258.402	0.0505527	5907.81	319.882	0.0414094	6145.78	269.807
cg00022688	0.471973	5882.66	5347.56	0.47288	5036.99	4608.39	0.491734	4903.7	4840.95	0.431197	5432.65	4194.19	0.468124	5650.65	5061.35	0.47736	5550.63	5161.07
cg00022858	0.0464266	5077.44	252.074	0.0696019	5644.98	429.775	0.0696963	5612.65	427.979	0.0778059	5951.85	510.597	0.0743989	6179.75	504.76	0.0562506	6501.44	393.468
cg00022866	0.562371	5229.84	6849.07	0.608466	4340.88	6901.38	0.536458	5261.09	6204.41	0.648128	4021.02	7590.67	0.654231	3886.12	7542.16	0.521966	5925.81	6579.6
cg00022871	0.826378	1555.02	7877.3	0.866918	1040.56	7429.79	0.865365	1042.32	7342.24	0.783811	2018.9	7682.23	0.837523	1438.73	7931.69	0.830252	1459.61	7628.17
cg00022900	0.85322	687.858	4579.77	0.82697	784.226	4226.01	0.842383	773.005	4665.75	0.83927	737.271	4371.89	0.828799	893.991	4811.98	0.807084	957.998	4426.26
cg00022911	0.131133	5166.27	794.804	0.117131	5640.18	761.553	0.135029	5325.14	846.908	0.129984	6091.08	924.972	0.15419	5800.95	1075.73	0.132194	6320.53	978.049
cg00022966	0.850327	583.539	3883.35	0.842519	560.733	3534.91	0.834164	719.87	4123.99	0.872575	443.704	3723.17	0.862561	591.65	4340.76	0.85858	590.012	4189.16
cg00022997	0.575308	1725.35	2472.7	0.555463	2109.16	2760.41	0.65599	1711.96	3455.23	0.639133	1305.11	2488.6	0.642501	1953.05	3689.78	0.658911	1822.46	3713.78
cg00023001	0.538645	3279.55	3945.72	0.424253	3892.29	2941.81	0.500018	3833	3933.27	0.398461	4244.97	2878.12	0.4383	4244.07	3389.72	0.458635	4293.52	3722.1
cg00023024	0.666824	1252.65	2707.22	0.664946	1399.43	2975.76	0.655169	1433.92	2914.4	0.582222	1898.95	2785.78	0.697594	1507.36	3707.88	0.611481	1846.1	3062.92
cg00023132	0.0211301	8360.25	182.625	0.0198868	7412.9	152.439	0.0239799	7820.3	194.595	0.0251548	8260.12	215.723	0.0284058	7723.6	228.733	0.0195097	7501.58	151.255
cg00023154	0.0785118	8926.67	769.082	0.0989509	9051.04	1004.94	0.122228	8846.61	1245.8	0.0941616	9440.25	991.707	0.119939	8701.86	1199.56	0.0942162	10157.7	1066.96
cg00023168	0.031946	4693.57	158.189	0.0248292	4377.73	114.009	0.0379293	4376.72	176.493	0.0401666	4239.1	181.58	0.0323302	4893.06	166.82	0.0358733	4706.73	178.849
cg00023174	0.673415	1105.95	2486.66	0.69278	1074.2	2647.82	0.670192	1339.29	2924.74	0.641933	1430.09	2743.1	0.724377	1198.94	3413.79	0.690766	1189.28	2879.98
cg00023185	0.0526433	9423.83	529.226	0.100842	8306.63	942.815	0.0877821	8398.61	817.815	0.100055	8931.57	1004.12	0.102636	9726.3	1123.89	0.0806866	8947.56	794.09
cg00023233	0.0807657	6282	560.735	0.0778542	6780.87	580.933	0.109595	7248.19	904.446	0.0879864	7147.08	699.161	0.107582	7332.64	896.013	0.0814304	7612.59	683.714
cg00023288	0.0552657	5099.44	304.16	0.061484	4993.73	333.7	0.0509089	5540.6	302.559	0.0685942	5358.01	401.959	0.0634922	5556.82	383.514		4879.42	193.157
cg00023321	0.827487	678.893	3736.09	0.832839	693.707	3954.44	0.836855	636.164	3776.17	0.821646	682.751	3605.99	0.869818	592.519	4627.11	0.806568	938.468	4330.19
cg00023351	0.898119	864.713	8504.27	0.900511	762.597	7807.68	0.929714	495.684	7879.47	0.9017	810.243	8349.58	0.910006	774.966	8847.48	0.908117	761.67	8516.28
cg00023411	0.898682	1113.75	10765.9	0.863678	1373.87	9337.84	0.875414	1267.13	9606.26	0.863362	1579.9	10614.7	0.858511	1630.37	10499.4	0.847436	1795.64	10529.6
cg00023415	0.934801	343.929	6364.86	0.913664	397.32	5262.98	0.916455	405.427	5544.34	0.900517	519.193	5604.93	0.914876	460.462	6023.58	0.919364	410.13	5816.17
cg00023464	0.424586	9088.86	6780.27	0.389751	7617.96	4929.28	0.422095	7804.29	5773.19	0.40913	8032.81	5631.31	0.403353	8161.47	5585.03	0.391115	8270.44	5376.71
cg00023492	0.05012	4604.2	248.215	0.0673192	3431.79	254.919	0.058626	4010.85	256.012	0.071306	4043.65	318.153	0.0632078	4360.54	300.964	0.0581906	4448.74	281.048
cg00023507	0.542385	3249.4	3969.86	0.550635	3071.22	3885.88	0.565347	2772.48	3736.19	0.219736	4036.96	1165.04	0.196215	4220.61	1054.72	0.724239	2518.34	6876.62
cg00023673	0.883475	748.983	6436.88	0.859046	861.927	5862.49	0.858449	897.472	6049.25	0.876608	780.048	6252.1	0.858874	970.445	6514.58	0.855136	892.213	5857.05
cg00023695	0.0112154	12977.2	148.33	0.0156954	11655.2	187.445	0.0223048	12087.8	278.049	0.0159734	12404.4	202.98	0.0132913	12154.5	165.071	0.012143	13028.6	161.38
cg00023702	0.85014	303.994	2291.81	0.85994	400.524	3073.11	0.860093	351.564	2776.05	0.90279	201.303	2798.2	0.855199	444.824	3217.74	0.846904	519.087	3424.7
cg00023726	0.880148	607.173	5193.23	0.864884	668.074	4916.47	0.891991	545.907	5334.23	0.850262	847.987	5383	0.861067	770.622	5395.85	0.811624	1024.81	4846.3
cg00023750	0.849197	668.298	4326.41	0.866399	539.906	4149.79	0.847552	600.498	3894.48	0.778839	926.831	3616.08	0.80662	927.874	4287.45	0.83055	740.085	4117.62
cg00023808	0.875346	725.348	5795.77	0.837321	894.77	5120.15	0.880947	625.246	5366.55	0.844246	972.124	5811.34	0.855698	958.282	6275.53	0.850069	973.417	6085.98
cg00023919	0.347513	8280.38	4463.38	0.413526	6597.43	4722.4	0.363688	7261.3	4207.39	0.459946	6143.09	5317.04	0.432177	6816.57	5264.29	0.38047	8114.2	5044.56
cg00024046	0.753521	2050.53	6574.49	0.72785	2098.74	5880.42	0.730425	2226.57	6303.97	0.753944	2118.71	6798.39	0.75714	2182.41	7115.65	0.729266	2578.99	7216.3
cg00024086	0.0987266	7384.7	819.883	0.110832	7083.66	895.418	0.185803	7268.57	1681.53	0.119654	7841.58	1079.39	0.140459	7961.65	1317.36	0.117829	8454.44	1142.59
cg00024170	0.85755	1440.1	9271.42	0.878174	1180.74	9232.15	0.868704	1211.19	8675.31	0.872016	1290.01	9470.88	0.866375	1336.21	9311.83	0.859486	1287.95	8489.71
cg00024192	0.810855	1383.05	6357.79	0.801919	1316.92	5736.31	0.841156	1039.41	6033.73	0.80097	1400.73	6039.48	0.830799	1223.27	6497.38	0.804013	1407.19	6183.07
cg00024198	0.894593	742.463	7150.02	0.896684	639.236	6415.88	0.893282	645.626	6241.26	0.896155	736.432	7218.2	0.888686	807.98	7248.93	0.871046	966.221	7202
cg00024247	0.835468	610.433	3607.48	0.853356	523.084	3625.86	0.86461	479.671	3701.83	0.8328	666.815	3819.39	0.850579	608.157	4031.2	0.83891	594.123	3614.8
cg00024280	0.0837549	9157.6	846.247	0.106322	7803.2	940.253	0.0839114	8807.19	815.876	0.0911461	9131	925.748	0.0972022	9092.55	989.742	0.0910069	8668.56	877.893
cg00024382	0.0857422	11249.4	1064.39	0.0919791	10662.8	1090.23	0.0842881	10116.8	940.416	0.0867124	11419.7	1093.74	0.0792673	11000.7	955.676	0.0950136	11061.2	1171.8
cg00024396	0.0603467	4936.44	323.452	0.0593108	4562.77	293.989	0.0800899	4919.72	437.03	0.071253	4916.82	384.888	0.0917711	4801.84	495.301	0.0739768	5388.23	438.436
cg00024404	0.0403535	8586	365.25	0.0574042	8019.29	494.465	0.0594048	7720.59	493.922	0.0533648	8241.67	470.246	0.0576746	8765.28	542.595	0.0508902	8648.71	469.096
cg00024416	0.244864	10009.8	3278.24	0.238165	8900.44	2813.71	0.208923	9199.63	2456.03	0.311693	9233.92	4226.78	0.320033	8848.69	4211.78	0.200575	10596.6	2683.76
cg00024443	0.504449	6335.79	6551.34	0.559073	4389.74	5692.76	0.523497	5462.71	6111.31	0.589509	3928.76	5785.73	0.589194	4850.49	7100.17	0.510591	6023.47	6388.49
cg00024471	0.848979	958.438	5950.1	0.817899	1063.79	5227.11	0.876801	688.571	5612.22	0.715013	1971.93	5198.31	0.79568	1419.61	5917.81	0.775477	1568.57	5763.03
cg00024472	0	8454.11	0	0.00144125	7887.75	11.529	0.026023	7352.58	199.12	0.00856621	8162.57	71.3905	0.00404094	7741.65	31.8162	0.00783809	6756.41	54.1657
cg00024494	0.418278	4647.93	3413.93	0.44923	4013.25	3354.93	0.390116	5020.16	3275.14	0.505982	3924.56	4122.02	0.456666	4635.9	3980.47	0.399986	5063.41	3442.08
cg00024516	0.320582	2216.79	1093.18	0.433482	2298.21	1835.03	0.30559	2821.98	1285.88	0.459722	2232.78	1984.96	0.440026	2687.19	2190.16	0.413074	2673.55	1952.01
cg00024722	0.0683234	16516.8	1218.57	0.0588447	14282.7	899.261	0.0803326	13377.6	1177.27	0.0703374	15028.1	1144.58	0.0760483	13680.1	1134.2	0.0614001	15397.9	1013.82
cg00024790	0.0641617	5227.4	365.25	0.0465076	5310.15	263.886	0.108088	5352.07	660.717	0.0515412	5240.58	290.218	0.0641318	5421.29	378.355	0.037219	6377.06	250.389
cg00024812	0.0192935	6568.07	131.181	0.0285913	6558.98	195.993	0.040747	6566.17	283.164	0.0318004	6987.72	232.795	0.044381	6917.35	325.901	0.0274396	7180.88	205.421
cg00024967	0.507379	3220.87	3420.36	0.505941	2902.2	3074.4	0.525687	3076.73	3520.81	0.469563	3306.4	3015.47	0.580151	2790.57	3994.22	0.398062	3565.77	2424.17
cg00024989	0.344338	9784.87	5191.3	0.406576	7505.02	5210.46	0.361941	8959.43	5138.98	0.456748	6219.41	5313.16	0.435244	8099.78	6319.39	0.397697	9209.94	6147.3
cg00025044	0.783534	675.633	2807.53	0.719391	985.289	2782.33	0.788565	709.679	3019.78	0.775761	816.953	3172.22	0.739347	1022.57	3184.2	0.758489	924.078	3216.22
cg00025138	0	6090.92	0	0.000521968	6032.22	3.2025	0.00792369	5727.94	46.5476	0	6103.11	0	0.00225852	5978.01	13.7584	0.00034585	5808	2.04399
cg00025155	0.89372	773.433	7344.76	0.880498	797.042	6609.44	0.860358	1118.02	7504.41	0.887129	825.341	7272.9	0.879865	804.505	6624.57	0.871142	1011.45	7513.91
cg00025185	0.892133	491.444	4891.64	0.922735	244.32	4112	0.889428	499.323	4820.91	0.917435	401.767	5575.44	0.915023	404.859	5436.27	0.895822	533.477	5447.23
cg00025211	0.519092	5498.79	6043.34		3289.1	4291.98	0.536887	4541.95	5381.42	0.522016	5392.39	5998.35	0.51852	5590.7	6128.49	0.512336	5791.16	6189.2
cg00025331	0.645262	4185.02	7794.35	0.636242	3737.69	6712.43	0.688016	3112.4	7084.28	0.64068	3953.92	7228.28	0.669019	3803.59	7890.42	0.575885	5023.32	6956.72
cg00025347	0.898078	470.254	5024.75	0.900901	389.309	4448.27	0.887819	505.146	4789.23	0.867623	609.779	4652.02	0.897014	447.43	4768.13	0.864005	636.267	4677.67
cg00025357	0.657674	2633.26	5251.11	0.633463	2551.34	4582.13	0.639887	2656.02	4897.19	0.605184	2973.41	4710.99	0.645334	2820.11	5313.31	0.597595	3441.39	5259.18
cg00025405	0.79154	1501.23	6079.99	0.744804	1743.88	5381.47	0.748366	1704.69	5367.2	0.751874	1695.14	5439.64	0.761892	1719.35	5821.51	0.657421	2629.36	5237.72
cg00025436	0.0551403	5464.56	324.738	0.0567305	5278.1	323.452	0.0504453	5510.02	298.034	0.0470409	6219.41	311.945	0.046509	5717.55	283.766	0.0474163	6100.56	308.642
cg00025439	0.86503	433.579	3419.73	0.815836	903.582	4445.81	0.846861	575.75	3736.92	0.762893	699.527	2572.48	0.809023	1141.6	5259.69	0.862835	679.439	4903.06
cg00025496	0.103816	3044.83	364.304	0.154142	2071.51	395.717	0.104647	2839.45	343.558	0.229682	2445.83	759.079	0.157904	2865.29	556.029	0.184799	2824.66	662.992
cg00025591	0.287737	4562.36	1883.48	0.351105	3524.61	1961.21	0.269343	5063.11	1903.28	0.455197	3607.51	3097.72	0.396285	4517.74	3031.14	0.316544	4957.54	2342.41
cg00025626	0.911014	233.089	3410.07	0.887952	967.665	8460.99	0.840596	1374.96	7777.97	0.855391	1430.93	9055.73	0.890343	1028.65	9163.93	0.849565	1392.8	8430.43
cg00025643	0.856843	562.349	3964.37	0.84159	604.791	3744.36	0.872626	494.228	4070.97	0.758177	1015.74	3498.13	0.819455	781.916	4002.82	0.810465	791.479	3812.04
cg00025647	0.614649	1559.38	2646.77	0.45888	2555.59	2251.99	0.628293	1647.91	2954.48	0.497531	2653.09	2726.03	0.517502	2456.73	2742.21	0.497505	2354.68	2430.3
cg00025663	0.817983	1866.35	8836.73	0.828489	1662.17	8512.23	0.794141	1917.23	7781.85	0.794002	2054.96	8306.12	0.796009	2144.19	8757.19	0.768466	2380.61	8233.19
cg00025680	0.419543	7198.06	5274.9	0.420678	6371.53	4699.34	0.421689	6312.87	4676.09	0.367541	6834.22	4029.68	0.468118	6308.33	5640.07	0.353036	7432.71	4110.46
cg00025715	0.863783	925.023	6499.9	0.887711	676.885	6141.75	0.90897	484.766	5839.14	0.890407	681.074	6345.99	0.878286	776.704	6326.26	0.875549	888.101	6951.61
cg00025795	0.848578	1505.3	8996.2	0.861544	1296.9	8692.21	0.864193	1176.25	8121.26	0.843208	1488.8	8544.35	0.854546	1370.09	8636.81	0.849631	1312.62	7981.78
cg00025823	0.555373	6304.82	8000.12	0.60245	4868.77	7529.71	0.548572	5879.79	7266.6	0.561448	5767.32	7511.52	0.577652	5667.16	7887.84	0.548337	6046.08	7461.58
cg00025877	0.0314132	12339.1	403.424	0.0319021	11203.5	372.487	0.0432406	10143	462.929	0.0460581	11817.3	575.39	0.0379369	11180.5	444.824	0.0593152	11897.9	756.531
cg00025972	0.937294	116.391	3234.52	0.917265	133.224	2585.7	0.931638	133.824	3186.57	0.915469	190.116	3141.96	0.920761	165.96	3090.47	0.898122	236.081	2962.76
cg00025981	0.0222534	7302.42	168.478	0.0355378	6540.14	244.671	0.0568122	6135.88	375.613	0.0391597	6887.63	284.786	0.0840222	7399.42	687.918	0.0428726	6630.7	301.488
cg00025991	0.750408	3141.82	9746.64	0.702691	3636.76	8831.84	0.730567	3081.1	8625.53	0.706005	3870.04	9533.73	0.711049	3646.34	9218.96	0.742624	3297.49	9802.97
cg00026030	0.0907866	7531.4	762.008	0.11488	7396.07	972.918	0.16608	6970.15	1408.07	0.106514	7860.87	949.028	0.114888	7551.57	993.181	0.109565	9127.71	1135.44
cg00026033	0.411706	7982.09	5656.09	0.391937	7943.19	5184.38	0.400826	7530.61	5104.6	0.396485	8005.97	5325.29	0.422563	7823.51	5798.34	0.405072	8542.84	5884.7
cg00026075	0.862335	1057.05	7247.78	0.814938	1352.17	6394.76	0.855762	989.912	6466.45	0.845614	1107.16	6611.95	0.825815	1230.21	6306.59	0.803141	1727.89	7457.38
cg00026104	0.0698366	8661.8	657.835	0.0697644	7927.97	602.069	0.0732827	7740.24	619.988	0.068785	8472.32	633.202	0.0986206	7562.87	838.4	0.0851158	8699.08	818.618
cg00026119	0.965276	493.074	16486.6	0.954516	550.32	13647.5	0.946047	672.558	13546.5	0.953685	591.327	14235.5	0.94839	685.48	14434.2	0.9348	1036.12	16289
cg00026141	0.818535	1236.35	6027.9	0.792646	1340.95	5508.29	0.797946	1441.92	6089.33	0.770696	1627.2	5805.13	0.809105	1378.78	6267.79	0.757525	1679.58	5559.65
cg00026186	0	7888.88	0	0.0012008	6825.8	8.32649	0.00155954	6936.24	10.9904	0	7661.28	0	0.000767688	7734.78	6.01928	0	7318.5	0
cg00026222	0.0576815	11214.1	692.56	0.057825	10889.1	674.446	0.0814259	9906.23	886.99	0.0675138	11239.3	820.99	0.0655953	11414.3	808.303	0.0555053	10403.9	617.285
cg00026230	0.0594568	9085.58	580.67	0.0807227	8397.58	746.182	0.109475	7862.02	978.792	0.0790992	8618.07	748.824	0.0855009	8628.21	816.043	0.0778219	7977.69	681.67
cg00026290	0.764868	1826.41	6266.48	0.708211	2098.74	5336.64	0.777918	1525.63	5694.32	0.725779	2133.81	5912.22	0.736712	2092.06	6133.65	0.708748	2429.94	6156.5
cg00026327	0.508517	7885.1	8261.84	0.520037	6918.65	7604.65	0.507547	7295.51	7622.17	0.550002	6876.16	8526.5	0.541546	6967.74	8348.74	0.501167	8208.77	8347.65
cg00026346	0.876703	221.679	2287.31	0.848727	285.173	2161.04	0.894869	186.336	2437.28	0.85962	277.63	2312.43	0.895645	222.412	2767.15	0.852619	362.847	2677.63
cg00026362	0.718689	2334.97	6220.82	0.702942	2243.73	5546.08	0.739012	2082.45	6179.84	0.672537	2689.91	5729.86	0.73179	2278.85	6490.51	0.754385	1954.03	6308.77
cg00026374	0.0370807	4258.36	167.835	0.037107	3938.75	155.641	0.0597056	4664.96	302.559	0.0375226	4318.78	172.268	0.0434681	4535.98	210.675	0.0405889	4296.6	186.003
cg00026375	0.0747162	11799.5	960.883	0.0603437	10652.3	690.503	0.0813046	10238.3	914.941	0.0677871	10869.5	797.662	0.0781336	10734.8	918.317	0.0765296	10901.9	911.743
cg00026412	0.385767	5619.41	3592.05	0.488132	4203.9	4104.32	0.384438	5128.62	3265.44	0.54455	3904.43	4787.82	0.527246	4229.3	4828.32	0.419927	5178.54	3821.24
cg00026455	0.767304	2334.15	8026.49	0.791872	1707.83	6878.32	0.777184	1832.07	6739.06	0.780783	1982.83	7418.4	0.783444	2120.73	8034.02	0.737194	2527.59	7370.62
cg00026457	0.906729	513.449	5963.6	0.956223	140.183	5246.33	0.936372	307.892	6002.7	0.950732	187.882	5555.26	0.920108	416.153	5944.47	0.930018	324.815	5645.5
cg00026458	0.888619	995.112	8737.05	0.905115	748.98	8098.47	0.902603	714.047	7543.94	0.884502	927.67	7870.02	0.890423	946.987	8507.82	0.896994	783.256	7691.53
cg00026474	0.362896	6132.86	3550.25	0.332673	5888.5	2985.37	0.395325	5549.33	3693.42	0.406619	5933.4	4134.44	0.383075	6069.41	3830.84	0.37595	6405.84	3919.35
cg00026546	0.821348	1802.78	8747.99	0.839025	1515.58	8420.64	0.848866	1365.5	8231.17	0.826195	1751.33	8800.43	0.828474	1771.47	9039.24	0.813951	1874.88	8639.94
cg00026553	0.81643	1244.5	5979.68	0.801601	1224.8	5352.65	0.786072	1379.33	5435.73	0.799809	1232.98	5325.57	0.820066	1235.43	6086.35	0.809349	1233.47	5660.83
cg00026603	0.831551	569.684	3305.89	0.827281	565.54	3187.76	0.833819	599.77	3511.11	0.839853	535.968	3335.18	0.869244	490.87	3928.01	0.813326	660.937	3315.35
cg00026703	0.123632	6286.08	900.906	0.160634	5967.81	1161.22	0.184753	6176.03	1422.29	0.149508	6084.37	1087.15	0.166058	6045.08	1223.63	0.144677	6721.41	1153.83
cg00026731	0.0715024	5937.26	464.922	0.0688944	5760.33	433.618	0.123381	6087.23	870.828	0.0955163	6248.77	670.449	0.0869312	6520.31	630.305	0.0655504	7140.79	507.931
cg00026776	0.922188	392.014	5831.13	0.919943	368.482	5383.4	0.929032	331.184	5644.54	0.926282	335.504	5472.23	0.910925	501.295	6149.12	0.910979	508.808	6230.08
cg00026803	0.471649	5509.39	5007.39	0.447857	5067.43	4191.43	0.489828	4579.07	4492.49	0.467829	5109.73	4579.85	0.504708	4893.93	5088.87	0.463042	5170.31	4544.81
cg00026853	0.019225	9446.33	187.126	0.028136	8196.47	240.187	0.0368083	7529.72	291.569	0.0294044	8531.94	261.506	0.0250735	8660.02	225.293	0.028617	8087.04	241.191
cg00026857	0.898035	212.714	2754.16	0.882186	344.45	3328.03	0.903325	222.002	3008.78	0.898331	262.532	3203.26	0.900329	305.816	3665.74	0.926333	161.38	3286.74
cg00026909	0.262098	3127.96	1146.55	0.184374	3359.59	782.049	0.230833	3609.54	1113.26	0.287594	3215.81	1338.57	0.282331	3624.62	1465.27	0.295397	3169	1370.49
cg00026919	0.91209	269.764	3836.41	0.909564	257.136	3591.92	0.903733	323.177	3972.71	0.911996	272.597	3861.29	0.922091	276.277	4453.41	0.933272	206.607	4288.29
cg00026938	0.955586	320.88	9055.36	0.943813	363.163	7780.14	0.952428	319.368	8396.02	0.939564	493.525	9227.22	0.941548	428.229	8508.68	0.937646	480.337	8726.81
cg00026974	0.173374	10485	2220.05	0.152181	10994.4	1991.4	0.162217	9775.38	1912.13	0.156604	10271.5	1925.8	0.189782	10730.5	2536.88	0.158813	10805.2	2058.87
cg00027037	0.00259009	9629.2	25.2649	0.00211401	8974.94	19.2251	0.00436118	8540.9	37.8496	0.00673626	9299.34	63.7458	0.00251207	9214.45	23.4575	0.00730368	9539.9	70.9248
cg00027081	0.785091	463.635	2059.03	0.796559	418.886	2031.66	0.822087	413.756	2373.93	0.775398	535.428	2193.7	0.78199	522.818	2234.01	0.748174	588.669	2046.03
cg00027083	0.00763229	9347.95	72.6641	0.0173661	7981.9	142.831	0.0319576	7537.48	252.133	0.0109243	8752.32	97.7739	0.043798	8254.15	382.654	0.0109761	8372.18	94.0235
cg00027114	0.762597	1859.01	6292.84	0.718983	2002.62	5379.55	0.717684	2155.24	5733.11	0.756628	1794.95	5891.27	0.748157	2073.82	6457.83	0.727414	2130.83	5953.12
cg00027120	0.912362	230.644	3442.22	0.893048	241.115	2848.3	0.892737	291.878	3261.56	0.893932	320.407	3543.14	0.877211	415.284	3681.22	0.893641	346.401	3750.72
cg00027155	0.699523	1303.18	3266.67	0.687721	1290.49	3062.23	0.668613	1471.04	3169.76	0.649307	1572.68	3096.95	0.717679	1396.15	3803.33	0.684156	1450.36	3358.27
cg00027162	0.811898	1440.92	6651.02	0.770029	1507.57	5382.75	0.836516	1219.19	6750.05	0.784466	1832.69	7034.29	0.794493	1660.27	6805.23	0.785401	1666.22	6464.12
cg00027232	0.858994	1437.66	9367.24	0.815196	1869.64	8688.37	0.855356	1197.36	7671.95	0.797491	2050.77	8469.86	0.815449	1880.94	8752.9	0.826961	1608.66	8165.74
cg00027400	0.0844552	12656.9	1176.77	0.0987211	12068.6	1332.88	0.0881496	10954.5	1068.65	0.0896292	11919.6	1183.38	0.12979	11765.2	1769.67	0.094082	13214.6	1382.76
cg00027454	0.813911	203.75	1328.53	0.8796	101.733	1473.79	0.90572	47.312	1415.18	0.788223	267.565	1368.06	0.835642	226.756	1661.32	0.826933	193.244	1401.15
cg00027466	0.784177	1520.79	5889.01	0.801815	1207.98	5291.8	0.761803	1727.98	5846.25	0.759932	1705.2	5714.34	0.784504	1639.42	6332.28	0.737943	1884.13	5587.24
cg00027499	0.0223479	8956.01	207.01	0.0148313	8519.94	129.77	0.0181561	8677.74	162.316	0.0353788	8704.66	322.923	0.0177798	8395.17	153.777	0.0234117	9290.12	225.109
cg00027570	0.795304	1042.38	4438.48	0.767669	1333.74	4737.4	0.794312	1066.34	4504.1	0.752804	1329.44	4353.17	0.746194	1483.04	4654.14	0.738393	1688.83	5049.02
cg00027586	0.801229	2068.47	8740.91	0.756888	2344.67	7611.05	0.79364	1881.56	7620.88	0.693902	3531.18	8231.63	0.755922	2670.68	8580.92	0.749161	2863.72	8851.5
cg00027637	0.73117	523.229	1695.07	0.721667	558.33	1706.93	0.738531	537.901	1801.78	0.723673	597.198	1825.89	0.679752	818.406	1949.39	0.615288	899.408	1598.4
cg00027650	0.291589	2405.87	1031.44	0.324754	1988.2	1004.3	0.258134	2332.12	846.261	0.36491	2220.2	1333.14	0.397169	2257.13	1552.97	0.263082	2253.15	840.08
cg00027669	0.446485	6480.05	5307.69	0.472938	5307.74	4852.42	0.417921	5724.02	4181.52	0.496613	5597.89	5621.22	0.523206	5302.26	5928.13	0.436308	6188.96	4867.76
cg00027674	0.238728	7651.2	2430.71	0.281777	6715.98	2674.08	0.250155	7715.49	2607.31	0.311581	6833.39	3138.08	0.312246	7464.69	3434.43	0.229072	8220.08	2472.2
cg00027729	0.800236	2241.24	9378.81	0.813561	1815.17	8357.23	0.810314	1891.75	8508.51	0.803606	1949.28	8385.27	0.815269	1962.61	9102.87	0.799915	2098.96	8791.2
cg00027745	0.046908	12004.9	595.764	0.0447507	12690.2	599.184	0.061644	12087.8	800.664	0.0412289	12851.5	556.937	0.0450768	12488.9	594.256	0.0495283	10492.8	551.98
cg00027990	0.792609	2537.09	10078.5	0.790322	2264.56	8912.55	0.818654	1628.26	7801.89	0.791636	2189.17	8697.22	0.803056	2072.95	8860.38	0.761681	2512.18	8348.67
cg00027995	0.876722	849.228	6750.69	0.862775	847.508	5957.28	0.862981	853.071	6002.7	0.894869	656.75	6441.44	0.87842	851.42	6874.02	0.864456	974.444	6852.47
cg00028013	0.364701	5032.61	2946.43	0.378831	4136.61	2583.77	0.347281	4720.28	2564.64	0.392303	4235.74	2798.97	0.43992	4627.21	3713.04	0.30251	6010.1	2650.03
cg00028014	0.506139	1255.91	1389.62	0.466343	1393.02	1304.7	0.429958	1711.96	1366.69	0.481906	1418.35	1412.29	0.494977	1602.06	1668.2	0.507898	1539.79	1692.42
cg00028022	0.770586	1846.79	6539.12	0.820059	1375.4	6723.96	0.764702	1880.11	6435.2	0.808372	1416.67	6397.98	0.7925	1865.31	7506.04	0.779106	1742.28	6497.84
cg00028034	0.563381	4183.39	5526.97	0.553856	4060.51	5164.98	0.532337	4215.86	4912.71	0.640125	3417.95	6257.53	0.625261	3420.45	5873.96	0.565568	4092.05	5457.45
cg00028056	0.858455	265.689	2217.86	0.836192	487.838	3000.74	0.857809	480.398	3501.41	0.787711	688.623	2926.23	0.816952	609.026	3164.42	0.83479	483.111	2946.41
cg00028135	0.293655	9021.21	3792.04	0.308157	7797.4	3517.62	0.293062	7803.56	3276.43	0.315143	8117.53	3781.37	0.366698	7522.9	4413.85	0.273677	8959.13	3413.46
cg00028184	0.0866716	6357.8	612.822	0.0910177	6053.52	616.16	0.120609	6122.17	853.373	0.101569	6530.59	749.6	0.114562	6805.28	893.433	0.0901653	6902.31	693.934
cg00028211	0.73471	960.883	2938.07	0.579382	1604.5	2347.87	0.681299	1417.9	3244.87	0.584197	1664.1	2478.54	0.626753	1622.91	2893.09	0.585137	2028.04	3001.45
cg00028232	0.562398	3343.94	4426.08	0.520275	3557.45	3966.61	0.512071	3674.32	3961.07	0.537746	3652.8	4365.68	0.557236	3521.23	4557.46	0.519106	3974.87	4398.66
cg00028251	0.642654	1885.9	3571.47	0.598141	2044.27	3191.61	0.636117	1908.49	3511.11	0.650134	1813.4	3555.55	0.639725	2111.17	3926.29	0.596765	2571.79	3954.1
cg00028299	0.776227	550.124	2255.16	0.775399	632.828	2529.97	0.773259	674.014	2639.64	0.782776	626.554	2618.17	0.809604	620.32	3062.95	0.805507	495.445	2466.07
cg00028308	0.260829	785.658	312.52	0.304758	740.168	368.287	0.337031	954.246	535.944	0.280641	816.953	357.728	0.387934	970.445	678.459	0.267079	578.705	247.323
cg00028318	0.689181	4859.49	10996.7	0.648951	5362.9	10098.8	0.684515	4343.8	9641.82	0.642674	5843.15	10689.2	0.636743	5740.67	10237.9	0.630156	5551.48	9629.23
cg00028336	0.425163	7382.25	5534.05	0.491795	5668.21	5581.95	0.441408	6256.83	5023.26	0.467897	6085.21	5438.87	0.477187	6074.62	5635.77	0.439288	6824.19	5424.75
cg00028338	0.763205	2051.35	6933.95	0.769418	1803.16	6350.55	0.783012	1609.34	6168.2	0.750123	2007.99	6328.14	0.769974	1989.54	6994.4	0.761438	1900.58	6385.42
cg00028429	0.229196	7897.33	2377.98	0.276781	7377.65	2861.75	0.277436	7185.6	2797.38	0.297713	7339.16	3153.6	0.342607	7407.35	3912.53	0.265616	7921.99	2901.44
cg00028431	0.655615	1869.61	3749.6	0.657972	1812.77	3679.67	0.659148	1732.35	3543.44	0.654783	1781.53	3568.75	0.660166	1932.2	3947.79	0.520848	2662.25	3002.62
cg00028455	0.0429073	7186.65	326.667	0.0489181	7085.27	369.568	0.055694	7704.57	460.304	0.0408668	7694.79	332.121	0.0602218	7253.58	471.224	0.0576094	7506.72	465.007
cg00028487	0.0587302	9969.06	628.255	0.0624698	9858.49	663.557	0.0563873	8901.2	537.883	0.0690261	9936.8	744.168	0.0742067	9673.17	783.366	0.0654665	10199.8	721.528
cg00028507	0.500997	5916.07	6040.12	0.58245	4399.35	6276.25	0.458416	5851.4	5037.48	0.584702	4694.55	6750.28	0.603828	4313.57	6726.98	0.530004	5750.05	6596.98
cg00028515	0.832844	1440.1	7673.46	0.846041	1163.92	6945.57	0.832749	1361.13	7275	0.837417	1321.89	7323.73	0.844568	1326.65	7751.97	0.813832	1495.59	6975.11
cg00028598	0.968481	191.524	8957.64	0.951667	289.178	7662.82	0.954038	289.695	8088.89	0.960326	253.306	8552.01	0.961726	245	8668.85	0.9566	314.536	9136.96
cg00028636	0.0433315	4996.75	230.853	0.0528019	5047.4	286.944	0.0946373	6387.84	678.173	0.0433904	5648.22	260.73	0.0582067	5785.31	363.736	0.0502857	6134.48	330.104
cg00028677	0.864886	1159.74	8063.79	0.886299	905.985	7841.63	0.888123	840.697	7467.66	0.874993	1006.51	7745.09	0.882856	922.661	7707.26	0.863857	1103.96	7639.41
cg00028678	0.71846	3390.39	8907.11	0.708493	3293.11	8246.78	0.701004	3397	8198.8	0.619125	4848.88	8044.56	0.652793	4061.62	7824.38	0.665444	4359.3	8869.71
cg00028749	0.0680537	13505.3	993.505	0.0557474	12018.1	715.438	0.0805669	11793	1042.15	0.0724137	12543.7	987.051	0.0782499	12399.5	1061.11	0.0661083	13918.7	992.357
cg00028757	0.965416	348.004	12506.1	0.947254	483.032	10470.5	0.958877	336.279	10172.8	0.95855	374.087	10963.4	0.952051	429.185	10507.2	0.962268	361.819	11777.6
cg00028829	0.0775439	11366.8	963.925	0.0678992	10002.7	735.933	0.0796702	9728.07	850.787	0.0672781	10399.8	757.36	0.0792163	9885.16	859.037	0.0588216	11134.2	702.11
cg00028844	0.758284	2673.19	8699.76	0.810048	1898.48	8522.48	0.777892	2161.79	7921.49	0.791129	2335.11	9223.34	0.801933	2070.34	8787.29	0.751837	2740.37	8605.19
cg00028870	0.0470163	11174.4	556.234	0.0435021	10617.1	487.42	0.0586535	10379.5	652.959	0.0521879	11498.6	638.634	0.0494089	10918.2	572.692	0.0478824	11910.2	603.999
cg00028881	0.0151242	10461.3	162.185	0.0275926	9695.88	277.964	0.0194387	9115.92	182.697	0.0170353	9918.35	173.624	0.0154784	10123.2	160.727	0.0193807	11238	224.081
cg00028918	0.0565367	3097.81	191.627	0.038424	2929.43	121.054	0.136287	3075.28	501.033	0.0694871	3246.01	249.867	0.0791148	3343.13	295.805	0.0865875	3835.08	373.028
cg00028929	0.815936	1448.25	6863.22	0.793852	1447.49	5959.2	0.833897	1079.44	5921.24	0.752615	1805.85	5798.15	0.81447	1425.69	6697.74	0.761336	1794.7	6044.08
cg00028935	0.505836	7604.75	7886.74	0.483067	7380.85	6990.74	0.553418	6184.77	7788.28	0.433328	8213.15	6356.97	0.477783	7783.54	7212.74	0.50568	8117.29	8406.13
cg00028993	0.808585	877.753	4130.28	0.768926	1166.33	4213.84	0.794332	1012.48	4296.6	0.723573	1299.24	3662.64	0.822142	979.133	4988.26	0.731998	1500.73	4372.09
cg00029052	0.763624	592.504	2237.17	0.790948	578.356	2566.56	0.754834	636.892	2268.79	0.714811	672.686	1936.7	0.753086	711.544	2475.2	0.763995	737.001	2709.53
cg00029053	0.0627846	13367.6	902.203	0.0917087	11411.7	1162.32	0.105922	10357	1238.85	0.0718504	12262.7	957.026	0.0739426	11509.8	927.005	0.0807299	13126.2	1161.52
cg00029161	0.0611672	2199.68	149.829	0.0566501	2097.14	131.943	0.053521	1992.2	118.308	0.0395849	2272.2	97.7739	0.0571139	2327.5	147.042	0.0710402	2492.65	198.267
cg00029233	0.0414075	6658.53	291.942	0.0419291	6500.5	288.865	0.0479513	7088.06	362.037	0.043891	6982.69	325.137	0.0430047	6769.66	308.703	0.0531396	7256.94	412.886
cg00029246	0.727581	1735.13	4901.29	0.674295	2121.97	4600.06	0.760702	1379.33	4702.6	0.671741	1960.18	4215.92	0.669986	2357.91	4989.98	0.728297	1545.95	4411.95
cg00029282	0.949602	436.628	10111.2	0.920701	682.131	9081	0.924623	554.046	8022.99	0.910751	777.535	8954.85	0.932766	586.45	9523.36	0.894118	907.531	8508.1
cg00029284	0.625818	4165.45	7133.94	0.619326	3529.42	5904.76	0.616736	3776.95	6238.67	0.583615	4125.86	5923.08	0.639539	3880.04	7061.48	0.627774	3875.16	6704.28
cg00029353	0.0471845	6535.47	328.596	0.041702	6111.19	270.291	0.0713298	6027.54	470.648	0.0425627	6533.11	294.874	0.0551336	6104.16	362.017	0.0595802	6884.84	442.524
cg00029397	0.0721651	12417.3	973.57	0.0790522	11480.6	994.055	0.104219	10602.2	1245.15	0.0776856	11720	995.587	0.086781	10487.2	1006.08	0.075048	11664.5	954.543
cg00029521	0.749256	3383.87	10410.3	0.788108	2568.16	9923.89	0.763946	2747.01	9213.84	0.752095	3162.97	9899.22	0.794732	2660.25	10686.8	0.721164	3490.73	9286.86
cg00029583	0.959733	434.394	12736.8	0.931193	744.173	11424.5	0.94768	492.772	10736.9	0.917151	959.543	11729.2	0.922641	851.42	11347.3	0.939577	703.08	12487.9
cg00029619	0.902222	661.778	7029.13	0.929034	393.314	6458.15	0.932193	367.578	6428.09	0.921713	478.094	6806.15	0.922703	513.458	7322.89	0.903505	654.769	7067.09
cg00029640	0.727775	3220.06	8875.95	0.708118	3218.61	8051.07	0.74814	2558.49	7896.93	0.739082	2836.69	8318.54	0.751898	2924.37	9165.65	0.763155	2538.9	8503
cg00029678	0.879572	1041.57	8337.72	0.873646	1005.32	7642.44	0.861359	1151.5	7775.39	0.889573	935.218	8339.49	0.880505	1021.7	8265.33	0.868368	1065.93	7691.53
cg00029821	0.914485	366.749	4991.32	0.903468	416.545	4834.49	0.904395	429.447	5008.39	0.908039	375.765	4697.8	0.934672	269.327	5284.07	0.9215	306.313	4769.65
cg00029822	0.0254258	9427.9	248.574	0.0288158	8647.31	259.539	0.0248931	8596.22	222.002	0.0261314	8902.61	241.563	0.0226126	8499.43	198.954	0.0337968	9450.47	334.066
cg00029825	0.569013	7210.29	9651.46	0.562145	6743.22	8785.73	0.53844	7082.24	8378.57	0.596305	6386.33	9581.07	0.570278	6810.49	9170.81	0.536845	7951.8	9332.85
cg00029826	0.0561051	3913.62	238.57	0.0676275	4315.24	320.25	0.047821	4135.07	212.697	0.0564357	4259.23	260.73	0.0542459	4532.51	265.708	0.0414943	4715.98	208.487
cg00029831	0.0812336	5061.95	456.399	0.0950001	5943.77	634.43	0.115144	5980.23	791.202	0.10426	6068.44	717.979	0.111837	5909.55	756.721	0.112099	6030.66	774.005
cg00029922	0.483192	3686.24	3539.96	0.555667	2811.68	3641.24	0.447587	3734.73	3107.05	0.608298	2568.29	4143.75	0.588377	2774.93	4109.45	0.496572	3698.37	3746.63
cg00029928	0.824919	478.404	2725.22	0.797606	531.095	2487.06	0.855867	302.069	2387.5	0.807768	608.94	2979	0.839336	491.738	3091.33	0.774637	775.033	3007.73
cg00029931	0.0287347	5116.56	154.331	0.0291757	4993.73	153.079	0.0387335	5306.95	217.869	0.0305347	5788.29	185.46	0.0171101	6074.62	107.487	0.0281427	6040.94	177.827
cg00029973	0.917189	427.874	5846.57	0.908026	434.969	5281.56	0.902525	513.881	5683.98	0.897868	537.646	5605.7	0.930995	393.565	6659.04	0.912272	462.553	5849.9
cg00029979	0.832543	1841.9	9654.47	0.783239	2221.3	8387.77	0.814621	1848.08	8560.56	0.782024	2375.37	8880.8	0.782576	2342.27	8790.48	0.778995	2636.55	9645.77
cg00030005	0.852709	881.013	5679.38	0.817917	1091.03	5350.09	0.808294	1295.62	5884.39	0.780192	1711.07	6428.25	0.826081	1297.98	6640.13	0.767138	1737.14	6052.25
cg00030047	0.174598	7244.52	1553.6	0.0923913	7223.85	745.541	0.180424	7227.09	1613	0.186759	7614.27	1771.57	0.221955	6860.01	1985.5	0.217963	7728.74	2181.96
cg00030117	0.910983	506.114	6202.81	0.887523	603.189	5548.64	0.905048	310.075	3908.7	0.890733	655.911	6162.08	0.914774	342.306	4747.49	0.0972467	118.208	23.5059
cg00030125	0.900508	299.919	3619.7	0.947681	106.539	3741.16	0.900429	297.701	3596.45	0.915613	275.114	4070.03	0.885907	431.792	4129.23	0.887954	365.931	3692.47
cg00030176	0.0957153	8320.31	891.26	0.107563	8439.84	1029.28	0.124123	7988.44	1146.23	0.104868	9398.32	1112.76	0.11685	8719.24	1166.88	0.110821	8895.4	1121.13
cg00030291	0.0936314	13548.5	1409.95	0.119438	11581.5	1584.47	0.106253	11569.6	1387.33	0.106725	12887.6	1551.71	0.115165	12162.3	1595.98	0.109645	13029.6	1616.88
cg00030296	0.336254	10605.6	5423.44	0.311855	10265.4	4697.42	0.346057	9680.76	5175.83	0.348472	10012.3	5408.6	0.375761	9581.08	5827.52	0.327882	10471.2	5156.98
cg00030420	0.686992	2973.11	6744.9	0.697976	2539.32	6099.47	0.661368	3153.89	6355.04	0.712539	2590.09	6668.02	0.672718	3146.78	6673.66	0.665894	3367.38	6910.73
cg00030422	0.29531	6261.97	2666.07	0.271514	5749.76	2180.26	0.336263	5188.12	2679.07	0.25548	6439.89	2244.14	0.272944	6478.47	2469.62	0.338034	5711.93	2967.87
cg00030423	0.0112351	7574.59	87.2048	0.0118422	7252.69	88.1152	0.0110605	7384.31	83.7058	0.0113393	7359.29	85.5536	0.00410907	7480.33	31.2767	0.0165091	7737.99	131.571
cg00030427	0.742649	3089.66	9204.55	0.798894	2174.84	9036.8	0.771238	2410.73	8464.55	0.642454	4811.97	8826.03	0.746098	2957.38	8984.21	0.746429	2875.02	8757.47
cg00030432	0.733607	2190.72	6308.27	0.763572	1836	6252.55	0.75042	2023.5	6384.78	0.761161	2090.19	6979.97	0.774718	1851.4	6710.64	0.729679	2214.09	6246.43
cg00030466	0.986069	92.0948	13596.6	0.979332	154.602	12063.8	0.981144	127.378	11831.6	0.986359	80.5211	13053.6	0.982861	132.057	13307.4	0.980518	189.133	14551.9
cg00030476	0.907602	145.885	2415.28	0.912155	187.445	2984.73	0.925026	176.874	3416.08	0.924801	149.299	3065.91	0.914164	230.231	3516.98	0.963402	9.25106	2875.89
cg00030501	0.907979	526.489	6181.59	0.914326	428.56	5640.88	0.906787	488.405	5724.06	0.887243	647.523	5881.95	0.916126	456.118	6074.31	0.891745	645.518	6141.17
cg00030508	0.0991244	10255.9	1139.48	0.0910105	9546.89	965.873	0.108646	9075.89	1118.43	0.118338	9103.91	1235.37	0.108582	9183.17	1130.77	0.107656	9599.51	1170.18
cg00030523	0.921232	348.819	5249.18	0.923006	303.597	4838.33	0.905726	429.447	5086.62	0.921191	331.311	5041.56	0.88953	561.242	5324.48	0.877456	593.096	4962.81
cg00030588	0.804364	1559.09	6821.42	0.834966	1142.29	6285.22	0.842758	1081.62	6333.06	0.802055	1510.61	6526.02	0.800548	1590.77	6786.31	0.803793	1470.92	6435.5
cg00030604	0.666585	3947.85	8092.72	0.631073	4115.78	7211.38	0.6944	3153.16	7392.02	0.615202	4818.68	7863.81	0.648657	4307.49	8137.21	0.555544	5842.56	7427.86
cg00030627	0.925132	328.444	5294.19	0.897215	481.43	5075.31	0.916242	414.162	5624.5	0.89694	493.191	5162.62	0.905265	503.902	5770.77	0.899347	562.259	5917.35
cg00030682	0.932195	107.58	2853.83	0.912599	201.063	3143.57	0.920489	176.146	3196.91	0.910011	195.431	2987.54	0.90535	251.951	3366.5	0.886492	306.313	3173.29
cg00030774	0.284878	7932.38	3199.79	0.295505	7327.18	3115.39	0.267697	7577.19	2806.43	0.308071	7601.69	3429.07	0.351184	7341.33	4027.76	0.267909	8233.44	3049.63
cg00030795	0.0130807	9185.03	123.065	0.00562932	8248.39	47.2618	0.00142888	8547.45	12.3739	0.00244937	9123.2	22.6466	0.0109057	8409.94	93.83	0.00769608	9707.44	76.0642
cg00030807	0.75339	713.123	2484.08	0.795607	575.953	2631.17	0.785588	751.896	3121.28	0.829341	599.714	3400.36	0.844032	504.77	3272.77	0.800565	749.336	3409.37
cg00030816	0.0573689	5320.31	329.882	0.0360444	4850.34	185.104	0.052603	5465.62	309.024	0.056949	5207.03	320.481	0.0641729	5919.11	412.751	0.0614284	5552.69	369.962
cg00030909	0.955234	30.9699	2794.67	0.925071	142.587	2994.97	0.914517	229.281	3522.75	0.916489	190.399	3186.96	0.934311	154.646	3621.89	0.927409	164.463	3378.71
cg00031013	0.706166	1176.04	3066.68	0.690871	1328.94	3193.53	0.719884	1383.69	3813.02	0.621547	1909.02	3299.48	0.712234	1546.46	4075.05	0.629812	2030.09	3623.99
cg00031063	0.912152	676.484	8062.5	0.900327	678.929	7035.88	0.890507	704.679	6544.46	0.808353	1610.94	7216.65	0.87918	940.728	7573.11	0.881599	842.124	7014.97
cg00031105	0.602597	3813.38	5934	0.514592	4578.79	4960.09	0.561178	4180.19	5473.63	0.525009	4924.36	5553.44	0.501014	4796.62	4916.52	0.566706	4145.5	5552.69
cg00031162	0.554368	3758.77	4800.33	0.49179	3664.79	3643.16	0.544313	3552.76	4363.19	0.479203	4107.41	3871.38	0.527562	4099.85	4689.88	0.530873	3841.24	4459.98
cg00031165	0.102205	10330.9	1187.45	0.132804	9671.05	1496.36	0.145997	8768.73	1516.17	0.109034	9783.31	1209.49	0.167652	9303.07	1893.97	0.145333	9819.48	1686.78
cg00031187	0.650679	3493.08	6692.81	0.683217	2365.49	5317.42	0.662218	3075.28	6225.09	0.670276	3214.13	6737.09	0.706924	2877.45	7181.86	0.637444	3625.39	6549.96
cg00031235	0.928022	401.794	6469.68		155.403	5845.19	0.94374	273.682	6268.41	0.931791	395.895	6774.33	0.943484	322.323	7050.3	0.913543	521.143	6563.25
cg00031256	0.273072	4891.64	1875.12	0.269696	4660.91	1758.17	0.305524	4784.7	2148.95	0.299694	4982.59	2175.08	0.338497	5250.53	2737.91	0.216687	5149.83	1452.25
cg00031277	0.848789	706.603	4527.68	0.836615	746.576	4334.9	0.833229	815.222	4572.65	0.785529	1102.97	4406.03	0.813155	1093.81	5195.5	0.866204	632.155	4740.01
cg00031303	0.0263232	994.148	29.5801	0.00940862	4418.16	42.9134	0.0368025	4096.19	160.331	0.0314923	3789.9	126.485	0.0424863	1101.53	53.3136	0.0280597	3829.41	113.441
cg00031340	0.0615485	3566.97	240.499	0.0690977	2971.92	228.018	0.0886081	3384.4	338.763	0.0906842	3284.74	337.553	0.0846554	3805.05	361.157	0.105494	3296.95	400.622
cg00031346	0.761665	1279.55	4408.72	0.745093	1315.32	4136.98	0.789802	1158.78	4729.75	0.754065	1449.38	4750.57	0.792274	1254.54	5166.26	0.743702	1474	4567.29
cg00031402	0.7589	1643.85	5489.03	0.791593	1434.68	5829.18	0.822531	1201	6029.85	0.81503	1275.76	6061.98	0.809263	1244.12	5702.84	0.780067	1442.14	5469.72
cg00031443	0.078393	5572.14	482.479	0.108596	5541.65	687.299	0.0925679	5822.28	604.137	0.0872735	5838.61	567.841	0.106549	5422.15	658.547	0.127303	5826.11	864.46
cg00031456	0.00897407	7214.32	66.2336	0.0104897	6485.69	69.8144	0.0215039	6254.19	139.643	0.0186083	7143.7	137.349	0.0141995	6825.01	99.7481	0.0145909	6318.99	95.0455
cg00031476	0.0965044	3722.91	408.334	0.0862689	3746.5	363.163	0.0832102	3945.82	367.209	0.086697	4011.79	390.32	0.116972	4015.57	545.175	0.0865843	4471.34	433.326
cg00031491	0.788053	1652.82	6517.26	0.8384	982.084	5613.98	0.767388	1671.93	5845.6	0.820026	1310.14	6425.14	0.810746	1452.63	6651.31	0.763717	1764.9	6027.72
cg00031556	0.869594	898.943	6661.3	0.882796	667.273	5779.22	0.877664	727.876	5939.34	0.88298	670.17	5811.34	0.905073	562.98	6321.1	0.86621	784.284	5725.21
cg00031663	0.00445573	13739.2	61.9398	0.0142868	12501.1	182.639	0.013049	11736.3	156.493	0.00867113	12941.2	114.072	0.0180821	12355.1	229.362	0.0185122	12488.9	237.444
cg00031708	0.755435	2655.26	8510.7	0.743655	2494.46	7526.51	0.697907	3051.26	7280.17	0.810825	1919.92	8657.65	0.809712	2000.84	8939.49	0.727862	2841.1	7866.29
cg00031722	0.85196	707.418	4646.64	0.887311	454.194	4363.72	0.882401	548.091	4862.93	0.865346	581.261	4378.1	0.87688	597.732	4969.35	0.845838	735.973	4586.71
cg00031759	0.0544781	7902.22	461.063	0.0682495	7717.29	572.606	0.0964096	7413.42	801.653	0.0652552	8103.27	572.676	0.0743838	8021.59	652.662	0.0665993	9052.67	653.055
cg00031779	0.892891	711.493	6764.83	0.892338	597.582	5781.79	0.890105	654.361	6110.02	0.829094	1176.78	6193.9	0.877241	805.374	6469.87	0.862535	909.687	6335.35
cg00031896	0.162096	17547.7	3414.03	0.174218	15231.9	3234.63	0.158482	14609.9	2770.3	0.17384	15884.5	3363.43	0.172278	15106.6	3165.02	0.174225	16927.4	3592.49
cg00031967	0.0179954	9971.06	184.554	0.021955	9230.23	209.443	0.0367154	8194.32	316.136	0.0282585	9186.09	270.042	0.0140034	8921.43	128.125	0.0169629	8784.04	153.299
cg00031973	0.571832	4127.15	5645.49	0.519368	4354.49	4813.49	0.515799	4658.41	5068.93	0.545282	4801.07	5877.2	0.571413	4592.45	6256.2	0.508708	5343	5635.95
cg00032036	0.0639992	11138.6	768.439	0.0570598	9415.51	575.809	0.109549	9269.51	1152.7	0.0766973	10259.7	860.565	0.0748867	9311.75	761.869	0.0695297	11238	847.234
cg00032192	0.785216	1148.33	4563.69	0.815244	821.875	4067.81	0.784203	1002.29	4005.68	0.816372	935.218	4602.36	0.804774	1025.18	4638.29	0.814153	975.472	4711.4
cg00032205	0.195451	6816.64	1680.28	0.167329	7023.59	1431.52	0.276564	7161.58	2776.05	0.17762	6873.65	1506.18	0.207723	7217.09	1918.43	0.189643	7935.35	1880.47
cg00032227	0.0263317	9483.32	259.169	0.0301692	9196.03	289.178	0.0324854	8853.16	300.613	0.0268173	9914.15	275.952	0.0297359	9453.37	292.784	0.0332115	10312.9	357.707
cg00032246	0.157887	3484.12	671.982	0.145845	3969.99	694.942	0.213465	3939.99	1096.45	0.175633	4019.34	877.637	0.18243	4085.08	933.848	0.153508	4515.54	837.014
cg00032308	0.796651	638.958	2894.99	0.791462	725.749	3133.96	0.811049	713.319	3491.07	0.785399	791.79	3263.79	0.745425	1138.99	3627.91	0.763455	886.046	3182.49
cg00032366	0.573219	5198.06	7115.94	0.545117	5193.99	6344.14	0.513007	5266.91	5653.59	0.540779	5702.73	6833.31	0.579809	4940.84	6955.71	0.511429	5964.88	6348.63
cg00032419	0.000472249	11974.8	5.70499	0.00170095	10713.2	18.4241	0.0470263	10062.9	501.507	0	10946.7	0	0.00230555	11178.8	26.0639	0.00542714	11013.9	60.6458
cg00032490	0.950852	73.3498	3353.72	0.926965	144.189	3099.25	0.960647	58.958	3880.31	0.937464	113.233	3196.52	0.932899	172.022	3781.87	0.965167	41.1158	3910.11
cg00032609	0.488869	6215.18	6040.12	0.487093	5704.26	5512.14	0.441596	6077.04	4884.91	0.454091	6161.54	5208.4	0.476226	6317.88	5835.26	0.417056	7015.38	5090.56
cg00032610	0.905392	819.888	8803.29	0.916517	644.843	8177.25	0.910789	685.659	8021.06	0.904441	758.24	8122.99	0.909299	754.984	8571.46	0.887571	968.277	8433.5
cg00032643	0.924582	282.804	4692.94	0.910827	286.775	3950.6	0.918565	336.279	4921.11	0.917624	319.568	4673.75	0.920454	344.912	5148.2	0.917347	315.564	4612.26
cg00032664	0.818855	1429.51	6914.02	0.830639	1131.88	6041.83	0.82357	1235.93	6236.08	0.848792	1025.81	6319.61	0.837348	1213.71	6763.09	0.83212	1184.13	6364.98
cg00032666	0.852421	716.383	4715.45	0.847303	709.728	4493.1	0.870313	620.879	4837.72	0.859132	686.945	4799.46	0.84651	910.498	5572.99	0.796128	1136.85	4829.95
cg00032686	0.00965808	7285.06	72.0211	0.00666537	6868.07	46.7564	0.0203954	6669.24	140.936	0.013909	7381.93	105.534	0.0152032	7530.98	117.806	0.0187091	7029.28	135.925
cg00032701	0.471962	6848.43	6210.53	0.497074	5929.35	5959.2	0.436114	6644.06	5215.92	0.555204	5522.4	7017.99	0.54877	5516.85	6831.02	0.4576	7617.73	6511.13
cg00032756	0.123068	5943.78	848.177	0.164894	5790.77	1163.15	0.150627	6115.62	1102.27	0.145634	5940.94	1029.73	0.176844	6672.35	1454.95	0.135156	7002.02	1109.89
cg00032789	0.0616713	9380.63	623.111	0.0646645	8302.86	580.933	0.0724134	8181.33	646.494	0.0658619	8418.64	600.611	0.063287	8936.43	610.527	0.0714585	8930.35	694.956
cg00032805	0.0350763	7718.85	284.226	0.0394179	7360.83	306.159	0.0492892	7693.65	404.059	0.0297503	7137.85	221.931	0.0531983	7812.21	444.567	0.0320102	8398.93	281.048
cg00032852	0.0276847	2971.48	87.4541	0.0448641	2818.09	137.067	0.0532882	3161.89	183.604	0.0337319	3100.9	111.742	0.0539412	3474.32	203.796	0.0624079	3262.54	223.817
cg00032879	0.805935	1968.22	8589.15	0.835938	1485.14	8076.69	0.828776	1548.19	7977.74	0.792949	2166.52	8680.15	0.776397	2315.34	8386.58	0.795005	2123.63	8623.59
cg00032884	0.850774	997.558	6257.47	0.836981	1058.18	5946.39	0.842388	1010.29	5934.17	0.841954	1063.55	6198.55	0.830376	1164.19	6188.68	0.821509	1231.42	6127.88
cg00032912	0.206486	4785.54	1271.3	0.241504	4633.37	1507.09	0.225662	4891.38	1454.61	0.303472	5214.61	2315.53	0.25447	5482.7	1905.53	0.266526	5378.76	1990.85
cg00032959	0.851457	1075.8	6739.76	0.883568	687.299	5974.58	0.849794	972.443	6067.35	0.85626	998.125	6541.54	0.882847	833.175	7032.24	0.850939	1020.7	6397.69
cg00033102	0.375079	1193.16	776.155	0.377646	1507.57	975.48	0.42887	1022.67	843.029	0.436336	1087.87	919.54	0.444329	1320.57	1135.92	0.379859	1590.15	1035.28
cg00033127	0.0337972	6819.9	242.054	0.0477485	6961.1	354.063	0.0595568	7072.05	454.195	0.0595111	7376.06	473.061	0.056751	6903.45	421.366	0.0791517	7110.98	619.821
cg00033155	0.656032	3334.97	6551.34	0.66371	2950.26	6020.05	0.636228	3408.64	6136.52	0.663412	3157.1	6419.71	0.68675	3079.01	6969.47	0.621161	3850.49	6477.4
cg00033165	0.899634	364.304	4161.79	0.906874	306.801	3961.49	0.915738	296.246	4306.3	0.91809	251.628	3941.22	0.909927	362.288	4670.1	0.907038	328.926	4185.07
cg00033209	0.540193	1160.56	1480.93	0.549273	1087.82	1447.53	0.568449	1104.92	1587.14	0.511686	1245.56	1409.96	0.55559	1332.73	1791.17	0.303985	2111.3	965.785
cg00033213	0.0606564	9529.77	621.825	0.506649	5917.34	6179.53	0.509564	5149.73	5454.47	0.0642186	9375.67	650.274	0.513015	6054.64	6483.62	0.88151	1024.81	8368.09
cg00033220	0.0489423	10368.4	538.714	0.0491721	9782.39	511.068	0.0424142	9480.59	424.352	0.0487346	9837.83	509.128	0.0495693	9495.07	500.426	0.0514331	10231.7	560.203
cg00033304	0.76455	1799.52	6168.09	0.767542	1574.06	5527.51	0.786859	1428.09	5641.31	0.772366	1718.62	6170.62	0.809373	1304.93	5965.11	0.741351	1933.47	5828.44
cg00033334	0.77501	2195.6	7907.52	0.724402	2566.56	7008.98	0.766846	2072.99	7146.99	0.75006	2375.37	7428.49	0.749992	2448.27	7644.49	0.783598	1938.61	7381.87
cg00033371	0.989343	53.7899	14276.3	0.984403	99.3299	12580.5	0.990006	14.5575	11347.6	0.984226	91.4249	11944	0.983815	107.731	12627.1	0.986398	91.4827	13885.8
cg00033457	0.0363622	8216.19	313.806	0.0912109	7066.63	719.28	0.0561884	6719.66	405.998	0.0570342	7546.44	462.486	0.0553688	7704.68	457.465	0.0623916	7548.45	508.953
cg00033490	0.845942	600.654	3847.34	0.818632	705.723	3636.75	0.819863	749.713	3867.33	0.873727	450.415	3808.53	0.836542	747.164	4335.6	0.849234	623.932	4077.76
cg00033516	0.0611852	9786.5	644.331	0.0574216	9131.14	562.358	0.0631328	8639.89	588.956	0.0554618	9573.62	568.02	0.0659001	9090.21	648.362	0.0537164	9730.06	558.009
cg00033533	0.0421025	2694.38	122.822	0.0413391	2826.1	126.178	0.0542229	2955.91	175.2	0.042315	3254.39	148.213	0.0534933	3019.07	176.279	0.0370338	3646.97	144.101
cg00033551	0.792169	1287.7	5289.34	0.745579	1622.92	5049	0.724144	2216.38	6080.68	0.714507	2201.75	5760.61	0.693558	2407.43	5674.98	0.64519	3265.62	6120.09
cg00033584	0.616429	953.548	1693.14	0.611379	1199.97	2045.11	0.639196	947.695	1856.09	0.640239	1079.48	2099.03	0.709735	935.693	2532.4	0.572162	1445.22	2066.47
cg00033643	0.039508	9489.84	394.459	0.0666874	9888.93	713.734	0.0341226	7935.31	283.872	0.0418576	10210.2	450.415	0.0517055	9269.18	510.852	0.0646097	9319.92	650.658
cg00033666	0.194664	5374.91	1323.39	0.202483	4493.88	1166.35	0.204463	5431.41	1421.64	0.264981	5203.67	1912.02	0.225305	5532.49	1638.1	0.210489	5730.52	1554.45
cg00033668	0.0275288	9213.55	263.649	0.0507551	8872.19	479.734	0.0753119	8282.24	682.698	0.0464558	9074.35	446.966	0.0396822	9181.12	383.514	0.0490094	8526.5	444.568
cg00033703	0.931083	139.365	3233.87	0.904722	241.916	3246.69	0.905198	253.301	3373.41	0.89241	314.535	3438.38	0.91553	254.557	3842.88	0.874369	381.349	3350.1
cg00033773	0.746602	3005.71	9150.53	0.753288	2520.9	8002.4	0.736181	2651.65	7678.41	0.722471	3453.18	9249.72	0.765995	2635.93	8955.83	0.74357	2961.37	8877.05
cg00033806	0.818356	2503.67	11730.3	0.791262	2844.52	11161.8	0.797812	2436.2	10007.6	0.763444	3358.4	11161.4	0.781617	3052.95	11284.8	0.814642	2765.04	12591.7
cg00033834	0.779725	1758.77	6579.64	0.774164	1672.59	6076.41	0.778726	1589.68	5946.45	0.784124	1716.11	6596.63	0.779894	1820.13	6803.51	0.744041	2079.43	6335.35
cg00033877	0.916075	523.229	6802.77	0.906911	486.236	5711.33	0.899295	641.987	6625.92	0.917934	478.933	6475.58	0.912193	584.7	7113.07	0.898696	650.658	6659.32
cg00033909	0.80263	542.789	2613.98	0.749741	625.618	2173.85	0.844877	388.686	2661.62	0.793904	551.066	2507.98	0.790553	670.71	2909.03	0.753868	718.499	2506.95
cg00033915	0.966537	0	2888.35	0.947342	75.2985	3153.72	0.963355	33.4823	3509.09	0.954497	67.1009	3505.18	0.936707	153.777	3755.8	0.974333	0	3796.02
cg00034003	0.803966	2801.96	11901.4	0.779814	2962.27	10845.4	0.783686	2701.88	10151	0.756648	3379.37	10818.3	0.778128	2853.13	10356.9	0.78148	3128.91	11547.4
cg00034019	0.0247946	6425.31	165.906	0.0204456	6006.6	127.459	0.0193368	6031.15	120.894	0.0148812	6578.01	100.878	0.0278125	6392.48	185.738	0.0353627	5893.84	219.729
cg00034039	0.0701559	11107.6	845.604	0.0805022	9147.16	809.591	0.0918925	9559.93	977.5	0.0944764	10535.7	1109.66	0.101131	9614.1	1092.93	0.0802819	10706.6	943.301
cg00034076	0.0597124	4001.03	260.433	0.0760951	3920.49	331.138	0.107042	4182.17	513.317	0.0872955	4102.62	401.959	0.135161	4169.64	667.28	0.0729629	4185.07	337.258
cg00034101	0.548839	4831.84	5999.61	0.487785	5031.76	4887.01	0.536443	4625.67	5468.7	0.491563	5999.13	5896.7	0.540512	5160.24	6187.82	0.474106	5149.83	4732.86
cg00034130	0.0983992	6952.75	769.725	0.0850558	6810.51	642.421	0.131073	6474.46	991.722	0.110827	7121.92	900.141	0.102148	7322.21	844.419	0.109164	7697.91	955.565
cg00034154	0.246508	1421.36	497.717	0.312874	1382.61	675.086	0.226976	2051.16	631.625	0.292334	1885.54	820.214	0.359007	1719.35	1018.98	0.266074	2239.78	848.256
cg00034336	0.733663	2716.22	7757.7	0.641246	3609.85	6631.09	0.720085	2613.13	6979.55	0.649188	3678.16	6991.61	0.652915	3868.68	7465.63	0.673783	3433.9	7299.09
cg00034376	0.0603312	5017.94	328.596	0.0749839	5185.98	428.494	0.0563567	5280.02	321.308	0.0507028	5333.68	290.218	0.0528691	5337.88	303.544	0.089438	4935.95	494.645
cg00034407	0.928882	66.0148	2168.35	0.91053	140.984	2452.47	0.918516	119.372	2472.84	0.861023	296.921	2459.09	0.933965	108.6	2950.31	0.900363	206.607	2770.63
cg00034416	0.0102428	9744.12	101.875	0.00914837	8836.36	82.5079	0.015151	8842.24	137.569	0.01258	9709.5	124.975	0.0174272	9794.81	175.497	0.006977	10287.2	72.9805
cg00034433	0.0472628	11696	585.171	0.0449216	11556.7	548.267	0.123157	10187.4	1444.91	0.051397	11400.4	623.115	0.0632185	10284.8	700.816	0.0455263	12713	611.153
cg00034468	0.240687	6878.58	2212.07	0.257361	7021.18	2467.84	0.239591	7159.39	2287.3	0.246419	6914.74	2293.81	0.279614	6909.53	2720.72	0.223359	7916.85	2305.62
cg00034555	0.0252683	7044.03	185.197	0.0367579	7452.95	288.225	0.0547777	7229.27	424.747	0.0394323	7234.31	301.082	0.0329123	7252.71	250.23	0.0454707	7709.21	372.006
cg00034556	0.237798	9156.5	2887.92	0.203973	8281.23	2147.59	0.243207	7570.64	2465.08	0.221301	7119.4	2051.7	0.294057	7963.38	3358.76	0.259745	9415.52	3338.86
cg00034559	0.488925	5424.63	5285.19	0.425692	5628.16	4245.87	0.511632	4492.45	4811.21	0.505173	4922.69	5127.7	0.487813	5059.87	4914.31	0.511403	4983.23	5320.5
cg00034574	0.894998	489.814	5027.33	0.88345	479.827	4395.1	0.901924	470.208	5243.72	0.906006	414.348	4957.76	0.885807	593.388	5378.66	0.876619	632.155	5201.95
cg00034604	0.947633	89.6498	3431.93	0.915822	239.513	3693.76	0.893718	329	3607.44	0.922508	197.109	3536.93	0.917056	291.047	4323.56	0.91206	288.839	4032.79
cg00034611	0.785565	1850.86	7146.8	0.841898	1100.64	6393.46	0.807427	1520.53	6794.66	0.778556	1835.21	6803.82	0.794477	1763.66	7204.22	0.768948	2096.91	7311.35
cg00034639	0.669478	3483.3	7258.05	0.687613	2923.02	6654.15	0.665823	2979.93	6136.52	0.69836	2885.34	6911.68	0.703809	2936.53	7215.4	0.683411	3290.29	7318.5
cg00034650	0.988703	67.6448	14671.6	0.985424	116.953	14667.2	0.98523	97.5354	13176.8	0.983803	130.008	13970.4	0.983007	140.745	13926.8	0.98505	119.236	14445
cg00034731	0.832052	901.388	4961.09	0.81667	955.65	4702.54	0.825947	900.383	4747.21	0.809835	1079.48	5022.94	0.794355	1243.25	5188.62	0.806364	1154.33	5223.41
cg00034755	0.802705	1100.25	4883.28	0.744625	1306.51	4101.12	0.786914	1142.77	4589.46	0.7735	1336.98	4907.32	0.745106	1622.91	5036.42	0.765056	1477.09	5135.52
cg00034769	0.236935	8985.35	2821.04	0.26326	8444.65	3053.26	0.241405	8044.49	2591.8	0.319061	7925.45	3760.41	0.289019	7908.65	3255.57	0.286776	8879.99	3610.71
cg00034852	0.0763495	4061.95	344.029	0.0708848	4458.63	347.791	0.117255	4538.31	616.109	0.0775342	4119.15	354.624	0.0676444	4498.62	333.64	0.0752103	4876.33	404.71
cg00035000	0.0738563	4262.44	347.887	0.0839256	3780.14	355.477	0.0915691	4242.06	437.677	0.1377	3894.37	637.858	0.121379	4406.53	622.566	0.112202	4565.91	589.691
cg00035074	0.850567	1328.45	8130.66	0.872731	980.482	7409.29	0.853554	1106.37	7031.27	0.850328	1332.79	8140.06	0.8471	1319.7	7865.48	0.854705	1250.95	7947.03
cg00035197	0.624293	5095.37	8632.88	0.623891	4670.91	7914.01	0.636723	4373.81	7841.33	0.621899	4644.22	7803.29	0.665839	4564.65	9294.63	0.584823	5683.23	8146.32
cg00035220	0.829743	498.779	2918.14	0.827172	520.681	2970.64	0.828392	628.157	3514.99	0.761662	831.212	2975.9	0.819184	624.664	3283.09	0.803956	641.407	3040.43
cg00035237	0.0263042	7731.33	211.562	0.0241382	7590.56	190.228	0.0301872	6899.39	217.869	0.0313366	7527.81	246.763	0.022185	8086.47	185.738	0.025782	7353.25	197.245
cg00035249	0.0165944	7559.64	129.252	0.018203	6843.73	128.74	0.040008	7066.83	298.68	0.011803	7696.2	93.118	0.0226842	7124.25	167.68	0.0230104	6886.2	164.541
cg00035268	0.430408	3632.45	2820.4	0.477115	3441.3	3231.32	0.435874	3438.49	2734.03	0.598428	2581.71	3996.31	0.534718	3080.75	3655.42	0.534316	3255.34	3849.85
cg00035316	0.120351	5118.19	713.938	0.107928	4984.92	615.205	0.117019	4705.72	636.892	0.148829	4951.21	883.215	0.117859	4744.49	647.253	0.0996914	5683.23	640.379
cg00035326	0.118552	5852.5	800.591	0.10248	5767.54	669.962	0.10893	5701.46	709.204	0.104093	6284.84	741.84	0.122094	5730.58	810.883	0.104319	6656.65	786.936
cg00035347	0.584701	1583.54	2370.26	0.567393	1645.35	2289.14	0.613492	1741.81	2923.45	0.491756	1981.99	2014.45	0.615182	1871.39	3151.52	0.610344	1850.21	3054.74
cg00035398	0.0369556	6929.93	269.764	0.0677263	6626.27	488.639	0.0289695	6780.17	205.261	0.0302889	7257.8	229.821	0.0561678	6440.38	389.221	0.0461495	6358.56	312.48
cg00035449	0.496102	5311.34	5327.63	0.526979	4602.82	5239.28	0.872014	909.118	6875.47	0.508006	4978.05	5243.32	0.547756	4765.35	5892.88	0.50503	5299.83	5509.57
cg00035452	0.854346	1163.82	7413.02	0.865959	1047.77	7415.06	0.857808	1019.75	6755.22	0.859363	1104.65	7360.98	0.856595	1173.74	7608.37	0.843552	1249.92	7278.65
cg00035453	0.0548788	3621.04	216.063	0.0438625	3502.18	165.249	0.0562524	4249.34	259.244	0.0420953	4014.31	180.804	0.0550595	4120.7	245.931	0.0516951	4474.43	249.367
cg00035608	0.0672032	9566.45	696.418	0.0665886	8994.96	648.826	0.0755661	8354.57	691.102	0.0678978	8358.25	616.131	0.0713859	8669.72	674.159	0.0561206	9783.51	587.647
cg00035623	0.0473211	7900.59	397.402	0.0605825	8044.12	525.209	0.0541481	7432.35	431.212	0.0446909	8326.38	394.2	0.0614703	7908.65	524.537	0.0607827	8822.42	577.427
cg00035630	0.906731	373.269	4600.99	0.888173	408.534	4038.99	0.880331	508.058	4473.09	0.872577	581.261	4665.21	0.885148	509.983	4701.06	0.869901	587.956	4600
cg00035636	0.133318	7206.21	1123.88	0.190707	8296.45	1978.59	0.141565	8149.3	1360.4	0.137045	7785.38	1252.27	0.159115	7641.06	1464.79	0.219764	7713.32	2200.72
cg00035673	0.740035	2597.4	7678.6	0.754294	2201.28	7064.7	0.708413	2856.91	7183.85	0.784443	1943.41	7436.25	0.781725	2002.58	7530.12	0.736671	2558.43	7437.06
cg00035812	0.0437898	6008.16	279.725	0.0461614	5577.69	274.774	0.0610361	6483.92	427.979	0.0434258	6583.44	303.409	0.0529245	6562.88	372.336	0.0319016	7157.23	239.147
cg00035847	0.185157	6932.37	1597.97	0.198792	6322.67	1593.56	0.22734	6526.87	1949.83	0.21127	7043.91	1913.58	0.192577	6930.39	1676.8	0.208223	7746.22	2063.41
cg00035864	0.345146	3088.03	1680.28	0.41527	3252.25	2380.74	0.3973	3627.74	2457.32	0.388293	3759.33	2449.78	0.421332	3610.72	2701.8	0.390347	3804.24	2499.8
cg00035889	0.864773	1074.98	7513.98	0.874431	772.21	6073.85	0.877289	816.677	6553.51	0.892768	864.763	8032.2	0.874864	887.041	6900.68	0.859659	949.775	6430.39
cg00035923	0.837495	1309.7	7265.12	0.866146	955.65	6830.92	0.821388	1436.83	7067.48	0.836901	1315.18	7261.65	0.83178	1437.86	7604.07	0.808703	1560.35	7019.06
cg00035937	0.653242	1522.42	3056.39	0.621001	1727.06	2993.69	0.623388	1825.51	3187.22	0.662426	1601.19	3338.28	0.659709	1777.56	3639.95	0.621547	1894.41	3275.49
cg00035945	0.0713358	3960.07	311.877	0.081563	3578.28	326.654	0.0615505	3852.65	259.244	0.0605359	3982.44	263.058	0.0914243	3651.55	377.495	0.0700607	4254.46	328.06
cg00035969	0.763208	2797.89	9340.23	0.706598	2880.57	7178.07	0.763655	2335.03	7867.84	0.720707	2986.83	7965.47	0.7003	3291.87	7925.67	0.742722	2753.73	8238.3
cg00035980	0.841248	597.394	3695.58	0.85715	486.236	3517.62	0.879456	375.584	3469.74	0.84897	536.807	3579.61	0.868061	529.966	4144.7	0.826757	795.591	4273.98
cg00036011	0.0650162	5947.85	420.551	0.116408	5583.3	748.744	0.125395	6014.44	876.646	0.0891803	6137.21	610.699	0.131831	6066.8	936.428	0.105714	6617.59	794.09
cg00036110	0.832047	788.103	4399.71	0.755623	1228.01	4106.24	0.822867	775.916	4069.03	0.817909	902.507	4503.03	0.84235	884.434	5259.99	0.803143	1002.2	4496.78
cg00036115	0.114146	1506.93	207.06	0.024379	2258.15	58.9259	0.0927531	2321.93	247.607	0.102491	2658.87	315.049	0.0778696	2557.74	224.433	0.0713361	2654.03	211.553
cg00036119	0.304644	8499.61	3767.6	0.272218	8665.73	3278.72	0.260296	8602.77	3062.44	0.283898	8708.02	3491.93	0.31518	8341.31	3885.02	0.270536	8869.71	3326.59
cg00036137	0.846607	1042.38	6305.06	0.822167	1032.55	5236.08	0.847068	941.144	5766.73	0.79459	1473.7	6087.59	0.860861	1012.15	6880.9	0.828969	1259.17	6587.78
cg00036258	0.883174	911.983	7650.31	0.891988	887.561	8155.48	0.888527	787.562	7074.59	0.882902	981.35	8153.26	0.906874	703.725	7826.78	0.873984	991.919	7572.98
cg00036263	0.95514	708.233	17208.7	0.954216	651.252	15657.3	0.95472	568.471	14094.6	0.935746	1012.38	16199.8	0.94109	831.438	14879.9	0.943259	875.767	16221.2
cg00036299	0.0999188	3240.43	370.824	0.0883157	3505.39	349.257	0.1109	3430.48	440.365	0.108256	4010.95	499.063	0.0951456	2816.64	306.685	0.121217	4535.07	639.351
cg00036324	0.765999	2370.83	8088.22	0.757085	2271.77	7392	0.775534	2072.99	7507.74	0.722031	2720.1	7325.28	0.77816	2101.62	7722.74	0.688315	3170.03	7221.41
cg00036328	0.053358	7965.79	454.633	0.0700604	7968.02	607.834	0.100598	7980.44	903.799	0.0738937	8273.54	668.122	0.0757518	7779.2	645.783	0.0639133	8402.01	580.493
cg00036347	0.300584	1845.16	835.959	0.371989	1979.39	1231.68	0.424676	2094.83	1620.12	0.352116	2061.67	1174.84	0.415245	2532.54	1869.42	0.421049	2905.86	2186.05
cg00036369	0.922426	125.51	2681.5	0.926039	119.356	2746.46	0.932446	142.664	3349.49	0.923658	138.396	2884.33	0.923469	171.153	3271.91	0.90363	237.444	3164.09
cg00036386	0.0236263	5161.72	127.323	0.0153092	4678.85	74.2979	0.0234852	5168.72	126.713	0.0244675	5190.55	132.693	0.0193661	5255.69	105.767	0.0331524	4788.05	167.607
cg00036408	0.443557	4757.96	3872.42	0.321933	5046.6	2443.5	0.414503	4844.02	3500.12	0.265945	6563.3	2414.08	0.327623	5661.94	2807.57	0.382637	5610.25	3539.17
cg00036440	0.0707769	9161.39	705.42	0.0935512	8526.35	890.294	0.135689	8494.32	1349.23	0.0814412	9308.57	834.182	0.116607	8714.02	1163.44	0.0963425	10559.6	1136.46
cg00036570	0.886312	569.684	5220.88	0.866094	666.472	4957.46	0.872841	644.899	5113.12	0.847268	856.375	5305.4	0.890194	642.909	6022.72	0.875748	732.889	5870.34
cg00036585	0.876298	1220.05	9351.16	0.859276	1167.13	7737.23	0.881387	1019.03	8315.21	0.880487	1038.39	8386.83	0.866928	1188.51	8394.32	0.848739	1435.97	8618.48
cg00036588	0.810894	1333.34	6146.23	0.877415	837.896	6713.07	0.805618	1212.64	5440.25	0.861069	866.44	5989.81	0.8629	970.445	6737.3	0.804716	1349.63	5973.56
cg00036599	0.907313	185.82	2797.89	0.822533	1341.76	6682.33	0.886132	295.518	3077.96	0.882539	309.503	3076.77	0.863226	422.235	3295.99	0.825422	544.784	3048.61
cg00036614	0.92728	268.134	4694.23	0.932649	216.283	4379.73	0.921537	209.628	3636.53	0.889427	182.85	2275.18	0.92957	205.036	4026.04	0.877006	199.412	2134.95
cg00036664	0.124893	11934.8	1717.57	0.122839	11366.1	1605.73	0.102701	10581.1	1222.52	0.12142	11466.7	1598.53	0.140924	10535.9	1744.73	0.106428	11921.5	1431.81
cg00036723	0.369318	6669.94	3964.37	0.343592	5958.19	3171.11	0.37079	5736.39	3439.35	0.373509	6392.2	3870.6	0.354761	6309.2	3523.86	0.358918	6862.23	3897.89
cg00036732	0.424528	6149.98	4610.63	0.459263	4832.72	4189.51	0.352211	6352.9	3508.53	0.43436	5581.11	4362.58	0.43691	5932.14	4680.42	0.416361	6083.08	4410.93
cg00036788	0.676666	1262.43	2851.26	0.612363	1472.33	2483.86	0.702989	1227.2	3141.32	0.582549	1716.11	2534.36	0.624778	1574.26	2787.79	0.598215	1916	3001.6
cg00036871	0.597277	5407.37	8167.96	0.567812	5645.36	7548.28	0.60346	4997.4	7757.29	0.575848	6129.49	8457.44	0.555459	6274.67	7965.23	0.622387	4704.24	7918.41
cg00036976	0.30492	8352.1	3707.8	0.342027	7154.96	3771.26	0.315074	7366.84	3434.82	0.454074	6448.39	5446.63	0.419807	7032.9	5161.1	0.3401	8123.45	4238.21
cg00037013	0.322984	10505.3	5059.48	0.351169	8884.42	4862.67	0.31182	9141.4	4187.34	0.314505	10504.6	4865.41	0.379588	9549.81	5904.06	0.295575	11415.8	4831.99
cg00037056	0.792256	1976.37	7918.46	0.808028	1661.37	7413.78	0.815282	1579.49	7412.7	0.798694	1827.66	7648.09	0.782938	2104.22	7950.61	0.773645	2073.26	7427.86
cg00037058	0.0115976	7540.36	89.6498	0.0108735	6895.42	76.9006	0.0200668	6866.79	142.664	0.00825516	7457.42	62.9071	0.00613128	7223.17	45.1774	0.0250572	8098.78	210.719
cg00037072	0.0140235	9484.92	136.326	0.00700826	8612.15	61.4879	0.0270163	8887.36	249.547	0.0139007	8982.78	128.037	0.0206002	9180.26	195.197	0.0108333	8951.65	99.1335
cg00037117	0.739811	580.279	1934.28	0.70954	735.362	2040.63	0.73032	714.775	2206.49	0.736929	691.978	2218.54	0.706351	844.47	2271.85	0.651498	951.831	1966.32
cg00037153	0.0284666	8546.88	253.36	0.0340592	8219.55	293.349	0.0526901	8303.61	467.415	0.0563632	9072.04	547.844	0.048815	8696.65	451.446	0.0618302	9483.36	631.593
cg00037186	0.104957	4692.76	562.021	0.120334	5162.75	719.921	0.14191	5525.31	930.305	0.141608	5394.07	906.348	0.157318	5413.47	1029.3	0.127038	5455.04	808.398
cg00037223	0.74203	969.033	3074.99	0.725131	1065.39	3074.42	0.750832	1035.77	3422.47	0.689258	1313.5	3135.29	0.691759	1361.4	3279.7	0.702937	1293.09	3296.46
cg00037314	0.865357	1296.66	8976.39	0.791856	2067.5	8245.98	0.831521	1624.62	8511.79	0.804362	2029.8	8756.66	0.773999	2427.42	8655.81	0.851141	1490.45	9093.79
cg00037388	0.0575517	9893.26	610.25	0.0580413	8350.92	520.726	0.0563381	9212.73	555.985	0.0586214	9706.98	610.699	0.0768388	9290.9	781.647	0.0601653	10276.9	664.297
cg00037400	0.0614775	2442.55	166.549	0.0587758	4782.25	304.878	0.0710138	5109.69	398.24	0.069956	5037.6	386.44	0.0837322	5009.48	466.924	0.0365062	5078.83	196.223
cg00037406	0.876902	863.898	6866.44	0.874683	872.341	6786.73	0.868274	911.301	6666	0.884382	861.408	7353.99	0.883099	849.682	7174.12	0.868818	959.026	7013.95
cg00037441	0.133526	13586.8	2109.19	0.116254	11775.4	1562.18	0.186669	11389.8	2637.05	0.124461	12127.6	1738.2	0.162742	11539.4	2262.39	0.138034	13270.1	2141.08
cg00037450	0.0200968	7370.84	153.22	0.0230031	6874.59	164.215	0.0333554	6924.29	242.383	0.0224738	7561.43	176.14	0.0301388	7532.46	237.181	0.0400445	7637.26	322.759
cg00037457	0.209981	4484.12	1218.42	0.201657	4929.65	1270.46	0.187286	5272.74	1238.12	0.257568	4708.8	1668.3	0.257532	4779.25	1692.41	0.225361	5323.47	1577.82
cg00037681	0.848898	638.958	4151.5	0.869834	451.791	3687.35	0.864066	561.193	4202.86	0.874281	514.16	4271.01	0.868902	589.044	4566.91	0.845706	658.881	4159.52
cg00037763	0.775231	2582.73	9252.78	0.721443	3120.88	8341.86	0.784758	2206.92	8410.89	0.75307	2707.52	8562.2	0.745633	2943.48	8921.43	0.762828	2569.74	8586.8
cg00037856	0.70251	1177.67	3017.17	0.649852	1277.67	2556.87	0.708918	1139.13	3017.84	0.576109	1616.29	2332.61	0.59952	1766.26	2793.81	0.640893	1687.8	3190.67
cg00037930	0.901438	990.223	9971.06	0.908071	832.288	9209.1	0.898949	960.069	9430.41	0.908555	879.86	9735.49	0.913329	857.502	10090	0.88622	1077.23	9169.34
cg00037940	0.89418	606.359	5968.74	0.878928	672.88	5610.77	0.892111	575.75	5587.65	0.886324	641.652	5782.63	0.88902	682.005	6264.35	0.875999	759.614	6072.69
cg00037952	0.703458	3251.84	7951.25	0.675486	3075.22	6609.31	0.699205	2829.98	6810.82	0.616769	4204.71	6927.98	0.653949	3618.53	7027.08	0.617757	4111.58	6806.48
cg00038020	0.766337	925.838	3364.41	0.766874	887.561	3248.61	0.70452	1289.07	3311.99	0.77453	975.479	3694.46	0.782288	1043.42	4108.59	0.734801	1374.3	4084.91
cg00038131	0.726483	3432.77	9383.31	0.678522	3974	8598.7	0.661177	4282.1	8551.18	0.735493	3261.1	9345.94	0.717647	3661.11	9559.48	0.697178	3930.67	9279.71
cg00038167	0.515236	5815.83	6287.69	0.475435	6248.17	5753.6	0.485009	5504.93	5278.63	0.543205	5483.82	6640.09	0.537802	5212.77	6181.8	0.482814	6182.79	5865.23
cg00038233	0.741798	1750.62	5316.7	0.74268	1456.31	4491.82	0.714361	1800.77	4753.67	0.708242	1846.11	4724.19	0.728242	1938.28	5462.07	0.691874	2181.19	5122.24
cg00038239	0.981865	163.815	14283.7	0.981285	153	13265.4	0.977542	177.602	12083.5	0.975242	234.853	13190.4	0.976187	225.018	13323.9	0.969752	325.843	13652.5
cg00038298	0.935249	84.7598	2668.64	0.888064	233.906	2649.1	0.91964	158.677	2960.3	0.922868	135.879	2822.25	0.909869	235.444	3386.28	0.922585	156.24	3053.72
cg00038342	0.881368	669.113	5714.1	0.853715	769.006	5071.47	0.852345	839.969	5426.03	0.872755	703.72	5512.59	0.881422	728.051	6155.15	0.865369	831.567	5987.87
cg00038436	0.0896549	13859.9	1374.83	0.0728111	12175.1	963.951	0.134564	12020.1	1884.53	0.0888072	13291.8	1305.2	0.0839898	12354.3	1141.94	0.0704829	13997.9	1069.01
cg00038446	0.867061	1259.99	8870.16	0.879793	1034.15	8300.87	0.866234	1126.75	7944.12	0.871464	1091.23	8076.43	0.88723	1039.08	8961.85	0.858285	1230.39	8057.41
cg00038584	0.927637	190.341	3721.95	0.921736	169.092	3169.19	0.918288	192.009	3281.61	0.912181	237.451	3505.12	0.91711	245.071	3817.94	0.931518	179.871	3806.93
cg00038665	0.929314	383.049	6350.71	0.938187	304.398	6137.9	0.918089	395.237	5550.8	0.905463	491.514	5665.45	0.913301	482.182	6132.79	0.908631	471.804	5686.38
cg00038675	0.605293	3898.14	6131.23	0.635454	3398.04	6097.57	0.560405	4314.12	5627.21	0.572197	3910.3	5363.88	0.616383	3833.13	6319.62	0.562883	4550.49	5988.52
cg00038711	0.0683338	6598.22	491.286	0.0918161	7698.87	788.454	0.151802	6857.32	1245.15	0.100373	7599.17	859.014	0.0941807	7624.55	803.144	0.0985366	8109.06	897.311
cg00038736	0.718611	4342.31	11344.8	0.711911	4317.65	10916.7	0.677872	4609.64	9910.76	0.6702	5420.91	11219.3	0.693481	4613.31	10663.6	0.666635	5590.72	11379.8
cg00038857	0.896591	243.684	2979.87	0.904723	165.016	2516.52	0.894513	266.403	3107.05	0.887928	269.242	2925.46	0.878814	355.337	3302.01	0.877606	351.54	3237.68
cg00038877	0.9096	822.333	9280.43	0.931932	517.477	8453.95	0.901538	760.631	7880.12	0.906699	836.245	9098.4	0.902623	880.09	9084.81	0.893751	872.683	8182.09
cg00039016	0.713997	1772.62	4674.94	0.731483	1544.42	4479.65	0.698267	1804.41	4407.15	0.700111	1992.06	4884.04	0.74235	1700.23	5186.9	0.699986	2036.26	4984.27
cg00039044	0.0106785	8895.89	97.0998	0.00796466	8117.05	65.9714	0.0533749	7799.95	445.435	0.0102298	8458.99	88.4621	0.00993833	8637.67	87.7095	0.00934252	8136.1	77.6716
cg00039057	0.0798268	6660.16	586.457	0.126518	6723.19	988.29	0.0936669	6893.72	722.781	0.0980776	7492.65	825.646	0.147951	7194.5	1266.63	0.0950883	7359.73	783.87
cg00039070	0.928218	314.589	5361.07	0.912494	364.477	4843.45	0.91675	392.325	5421.5	0.921882	353.118	5347.3	0.945787	238.919	5912.65	0.911219	425.549	5394.09
cg00039129	0.786452	1766.92	6875.44	0.791437	1552.43	6270.49	0.784466	1592.59	6160.44	0.862342	998.125	6879.09	0.786083	1803.62	6995.27	0.794866	1721.72	7058.92
cg00039147	0.551362	5396.1	6754.55	0.540851	4690.94	5643.44	0.529513	5084.22	5834.61	0.577385	4637.51	6472.48	0.608406	4482.12	7119.09	0.536144	5470.46	6438.57
cg00039176	0.385598	1779.14	1179.35	0.38611	2057.89	1357.22	0.463683	1880.83	1712.56	0.402456	1898.95	1346.33	0.426647	2123.34	1654.44	0.329545	2478.26	1267.27
cg00039177	0.0415743	8599.04	377.344	0.0652163	7811.02	551.922	0.0584786	8243.93	518.248	0.0678197	7981.65	587.971	0.0716513	7633.24	596.863	0.0519034	8724.77	483.111
cg00039326	0.393391	2607.99	1756.16	0.351251	2762.81	1550.01	0.393302	3029.42	2028.7	0.468436	2642.94	2417.19	0.420072	2906.99	2178.12	0.39619	3340.66	2257.59
cg00039385	0.0470601	1775.07	92.5985	0.0508539	2111.56	118.492	0.0778889	2372.15	208.818	0.0665829	2325.88	173.044	0.0533958	2720.2	159.081	0.0507409	2806.15	155.343
cg00039441	0.0398371	5223.32	220.864	0.0688963	4609.23	348.456	0.0403468	5266.91	225.642	0.0686266	5102.18	383.314	0.0694296	4814	366.632	0.069726	5728.46	436.855
cg00039463	0.777972	3124.7	11299.1	0.730943	3676.01	10258.2	0.772018	2936.98	10284.2	0.745705	3396.98	10254.7	0.775543	3039.05	10846	0.741699	3985.15	11730.3
cg00039478	0.784819	1930.73	7406.59	0.826953	1546.82	7869.81	0.813025	1518.35	7037.09	0.801673	1842.76	7852.95	0.799297	1718.48	7242.06	0.78465	1954.03	7484.07
cg00039480	0.716336	3524.05	9151.82	0.760552	2671.49	8803.02	0.717457	2996.67	7863.31	0.746134	2955.79	8981.23	0.733153	3052.95	8662.6	0.705052	3326.27	8190.27
cg00039489	0.538064	1945.4	2382.48	0.51062	1765.51	1946.48	0.539579	1901.94	2346.13	0.458751	2252.91	1994.28	0.526028	1990.41	2320		1411.3	1961.21
cg00039505	0.110236	6548.77	823.741	0.149356	6090.51	1086.93	0.137676	5751.21	934.184	0.128435	6203.21	928.852	0.133732	6433.75	1008.66	0.14228	6159.56	1038.35
cg00039564	0.073486	2437.66	201.273	0.0535787	2717.15	159.484	0.0887569	2714.25	274.114	0.0833367	2622.8	247.539	0.0723693	2887.01	233.032	0.0560278	3068.27	188.047
cg00039627	0.0411197	5240.44	229.014	0.0480271	4631.66	238.712	0.0618089	4617.65	310.803	0.0457781	4935.27	241.563	0.0608337	4983.41	329.274	0.049009	5684.26	298.09
cg00039793	0.000950156	8013.63	7.71654	0.00214063	7961.4	17.2935	0	7547.18	0	0.0492494	8199.04	429.895	0.00386757	8316.07	32.6761	0.00519647	8312.9	43.9458
cg00039794	0.0149128	10128.8	154.85	0.010228	9434.74	98.5289	0.0419141	9250.58	409.067	0.0113398	10284	119.104	0.0320233	9616.7	321.454	0.0326057	10299.5	350.512
cg00039801	0.215097	7944.6	2204.57	0.218929	7133.33	2027.45	0.137318	7403.96	1194.44	0.253966	7385.29	2548.16	0.223347	7350.01	2142.45	0.209246	8193.35	2194.56
cg00039864	0.879417	1041.57	8325.5	0.888654	826.681	7395.84	0.880742	946.967	7732.07	0.887197	949.477	8254.13	0.893361	914.842	8501.81	0.842553	1471.95	8412.04
cg00039936	0.824535	603.098	3303.97	0.745958	1010.92	3262.06	0.759232	943.328	3290.01	0.769356	1018.26	3730.15	0.762023	1066.01	3733.67	0.735848	1169.74	3537.12
cg00039960	0.0590461	10095.4	639.773	0.0816938	8904.44	801.048	0.0832734	8610.05	791.202	0.085305	9361.41	882.376	0.0641691	9212.71	638.565	0.0635721	9983.94	684.578
cg00040007	0.0204279	6098	129.252	0.0232606	5574.9	135.145	0.0261888	5861.76	160.331	0.0295448	5915.32	183.132	0.0380106	6058.84	243.351	0.0238695	6294.47	156.365
cg00040008	0.0575448	6039.95	374.895	0.0426376	5796.38	262.605	0.0581491	5983.87	375.613	0.067903	5705.25	422.911	0.0686062	6262.28	468.644	0.0612982	6504.52	431.282
cg00040013	0.153852	1282.81	251.431	0.109377	1521.99	199.195	0.18643	1666.11	404.705	0.113663	1600.36	218.051	0.128482	1813.18	282.046	0.137168	1854.32	310.686
cg00040016	0.892058	226.569	2698.86	0.872886	334.838	2986.01	0.881661	308.62	3044.34	0.847719	420.219	2895.97	0.867398	392.696	3222.89	0.8548	403.963	2966.85
cg00040027	0.907292	206.195	2996.59	0.910236	179.435	2833.57	0.901077	236.56	3065.68	0.915293	187.044	3101.61	0.893732	321.454	3544.5	0.915003	198.384	3212.13
cg00040047	0.940349	180.115	4415.79	0.912369	320.419	4377.17	0.924369	293.334	4807.33	0.950354	119.104	4194.19	0.93829	225.018	4941.83	0.930688	228.193	4406.84
cg00040067	0.737492	2305.63	6758.4	0.738609	2105.95	6233.34	0.738872	2023.5	6008.52	0.722131	2490.28	6731.65	0.762129	2163.3	7251.51	0.740107	2434.06	7216.3
cg00040103	0.867926	1001.63	7239.4	0.86039	641.639	4570.6	0.864152	935.321	6585.84	0.82682	1414.15	7229.06	0.83943	1260.62	7113.07	0.833759	1258.14	6811.59
cg00040268	0.217455	11819.9	3312.32	0.262184	9908.96	3556.69	0.253035	10014.9	3426.42	0.255875	10777.2	3740.24	0.285778	9914.7	4007.12	0.210506	11985.3	3222.35
cg00040312	0.0590274	6603.93	420.539	0.0823448	6148.84	560.733	0.0730515	6272.84	502.235	0.0802348	6544.01	579.584	0.0741301	5640.22	459.593	0.0727071	6913.62	549.924
cg00040322	0.89933	980.443	9652.11	0.906543	837.896	9097.65	0.904096	820.317	8675.95	0.893026	972.963	8957.17	0.909401	869.665	9733.18	0.879096	1085.46	8619.5
cg00040367	0.0149199	12330.1	188.264	0.0199504	10603.5	217.885	0.0179404	10578.2	195.071	0.0159687	10960.9	179.495	0.0238333	10860	267.589	0.0199637	11707.7	240.528
cg00040380	0.0266451	6970.68	193.557	0.0164602	6788.88	115.29	0.0160775	6942.48	115.076	0.0297216	7322.38	227.363	0.0352746	7449.06	276.027	0.0144354	7435.79	110.375
cg00040411	0.778898	1408.32	5313.48	0.728143	1501.96	4290.7	0.705546	1843.71	4657.35	0.771799	1444.35	5223.14	0.755977	1701.97	5582.45	0.715876	1865.63	4952.59
cg00040419	0.626006	1038.31	1905.34	0.542849	1285.68	1645.44	0.594827	1377.87	2169.64	0.576433	1399.05	2040.06	0.619941	1401.37	2448.99	0.616224	1380.46	2377.16
cg00040423	0.0802135	14160.6	1243.65	0.0719541	13340.6	1042.09	0.0722012	12004.1	941.942	0.0750806	13149.2	1075.51	0.0881418	13021.5	1268.35	0.0803179	13685.4	1203.91
cg00040426	0.73276	2966.59	8408.46	0.763385	2251.74	7587.35	0.726861	2566.49	7095.92	0.711613	3193.16	8126.1	0.7347	2761.03	7923.09	0.696594	3302.63	7812.13
cg00040427	0.829603	1299.11	6811.78	0.853041	955.65	6127.65	0.832311	1132.58	6117.78	0.833673	1269.05	6862.02	0.857278	1054.72	6935.93	0.805816	1526.42	6749.25
cg00040446	0.0871975	12194	1174.41	0.128361	11616.8	1725.46	0.15491	11344	2097.74	0.125028	12138.5	1748.82	0.122191	11477.7	1611.62	0.111671	12524.9	1587.07
cg00040455	0.0503155	6696.84	360.105	0.0415129	6081.55	267.729	0.0734421	6302.68	507.498	0.0632934	6411.49	439.983	0.103875	6361.32	748.971	0.0366838	6850.92	264.697
cg00040466	0.801213	1823.15	7751.27	0.816008	1476.33	6991.05	0.841457	1188.62	6839.26	0.811677	1628.04	7447.89	0.818431	1536.03	7374.48	0.803899	1727.89	7493.27
cg00040486	0.885994	181.745	2189.57	0.894311	173.026	2310.28	0.902883	211.812	2898.88	0.876896	256.661	2540.57	0.943922	71.2413	2882.38	0.917994	165.491	2971.96
cg00040530	0.753708	2709.87	8598.8	0.786411	2129.99	8210.56	0.735471	2485.7	7189.02	0.762096	2435.76	8122.99	0.761311	2475.2	8213.74	0.709143	3108.36	7822.35
cg00040566	0.976773	0.814998	4239.62	0.976804	0	4211.11	0.978002	0	4445.87	0.976294	0	4118.32	0.978105	0	4467.35	0.980391	0	4999.68
cg00040569	0.0201716	6959.27	145.328	0.0307622	6902.63	222.253	0.0307268	7160.12	230.152	0.0215146	6958.36	155.197	0.0179935	5860.03	109.207	0.0204168	7304.22	154.321
cg00040575	0.201478	12324.4	3134.84	0.239621	10446.5	3323.55	0.17585	10728.9	2310.57	0.296958	10300	4392.84	0.235312	10619.3	3298.57	0.256826	11152.7	3888.69
cg00040588	0.413573	5685.43	4080.12	0.392762	5097.87	3361.98	0.436462	5685.44	4480.85	0.417259	5863.78	4270.24	0.492665	5246.66	5192.06	0.443318	5675.01	4598.98
cg00040590	0.853263	1660.97	10239.9	0.867186	1402.63	9811.17	0.880262	1147.86	9173.75	0.863325	1455.25	9823.95	0.849752	1613.35	9690.18	0.860347	1399.99	9240.88
cg00040646	0.0595381	4541.98	293.872	0.0582556	4662.9	294.63	0.075743	2952.99	250.193	0.0603209	4336.39	284.786	0.0813418	4648.93	420.49	0.113641	2817.46	374.05
cg00040708	0.752699	3239.62	10164.6	0.787079	2610.61	10020	0.745343	2921.7	8844.04	0.763082	3099.22	10304.3	0.790764	2571.64	10096.9	0.743201	3206.01	9567.91
cg00040749	0.777767	876.938	3419.07	0.789031	817.069	3429.87	0.820892	700.217	3667.56	0.820255	723.012	3755.76	0.849172	598.6	3933.17	0.794149	827.456	3578
cg00040837	0.427887	1303.18	1049.45	0.358706	1493.95	891.575	0.384541	1675.57	1109.38	0.460859	1391.5	1274.94	0.479544	1523.87	1496.22	0.380524	1355.79	894.245
cg00040861	0.0550687	5074.99	301.588	0.0597752	4927.24	319.609	0.0744742	5058.01	415.049	0.0617892	5155.02	346.089	0.0660566	5516.85	397.273	0.0589274	6167.37	392.446
cg00040862	0.893337	550.124	5445	0.854141	795.44	5243.66	0.854066	882.914	5752.41	0.817634	1017.42	5009.92	0.850202	940.906	5907.81	0.854043	1052.57	6744.02
cg00040873	0.132421	6510.2	1008.94	0.121699	6671.93	938.331	0.134146	6705.93	1054.43	0.140194	7019.59	1160.87	0.175111	6138.04	1324.24	0.117083	7229.19	971.917
cg00040923	0.536723	5229.03	6173.88	0.412609	5622.55	4019.77	0.44719	5344.07	4403.92	0.526092	4900.04	5550.61	0.553161	4642.85	5871.38	0.35216	7177.79	3956.14
cg00040945	0.0108775	10201.3	113.285	0.0157509	9210.45	148.995	0.0155719	9471.13	151.398	0.00944428	10368.8	99.8126	0.00769762	9755.71	76.454	0.0145258	10430	155.212
cg00040986	0.909886	442.544	5478.1	0.923148	334.838	5223.27	0.91696	371.945	5211.39	0.92167	361.506	5430.33	0.935693	299.735	5816.35	0.90946	411.158	5134.5
cg00041014	0.775796	1096.99	4141.85	0.774056	1159.92	4316.32	0.775138	1078.71	4063.22	0.828396	819.469	4438.62	0.803977	1099.03	4917.75	0.788531	1127.6	4577.51
cg00041047	0.966426	14.67	3300.74	0.960662	46.4608	3576.68	0.969553	18.1969	3763.85	0.960731	45.2931	3554.67	0.976939	0	4236.25	0.961721	72.9805	4345.94
cg00041084	0.0450798	5907.1	283.583	0.0710355	5604.13	436.18	0.11433	6295.4	825.573	0.0713966	6429.94	502.061	0.0520943	6581.13	367.176	0.059375	7299.08	467.051
cg00041270	0.612188	2994.3	4884.57	0.660468	2286.19	4641.7	0.609675	2872.2	4642.48	0.690542	2325.88	5413.26	0.681773	2485.62	5539.46	0.625907	3035.37	5245.9
cg00041311	0.908384	197.23	2947.08	0.897013	246.723	3019.95	0.894449	280.232	3222.13	0.914425	199.625	3201.71	0.908795	247.607	3463.67	0.899375	249.779	3126.28
cg00041328	0.0152771	6407.51	100.958	0.0178906	6193.7	114.649	0.0144335	6389.3	95.0347	0.0176058	6654.73	121.053	0.0275794	6691.47	192.617	0.0210103	6614.51	144.101
cg00041368	0.912739	578.649	7098.57	0.886175	784.226	6884.08	0.909982	596.131	7037.09	0.901741	643.33	6821.67	0.905732	681.136	7505.18	0.869892	896.324	6661.36
cg00041401	0.75573	1830.48	5972.6	0.750882	1755.1	5591.56	0.783648	1471.04	5690.44	0.768198	1674.17	5879.62	0.77954	1685.46	6313.37	0.785174	1759.76	6797.29
cg00041467	0.0626423	10400.2	701.713	0.0807587	9501.23	843.503	0.074438	9104.28	740.25	0.0677358	9689.37	711.269	0.0683755	9559.36	708.938	0.0680472	10064.1	742.14
cg00041564	0.752404	2307.26	7315.28	0.77827	1810.37	6705.39	0.805158	1024.85	4648.29	0.780231	1762.24	6611.38	0.794286	1844.45	7507.76	0.738807	2298.37	6784
cg00041575	0.787793	1153.22	4652.43	0.779064	1118.26	4295.83	0.759433	1505.98	5069.81	0.835933	911.733	5154.86	0.801643	1231.95	5382.96	0.7582	1458.58	4887.18
cg00041599	0.106869	5328.46	649.553	0.0836583	5954.19	552.723	0.0946718	5816.46	618.695	0.112343	6063.4	780.048	0.109841	5997.3	752.377	0.115812	6209.51	826.428
cg00041636	0.773336	2593.32	9189.11	0.770497	2187.66	7680.23	0.784754	2105.02	8039.16	0.767721	2503.7	8605.65	0.762609	2600.31	8674.64	0.761217	2391.91	7943.96
cg00041641	0.620505	1608.81	2794.03	0.617994	1563.64	2691.38	0.62146	1516.89	2654.51	0.61682	1646.49	2811.39	0.609672	1755.84	2898.71	0.554166	2364.16	3062.92
cg00041666	0.201467	12465.4	3170.21	0.194991	11389.3	2782.97	0.190303	10589.1	2512.28	0.235104	10884.6	3376.3	0.237032	11323	3548.8	0.178361	12131.2	2655.14
cg00041759	0.00562064	8659.89	49.5145	0.0160569	7946.03	131.302	0.0336023	7746.3	272.821	0.0139073	8043.07	114.846	0.0117489	8290.27	99.7481	0.0123943	7880.6	100.156
cg00041865	0.902019	261.614	3329.04	0.922202	168.22	3179.44	0.950674	68.4204	3246.05	0.926074	210.529	3890	0.941346	115.55	3459.37	0.941122	120.264	3520.77
cg00041872	0.156435	15361.9	2867.34	0.129653	13645.9	2047.68	0.175967	12527.5	2696.53	0.14875	14128.1	2486.25	0.16666	13641.8	2748.23	0.149769	14723.6	2611.2
cg00041873	0.904403	523.229	5896.08	0.880007	628.021	5339.2	0.898231	513.153	5411.8	0.881164	648.362	5549.06	0.908819	492.607	5906.63	0.880517	718.499	6031.81
cg00041898	0.931103	447.434	7398.23	0.939316	344.45	6879.6	0.927319	419.985	6634.32	0.928789	455.447	7244.58	0.936161	389.221	7174.12	0.939349	319.675	6499.89
cg00041901	0.0421443	10612.9	471.352	0.0467344	9985.86	494.465	0.0468389	10385.3	515.256	0.0333043	10486.2	364.712	0.042045	10185.8	451.446	0.0458431	11003.6	533.481
cg00041989	0.744486	2552.57	7728.76	0.70734	2767.62	6930.84	0.749698	2334.3	7291.16	0.709806	2826.62	7158.45	0.718235	2937.4	7742.52	0.734657	2572.82	7400.26
cg00042059	0.909841	389.569	4940.52	0.914907	350.058	4838.97	0.912332	377.04	4964.43	0.915882	370.732	5125.37	0.890302	635.09	5965.97	0.878234	567.398	4813.6
cg00042081	0.941126	232.274	5311.55	0.932623	236.309	4655.15	0.932929	269.314	5137.04	0.934719	240.724	4878.61	0.928044	314.504	5345.98	0.92202	342.289	5229.55
cg00042144	0.0168782	6735.96	117.36	0.0153287	6589.42	104.136	0.0124619	6590.92	84.4337	0.00901299	7001.14	64.5846	0.0148526	6584.6	100.78	0.0156738	7258.99	117.18
cg00042156	0.423372	6421.37	4788.11	0.486838	5089.06	4922.88	0.493321	5556.61	5507.48	0.482149	5390.72	5112.18	0.57149	4357.88	5945.33	0.480375	5995.71	5635.28
cg00042186	0.129994	14941.4	2247.44	0.119942	13838.9	1899.72	0.15807	12289.5	2326.09	0.196159	13694.5	3366.22	0.173916	13133.6	2786.07	0.154486	14633.1	2691.93
cg00042208	0.75327	404.239	1539.45	0.74235	454.194	1596.76	0.814601	378.496	2102.4	0.747971	631.587	2171.2	0.764587	670.71	2503.16	0.747255	635.239	2173.78
cg00042246	0.188065	6550.14	1540.35	0.219404	6178.48	1764.71	0.180508	6763.43	1511.8	0.193334	6846.81	1664.94	0.219329	6860.88	1955.66	0.252728	7200.4	2469
cg00042254	0.831764	591.688	3419.73	0.773413	800.247	3072.82	0.81244	614.328	3094.2	0.745266	810.243	2663.07	0.78233	838.388	3372.67	0.766388	1094.71	3919.36
cg00042263	0.564292	3469.45	4622.85	0.643596	2566.56	4815.27	0.507025	3635.01	3841.47	0.631582	2612.74	4650.47	0.64639	2590.75	4918.61	0.602816	3007.62	4716.51
cg00042325	0.817736	1854.12	8767.28	0.805495	1833.6	8007.52	0.823915	1540.19	7674.53	0.810602	1831.85	8268.1	0.820455	1724.56	8337.56	0.789995	2160.64	8504.02
cg00042335	0.0225967	8049.64	188.412	0.0261643	7933.86	215.848	0.0473644	7233.62	364.623	0.0384893	8313.11	336.777	0.0324512	8334.98	282.906	0.0469017	7584.22	378.138
cg00042341	0.0369811	7519.17	292.586	0.0378079	6387.55	254.919	0.033003	4881.87	170.028	0.0487914	7085.85	368.592	0.0540303	7322.21	423.929	0.0482871	8219.05	422.084
cg00042356	0.00362713	9615.45	35.3675	0.00429786	9396.76	40.9919	0.0200947	8506.57	176.493	0.0157123	8941.66	144.333	0.0178488	9410.72	172.839	0.00559991	8066.6	45.9898
cg00042409	0.253357	4099.44	1424.99	0.280847	3593.5	1442.4	0.254515	4279.91	1495.34	0.302321	3961.47	1759.93	0.314671	4173.7	1962.29	0.269706	4266.79	1612.71
cg00042478	0.936465	151.59	3708.24	0.92178	212.278	3680.01	0.908222	290.423	3863.57	0.898241	259.177	3170.52	0.927194	238.919	4316.18	0.93404	194.272	4167.09
cg00042568	0.194453	4260.81	1052.66	0.198735	4098.96	1041.45	0.227022	4214.4	1267.13	0.228257	4066.31	1232.26	0.247658	4215.4	1420.55	0.233947	4196.9	1312.24
cg00042611	0.963522	193.557	7753.84	0.950215	260.043	6871.91	0.948331	259.244	6593.6	0.94562	289.442	6772.01	0.938273	362.017	7022.78	0.926193	421.062	6538.72
cg00042657	0.965988	114.1	6080.7	0.976177	42.4555	5837.23	0.965775	123.739	6313.6	0.962774	124.975	5818.48	0.964292	132.926	6290.08	0.964564	130.543	6275.3
cg00042683	0.935412	226.569	4729.6	0.946635	157.806	4573.16	0.938213	229.281	4999.99	0.94295	187.044	4744.36	0.937038	218.937	4746.63	0.923147	312.48	4954.63
cg00042837	0.361673	2232.28	1321.46	0.341245	2295	1240.65	0.409171	2293.54	1657.61	0.236278	3230.91	1030.51	0.30348	3083.36	1387.01	0.325817	2750.65	1377.65
cg00042874	0.00422971	8680.47	37.2966	0.00221136	8281.01	18.5745	0.0467117	7684.23	381.432	0.00560028	8442.7	48.111	0.00720611	8548.24	62.7725	0.00051574	7822.35	4.08798
cg00042882	0.577847	2854.94	4044.75	0.5081	3023.95	3226.83	0.606684	2500.26	4010.85	0.501535	3509.38	3631.6	0.537226	3301.43	3948.65	0.581344	2996.31	4299.53
cg00042914	0.792994	527.304	2403.06	0.768189	568.744	2216.13	0.763888	666.735	2480.6	0.765444	641.652	2420.29	0.735251	917.448	2825.62	0.748449	705.136	2395.55
cg00043004	0.323421	5052.17	2462.86	0.316519	4974.51	2349.99	0.369822	4751.58	2847.16	0.311716	5235.55	2416.41	0.359556	5346.57	3057.8	0.333473	8036.08	4070.6
cg00043005	0.817765	2105.95	9899.04	0.759058	2524.1	8266.92	0.799704	2067.17	8652.68	0.775977	2455.89	8853.19	0.759376	2769.72	9056.44	0.768686	2729.06	9401.33
cg00043043	0.88637	387.939	3806.18	0.902008	315.613	3825.7	0.890643	382.863	3932.62	0.87087	457.125	3757.31	0.898305	418.76	4582.39	0.874224	457.413	3874.38
cg00043076	0.443423	3022.83	2487.94	0.59457	2076.32	3191.61	0.520413	2698.97	3037.23	0.612986	2161.49	3581.94	0.702874	1458.71	3687.24	0.652551	1627.16	3243.81
cg00043080	0.926645	279.544	4794.54	0.909294	414.142	5154.1	0.921479	361.755	5418.92	0.910045	410.154	5161.06	0.903007	479.575	5395.85	0.911231	394.712	5078.29
cg00043095	0.0444038	6459.67	304.809	0.0616573	6970.72	464.608	0.0680138	6063.94	449.828	0.0504879	6982.69	376.604	0.0721507	6748.81	532.572	0.0934936	7494.38	783.256
cg00043284	0.861548	788.918	5531.47	0.873567	599.985	4836.41	0.856373	822.5	5500.37	0.850265	871.473	5516.47	0.884795	680.267	5992.62	0.803773	1168.72	5196.84
cg00043324	0.931856	310.514	5613.71	0.94561	76.0995	3061.6	0.958019	187.064	6550.89	0.949267	356.473	8541.1	0.933323	416.153	7224.91	0.934358	404.991	7188.07
cg00043364	0.771592	1429.51	5166.87	0.725666	1468.32	4148.51	0.782031	1310.9	5062.05	0.726088	1958.51	5456.71	0.749233	1746.28	5516.24	0.720533	1983.84	5372.62
cg00043371	0.0123434	11703.4	147.515	0.0182476	11450.2	214.681	0.0168017	10463.2	180.513	0.0161882	11318.2	187.882	0.00954961	10983.3	106.862	0.0202359	11744.7	244.639
cg00043379	0.0139256	7731.89	110.604	0.00515727	7560.29	39.7109	0.0346452	7826.13	284.457	0.0252356	8262.63	216.499	0.0248328	7497.71	193.477	0.0194097	8470.88	169.651
cg00043444	0.526423	3279.55	3756.67	0.581604	2601	3754.61	0.462214	3533.11	3122.57	0.618281	2206.78	3736.36	0.587565	2889.61	4259.07	0.548012	3116.58	3899.93
cg00043510	0.119118	2757.95	386.47	0.128201	2587.38	395.188	0.134467	3204.11	513.317	0.150208	2718.42	498.181	0.163598	3122.45	630.305	0.159831	3370.47	660.208
cg00043524	0.920092	169.52	3103.34	0.899896	229.1	2958.47	0.921045	193.615	3425.13	0.899112	252.467	3141.18	0.924924	225.887	4014.86	0.925315	166.519	3302.07
cg00043564	0.236966	9691.96	3040.96	0.231211	8254.8	2512.68	0.232996	9364.13	2874.96	0.287656	8293.67	3389.49	0.302693	9059.8	3976.16	0.229206	9385.71	2820.7
cg00043591	0.775309	1675.64	6126.93	0.741909	1723.05	5240.56	0.745446	1666.11	5171.95	0.76961	1560.93	5548.28	0.813862	1397.02	6545.54	0.698516	2278.84	5511.62
cg00043599	0.49023	5510.2	5395.15	0.472272	4771.84	4359.88	0.478282	4827.28	4517.06	0.466941	5330.33	4756.78	0.53636	4829.64	5702.84	0.437701	6288.66	4973.03
cg00043788	0.0792193	7979.65	695.132	0.0878587	7161.37	699.425	0.147992	6703.74	1181.79	0.128901	7288.83	1093.36	0.14891	7262.27	1288.13	0.07543	7892.18	652.033
cg00043790	0.577472	3464.56	4871.71	0.570514	3416.47	4671.16	0.536983	4098.67	4869.4	0.538975	4012.63	4807.99	0.591876	3528.18	5261.71	0.561648	3897.78	5122.24
cg00043792	0.836242	500.409	3066.04	0.826195	527.89	2984.73	0.856659	433.087	3185.92	0.761306	847.149	3020.9	0.79104	735.001	3160.98	0.812025	716.443	3526.9
cg00043800	0.395228	7045.66	4669.79	0.470294	5583.3	5045.85	0.386138	6079.95	3887.37	0.500523	5243.1	5354.28	0.504301	5568.11	5766.47	0.444025	6212.6	5041.5
cg00043819	0.0120277	10569.7	129.895	0.0175526	9902.12	178.699	0.0712478	8841.46	685.931	0.0232916	9824.73	236.675	0.0334984	9923.22	347.399	0.0277754	9522.95	274.917
cg00043949	0.869575	1284.8	9232.84	0.879148	1061.95	8452.67	0.841213	1462.37	8277.07	0.826777	1818.13	9155.05	0.852889	1496.22	9254.22	0.846874	1448.17	8562.27
cg00044050	0.112307	9736.78	1244.5	0.140895	10162.1	1683	0.0866538	7134.65	686.388	0.135316	11155.5	1761.4	0.109363	9593.24	1190.25	0.0783702	8748.42	752.419
cg00044097	0.763775	2075.8	7034.91	0.629509	3188.97	5588.35	0.575943	3906.51	5441.54	0.652997	2967.54	5772.54	0.688891	3026.89	6923.89	0.608879	3622.3	5794.71
cg00044107	0.108286	1515.08	196.129	0.113355	1808.77	244.03	0.143628	2289.9	400.827	0.13024	1708.56	270.818	0.149661	2118.12	390.393	0.0874997	2393.97	239.147
cg00044170	0.00816566	9007.36	74.9798	0.00541356	8435.83	46.4608	0.0154804	8371.31	133.201	0	8994.87	0	0	8620.19	0	0.00433066	9825.65	43.1716
cg00044245	0.0916819	10214.4	1041.09	0.0905912	8792.3	885.81	0.157247	9026.4	1702.87	0.100812	9880.6	1118.97	0.109553	9440.34	1173.76	0.115491	10701.4	1410.35
cg00044289	0.0423083	6071.73	272.651	0.0593233	6227.34	399.031	0.0546239	5807.73	341.349	0.0604216	6307.48	412.047	0.061021	6515.97	429.949	0.0457623	6804.67	331.126
cg00044299	0.764711	708.233	2626.84	0.802817	586.367	2794.5	0.820681	519.704	2836.17	0.817308	543.517	2878.9	0.780787	773.228	3110.25	0.776304	703.08	2786.98
cg00044318	0.803464	1812.56	7818.78	0.803965	1741.48	7552.12	0.814682	1441.92	6778.49	0.791536	1768.95	7096.37	0.794874	1839.24	7514.64	0.732152	2338.46	6665.45
cg00044354	0.302621	3220.87	1441.06	0.348831	3149.72	1740.88	0.216798	3877.4	1100.98	0.337454	3242.65	1702.51	0.387907	3581.18	2332.9	0.314182	3518.49	1657.67
cg00044372	0.724151	1967.4	5427.3	0.668207	2524.1	5284.76	0.705007	2014.03	5052.35	0.696891	2302.4	5523.45	0.673502	2675.02	5724.34	0.707326	2024.95	5135.52
cg00044463	0.0281063	1929.1	58.6799	0.0074437	2036.26	16.0209	0	2430.38	0	0.045969	2075.93	104.845	0.0268537	2418.73	69.5037	0.0369592	2390.88	95.5943
cg00044466	0.285486	7057.07	2859.62	0.327582	6189.69	3064.15	0.301707	6384.93	2801.91	0.237839	7066.56	2236.38	0.305056	6529	2909.89	0.313524	6579.56	3050.65
cg00044501	0.728448	2532.31	7061.28	0.684168	2815.63	6315.96	0.708358	2309.92	5853.36	0.689537	2801.3	6443.77		2553.89	6787.17	0.682656	2755.3	6142.19
cg00044505	0.344288	2471.89	1350.39	0.261543	3325.15	1213.11	0.349766	3289.27	1823.11	0.252155	3455.7	1198.89	0.304758	3635.04	1637.24	0.327312	3350.94	1679.14
cg00044665	0.314207	7992.69	3707.8	0.351569	6454.04	3553.49	0.321797	7448.36	3581.58	0.378139	7232.64	4458.8	0.36996	6782.69	4041.52	0.298846	8182.05	3529.97
cg00044729	0.826065	1245.32	6389.3	0.797994	1344.16	5704.93	0.831066	1156.6	6181.78	0.768471	1691.78	5947.14	0.834954	1278	6971.19	0.775951	1623.05	5967.43
cg00044796	0.0880793	7198.88	704.973	0.090116	7154.96	718.54	0.0694193	6603.29	500.051	0.106719	6955.84	842.955	0.106759	6994.68	847.945	0.100021	7539.61	849.041
cg00044871	0.3548	9233.93	5132.79	0.344909	8632.09	4597.5	0.360606	8090.35	4619.2	0.378068	8275.22	5091.23	0.348173	8602.82	4648.6	0.400916	8204.66	5557.61
cg00044950	0.953784	470.254	11768.6	0.949956	483.833	11082.5	0.943246	584.485	11376	0.942661	636.62	12110	0.942973	557.767	10876.5	0.940017	668.132	12037.7
cg00044995	0.125295	5188.28	757.507	0.10465	5346.99	636.656	0.110867	5095.14	647.787	0.121398	5560.98	782.191	0.137511	5428.24	881.395	0.127971	6272.22	935.125
cg00045061	0.0735687	5997.57	484.213	0.0833126	6630.27	611.677	0.0843778	6291.04	588.956	0.0749488	6173.28	508.269	0.0941828	6210.15	656.102	0.0759665	6824.19	569.251
cg00045070	0.523313	1258.36	1491.22	0.00291303	2092.34	6.40499	0.520812	1662.47	1915.56	0.529856	1409.96	1701.73	0.00102528	2413.51	2.57969	0.888138	272.392	2956.63
cg00045114	0.849596	616.953	4049.9	0.849833	529.492	3562.46	0.848922	652.905	4230.66	0.81932	743.981	3827.15	0.855172	678.53	4597.01	0.849106	675.327	4362.9
cg00045118	0.605553	4499.6	7061.28	0.580687	4310.44	6107.8	0.608638	4002.59	6380.25	0.561316	4797.71	6266.84	0.583234	4775.77	6823.28	0.654698	3762.1	7322.59
cg00045190	0.00462587	13578.7	63.5698	0.0109423	11050.5	123.361	0.00517831	11506.3	60.4137	0.00450924	13232.3	60.3908	0.010208	10935.5	113.812	0.00161874	12579.4	20.5579
cg00045227	0.534138	5981.27	6972.54	0.741683	2755.6	8199.03	0.564896	4894.97	6484.98	0.424798	6856.87	5137.78	0.437563	6831.34	5392.42	0.531103	5701.73	6571.43
cg00045275	0.0353012	8897.33	329.239	0.0296781	7690.06	238.266	0.0508169	8195.89	444.142	0.04447	8953.77	421.359	0.0464082	8858.24	435.968	0.0435948	8240.64	380.182
cg00045303	0.0137166	8045.66	113.285	0.012075	8485.5	104.937	0.0131039	8013.19	107.726	0.0134114	7921.26	109.039	0.0159454	8317.85	136.401	0.00703541	8604.51	61.6737
cg00045439	0.065393	2978.82	215.42	0.0771736	3009.54	260.043	0.0605949	3407.92	226.273	0.069528	3285.43	252.971	0.0642759	3455.2	244.211	0.0892944	3485.59	351.566
cg00045515	0.921281	346.374	5224.1	0.896338	465.409	4888.93	0.885956	550.274	5051.71	0.895959	539.323	5505.6	0.902382	547.341	5984.02	0.885591	571.51	5197.86
cg00045532	0.420914	8638.98	6352	0.408351	8348.52	5831.1	0.46149	7032.01	6111.96	0.4499	7697.31	6377.03	0.457071	7581.11	6466.43	0.454623	7923.02	6687.93
cg00045607	0.733695	2832.93	8080.51	0.711153	2909.41	7409.29	0.780539	1995.11	7451.49	0.701561	3339.95	8086.52	0.724136	2927.84	7948.03	0.730604	2813.35	7901.04
cg00045689	0.881722	334.149	3236.45	0.8542	399.723	2927.72	0.887998	330.456	3412.84	0.854132	459.641	3276.98	0.876265	517.802	4375.16	0.862997	464.609	3556.54
cg00045690	0.865166	450.694	3533.53	0.825164	632.828	3458.7	0.873674	446.188	3777.47	0.849487	547.711	3655.66	0.842621	654.203	4038.08	0.84416	555.063	3548.36
cg00045748	0.785748	2571.32	9796.79	0.779575	2520.9	9269.3	0.784154	2169.8	8246.03	0.708354	3480.86	8697.22	0.776523	2510.82	9071.92	0.666781	3856.66	7917.39
cg00045753	0.874988	413.204	3592.05	0.880574	364.477	3424.75	0.855595	562.648	3926.16	0.859611	534.291	3883.8	0.892378	452.643	4582.39	0.847056	593.096	3838.61
cg00045762	0.723094	2145.07	5862.64	0.749443	1554.83	4949.78	0.720647	1965.27	5327.76	0.594597	2963.34	4492.94	0.672309	2627.24	5595.35	0.691276	2315.85	5409.42
cg00045787	0.835245	1595.77	8596.87	0.842223	1381.01	7905.68	0.845161	1329.83	7804.48	0.760397	2202.59	7307.44	0.8089	1654.19	7425.21	0.825618	1490.45	7530.06
cg00045900	0.764839	782.398	2869.91	0.786168	701.718	2947.58	0.778737	901.839	3525.98	0.751071	1088.71	3586.59	0.771833	880.959	3318.34	0.76205	1007.34	3546.32
cg00045902	0.643784	3932.36	7287.63	0.536515	4493.08	5316.78	0.619012	3894.14	6489.51	0.551503	4837.97	6072.07	0.563951	4885.24	6447.51	0.57049	4682.06	6351.7
cg00045910	0.588625	2348.82	3503.95	0.668232	1791.14	3809.05	0.558297	2431.84	3200.15	0.551763	2500.35	3200.93	0.654852	2140.71	4251.33	0.537704	2985.01	3588.22
cg00046018	0.0176815	8502.87	154.85	0.0211761	8342.11	182.639	0.0245582	8110.73	206.717	0.0285735	8825.44	262.532	0.0281319	8303.95	243.263	0.0321111	8915.96	299.118
cg00046021	0.79837	2269.77	9383.31	0.851778	1613.31	9845.75	0.819452	1885.2	9010.19	0.822353	1945.09	9467	0.838481	1760.18	9656.65	0.831225	1831.71	9513.75
cg00046026	0.655967	5132.86	9977.49	0.61137	5579.3	8934.32	0.62666	4985.23	8535.67	0.625592	5437.69	9252.82	0.649499	5110.26	9654.93	0.585209	6599.09	9451.41
cg00046041	0.0962872	9236.7	994.791	0.123461	9208.46	1311.1	0.136822	8310.04	1333.07	0.118424	9338.96	1267.96	0.132254	8960.99	1380.99	0.125288	9282.78	1343.92
cg00046099	0.101217	2355.34	276.509	0.121083	2512.89	359.961	0.103783	3344.59	398.887	0.0986448	3906.11	438.43	0.0959717	3034.7	332.78	0.0998413	4451.81	504.865
cg00046105	0.823084	2546.87	12314.3	0.844827	1821.58	10461.9	0.835789	2001.66	10696.9	0.833353	2261.3	11808.1	0.838262	2168.51	11757.4	0.805534	2465.92	10628.7
cg00046156	0.728759	1124.7	3290.46	0.624885	1708.63	3012.91	0.551661	2192.36	2820.66	0.680885	1487.12	3386.39	0.693804	1662.01	3992.5	0.649088	1855.35	3616.84
cg00046336	0.738918	3149.97	9198.12	0.763925	2822.09	9455.69	0.82839	1615.89	8282.89	0.750335	3536.22	10928.2	0.783623	2484.76	9360.84	0.735286	3327.3	9519.88
cg00046410	0.91656	158.925	2844.19	0.8828	287.576	2919.39	0.891204	287.511	3174.29	0.887579	236.531	2656.97	0.887468	302.341	3173.02	0.888431	323.787	3374.63
cg00046499	0.0474641	4442.55	226.352	0.0402698	4494.68	192.79	0.0273221	4480.08	128.652	0.0368891	4397.62	172.268	0.0745766	4445.63	366.316	0.0345235	4701.59	171.695
cg00046537	0.0864805	7263.26	697.061	0.10462	7278.32	862.112	0.109801	7578.65	947.114	0.112461	7689.76	987.051	0.129338	8102.39	1218.47	0.100906	8605.54	977.027
cg00046560	0.0603466	11945.4	773.583	0.0624989	11121.8	748.103	0.0755398	10992.4	906.385	0.0724004	11800.5	928.852	0.0626692	10960.7	739.512	0.0629601	12281.3	831.904
cg00046623	0.934416	216.79	4513.53	0.913195	303.597	4245.87	0.927247	234.376	4261.69	0.928194	204.658	3938.11	0.926666	304.079	5106.07	0.931242	212.774	4236.17
cg00046625	0.00577617	6541.06	38.5827	0.00882814	6228.21	56.3639	0.0201349	6223.8	129.945	0.0159461	6556.28	107.862	0.0157974	7239.48	117.806	0.015228	6509.08	102.2
cg00046744	0.0721468	5556.66	439.843	0.0816037	6409.18	578.371	0.0737901	6148.37	497.801	0.0762931	6542.34	548.62	0.101864	6609.8	761.009	0.103444	7021.55	821.684
cg00046802	0.790274	1504.49	6045.91	0.787894	1478.73	5864.41	0.79071	1370.59	5555.97	0.770067	1707.72	6054.22	0.772912	1764.53	6346.04	0.786771	1572.68	6171.83
cg00046815	0.0612941	4459.67	297.73	0.042251	4879.98	219.691	0.0761525	4699.9	395.654	0.0491265	4706.29	248.315	0.063334	4707.14	325.041	0.0611273	5127.14	340.324
cg00046899	0.218033	7003.28	1980.58	0.228306	6730.4	2020.78	0.244418	6483.19	2129.55	0.231489	6549.05	2002.81	0.26985	6873.04	2577.11	0.251927	7143.87	2439.5
cg00046913	0.0548917	7605.94	447.559	0.0641058	7922.97	549.548	0.112114	6663.42	854.019	0.0712747	7887.87	613.027	0.064625	7865.48	550.334	0.0554003	7793.73	462.964
cg00046991	0.898852	688.673	7008.55	0.904454	576.754	6406.27	0.915448	487.677	6362.8	0.90427	633.264	6926.43	0.907866	607.288	6969.47	0.907164	610.57	6943.43
cg00047050	0.089192	5258.37	524.725	0.0894322	5025.77	503.432	0.104118	5323.69	630.332	0.110087	5420.07	682.865	0.121968	5545.52	784.226	0.113524	5534.19	721.528
cg00047052	0.908977	429.504	5287.76	0.903171	414.943	4803.1	0.913194	374.856	4995.46	0.897775	441.188	4752.9	0.91528	424.841	5670.16	0.883695	586.928	5219.33
cg00047079	0.679097	3676.46	7991.77	0.612021	4200.69	6784.17	0.6885	3129.14	7137.3	0.684527	3412.92	7622.48	0.421274	7362.18	5431.97	0.581792	5196.01	7367.56
cg00047147	0.930026	99.4298	2650.63	0.9151	136.979	2554.31	0.91536	178.33	3010.08	0.898522	201.303	2667.83	0.9269	140.745	3052.64	0.928057	89.4269	2443.59
cg00047162	0.441112	8335.8	6658.09	0.442606	7895.93	6349.27	0.437873	7187.78	5676.87	0.423116	7992.55	5935.5	0.432188	7900.83	6089.79	0.392098	9077.34	5919.39
cg00047185	0.730479	733.498	2259.02	0.699481	1011.72	2587.62	0.679212	1231.57	2819.36	0.670555	1143.23	2530.48	0.744074	918.317	2960.63	0.65325	1371.21	2771.65
cg00047287	0.720486	983.703	2793.39	0.696409	1070.2	2684.33	0.730837	1136.21	3356.6	0.756834	1056.84	3600.56	0.752135	1083.39	3590.93	0.723648	1274.59	3599.47
cg00047338	0.799458	1895.68	7955.75	0.841697	1411.45	8036.34	0.830152	1513.98	7888.52	0.831686	1444.35	7631.02	0.825816	1562.1	7880.1	0.784883	1923.19	7381.87
cg00047469	0.0872274	12066	1162.62	0.0836105	11096.9	1021.6	0.101356	10509.8	1196.66	0.0850499	12021.1	1126.73	0.0818741	11693.1	1051.65	0.0771434	12578.4	1059.81
cg00047501	0.735495	625.918	2018.52	0.755925	655.257	2339.1	0.742025	732.972	2395.91	0.747153	701.204	2367.53	0.730797	924.399	2780.91	0.771744	670.188	2604.04
cg00047532	0.7853	1364.31	5355.92	0.776669	1316.12	4924.8	0.769476	1361.13	4877.15	0.774442	1497.19	5483.87	0.797088	1391.81	5860.2	0.738488	1668.27	4993.47
cg00047553	0.725377	1416.47	4005.53	0.341125	1833.6	1001.1	0.360386	1551.11	930.305	0.786865	1043.42	4221.35	0.355035	1708.92	995.761	0.62762	1638.46	2930.06
cg00047683	0.473086	2631.63	2452.57	0.589309	1755.1	2661.91	0.450834	3018.5	2560.12	0.615182	1979.48	3324.31	0.597603	2345.75	3632.21	0.501546	2784.57	2902.47
cg00047694	0.25283	6910.37	2372.19	0.271243	6329.08	2392.91	0.251814	6788.18	2318.33	0.286512	6903	2812.16	0.358675	6416.06	3644.24	0.258553	7241.52	2560.1
cg00047753	0.825948	854.118	4527.68	0.791679	811.461	3463.82	0.762913	1227.2	4270.74	0.718761	1290.01	3552.45	0.760671	1218.92	4192	0.806803	998.086	4585.69
cg00047815	0.869266	553.384	4344.41	0.853907	535.901	3716.82	0.875018	470.208	3992.1	0.882312	460.48	4201.95	0.894596	433.529	4528.22	0.854863	477.971	3404.26
cg00047843	0.561213	2515.9	3345.76	0.554521	2872.56	3700.16	0.560332	2739.73	3619.07	0.558961	2851.79	3741.01	0.575026	3071.19	4290.89	0.479063	3600.72	3403.24
cg00047844	0.00570501	5615.71	32.7953	0.019898	5578.75	115.29	0.020677	5779.01	124.127	0.0242227	6058.1	152.869	0.0267507	6063.14	169.4	0.0274675	5581.11	160.453
cg00048178	0.128319	8630.83	1285.25	0.159867	8260.4	1590.88	0.146824	8435.36	1468.86	0.164971	8518.46	1702.68	0.165186	8233.58	1648.97	0.172636	8821.4	1861.52
cg00048370	0.359218	3789.74	2180.57	0.448622	2914.21	2452.47	0.347179	3790.05	2068.78	0.499138	2897.08	2986.76	0.457746	3390.91	2946.87	0.393771	3731.26	2488.56
cg00048381	0.716627	1345.56	3655.71	0.731248	1364.18	3983.91	0.730657	1428.09	4145.32	0.769524	1283.3	4618.65	0.73558	1557.75	4611.63	0.751044	1588.1	5092.6
cg00048436	0.719292	1881.02	5076.2	0.707401	1779.13	4543.06	0.707431	1976.91	5021.97	0.743088	1614.62	4959.31	0.703497	2213.69	5489.58	0.67009	2524.51	5330.72
cg00048697	0.606001	2095.36	3376.63	0.595603	2392.73	3671.34	0.582831	2357.59	3433.53	0.637078	2095.22	3853.53	0.621506	2425.68	4147.28	0.559673	2893.53	3804.89
cg00048705	0.911589	594.134	7157.09	0.911589	442.178	5590.28	0.920384	412.706	5927.06	0.899048	613.973	6358.41	0.913815	496.082	6320.24	0.859787	951.831	6449.81
cg00048743	0.184327	1675.64	401.26	0.199374	1849.62	485.498	0.193014	2038.05	511.377	0.231372	2155.61	678.985	0.238462	2514.3	818.622	0.207114	2317.9	631.593
cg00048746	0.080381	8838.65	781.3	0.0777857	8541.57	728.888	0.113032	7707.48	994.955	0.0932779	8408.58	875.309	0.100901	8045.05	914.071	0.0933291	9034.17	940.235
cg00048759	0.339073	5811.2	3032.6	0.344562	5207.26	2790.01	0.34279	5161.61	2744.37	0.369512	5656.92	3373.97	0.372993	5572.13	3374.24	0.334793	5823.32	2981.16
cg00048832	0.043212	6865.54	314.589	0.0645709	6665.52	467.011	0.0695616	6491.2	492.772	0.0697361	6658.08	506.612	0.0711694	6816.57	529.966	0.0602481	7307.31	474.887
cg00048838	0.0561563	7497.98	452.061	0.0607977	7291.14	478.453	0.0813695	7476.02	671.061	0.0597859	8125.08	523.013	0.0851947	7960.78	750.69	0.0671901	8469.85	617.285
cg00049033	0.0762507	5903.03	495.519	0.0893085	6647.09	661.665	0.0703462	6258.28	481.126	0.0868351	6603.56	637.458	0.10038	5848.73	663.76	0.108045	6620.67	814.093
cg00049047	0.0665181	5702.54	413.478	0.0656963	6030.29	431.056	0.0750534	5740.03	473.88	0.090241	5696.86	575.004	0.101128	6045.08	691.357	0.0801958	6616.56	585.603
cg00049102	0.899419	668.298	6870.29	0.907227	578.356	6633.65	0.900469	636.164	6660.19	0.910981	589.649	7057.57	0.912532	613.37	7442.41	0.859456	967.249	6526.46
cg00049156	0.568406	2571.32	3518.1	0.625288	2085.13	3646.36	0.526228	2961	3399.91	0.684411	2060.84	4686.16	0.645866	2568.16	4866.16	0.613022	2567.68	4225.95
cg00049253	0.0667854	9433.6	682.271	0.0710598	9202.44	711.595	0.171509	8278.87	1734.54	0.0609678	9210.43	604.491	0.0598772	8702.73	560.653	0.0687161	9096.87	678.604
cg00049286	0.0313633	4964.31	163.976	0.0300084	4765.31	150.517	0.0297204	4522.23	141.582	0.0259073	4714.1	128.037	0.0421906	4858.42	218.414	0.0236776	4914.77	121.617
cg00049323	0.181412	4963.34	1122.11	0.347237	4102.16	2235.34	0.226048	4829.46	1439.74	0.280925	5189.41	2066.44	0.196921	5205.82	1301.03	0.14628	6240.35	1086.38
cg00049330	0.0400219	8912	375.714	0.042894	8676.15	393.314	0.0495174	8171.14	430.903	0.0416187	9132.43	400.928	0.041371	8596.74	375.32	0.035654	9463.83	353.596
cg00049380	0.905918	250.204	3372.13	0.908211	222.691	3192.89	0.931524	149.215	3390.22	0.870385	336.343	2930.11	0.890685	319.717	3419.81	0.915345	230.249	3570.85
cg00049382	0.209025	3189.9	869.397	0.258963	2711.55	982.526	0.208835	3292.18	895.395	0.220388	3073.22	897.037	0.27599	3270.15	1284.69	0.164576	3899.83	787.958
cg00049400	0.94636	152.402	4453.09	0.940166	163.327	4137.62	0.940975	165.502	4232.6	0.928943	204.084	3975.36	0.956559	98.8882	4379.46	0.927937	223.817	4169.74
cg00049411	0.0853988	6229.03	590.958	0.0939524	5885.3	620.644	0.123606	6546.52	937.417	0.105167	7103.47	846.598	0.11302	6837.42	883.974	0.103727	6567.22	771.606
cg00049440	0.486077	6085.59	5850.42	0.424733	6360.32	4769.8	0.530743	4736.29	5469.99	0.361218	7421.36	4253.16	0.409873	7007.71	4936.67	0.439762	6805.69	5420.66
cg00049475	0.780388	1079.87	4192.65	0.794694	883.556	3807.13	0.784505	1060.52	4224.84	0.679455	1667.46	3746.45	0.782268	1124.22	4398.38	0.678209	1765.92	3932.64
cg00049502	0.0311414	7782.42	253.36	0.0310095	6925.06	224.815	0.0451254	7998.63	382.725	0.0293559	6955.84	213.395	0.0367971	6967.74	270.008	0.0377428	7690.71	305.576
cg00049595	0.291469	6044.84	2527.81	0.237839	6207.32	1968.25	0.29452	6097.42	2587.27	0.356358	5705.25	3214.12	0.336661	5948.65	3069.83	0.299905	6413.04	2790.05
cg00049616	0.890391	710.678	6585.43	0.901798	598.383	6413.32	0.905824	544.452	6198.59	0.900916	642.491	6751.06	0.903892	671.579	7256.67	0.876342	785.312	6274.02
cg00049664	0.508777	3692.76	3928.29	0.474899	3937.15	3651.18	0.473845	3973.48	3668.5	0.514724	4389.24	4761.65	0.516069	4124.17	4504.71	0.512212	4820.83	5167.23
cg00049691	0.908394	862.268	9542.15	0.92796	567.943	8603.82	0.932908	481.126	8080.53	0.911154	762.434	8844.66	0.888529	959.151	8442.47	0.897737	831.567	8178
cg00049709	0.903381	620.213	6733.97	0.884627	769.006	6663.11	0.875392	922.219	7181.26	0.835728	1429.25	7780.01	0.881575	854.026	7101.89	0.837271	1425.69	7849.94
cg00049718	0.00840132	6503.11	55.9449	0.00504142	5967.53	30.744	0.0066311	6001.41	40.7291	0.0139587	6313.4	90.79	0.0137761	6302.19	89.4293	0.00630159	5701.71	36.7918
cg00049729	0.280773	11463.8	4514.27	0.240588	10868.6	3474.95	0.283518	9934.06	3970.57	0.288872	10628.8	4358.2	0.300629	10403.8	4515.13	0.320026	11547.4	5481.77
cg00049868	0.965816	126.325	6394.47	0.961135	140.183	5939.77	0.958261	178.33	6390.03	0.950988	219.755	6204.31	0.955647	195.479	6366.54	0.956401	211.746	6838.59
cg00049883	0.327887	4406.69	2198.57	0.282379	4877.58	1958.65	0.343521	4409.48	2359.7	0.246202	5302.65	1764.59	0.289496	5049.44	2098.15	0.262337	5523.91	2000.04
cg00049892	0.726972	1242.06	3573.4	0.696732	1256.04	3115.39	0.704085	1409.9	3592.57	0.643453	1591.13	3051.94	0.726833	1442.2	4103.43	0.652262	1753.59	3476.83
cg00049894	0.865136	859.823	6157.16	0.848225	889.964	5532.63	0.857834	787.562	5355.56	0.825052	1094.58	5633.64	0.867682	834.044	6125.05	0.830287	1005.28	5407.37
cg00049947	0.0560681	8062.77	484.856	0.0685458	7985.64	595.024	0.114067	8034.3	1047.32	0.0782121	8515.1	730.976	0.0830201	8144.09	746.391	0.0569453	8379.4	512.019
cg00049973	0.0161711	12295.9	203.75	0.0063541	11424.5	73.6964	0.0133682	11342.5	155.038	0.0200562	11825.7	244.079	0.02082	11953.8	256.295	0.0160978	13093.3	215.858
cg00050133	0.916142	190.709	3176	0.924205	221.89	3924.98	0.898929	334.823	3867.33	0.883682	384.152	3678.16	0.899184	364.894	4146.43	0.887442	387.516	3843.72
cg00050152	0.0294283	8192.4	251.431	0.0288803	7718.01	232.501	0.0595472	7823.23	501.68	0.0392626	8710.41	360.056	0.0408839	8473.43	365.456	0.0423534	8103.4	362.808
cg00050224	0.905282	766.913	8285.64	0.922398	559.131	7834.59	0.909899	629.613	7368.1	0.918401	600.553	7884.77	0.912797	695.037	8322.09	0.894898	820.26	7835.63
cg00050247	0.060719	10502.9	685.413	0.0778777	9849.68	840.299	0.109886	8856.07	1105.64	0.0871515	9555.16	921.798	0.0862724	9193.6	877.484	0.0878474	9986	971.361
cg00050250	0.834194	2081.51	10975.5	0.835952	1840.81	9889.95	0.852571	1607.88	9876.49	0.854751	1586.94	9927.15	0.860147	1545.59	10121	0.82157	1909.83	9254.16
cg00050271	0.898972	220.864	2855.12	0.907964	174.628	2709.31	0.913618	213.268	3313.28	0.900574	233.175	3017.8	0.902284	251.082	3241.81	0.89191	263.141	2996.49
cg00050289	0.903661	172.78	2558.68	0.920059	181.037	3234.52	0.914455	195.799	3162	0.91382	195.431	3132.64	0.917175	236.312	3724.22	0.898382	256.974	3155.92
cg00050294	0.695404	3429.51	8058	0.705102	2923.82	7229.95	0.677547	3437.03	7432.1	0.750834	2855.98	8907.51	0.737892	2754.08	8034.88	0.697666	3459.89	8214.79
cg00050312	0.0528685	7123.08	403.189	0.046986	7525.84	375.973	0.112076	7767.17	993.015	0.0598779	7880.16	508.269	0.0654411	7661.04	543.455	0.0582593	8242.69	516.107
cg00050336	0.582333	5387.95	7651.59	0.633312	3540.63	6287.78	0.60644	3784.23	5985.24	0.573453	4813.65	6605.95	0.654832	3754.07	7311.71	0.619003	3867.97	6446.74
cg00050375	0.68889	1761.21	4121.28	0.633149	2256.55	4067.17	0.609793	2577.41	4184.11	0.641581	2248.72	4204.28	0.64811	2292.75	4406.97	0.644713	2524.51	4762.49
cg00050402	0.450887	6616.15	5514.76	0.547819	4266.38	5289.88	0.370053	6869.7	4094.25	0.560036	4433.69	5770.99	0.530459	4850.49	5592.77	0.390789	7145.93	4648.03
cg00050482	0.506511	3159.75	3345.76	0.530452	2513.69	2952.7	0.492737	3130.6	3138.08	0.514655	3014.51	3302.59	0.5352	3233.66	3838.58	0.530065	3352.99	3894.82
cg00050496	0.375594	2303.18	1445.57	0.406449	2443.2	1741.52	0.357779	2888.21	1664.72	0.529381	1884.7	2232.5	0.462027	2416.12	2160.92	0.428048	2370.33	1848.79
cg00050555	0.0502032	8391.74	448.846	0.0757256	7662.93	636.016	0.108679	6840.56	846.261	0.0971698	7520.83	820.214	0.0963388	7780.35	840.12	0.110592	7461.58	940.235
cg00050590	0.0335802	8015.51	281.989	0.0357076	7493	281.168	0.0349058	7607.76	278.777	0.0319052	7636.92	254.983	0.0357999	7200.58	271.064	0.0434665	8201.58	377.238
cg00050618	0.890019	640.588	5993.18	0.897556	508.665	5332.8	0.883789	707.496	6141.05	0.888652	643.33	5932.39	0.899236	641.171	6614.33	0.873863	764.754	5990.93
cg00050654	0.820926	1471.89	7205.96	0.821221	1328.94	6563.84	0.846199	1115.11	6685.4	0.75425	2038.19	6562.49	0.835436	1369.22	7458.75	0.801233	1563.43	6705.31
cg00050692	0.803839	1749.8	7580.22	0.759357	2031.46	6725.88	0.792353	1736.71	7008.65	0.805438	1704.36	7469.61	0.743452	2145.06	6505.98	0.782089	1941.69	7327.7
cg00050792	0.911254	599.024	7177.67	0.890168	767.404	7030.12	0.91384	553.914	6935.59	0.881008	837.922	6944.27	0.908358	673.317	7665.12	0.833217	1299.26	6990.44
cg00050872	0.215981	1189.9	355.339	0.274348	1285.68	523.885	0.184465	1454.3	351.564	0.283565	1076.13	465.512	0.265294	1276.26	496.951	0.271047	1597.35	631.128
cg00050873	0.84005	1913.62	10575.4	0.818891	2214.1	10463.3	0.813054	1956.53	8944.15	0.82542	1926.63	9582	0.821702	2020.82	9773.95	0.795681	2429.94	9852.37
cg00050938	0.568761	2030.16	2809.46	0.575585	2037.06	2898.26	0.566302	2265.15	3088.3	0.723638	1494.67	4175.57	0.676118	1617.7	3585.77	0.514409	2611.88	2872.83
cg00050984	0.00701684	6361	45.6562	0.0194889	6022.61	121.695	0.0252109	5974.25	157.098	0.0307841	6349.87	204.86	0.0156124	6514.58	104.907	0.0214095	6486.6	144.101
cg00051068	0.105847	8781.6	1051.38	0.0993824	7875.1	880.046	0.129772	8743.98	1318.85	0.0970095	8394.32	912.556	0.142072	8177.11	1370.68	0.107068	9250.03	1121.13
cg00051154	0.266004	5625.93	2075.11	0.538516	3014.34	3634.19	0.268427	5434.32	2030.64	0.332292	5714.48	2893.64	0.528025	3565.54	4100.85	0.299774	5536.24	2412.93
cg00051179	0.0486335	4164.36	217.992	0.0448273	4294.55	206.241	0.0529466	4433.01	253.426	0.0687837	3976.14	301.082	0.0644217	4732.88	332.78	0.0495883	4601.02	245.279
cg00051307	0.884965	836.188	7202.1	0.875376	806.655	6368.48	0.899203	615.056	6378.96	0.848359	1068.58	6537.66	0.881773	799.292	6707.2	0.862972	1005.28	6960.81
cg00051371	0.546938	5926.67	7275.41	0.646452	3886.68	7289.52	0.574434	5190.49	7141.18	0.569469	5405.81	7282.6	0.640442	4527.3	8242.11	0.552539	5922.73	7437.06
cg00051483	0.628992	2933.99	5143.72	0.604772	2599.4	4130.58	0.679355	2262.97	5006.45	0.566263	3122.71	4207.38	0.655888	2652.43	5246.23	0.58765	3129.94	4603.06
cg00051510	0.732622	884.273	2696.93	0.71132	954.048	2597.22	0.70835	936.777	2518.09	0.742586	860.569	2771.04	0.752793	870.534	2955.47	0.707906	1129.66	2980.14
cg00051546	0.0348425	5261.63	193.557	0.0694831	5895.71	447.709		6156.38	445.435	0.0567029	6780.54	413.599	0.0690365	6219.71	468.644	0.0497322	6891.01	365.874
cg00051590	0.740518	2401.8	7139.73	0.730338	2122.78	6020.05	0.750374	1957.99	6186.3	0.743098	2235.3	6754.94	0.743659	2223.25	6739.88	0.747973	2078.4	6465.14
cg00051595	0.0575421	4860.65	302.874	0.0345118	4218.32	154.36	0.0337078	4292.29	153.219	0.056241	4770.03	290.218	0.0588477	4562.05	291.505	0.0581557	4964.73	312.73
cg00051623	0.754502	1982.08	6398.94	0.74867	1605.3	5079.8	0.760737	1594.78	5388.53	0.785816	1511.45	5912.22	0.775307	1782.77	6496.52	0.779906	1538.76	5806.97
cg00051662	0.821812	812.553	4208.73	0.798946	914.796	4032.58	0.835313	813.766	4634.72	0.783645	1093.74	4323.78	0.844185	835.782	5069.95	0.684744	1873.85	4287.27
cg00051704	0.880063	440.099	3963.09	0.86603	479.827	3748.2	0.850549	644.171	4235.19	0.854615	605.585	4147.63	0.850079	674.186	4389.78	0.85468	624.96	4263.76
cg00051782	0.0767715	11453.2	960.709	0.0776635	10222.2	869.157	0.108724	9185.07	1132.66	0.0764854	10562.5	883.069	0.0865703	10751.4	1028.44	0.0636765	11396.3	781.826
cg00051818	0.848044	814.183	5101.92	0.833685	810.66	4564.84	0.871635	730.788	5641.31	0.853419	800.178	5240.99	0.86357	793.211	5653.82	0.853383	806.898	5278.6
cg00051952	0.735972	1054.61	3218.44	0.694915	1051.78	2623.48	0.661399	1431.73	2991.98	0.660696	1321.89	2768.71	0.660536	1538.64	3188.5	0.701963	1297.2	3290.82
cg00051979	0.0760468	2134.48	183.911	0.0703542	1948.15	155.001	0.0965924	2113.03	236.617	0.064919	2515.44	181.58	0.0780626	2642.01	232.172	0.0797416	2518.34	226.883
cg00052046	0.855377	471.884	3382.42	0.862226	430.964	3322.91	0.859385	521.887	3800.74	0.876212	471.384	4044.43	0.867399	539.522	4183.4	0.837947	702.052	4147.25
cg00052246	0.915073	325.999	4590.06	0.865342	512.67	3937.15	0.901176	363.938	4230.66	0.904361	335.504	4118.14	0.886498	505.639	4730.3	0.890158	450.218	4458.96
cg00052290	0.0384368	6994.31	283.583	0.0533412	6640.69	379.816	0.0651493	7052.4	498.447	0.0568125	6650.54	406.615	0.0700683	6713.19	513.359	0.0595493	7308.33	469.096
cg00052385	0.663899	3457.22	7026.55	0.686454	2999.92	6786.73	0.685553	2819.07	6364.09	0.634124	3811.33	6778.99	0.655229	3394.39	6640.99	0.593406	4282.21	6395.64
cg00052422	0.00637655	9319.01	60.4462	0.0168282	8469.32	146.674	0.0556801	8156.17	486.81	0.0107282	9631.5	105.534	0.014261	9350.52	136.724	0.00278848	8671.62	24.5279
cg00052433	0.920262	365.934	5377.36	0.932413	267.55	5070.63	0.927333	366.85	5957.67	0.922647	384.152	5774.87	0.898741	528.228	5575.93	0.893289	605.43	5905.26
cg00052482	0.839717	208.639	1616.96	0.8727	181.838	1932.13	0.85387	249.662	2043.15	0.836355	277.63	1929.99	0.892637	165.94	2211.09	0.872461	229.221	2252.12
cg00052550	0.0411145	11912.8	515.079	0.0483956	10705.2	549.519	0.0873173	10247	989.912	0.0509949	11731.8	635.781	0.0666222	10964.2	789.736	0.0696579	11445.6	864.46
cg00052561	0.11224	6634.08	851.392	0.105773	7161.37	858.909	0.137502	6546.52	1059.6	0.117186	6973.46	938.94	0.126392	6740.99	989.742	0.107728	7687.63	940.235
cg00052578	0.112545	2592.51	341.457	0.157812	2419.16	472.048	0.141142	2732.45	465.476	0.164788	2692.42	550.948	0.180109	2781.02	632.884	0.227603	2757.84	842.124
cg00052588	0.801018	1849.23	7846.8	0.809573	1632.54	7365.63	0.801756	1879.38	8005.19	0.832008	1621.33	8525.17	0.801865	1923.51	8189.27	0.799323	2163.72	9016.69
cg00052626	0.0108279	3622.67	40.7499	0.00878914	4416.98	40.0524	0.0161855	5341.89	89.5288	0.00695951	4806.94	34.3892	0.0214029	5183.24	115.55	0.0424394	4608.05	208.663
cg00052665	0.814986	525.674	2756.09	0.803683	559.932	2701.62	0.820233	606.321	3222.77	0.815154	551.066	2871.14	0.827743	628.139	3498.92	0.793452	715.415	3132.41
cg00052684	0.435979	1091.28	920.841	0.421581	1492.35	1160.58	0.402786	1552.56	1114.56	0.51981	1348.73	1568.26	0.429861	1501.28	1207.3	0.467468	1447.28	1358.23
cg00052772	0.558408	7471.9	9574.94	0.507295	8356.53	8706.94	0.55672	6481.74	8266.08	0.491152	8513.42	8313.89	0.5438	7449.93	8999.68	0.50296	8453.41	8655.27
cg00052853	0.864895	1410.76	9671.4	0.852246	1373	8496.22	0.856282	1273.06	8180.74	0.858478	1414.99	9189.97	0.847884	1632.47	9656.65	0.842159	1557.26	8842.3
cg00052903	0.86869	803.588	5977.75	0.874736	719.341	5721.58	0.875695	751.896	6001.41	0.885877	630.748	5672.44	0.869229	849.682	6312.51	0.88727	688.69	6207.6
cg00052932	0.389314	4278.74	2791.46	0.378549	4362.51	2718.28	0.448077	4044.08	3364.36	0.409342	4447.11	3151.27	0.403732	4812.26	3326.08	0.442003	4638.89	3753.79
cg00052964	0.908328	366.749	4624.78	0.839324	700.917	4183.74	0.886815	505.146	4741.39	0.867427	554.421	4281.88	0.800697	982.608	4349.36	0.88346	505.724	4591.82
cg00053010	0.0102568	6820.72	71.7198	0.00944572	6368.33	61.6807	0	6642.6	0	0	6909.71	0	0.00849116	6899.98	59.9469	0.00316235	7676.32	24.6695
cg00053063	0.85385	696.008	4650.5	0.841695	697.712	4241.39	0.855015	723.509	4856.47	0.765169	1224.59	4316.02	0.811273	1101.63	5165.4	0.80862	1064.9	4921.93
cg00053073	0.239004	9795.46	3107.84	0.222776	8726.61	2529.97	0.227774	8928.13	2662.91	0.246745	9873.06	3266.89	0.251309	9373.44	3179.9	0.208128	10013.8	2658.21
cg00053086	0.561531	4604.85	6025.33	0.632536	3493.28	6185.3	0.585654	4153.73	6012.4	0.673543	3169.89	6746.4	0.656049	3638.22	7130.27	0.602688	3901.97	6070.65
cg00053135	0.914393	736.758	8937.68	0.933483	457.398	7822.42	0.930599	510.241	8182.68	0.934018	495.708	8432.61	0.917658	688.955	8792.45	0.894427	954.915	8937.34
cg00053261	0.870543	1352.08	9764.64	0.890415	1020.53	9104.69	0.865865	1251.95	8727.03	0.874447	1247.24	9383.19	0.870533	1371.83	9896.56	0.853602	1489.42	9267.45
cg00053292	0.0423983	1947.85	90.6694	0.0502972	2113.16	117.211	0.0662047	2498.8	184.251	0.0726362	2465.96	200.98	0.0678154	2441.32	184.878	0.0362585	2589.27	101.177
cg00053361	0.917635	396.089	5526.97	0.915646	378.896	5198.29	0.903202	437.454	5014.86	0.896226	543.517	5557.59	0.910473	487.394	5973.71	0.893771	577.677	5701.71
cg00053373	0.0689573	11568.9	864.253	0.0510698	11229.9	609.755	0.0835616	10620.4	977.5	0.0735638	11656.3	933.508	0.0697145	11018.9	833.24	0.0613397	12442.7	819.64
cg00053393	0.220674	1392.02	422.481	0.262619	1322.53	506.635	0.257984	1580.95	584.431	0.238646	1727.01	572.676	0.269446	1755.84	684.478	0.24737	1796.76	623.417
cg00053507	0.0627469	8871.25	600.604	0.0495358	7875.9	415.684	0.145721	7946.23	1372.51	0.0769941	8532.72	720.112	0.0824841	7953.83	724.034	0.0757699	8314.64	689.846
cg00053536	0.567714	4880.21	6540.41	0.559612	4470.65	5808.05	0.609131	3731.09	5970.38	0.603879	4349.81	6783.65	0.599703	4187.6	6423.43	0.579677	4819.8	6785.02
cg00053647	0.0681667	11318.7	835.316	0.0550209	9206.44	541.862	0.0775518	9750.63	828.159	0.0637214	10161.6	698.385	0.0573894	9758.32	600.208	0.0559459	11040.6	660.208
cg00053661	0.0451289	7315.28	350.46	0.045115	6542.7	313.845	0.116266	7379.09	983.964	0.0453758	7115.77	342.985	0.0842476	7414.9	691.357	0.0439141	7420.7	345.434
cg00053728	0.545136	1598.21	2035.24	0.615787	1215.99	2109.16	0.53779	1693.04	2086.24	0.630279	1347.05	2466.85	0.577694	1761.92	2547.02	0.536813	1747.42	2141.08
cg00053755	0.905639	355.339	4370.13	0.906142	309.204	3950.6	0.907288	334.095	4248.11	0.92213	272.597	4412.24	0.916126	335.355	4755.23	0.916069	273.42	4075.72
cg00053769	0.86907	631.624	4856.28	0.841691	532.697	3363.9	0.868247	577.206	4462.75	0.885619	434.478	4138.32	0.872029	614.239	4867.02	0.845744	466.664	3106.86
cg00053851	0.692778	3274.66	7609.8	0.665489	3072.82	6312.12	0.699895	2800.14	6763.62	0.617661	3932.95	6515.16	0.680778	3504.72	7687.48	0.759704	2336.41	7702.77
cg00053870	0.8949	947.028	8915.18	0.873141	1078.21	8109.36	0.894165	839.969	7941.54	0.887512	1066.07	9200.06	0.878403	1137.25	8937.77	0.839751	1463.72	8194.35
cg00053916	0.607132	3414.03	5430.52	0.572609	3267.47	4511.68	0.61387	3173.54	5204.28	0.562631	3746.74	4948.44	0.593735	3447.38	5184.32	0.544099	4161.95	5086.47
cg00053927	0.382177	6437.67	4044.11	0.381878	6231.35	3911.53	0.38995	5475.81	3564.12	0.511036	5040.11	5372.13	0.470111	5928.66	5348.56	0.422739	6315.39	4698.11
cg00054173	0.819404	694.378	3604.27	0.810972	732.158	3570.14	0.822445	678.381	3605.5	0.857896	558.615	3976.14	0.836987	749.771	4363.12	0.741676	1262.26	3911.17
cg00054197	0.743667	3073.36	9206.48	0.743907	2888.58	8681.33	0.750512	2582.51	8069.54	0.695625	3589.06	8431.06	0.728954	3096.39	8596.39	0.654381	4202.03	8145.3
cg00054210	0.545053	6711.51	8160.57	0.528263	6646.29	7554.68	0.587752	5844.12	8474.67	0.523154	7325.74	8146.89	0.539789	6787.9	8078.93	0.542567	7045.19	8475
cg00054243	0.766389	974.738	3525.82	0.724525	1335.35	3775.1	0.753864	1039.41	3489.78	0.750682	1202.78	3922.59	0.756611	1317.1	4405.25	0.741291	1491.48	4560.14
cg00054248	0.942578	387.756	8006.56	0.936864	444.506	8079.9	0.939662	322.601	6581.31	0.928368	490.421	7651.97	0.942619	383.514	7942.87	0.923925	554.943	7954.18
cg00054301	0.651139	4215.17	8054.14	0.621324	4352.09	7304.89	0.657157	3810.43	7495.46	0.638528	4291.1	7756.73	0.61837	4578.56	7580.85	0.653478	4035.52	7798.84
cg00054352	0.945033	834.558	16067.7	0.94315	773.812	14496.6	0.944716	695.122	13587.3	0.943943	726.367	13915	0.901635	1379.65	13562.8	0.898963	1628.19	15376.3
cg00054408	0.229559	7168.72	2165.78	0.26295	6470.86	2344.23	0.260456	6537.79	2337.72	0.264315	6699.18	2442.8	0.26789	6874.78	2552.18	0.220397	7741.08	2216.71
cg00054409	0.863634	415.649	3265.7	0.829517	765.802	4212.71	0.849122	716.23	4593.63	0.711601	1149.94	3084.12	0.730192	1178.96	3461.28	0.814711	1204.69	5736.68
cg00054472	0.0563421	5783.23	351.264	0.0626713	5423.09	369.283	0.066946	6159.29	449.1	0.0737549	6430.78	520.032	0.0808755	6860.88	612.501	0.0789666	6553.86	570.482
cg00054496	0.869445	1704.98	12020.4	0.798381	2240.53	9268.12	0.828012	2024.95	10230.3	0.795732	2524.67	10224.5	0.799786	2566.42	10651.4	0.80134	2638.61	11046.8
cg00054511	0.0292355	5472.96	167.835	0.0495188	4842.17	257.481	0.0435281	4928.87	228.859	0.054617	5192.1	305.737	0.044299	5372.64	253.67	0.0663823	4787.02	347.478
cg00054525	0.329468	3563.11	1799.88	0.301026	3725.14	1647.36	0.337894	3914.52	2048.74	0.246691	4707.89	1574.47	0.297623	4597.87	1990.66	0.321407	4006.22	1944.86
cg00054572	0.862243	162.185	1641.05	0.868312	164.215	1742.16	0.877721	157.949	1851.56	0.89868	81.3598	1608.61	0.879148	193.742	2136.84	0.883961	150.073	1905
cg00054639	0.497061	4189.09	4238.95	0.455961	4657.29	3987.11	0.520394	3485.07	3889.96	0.476856	4238.26	3954.41	0.512065	4118.96	4427.61	0.455414	4752.99	4058.34
cg00054692	0.0321507	8669.13	291.299	0.0348083	7554.68	276.055	0.039798	7870.53	330.359	0.0454824	8172.89	394.2	0.0479131	7965.12	405.872	0.0331065	8794.67	304.554
cg00054702	0.0605288	8922.6	581.313	0.0813025	7926.37	710.313	0.139768	8661.73	1423.58	0.0760818	8776.79	730.976	0.0749421	8603.69	705.116	0.0635997	9470	649.989
cg00054706	0.0410866	5933.19	258.504	0.0466717	6546.16	325.373	0.05498	6500.66	384.018	0.048149	6434.97	330.569	0.0542161	6785.3	394.693	0.0545092	7416.26	433.326
cg00054741	0.875951	437.654	3796.54	0.866694	506.262	3941.63	0.887119	410.522	4012.14	0.884117	417.703	3949.76	0.899823	420.497	4675.26	0.83599	716.443	4161.56
cg00054771	0.111923	8058.7	1028.23	0.120606	8012.08	1112.55	0.176012	7817.39	1691.23	0.162014	7911.19	1548.86	0.159199	8052	1543.52	0.152784	9143.13	1666.87
cg00054774	0.724522	2312.96	6346.21	0.669003	2591.39	5439.76	0.711471	2399.08	6162.38	0.569713	3844.88	5223.14	0.676037	2672.42	5785.39	0.661645	3041.54	6143.21
cg00054791	0.0419571	6859.84	304.803	0.0626933	7043.61	477.812	0.0524264	6537.06	367.209	0.0547276	6963.39	408.943	0.0740788	7230.12	586.45	0.0633028	7975.44	545.745
cg00054890	0.849386	1596.58	9567.87	0.849555	1582.87	9503.08	0.827149	1647.91	8364.34	0.839728	1604.55	8930.79	0.861914	1397.89	9349.66	0.828914	1748.45	8955.74
cg00054971	0.335511	4153.23	2147.52	0.273795	5273.3	2025.85	0.468144	3469.06	3141.51	0.453722	3599.12	3072.38	0.331719	4947.79	2505.61	0.445601	4107.47	3381.78
cg00055052	0.789206	2286.88	8936.4	0.774937	2218.9	7984.46	0.757816	2391.07	7794.78	0.819881	1770.62	8514.86	0.799431	2101.62	8775.25	0.78606	2198.67	8445.76
cg00055073	0.851655	1390.39	8556.36	0.872813	1038.96	7816.01	0.900576	767.182	7854.91	0.858763	1253.95	8232.41	0.873698	1072.96	8113.99	0.860368	1157.41	7747.74
cg00055233	0.30876	10767.8	4854.35	0.355542	9811.23	5467.94	0.37227	8909.93	5343.28	0.37665	9463.74	5778.75	0.425384	8852.16	6627.23	0.361623	10111.4	5784.49
cg00055292	0.70123	3956.82	9521.57	0.6393	4552.35	8245.78	0.69422	3506.18	8187.2	0.621816	5316.07	8905.18	0.672844	4290.11	9028.92	0.651274	4476.48	8546.94
cg00055341	0.268984	11462.1	4254.39	0.301379	10643.5	4634.65	0.25897	11123.4	3922.28	0.32801	10347.8	5099.76	0.346747	10527.2	5640.93	0.258613	12129.2	4265.81
cg00055359	0.198109	10134.5	2528.45	0.2022	8532.76	2187.95	0.183105	9184.34	2081.07	0.280047	8879.12	3492.7	0.232805	9322.18	2859.16	0.246618	10380.7	3430.84
cg00055434	0.884478	184.554	2178.64	0.861352	187.026	1783.15	0.799793	115.722	861.777	0.888462	146.661	1964.79	0.85129	276.887	2157.48	0.891347	257.543	2933.12
cg00055462	0.741879	928.283	2955.43	0.800423	646.445	2993.69	0.746801	1034.31	3345.61	0.693059	1144.07	2809.06	0.730245	1183.3	3473.99	0.677132	1351.68	3044.52
cg00055510	0.726267	1493.08	4226.73	0.759505	1259.25	4292.62	0.675663	1887.38	4140.15	0.801384	1082	4769.19	0.794982	1256.28	5259.13	0.730097	1687.8	4836.08
cg00055529	0.30931	2826.41	1310.53	0.336486	2508.08	1322.63	0.381527	2295.72	1477.89	0.31304	2391.31	1135.26	0.378423	2299.7	1460.96	0.367602	2721.87	1640.3
cg00055555	0.0781201	8725.37	747.861	0.0825856	8125.03	740.417	0.0944159	7514.6	793.895	0.0823727	7783.7	707.697	0.0790817	8451.65	734.352	0.079579	9226.39	806.354
cg00055557	0.073563	8508.58	683.557	0.0786105	8195.52	707.751	0.096745	8676.29	940.003	0.0938361	8517.62	892.381	0.108496	8315.25	1024.14	0.104438	9338.43	1100.69
cg00055603	0.874454	554.199	4556.62	0.852218	685.697	4530.89	0.87085	618.695	4846.12	0.877715	607.263	5076.48	0.859488	750.64	5203.24	0.840893	761.67	4554.01
cg00055617	0.343606	2216.79	1212.78	0.355318	2168.44	1250.25	0.324668	3132.78	1554.17	0.330477	3023.73	1541.88	0.402209	2654.17	1853.08	0.345561	2822.6	1543.21
cg00055679	0.279975	9359.44	3678.22	0.287602	8897.24	3632.27	0.311359	7965.88	3646.88	0.289629	9279.21	3824.05	0.346576	7947.74	4268.53	0.346997	9054.73	4864.69
cg00055726	0.451296	6304.82	5267.82	0.460091	5346.19	4641.06	0.495238	5796.08	5784.83	0.51188	5540.02	5914.54	0.502699	5480.36	5640.93	0.50837	5414.95	5702.73
cg00055764	0.695128	2561.54	6068.48	0.688157	2152.41	4970.5	0.615028	3348.96	5510.02	0.723996	2249.56	6163.22	0.739194	2118.99	6289.21	0.629754	3318.05	5813.77
cg00055771	0.817003	1835.38	8640.6	0.779407	2109.96	7808.32	0.754151	2208.38	7081.05	0.750134	2468.47	7710.95	0.809969	1968.69	8817.39	0.716757	2912.03	7622.04
cg00055811	0.89861	107.58	1839.75	0.860267	253.932	2178.98	0.88895	219.091	2554.3	0.805854	400.089	2075.76	0.858998	299.735	2435.23	0.85745	318.647	2518.2
cg00055848	0.0378566	6568.07	262.362	0.0347447	5558.47	203.679	0.0468088	6640.42	331.005	0.0425496	6395.55	288.666	0.0437841	6491.64	301.824	0.0395617	6623.76	276.961
cg00055881	0.900816	758.763	7799.49	0.921231	457.398	6519	0.917122	509.514	6744.88	0.894056	754.885	7214.32	0.915544	562.111	7177.56	0.908451	574.593	6694.06
cg00055981	0.796343	2067.65	8475.98	0.810348	1644.55	7454.13	0.79005	1816.78	7212.94	0.796672	2015.54	8289.05	0.807801	1840.98	8157.85	0.7646	2161.66	7346.1
cg00055986	0.423028	4054.61	3046.11	0.485298	3476.55	3372.23	0.483829	3104.39	3003.61	0.467545	3828.11	3449.25	0.481651	3664.58	3498.06	0.490965	3653.14	3619.91
cg00056002	0.91494	361.044	4959.16	0.898001	475.822	5069.55	0.898679	525.527	5548.21	0.909392	456.286	5583.2	0.901788	527.359	5760.45	0.920963	334.066	5057.85
cg00056066	0.195446	9682.99	2376.53	0.205298	8507.93	2223.71	0.186884	8675.56	2016.94	0.236043	8510.91	2660.55	0.243475	9018.97	2934.79	0.247633	9234.61	3072.38
cg00056074	0.0541886	10181	589.029	0.0532092	9211.25	523.288	0.0889407	9641.45	950.993	0.0700793	10526.5	800.815	0.0752582	10032.9	824.641	0.0607841	10354	676.56
cg00056202	0.199776	7807.68	1974.15	0.222907	6951.49	2022.7	0.0864043	7296.23	699.507	0.109551	7777.83	969.203	0.14765	7733.15	1356.92	0.0922285	8540.78	877.893
cg00056257	0.807465	1379.79	6206.03	0.774935	1465.92	5391.72	0.825212	1115.83	5740.22	0.694111	2261.3	5358.16	0.737886	1943.5	5752.71	0.738367	1947.86	5779.38
cg00056268	0.692223	2310.52	5421.51	0.673324	2885.37	6153.27	0.682801	2589.78	5790	0.69193	2413.11	5644.5	0.697584	2706.3	6473.31	0.662387	2732.14	5556.59
cg00056433	0.174068	3726.17	806.379	0.220434	3793.76	1101.02	0.230663	4007.69	1231.57	0.210236	3666.22	1002.57	0.258026	3754.94	1340.58	0.283076	3948.14	1598.4
cg00056489	0.928389	886.718	12792.2	0.906894	1086.22	11554.3	0.934	709.679	11458.2	0.929244	883.215	12912.7	0.926811	832.307	11806.1	0.935251	834.651	13500.4
cg00056497	0.564883	4476.78	5941.74	0.565054	3923.53	5227.11	0.574081	4129.97	5701.43	0.512798	4741.52	5095.88	0.492037	5321.38	5251.39	0.532802	4918.48	5723.17
cg00056541	0.812118	1154.85	5424.09	0.692201	2107.56	4964.51	0.837458	898.927	5146.74	0.777153	1453.57	5417.91	0.746593	1776.69	5529.14	0.738668	1717.61	5137.57
cg00056578	0.0622493	6642.23	447.559	0.0516834	6551.77	362.522	0.0615116	6903.18	459.011	0.0554731	6717.64	400.407	0.0786914	6836.56	592.469	0.0760983	7617.73	635.681
cg00056624	0.0321582	6449.08	217.605	0.0576118	6124.01	380.498	0.0533124	6272.11	358.843	0.0576024	6610.27	410.154	0.0602802	6292.69	410.072	0.0530565	7219.94	410.13
cg00056628	0.0448814	7645.5	363.964	0.0719213	7437.73	584.135	0.0908456	7728.59	782.258	0.0742639	8151.08	661.914	0.0661365	7816.56	560.653	0.0835022	8346.51	769.562
cg00056676	0.10248	11332.5	1305.38	0.0987718	10255.8	1134.96	0.107881	9966.81	1217.35	0.0908007	10956.7	1104.22	0.085902	10734	1018.12	0.096341	12083.9	1298.95
cg00056719	0.0139625	8210.4	117.677	0.0213806	6935.97	153.72	0.0186626	6936.88	133.824	0.0141605	7571.27	110.19	0.0125689	7398.56	95.4486	0.0181223	6600.04	123.661
cg00056754	0.696181	3600.66	8479.84	0.669329	3543.03	7374.07	0.691944	3186.64	7382.32	0.683634	3471.63	7717.93	0.71056	3359.63	8493.2	0.613587	4549.46	7382.89
cg00056767	0.0824345	8560.74	778.085	0.132508	8458.26	1307.26	0.137483	7954.96	1283.94	0.143614	8219.86	1395.22	0.123011	8617.59	1222.77	0.11369	9142.1	1185.51
cg00056985	0.0474714	12506.1	628.255	0.0470407	11292.4	562.358	0.0732456	10738.4	856.605	0.0530797	11708.3	661.914	0.055636	10919.9	649.222	0.0525635	11744.7	657.143
cg00057092	0.92425	541.974	7832.93	0.920437	487.037	6791.21	0.913587	543.724	6805.65	0.922989	529.258	7541.78	0.916853	582.962	7530.98	0.917109	549.924	7190.75
cg00057114	0.839791	1427.06	8004.62	0.859433	1100.64	7340.76	0.864782	1037.22	7273.06	0.85193	1292.53	8012.03	0.86368	1132.91	7811.31	0.825252	1532.59	7709.93
cg00057208	0.885949	263.244	2821.68	0.850488	384.503	2756.07	0.861199	339.918	2729.5	0.874085	343.892	3081.43	0.895298	268.458	3150.66	0.843848	432.744	2878.96
cg00057231	0.725334	2793.81	7641.95	0.661193	3177.76	6396.66	0.610801	3728.18	6007.87	0.635257	3766.88	6734.76	0.653929	3516.02	6832.74	0.614261	3921.42	6403.82
cg00057240	0.447481	5976.38	4921.22	0.541663	4285.6	5182.92	0.522662	4392.01	4918.53	0.506063	4801.07	5021.39	0.489989	5622.85	5498.18	0.530555	4604.97	5317.44
cg00057272	0.645318	1515.9	2940	0.541051	1956.96	2424.93	0.620379	1808.77	3119.34	0.573459	2092.71	2947.96	0.513078	2439.58	2676	0.577762	2183.25	3124.24
cg00057317	0.0401854	7180.13	304.803	0.057959	8113.81	505.354	0.0930158	8214.81	852.726	0.0556794	8099.08	483.438	0.0591439	7779.2	495.301	0.0509508	8333.15	452.744
cg00057324	0.906413	408.314	4923.15	0.888165	496.649	4738.41	0.909093	390.87	4908.83	0.913012	368.216	4914.3	0.890482	510.852	4966.77	0.890139	497.501	4841.19
cg00057393	0.0809088	7182.81	641.116	0.0902574	6575.36	662.276	0.0819399	6455.25	585.077	0.0942143	6920.22	730.2	0.105016	7367.6	876.235	0.0914453	7007.82	715.396
cg00057434	0.110961	4475.15	571.024	0.116962	4232.74	573.887	0.126251	4571.06	674.94	0.109089	4545.25	568.796	0.140733	4903.48	819.482	0.12344	4864	699.044
cg00057476	0.470777	4237.99	3858.91	0.522772	3660.79	4119.69	0.497279	4225.32	4278.5	0.555072	3832.3	4905.77	0.521703	4071.18	4549.72	0.451713	4711.87	3964.32
cg00057517	0.551139	921.763	1254.58	0.621585	922.006	1678.75	0.607836	958.613	1640.8	0.710009	644.168	1822.01	0.654765	897.466	1891.77	0.60621	1082.37	1820.17
cg00057569	0.0413203	2615.33	117.034	0.0365847	2868.55	112.728	0.0384806	3356.97	138.35	0.0413589	2867.72	128.037	0.0558588	3489.95	212.395	0.0569846	2893.53	180.893
cg00057593	0.753054	1551.76	5036.97	0.76163	1393.02	4770.44	0.764843	1494.33	5185.53	0.769154	1518.16	5391.53	0.799679	1350.11	5788.83	0.754719	1594.27	5213.19
cg00057603	0.803179	1627.55	7049.7	0.823503	1262.45	6356.95	0.791558	1570.76	6344.69	0.736714	2203.43	6445.32	0.790259	1745.41	6953.13	0.734585	2265.48	6546.9
cg00057661	0.0653483	5409.14	385.184	0.0535354	5052.21	291.427	0.0541363	5355.71	312.257	0.0636134	5428.46	375.576	0.0719311	5491.66	433.388	0.0523769	5890.87	331.126
cg00057663	0.173616	13177.7	2789.53	0.134712	11612.8	1823.5	0.179671	10180.8	2251.74	0.178716	11657.1	2558.42	0.162994	11508.9	2260.67	0.180918	12536.2	2791.07
cg00057667	0.932917	193.155	4076.91	0.946574	124.963	3985.83	0.931095	234.376	4518.35	0.928201	221.433	4155.39	0.944449	160.727	4432.77	0.942443	153.156	4145.21
cg00057676	0.0265925	6914.44	191.627	0.033171	7292.74	253.638	0.0550601	6945.4	410.524	0.0225668	7563.11	176.924	0.0314454	7104.14	233.892	0.031759	7814.06	259.587
cg00057700	0.0436121	6316.23	292.586	0.0489202	5814.81	304.237	0.0747091	6177.49	506.852	0.0440406	6132.18	287.114	0.0548249	6244.9	368.036	0.0525955	6564.14	369.962
cg00057722	0.599272	4388.76	6712.75	0.575064	3999.63	5548	0.621004	3669.95	6177.25	0.556139	4430.34	5676.32	0.598289	4249.28	6477.61	0.578923	4310.99	6064.52
cg00057791	0.874078	1032.6	7861.87	0.894338	737.765	7090.97	0.883521	756.991	6500.5	0.892203	728.044	6853.48	0.886244	966.101	8305.75	0.856148	1122.46	7275.58
cg00057900	0.841359	1612.88	9084.3	0.854619	1295.29	8202.23	0.878763	1008.84	8037.22	0.854545	1429.25	8984.33	0.858423	1364.01	8876.72	0.820153	1813.21	8724.77
cg00057966	0.817613	1287.7	6220.82	0.796519	1437.08	6016.85	0.805902	1369.86	6102.91	0.809616	1424.22	6481.79	0.821784	1444.81	7123.39	0.792409	1575.76	6396.66
cg00058009	0.557977	8527.42	10890.6	0.548943	7655.89	9439.03	0.556625	7600.19	9667.03	0.581113	7512.29	10560.4	0.600477	7266.13	11071.2	0.525847	8572.49	9617.99
cg00058026	0.736634	1488.19	4442.16	0.726196	1333.74	3802.64	0.758855	1205.36	4107.82	0.73068	1524.87	4408.36	0.747471	1495.2	4721.7	0.723952	1630.24	4537.66
cg00058113	0	6496.35	0	0.00558742	6172.87	35.2461	0.00023328	6138.91	1.45575	0.0181511	6342.71	119.104	0.000696175	6135.44	4.34398	0.00897932	6479.85	59.6179
cg00058163	0.4849	9942.16	9453.41	0.452028	10193.3	8491.1	0.517274	7936.76	8611.95	0.483268	9578.65	9051.84	0.443945	10482	8448.49	0.485266	9786.59	9320.59
cg00058291	0.514815	3954.37	4301.97	0.569553	3108.87	4245.87	0.479823	4161.27	3930.69	0.656886	2639.58	5244.87	0.625162	3147.65	5416.49	0.552859	3515.4	4470.2
cg00058296	0.90808	736.758	8266.34	0.917531	515.875	6852.06	0.931134	452.011	7463.78	0.923098	559.454	7915.81	0.909532	704.593	8089.05	0.908949	639.351	7380.85
cg00058299	0.137874	8797.9	1422.99	0.146532	8410.2	1461.11	0.146087	8081.61	1399.71	0.200192	8843.9	2238.65	0.130569	8392.57	1275.39	0.145283	9351.79	1606.6
cg00058329	0.0192151	8427.9	167.075	0.021557	6808.1	152.199	0.0245789	7208.16	184.153	0.0183618	7119.4	135.041	0.0345216	8768.76	317.111	0.0259668	8151.21	219.97
cg00058413	0.870524	475.959	3872.42	0.876349	508.665	4313.76	0.87399	498.595	4151.79	0.888279	426.929	4189.53	0.820986	973.052	4921.19	0.845218	769.893	4750.23
cg00058449	0.953518	387.124	9992.69	0.96151	273.958	9341.82	0.960489	249.662	8500.14	0.94785	431.123	9653.3	0.966092	245	9829.56	0.961721	305.285	10182.3
cg00058515	0.568082	2242.88	3081.47	0.523439	2273.37	2606.83	0.561857	2354.68	3147.78	0.55736	2262.14	2974.34	0.537798	2645.48	3194.52	0.589164	2162.69	3244.83
cg00058644	0.674669	3334.16	7121.73	0.746	2339.86	7165.9	0.664338	3305.29	6739.7	0.732296	2668.1	7572.05	0.778678	2078.16	7663.4	0.707909	2950.06	7392.09
cg00058708	0.288744	11471.1	4697.44	0.240226	10697.2	3413.86	0.276812	10164.1	3928.75	0.258122	10828.4	3802.32	0.262208	11003.3	3946.07	0.302434	10512.3	4601.02
cg00058771	0.0339381	7057.07	251.431	0.0427644	7068.44	320.25	0.0492208	7255.47	380.785	0.0399486	7266.19	306.513	0.0457989	7603.7	369.756	0.0410744	7582.78	329.082
cg00058786	0.037865	7579.57	302.231	0.0542194	6804.66	395.829	0.0855548	6471.41	614.816	0.048494	7299.68	377.128	0.0642088	7720.16	536.576	0.0374785	7091.62	280.026
cg00058799	0.868304	1605.04	11241.7	0.854562	1667.22	10383.8	0.863004	1536.07	10306.4	0.834129	2046.27	10793.1	0.860496	1725.81	11262.1	0.831521	2040.92	10566.4
cg00058857	0.786801	1540.35	6053.63	0.784551	1269.66	4987.57	0.794268	1334.92	5539.81	0.76666	1560.1	5454.39	0.781174	1569.05	5958.23	0.73955	1767.98	5304.15
cg00058879	0.242033	7540.36	2439.71	0.293604	6712.78	2831.65	0.24814	7034.2	2354.53	0.296675	7260.31	3104.71	0.304847	7378.68	3279.65	0.269367	7980.58	2979.11
cg00058887	0.283347	6309.71	2534.24	0.308933	5506.4	2506.27	0.257633	6036.28	2129.55	0.330695	5918.3	2973.57	0.339242	5882.62	3071.55	0.299621	6491.16	2819.68
cg00058923	0.737611	1411.58	4249.24	0.721544	1478.73	4090.87	0.681061	1886.66	4242.3	0.714411	1658.23	4398.27	0.688184	2023.43	4686.44	0.696924	1817.32	4408.89
cg00058938	0.319405	8202.14	3896.21	0.314203	7231.06	3358.78	0.338466	6962.14	3613.26	0.344451	7539.62	4014.16	0.366273	7371.73	4318.4	0.324645	7872.65	3832.48
cg00059015	0.907553	389.569	4806.12	0.908925	332.435	4315.68	0.920615	323.177	4907.54	0.931062	243.241	4635.72	0.923358	347.518	5391.56	0.897464	440.967	4734.9
cg00059024	0.0255879	5920.96	158.11	0.0236031	5930.96	145.791	0.024285	6216.79	157.221	0.0335003	5852.87	206.335	0.0334936	6167.58	217.199	0.0246236	6577.5	168.575
cg00059034	0.0568476	2695.2	168.478	0.0567444	3147.32	195.352	0.0648399	3415.2	243.728	0.0882316	3051.41	304.961	0.0691218	3420.45	261.409	0.0488505	3243.01	171.695
cg00059053	0.0629466	4207.02	289.324	0.0718488	4090.95	324.424	0.0669472	4840.38	354.476	0.0734857	5155.86	416.864	0.0943412	4462.14	475.231	0.0366584	5545.49	214.83
cg00059089	0.260697	1517.53	570.381	0.326113	1324.13	689.177	0.227071	1917.95	592.835	0.292623	1528.22	673.553	0.247268	1729.77	601.068	0.227625	1814.23	564.141
cg00059161	0.792417	3268.14	12857.4	0.732926	4215.11	11841.9	0.767978	3269.62	11153.2	0.73224	4179.55	11703.2	0.732518	4118.09	11551.5	0.729776	4507.32	12442.7
cg00059165	0.860876	1429.51	9464.34	0.874037	1235.21	9264.82	0.855927	1349.48	8611.31	0.843294	1690.94	9637.71	0.867623	1372.7	9652.35	0.840393	1785.45	9927.66
cg00059225	0.193513	10949.5	2651.28	0.183384	9571.72	2171.93	0.217692	9035.13	2542.02	0.177089	10476.1	2275.96	0.26632	9129.31	3350.16	0.183507	10781.6	2445.63
cg00059240	0.980037	185.82	14031.8	0.972355	250.728	12336.1	0.965061	315.171	11467.7	0.97152	262.532	12366.7	0.970755	271.064	12316.9	0.967137	342.289	13016.2
cg00059246	0.253155	9334.17	3197.86	0.215993	8492.71	2367.28	0.271166	7184.14	2710.1	0.283031	8380.06	3347.59	0.315095	8124.11	3783.55	0.306176	8915.96	3978.62
cg00059309	0.79018	1463.74	5889.01	0.767714	1500.36	5289.24	0.769233	1436.83	5122.82	0.788263	1370.54	5474.56	0.810732	1340.55	6170.62	0.718624	1908.8	5130.41
cg00059374	0.349297	5932.73	3238.38	0.44567	5099.01	4179.9	0.353291	5453.83	3034	0.484746	5219.26	5004.32	0.438817	5714.02	4546.28	0.366523	5824.35	3427.77
cg00059399	0.644926	2324.37	4403.43	0.645052	2226.91	4228.73	0.548774	2757.2	3474.88	0.492144	3511.89	3500.15	0.59155	2783.62	4176.3	0.539209	3310.85	3991.32
cg00059424	0.0147176	7433.6	112.533	0.0216613	7276.72	163.327	0.0306032	7108.44	227.566	0.0317797	7796.28	259.178	0.0236586	7671.47	188.317	0.0242975	8066.92	203.377
cg00059459	0.794835	729.423	3213.3	0.734437	841.901	2604.91	0.807517	681.292	3277.73	0.744793	982.189	3158.25	0.782366	913.973	3645.11	0.771211	935.385	3490.11
cg00059643	0.479993	3245.32	3087.9	0.485522	2953.46	2881.61	0.451744	3487.26	2955.77	0.521554	3225.04	3624.62	0.506081	3276.23	3459.37	0.452921	4146.53	3515.66
cg00059652	0.471629	3793.82	3475.66	0.541847	2730.77	3347.89	0.448607	3776.95	3154.25	0.563066	2809.01	3748.78	0.55596	3178.05	4104.29	0.518328	3405.42	3772.18
cg00059662	0.822216	1648.74	8087.58	0.855073	1086.22	6998.73	0.835252	1297.08	7082.99	0.860605	1180.14	7903.39	0.842908	1383.99	7962.65	0.841061	1343.46	7638.39
cg00059699	0.938047	194.785	4463.38	0.933812	197.859	4202.31	0.922293	280.96	4521.58	0.934211	202.141	4290.41	0.923152	291.915	4707.94	0.924913	303.229	4966.89
cg00059707	0.84049	1100.25	6324.35	0.850654	879.55	5579.39	0.812407	1171.88	5508.13	0.83914	1014.9	5815.99	0.851716	1028.65	6482.77	0.82229	1184.13	5941.88
cg00059737	0.710637	1224.13	3251.88	0.636876	1681.4	3124.36	0.75002	1214.83	3944.91	0.594791	1789.92	2774.14	0.666855	1791.46	3786.13	0.700391	1396.91	3499.31
cg00059740	0.0452857	8467.83	406.404	0.0593538	8812.33	562.358	0.103823	9219.28	1079.65	0.0514807	8406.9	461.71	0.0613408	9847.8	650.082	0.0655773	5754.16	410.842
cg00059782	0.0172641	11034.3	195.6	0.0205858	10190.1	216.283	0.0412008	9910.76	430.175	0.0186787	10916.5	209.69	0.0165868	10253.5	174.628	0.0175358	11475.4	206.607
cg00059854	0.857088	1350.39	8698.47	0.770434	2106.6	7405.45	0.805634	1730.02	7585.32	0.762183	2457.54	8196.71	0.770288	2443.83	8530.18	0.815077	1751.7	8161.65
cg00059879	0.918559	118.99	2469.94	0.877813	300.393	2876.48	0.9132	184.881	2997.15	0.889386	247.435	2793.54	0.897432	231.1	2896.99	0.906686	193.244	2849.32
cg00059911	0.0582389	11255.1	702.205	0.0907114	10577	1065.15	0.0977653	9857.63	1079	0.0731276	9981.25	795.383	0.0927172	10056.3	1037.9	0.0719196	11848.5	925.927
cg00059930	0.705931	3811.75	9390.39	0.701643	3760.12	9077.79	0.721962	3022.14	8107.04	0.696607	3753.45	8847.76	0.688374	3556.85	8077.88	0.687369	3846.38	8676.73
cg00060061	0.796823	2098.62	8622.59	0.792268	1905.69	7649.48	0.812894	1669.75	7688.76	0.787991	2161.49	8405.45	0.81013	1868.78	8400.34	0.779292	2085.6	7717.08
cg00060287	0.035746	6422.18	241.785	0.0464869	6324.27	313.204	0.0660067	6687.73	479.699	0.057452	6927.33	428.343	0.0460233	6780.08	331.92	0.0690116	6421.26	483.403
cg00060304	0.219219	5357.8	1532.38	0.135471	5111.48	816.636	0.206964	5823.01	1545.77	0.183708	5816.81	1331.59	0.198531	6186.7	1557.27	0.182936	6582.64	1496.2
cg00060320	0.0105801	9579.49	103.505	0.0185632	8751.44	167.419	0.0393333	9019.84	373.401	0.0319125	9467.09	315.374	0.0322151	9426.44	317.111	0.0365225	9472.05	362.847
cg00060374	0.635186	4648.75	8268.15	0.442985	6805.7	5491.98	0.431564	6868.97	5290.93	0.509236	6558.27	6908.87	0.50712	6241.43	6524.66	0.46753	7420.38	6603.2
cg00060403	0.0349654	6715.58	246.944	0.0564663	6592.62	400.524	0.047696	6599.65	335.551	0.0457179	6500.4	316.213	0.0449073	7143.24	340.568	0.0597825	6996.88	451.246
cg00060484	0.630363	5110.04	8884.95	0.661163	4220.72	8430.89	0.664038	3954.55	8013.94	0.641154	4651.77	8490.03	0.645317	4289.25	7985.87	0.588653	5334.77	7777.38
cg00060500	0.0688551	9813.51	733.071	0.0821212	9120.71	824.963	0.0901808	8320.38	834.624	0.0897171	9481.74	944.372	0.0976407	9118.35	997.481	0.0745308	8897.49	724.594
cg00060605	0.813515	497.149	2604.98	0.793544	644.042	2859.83	0.828009	521.887	2993.91	0.810285	576.229	2888.21	0.820211	659.416	3464.53	0.759662	848.013	2996.49
cg00060606	0.00218057	10342.3	22.8199	0.00256138	9570.12	24.8325	0	9829.97	0	0.0116711	10128	120.782	0.00660634	9828.69	66.0285	0.0113947	10958.4	127.459
cg00060627	0.899755	388.754	4386.85	0.895906	399.723	4300.95	0.930913	254.757	4780.18	0.907363	386.669	4766.86	0.912653	427.448	5511.08	0.899684	427.604	4731.84
cg00060641	0.577779	3779.15	5308.34	0.564521	3594.3	4789.01	0.533771	4460.43	5221.09	0.626559	3109.29	5384.55	0.6661	2681.97	5549.78	0.63182	3023.04	5359.34
cg00060649	0.621973	4321.12	7274.13	0.671077	3195.38	6723.32	0.637498	3455.96	6253.54	0.657575	3573.12	7053.69	0.684721	3449.99	7709.84	0.62107	4127	6928.1
cg00060715	0.615897	4464.56	7319.14	0.569419	4514.7	6102.68	0.560207	4753.03	6181.78	0.58624	4686.16	6781.32	0.616024	4317.05	7086.41	0.540699	5182.65	6218.84
cg00060762	0.029438	7235.55	222.494	0.0319267	7668.43	256.2	0.0396782	7629.6	319.368	0.0337622	8338.96	294.874	0.0370498	7923.42	308.703	0.029948	8010.39	250.389
cg00060800	0.581733	3071.73	4411.29	0.535206	2987.11	3554.77	0.538697	3201.2	3855.05	0.561507	2845.08	3771.28	0.574427	3257.99	4532.52	0.528692	3336.55	3854.96
cg00060836	0.70934	1405.87	3675	0.719367	1461.91	4003.76	0.67813	1706.14	3805.27	0.715394	1401.57	3774.38	0.716809	1622.04	4358.82	0.704283	1601.46	4052.21
cg00060880	0.0489992	9360.25	487.428	0.0639562	9133.55	630.892	0.115753	8458.65	1120.38	0.0646267	9951.9	694.505	0.0667836	9753.1	705.116	0.0587892	10420.8	657.143
cg00060882	0.199798	1246.95	336.313	0.228864	1276.87	408.638	0.256647	1484.14	546.934	0.255551	1403.25	516.029	0.314866	1277.13	632.884	0.211534	1736.12	492.601
cg00060933	0.0323732	10788.9	364.304	0.0223884	9554.1	221.089	0.028972	9560.66	288.239	0.0381518	9838.67	394.218	0.0385139	10267.4	415.284	0.0248661	10058	259.03
cg00060956	0.846948	933.988	5721.81	0.852421	866.734	5583.87	0.830037	1077.26	5749.27	0.813381	1201.11	5670.89	0.857562	952.2	6334.86	0.817924	1157.41	5648.56
cg00060975	0.0480044	6237.99	319.593	0.0486932	4066.92	213.286	0.0649384	6155.65	434.444	0.0726486	6596.02	524.565	0.0577955	6432.56	400.712	0.0451451	7465.6	357.698
cg00061031	0.447841	5447.45	4499.39	0.530373	3973.2	4600.06	0.447045	5044.18	4158.9	0.602049	3292.97	5133.13	0.571869	4087.68	5593.63	0.505119	4954.45	5159.03
cg00061039	0.878704	806.033	6563.56	0.866695	768.205	5644.72	0.883769	724.237	6267.12	0.882833	702.882	6049.56	0.848707	1057.33	6492.23	0.856421	905.576	5998.09
cg00061059	0	2151.59	0	0	1728.66	0	0.00568488	2064.26	12.3739	0	2374.53	0	0.0204074	2193.71	47.7838	0.0364075	2130.83	84.2874
cg00061086	0.0495278	9365.14	493.216	0.0619038	9353.83	623.846	0.0963811	9779.75	1053.79	0.0545863	9831.96	573.452	0.0844895	9105.85	849.579	0.064623	9929.47	692.912
cg00061150	0.869744	947.028	6991.19	0.862901	915.597	6392.18	0.865064	939.688	6665.36	0.866128	965.414	6893.06	0.868219	956.544	6960.87	0.848096	1053.59	6440.61
cg00061185	0.909027	519.154	6186.74	0.87082	735.362	5631.27	0.900626	546.635	5860.47	0.920211	400.928	5777.19	0.90418	567.324	6297.03	0.883872	687.662	5995.02
cg00061264	0.119153	7472.72	1024.37	0.128533	6413.99	960.749	0.143861	7013.82	1195.37	0.115215	6973.46	921.092	0.138457	7455.14	1214.17	0.138168	7556.06	1227.42
cg00061306	0.890509	659.333	6175.81	0.889969	672.079	6244.87	0.883877	716.23	6212.81	0.895341	667.654	6567.15	0.904294	639.434	6986.67	0.875755	843.902	6653.19
cg00061413	0.283878	3499.6	1426.92	0.305988	3235.43	1470.59	0.310208	3849.01	1775.92	0.269682	3497.63	1328.48	0.30255	3870.49	1722.37	0.281555	4072.52	1635.19
cg00061520	0.900706	294.214	3575.97	0.854476	490.241	3465.74	0.889884	317.354	3372.76	0.840944	562.809	3504.34	0.871013	456.987	3761.19	0.865723	422.465	3368.49
cg00061551	0.89667	222.494	2798.53	0.883659	382.1	3661.73	0.840145	61.1416	846.908	0.911326	182.011	2898.3	0.897112	0	871.936	0.898574	216.886	2807.42
cg00061629	0.174095	2563.17	561.378	0.189387	2553.74	620.003	0.182036	3008.31	691.749	0.336287	2819.07	1479.02	0.273051	3054.69	1184.94	0.226766	5304.97	1585.11
cg00061635	0.779837	1731.06	6485.75	0.764286	1578.87	5443.6	0.802855	1369.86	5985.89	0.764702	1742.11	5986.71	0.769914	1801.88	6364.1	0.779801	1638.46	6156.5
cg00061678	0.929983	331.704	5734.03	0.929339	281.168	5013.19	0.943345	231.465	5519.12	0.910403	468.867	5780.3	0.913309	459.593	5895.46	0.925649	372.098	5877.49
cg00061679	0.398294	7145.09	4795.83	0.385836	6426	4099.84	0.388868	6325.25	4088.43	0.42563	6205.99	4672.97	0.446624	6523.79	5345.98	0.425077	6957.82	5218.31
cg00061695	0.811395	1363.49	6296.06	0.791226	1433.88	5813.17	0.806726	1355.31	6074.46	0.753971	2021.41	6501.19	0.788025	1795.8	7047.72	0.792006	1483.25	6028.75
cg00061764	0.846717	791.363	4923.8	0.814633	1002.11	4843.45	0.830482	909.118	4943.74	0.798683	1102.13	4769.19	0.827267	1110.32	5796.57	0.80944	1092.65	5066.03
cg00061769	0.020211	7693.39	160.761	0.0204603	6738.05	142.831	0.103482	7046.79	824.927	0.0239424	7112.66	176.924	0.0264654	7365.02	202.936	0.0133554	6695.09	91.9795
cg00061792	0.739804	742.463	2395.34	0.699128	902.781	2330.14	0.756641	781.011	2739.2	0.678147	983.867	2283.72	0.740475	880.09	2796.39	0.676521	1175.91	2668.43
cg00061805	0.929897	724.533	10937.3	0.932903	613.602	9921.78	0.926501	662.367	9610.15	0.921874	816.114	10810	0.929245	706.331	10589.8	0.944037	581.789	11501.1
cg00061811	0.921334	1118.18	14267.4	0.908854	1256.04	13521.7	0.908057	1094	11792.3	0.851144	2089.35	12518.5	0.89035	1611.62	13898.1	0.89138	1541.84	13473.6
cg00061860	0.802003	2621.03	11021.8	0.787013	2466.43	9483.23	0.812648	2075.18	9434.94	0.806566	2401.37	10430	0.800609	2493.44	10413.4	0.781337	2621.13	9723.26
cg00061989	0.0253956	7278.75	192.27	0.0265201	7070.85	195.352	0.0325696	7754.07	264.416	0.0242138	7780.35	195.548	0.0293855	8193.61	251.09	0.0320927	8468.83	284.115
cg00062020	0.835508	182.56	1435.21	0.85052	173.827	1558.04	0.831203	283.872	1890.3	0.79198	265.048	1389.83	0.871334	207.642	2083.37	0.891968	159.324	2141.11
cg00062070	0.678782	662.593	1611.47	0.70222	650.451	1769.7	0.69349	746.073	1914.27	0.708691	637.458	1794.07	0.717667	705.462	2047.41	0.636684	1006.31	1938.72
cg00062072	0.841424	2049.72	11406.7	0.831995	2114.77	10967.9	0.817963	1958.71	9250.58	0.83152	1538.29	8085.65	0.822233	2201.53	10645.4	0.817969	2509.09	11724.2
cg00062119	0.00516081	8226.59	43.1949	0.0303491	5095.46	162.613	0.0130955	8292.69	111.365	0.00770443	8758.34	68.7784	0.00953231	8475.97	82.5356	0.0200767	9281.89	192.216
cg00062245	0.187511	6843.54	1602.47	0.190415	6925.86	1652.49	0.192453	6879.89	1663.43	0.232134	6553.24	2011.35	0.234568	6875.65	2137.7	0.194531	7808.92	1910.11
cg00062282	0.520462	7009.8	7716.54	0.479345	7163.77	6687.45	0.539135	5839.75	6948.52	0.436213	8007.65	6273.05	0.480108	7296.15	6830.16	0.462425	7769.86	6769.69
cg00062285	0.775323	445.804	1883.48	0.823695	252.33	1646.08	0.797086	410.522	2005.42	0.8679	184.527	1869.34	0.867237	229.362	2151.46	0.812563	350.512	1953.03
cg00062312	0.0381416	9435.23	378.111	0.0466238	9473.99	468.205	0.10544	8385.14	1000.13	0.0508728	9527.49	516.029	0.0685427	9038.08	672.44	0.0598592	10204.9	656.12
cg00062356	0.0416236	1735.95	79.7376	0.00740839	1787.94	14.091	0.0512137	1912.13	108.611	0.0282409	1635.58	50.4389	0.0519082	1941.76	111.787	0.0385922	1962.25	82.7816
cg00062367	0.91134	396.904	5107.71	0.899604	414.943	4614.16	0.897205	475.303	5021.32	0.891116	805.211	7408.31	0.907574	626.402	7132.85	0.904495	640.379	7011.9
cg00062437	0.204953	7652.83	1998.58	0.230223	7397.68	2242.39	0.203426	7211.07	1867.08	0.240831	7321.54	2354.33	0.260577	7215.35	2577.97	0.257442	7876.76	2765.52
cg00062592	0.0561801	6867.99	414.764	0.0479373	6705.57	342.667	0.0903776	6621.49	667.829	0.0620629	6760.41	453.95	0.0637484	6732.3	465.204	0.0594284	6564.14	421.062
cg00062736	0.516598	1305.63	1502.15	0.478695	1670.98	1626.23	0.0447101	2717.89	131.885	0.312532	2200.91	1046.03	0.359079	1918.3	1130.77	0.045639	3041.54	150.233
cg00062776	0.91493	603.913	7570.57	0.922924	445.382	6530.53	0.928595	433.814	6942.06	0.927393	514.999	7855.28	0.920288	553.423	7543.88	0.911017	592.068	7085.49
cg00062873	0.976471	19.56	4961.71	0.976315	25.6335	5178.77	0.974263	39.3053	5273.46	0.977382	12.5814	4864.81	0.982001	0	5456.04	0.970718	67.8411	5564
cg00063006	0.815544	1349.75	6409.87	0.693933	2403.79	5676.74	0.794595	1510.21	6228.97	0.770318	1782.43	6313.4	0.745716	2131.68	6544.68	0.766264	1730.24	6000.13
cg00063040	0.552257	6045.65	7580.22	0.555658	5493.59	6994.89	0.581462	4976.49	7052.61	0.579633	5141.6	7227.51	0.605967	4203.23	6617.77	0.594003	4300.71	6438.57
cg00063066	0.112166	6247.77	801.958	0.108938	5515.21	686.498	0.106897	5683.26	692.21	0.140684	5264.06	878.183	0.144451	5822.67	999.984	0.129204	6439.76	970.333
cg00063077	0.0158847	4595.77	75.7948	0.0268292	5420.69	152.199	0.0285999	3880.31	117.188	0.020308	4957.92	104.845	0.0309381	3873.09	126.844	0.038538	4233.9	173.714
cg00063111	0.121761	4737.58	670.696	0.127304	4633.26	690.458	0.134862	4889.15	777.733	0.133058	5021.66	786.071	0.137742	4959.96	808.303	0.16007	5117.89	994.401
cg00063144	0.905122	632.438	6987.33	0.912982	512.67	6428.05	0.903394	615.056	6686.69	0.89205	715.463	6738.64	0.903453	691.562	7407.15	0.901819	613.653	6555.07
cg00063174	0.018925	9490.65	185.005	0.0156961	8942.09	144.189	0.0155364	8663.18	138.297	0.0190348	9366.44	183.689	0.0246502	9353.46	238.919	0.0275737	10412.6	298.09
cg00063246	0.907966	294.214	3889.14	0.877529	531.095	4521.92	0.919825	286.055	4429.13	0.90811	352.28	4469.66	0.895361	421.366	4461.15	0.902742	357.707	4248.43
cg00063291	0.889678	700.898	6458.74	0.85524	882.755	5806.12	0.887389	659.456	5984.6	0.878607	781.725	6381.69	0.892205	708.069	6688.28	0.910438	524.226	6345.56
cg00063346	0.658573	3726.17	7380.23	0.698455	2754	6610.59	0.638657	3575.33	6495.98	0.708045	2991.86	7498.33	0.700827	3270.15	7894.72	0.650623	3748.73	7167.25
cg00063357	0.889968	899.758	8086.29	0.877624	951.645	7541.88	0.899874	709.679	7276.94	0.878679	925.992	7430.82	0.878653	1006.93	8015.1	0.837086	1323.93	7316.46
cg00063369	0.899452	299.104	3570.19	0.872564	398.121	3410.66	0.894471	353.748	3845.99	0.843046	545.195	3465.54	0.880083	444.824	3998.52	0.861839	456.385	3470.69
cg00063456	0.918197	203.75	3409.43	0.888881	371.686	3773.18	0.919373	237.288	3845.99	0.908578	298.599	3961.39	0.904189	324.061	4001.96	0.862614	488.25	3693.49
cg00063471	0.111007	5101.89	649.553	0.092491	4961.69	515.875	0.115011	4755.94	631.069	0.141493	5345.42	897.474	0.121297	5211.91	733.264	0.127695	5917.59	880.906
cg00063477	0.931572	224.125	4412.58	0.913606	248.325	3683.51	0.893264	393.781	4132.39	0.925612	241.563	4250.06	0.937921	216.33	4779.31	0.917418	284.727	4273.98
cg00063503	0.875334	1141.4	8716.48	0.866266	1122.15	7916.57	0.849238	1265.19	7690.05	0.843712	1338.57	7766.04	0.830976	1569.31	8206.86	0.834179	1395.02	7520.86
cg00063535	0.451822	8471.09	7064.49	0.525371	6898.62	7746.84	0.44879	7521.15	6205.05	0.589723	5724.54	8372.08	0.558197	6274.44	8053.8	0.555274	6634.03	8407.95
cg00063567	0.0107187	7852.87	86.168	0.0135647	6886.65	96.0749	0.0124364	6881.93	87.9232	0.0108894	7512.29	83.8062	0.0119514	7648.79	93.7288	0.0102925	7270.47	76.6496
cg00063649	0.0211504	9929.26	216.706	0.0201256	8881.16	184.464	0.0704715	7958.35	610.937	0.0214941	9120.13	202.532	0.0164554	9459.73	159.941	0.0213964	8453.94	187.025
cg00063699	0.856721	220.049	1913.7	0.911725	92.1205	1984.27	0.89991	167.412	2404.31	0.868584	164.397	1747.51	0.89299	176.366	2306.24	0.853139	283.699	2228.97
cg00063703	0.107105	6724.32	818.596	0.129515	6288.42	950.501	0.157246	6046.66	1146.88	0.146237	6287.79	1094.14	0.15697	6457.83	1221.05	0.156737	6030.79	1139.52
cg00063734	0.806658	725.348	3443.51	0.771792	927.613	3475.35	0.814136	815.222	4008.91	0.763304	1031.68	3649.45	0.766135	1085.13	3882.44	0.781663	950.803	3761.96
cg00063744	0.0659339	2660.28	194.843	0.0911332	2231.5	233.782	0.114055	2435.99	326.48	0.084643	2753.19	263.834	0.0990667	2746.51	313.003	0.0924669	2939.26	309.664
cg00063748	0.776088	2769.36	9945.34	0.776199	2532.91	9131.6	0.807406	2067.9	9088.42	0.735091	3430.53	9796.79	0.763612	3034.7	10126.1	0.697543	3735.37	8845.36
cg00063773	0.45777	2104.32	1860.97	0.506121	1524.39	1664.66	0.468424	1877.19	1742.3	0.486027	1786.56	1783.99	0.536789	1994.76	2427.49	0.448955	1939.64	1661.76
cg00063828	0.194138	5299.93	1300.88	0.221688	4916.83	1428.95	0.201463	5130.07	1319.49	0.378169	4446.27	2764.83	0.274917	5395.22	2083.53	0.27216	5114.81	1949.97
cg00063909	0.694352	453.954	1258.44	0.590947	736.163	1207.98	0.639607	599.77	1241.92	0.648257	688.623	1453.42	0.650565	719.363	1525.46	0.604632	764.754	1322.46
cg00063945	0.0573814	7632.46	470.709	0.0666114	7546.67	545.705	0.0705197	7560.45	581.198	0.0564083	8116.69	491.197	0.0669868	8164.07	593.329	0.0732708	9206.86	735.836
cg00063979	0.887234	826.408	7288.92	0.850993	1018.13	6385.78	0.887779	700.945	6336.29	0.857647	1003.16	6646.3	0.860429	1052.98	7107.91	0.849178	1136.85	6963.87
cg00063982	0.73677	2229.83	6521.12	0.72731	2096.34	5858.01	0.749992	2032.23	6396.41	0.772669	1828.5	6554.73	0.733686	2344.88	6735.58	0.775731	1703.22	6237.23
cg00064020	0.299484	7304.83	3165.71	0.271412	7202.22	2720.2	0.298705	6740.86	2913.75	0.255833	8052.94	2802.85	0.296227	7614.13	3246.97	0.280281	8043.28	3171.25
cg00064051	0.0101143	4494.24	46.9423	0.0281352	3860.29	114.649	0.0151014	4074.21	64.0029	0.0146282	4656.68	70.6145	0.0160276	4915.17	81.6902	0.0134	3963.3	55.1877
cg00064080	0.898156	536.269	5611.21	0.89743	516.676	5395.56	0.896318	494.228	5137.04	0.894193	534.291	5360.49	0.905711	518.671	5942.75	0.87538	643.462	5222.39
cg00064235	0.0986959	11357	1254.58	0.108491	10647.5	1307.9	0.125257	11065.2	1598.78	0.100529	11932.2	1344.78	0.105421	11078.9	1317.36	0.0888332	12028.4	1182.45
cg00064255	0.124981	3277.92	482.479	0.0688439	4060.51	307.602	0.119631	3590.61	501.507	0.0512528	3703.97	205.496	0.0755057	4176.3	349.256	0.103302	4218.48	497.501
cg00064261	0.18104	8018.77	1794.74	0.212322	6890.61	1884.35	0.234044	7246.01	2244.63	0.175826	7931.32	1713.37	0.248936	7589.8	2548.74	0.19135	7911.71	1895.8
cg00064284	0.0405773	4947.85	213.491	0.0388304	4561.16	188.307	0.0748033	5209.41	429.272	0.0392693	4817	200.98	0.0329203	4952.14	171.98	0.0393078	5170.31	215.641
cg00064296	0.905033	301.549	3826.76	0.883687	338.042	3328.03	0.904166	318.81	3951.37	0.917297	249.951	3881.47	0.908549	338.83	4359.68	0.88068	472.832	4227.99
cg00064336	0.921502	913.613	11899	0.931634	700.917	10914.3	0.876704	1264.32	9701.14	0.906309	1038.39	11012.1	0.897374	1108.58	10568	0.901631	1180.02	11732.4
cg00064347	0.0337866	6519.17	231.459	0.0491547	6965.91	365.278	0.0326074	6507.94	222.73	0.0586282	6849.32	432.801	0.0516353	6825.26	377.057	0.0607418	7322.73	480.027
cg00064415	0.0105223	5647.94	61.1249	0.0111114	5532.03	63.2828	0.00802431	5748.77	47.312	0.00861204	5886.42	52.0032	0.00916665	6191.91	58.2093	0.00544045	6476.77	35.9763
cg00064531	0.875515	1504.49	11284.5	0.841578	1754.29	9850.48	0.865111	1297.08	8960.16	0.816156	2114.52	9831.12	0.848322	1615.09	9592.38	0.829534	2040.37	10415.7
cg00064589	0.892249	675.633	6422.73	0.902023	572.749	6193.63	0.904894	472.392	5446.07	0.928742	318.729	5457.49	0.905125	629.008	6954.85	0.892554	657.853	6295.49
cg00064778	0.460283	4730.25	4119.35	0.424148	4756.62	3577.19	0.488986	4319.22	4228.72	0.424233	4910.94	3692.13	0.484461	4661.96	4474.9	0.473028	4916.42	4502.91
cg00064840	0.21878	10203	2885.34	0.228368	9158.38	2740.05	0.20045	8990	2278.89	0.231601	9546.78	2907.61	0.257458	9619.31	3369.94	0.184487	10069.3	2300.51
cg00064950	0.0711963	7701.73	598.032	0.0628384	7666.03	520.726	0.073282	6996.35	561.157	0.0754517	7877.64	651.05	0.0755408	7203.19	596.769	0.0716093	8075.14	630.571
cg00065048	0.440342	2432.77	1992.8	0.41087	2356.68	1713.34	0.47282	2548.3	2375.22	0.468917	2533.06	2324.85	0.495874	2440.45	2498.86	0.436386	2888.39	2313.8
cg00065071	0.0627175	13690.3	922.77	0.0663423	12663.8	906.947	0.0738733	11870.9	954.872	0.0752183	12951.3	1061.55	0.0821772	12798.2	1154.84	0.0715275	13285.5	1031.19
cg00065088	0.813281	2007.34	9178.83	0.83365	1564.45	8341.22	0.829614	1417.9	7390.72	0.851411	1376.41	8459.77	0.837531	1544.72	8478.59	0.805979	1971.5	8605.19
cg00065215	0.0257883	4918.51	132.845	0.0435857	4909.62	228.299	0.0242	5124.25	129.562	0.0381163	5403.3	218.078	0.033086	5231.89	182.447	0.0522713	5491.02	308.368
cg00065226	0.843399	1176.86	6876.72	0.829551	1127.07	5972.01	0.823726	1293.44	6511.49	0.841515	1217.04	6993.16	0.835762	1291.9	7082.97	0.784559	1707.33	6581.65
cg00065302	0.517537	6587.63	7173.81	0.57698	5228.44	7267.74	0.516371	5823.01	6324.01	0.618025	4827.91	7973.23	0.543105	5959.94	7203.36	0.578292	5274.13	7369.6
cg00065368	0.910865	271.394	3795.25	0.901966	302.796	3705.93	0.917835	228.553	3670.15	0.922992	235.692	4023.47	0.899407	367.501	4179.96	0.885165	399.851	3852.92
cg00065385	0.924743	449.064	6746.83	0.91084	483.833	5964.33	0.923879	402.516	6099.03	0.927184	414.348	6549.3	0.935098	389.221	7048.58	0.92222	441.995	6426.3
cg00065396	0.660119	2131.22	4333.48	0.549815	2840.51	3591.28	0.564383	2852.55	3825.31	0.591897	2547.32	3839.57	0.73734	1795.8	5321.9	0.581341	2980.9	4278.07
cg00065408	0.0541099	11736.8	677.126	0.0682211	10852.6	801.905	0.0894056	10211.4	1012.41	0.0732643	11109.4	886.173	0.0749667	10871.2	889.134	0.0636218	11828	810.442
cg00065569	0.90739	404.239	4940.52	0.913837	339.644	4662.83	0.919729	330.456	4932.1	0.921564	318.729	4919.73	0.900595	516.934	5589.33	0.895887	452.274	4752.27
cg00065570	0.448831	10476.8	8612.95	0.481089	8789.9	8241.94	0.446267	9388.15	7646.73	0.490107	9217.98	8956.4	0.489273	8754.86	8482.89	0.455083	9940.77	8385.47
cg00065726	0.0830562	12252.7	1118.9	0.0695377	11118.5	838.413	0.128331	9152.32	1362.16	0.0817401	11215.1	1007.23	0.0920437	11224	1147.96	0.0824346	12185.7	1103.75
cg00065905	0.0763174	9519.64	794.804	0.0727625	9563.93	758.351	0.131572	8788.44	1346.65	0.106451	9123.24	1098.79	0.116329	9345.36	1243.41	0.086359	8236.25	787.958
cg00065919	0.0318684	10956.9	363.964	0.0430222	10542.6	478.453	0.0698955	9612.73	729.892	0.0512944	11022.8	601.387	0.0371329	11004.1	428.229	0.0375952	10548	415.952
cg00065921	0.0373289	9850.07	385.827	0.0393894	9178.4	380.457	0.036629	9030.76	347.168	0.0386744	9505.68	386.44	0.0386751	10522.9	427.369	0.0337796	10628.4	375.072
cg00065935	0.100679	8630.95	977.428	0.113866	7336.92	955.625	0.159372	6986.02	1343.41	0.143171	7214.32	1222.17	0.135305	7780.35	1233.09	0.153126	7078.34	1297.93
cg00065957	0.396514	7280.38	4849.2	0.387468	6300.24	4048.59	0.406199	5887.06	4095.54	0.400253	7079.98	4791.7	0.407185	6875.65	4791.35	0.358801	7892.18	4472.25
cg00065998	0.889329	796.253	7202.14	0.850266	954.048	5985.43	0.847743	1003.74	6145.46	0.862102	908.378	6304.13	0.859914	900.073	6138.91	0.862248	1256.09	8488.36
cg00066153	0.961616	203.75	7609.8	0.936976	384.503	7203.05	0.913233	563.376	6982.14	0.953033	249.112	7083.95	0.933954	461.331	7937.71	0.926336	511.892	7694.6
cg00066184	0.556866	3034.24	3938.65	0.565755	2689.92	3634.83	0.573096	2599.25	3623.6	0.569022	2637.06	3613.75	0.567812	3044.26	4130.95	0.523448	3469.15	3920.37
cg00066198	0.0585466	11729.5	735.644	0.0413305	10908.7	474.61	0.126507	10474.9	1531.55	0.0584975	11127.8	697.609	0.0542592	10691.4	619.126	0.0475209	11248.3	566.185
cg00066239	0.462655	3431.14	3040.32	0.541735	2940.65	3594.48	0.396081	3309.65	2236.22	0.482284	2780.49	2683.35	0.505489	3078.14	3248.69	0.404026	3748.73	2609.15
cg00066270	0.833357	969.848	5350.14	0.816051	1001.31	4885.73	0.826662	1015.39	5319.35	0.782179	1236.33	4798.68	0.819573	1056.46	5253.11	0.819636	1119.38	5541.26
cg00066351	0.825601	1083.95	5604.78	0.792709	1279.27	5274.51	0.823965	1086.72	5554.68	0.820124	1117.23	5549.83	0.808487	1313.62	5967.69	0.803231	1299.26	5711.93
cg00066360	0.910711	459.659	5708.31	0.903649	433.367	5002.3	0.919345	385.047	5528.82	0.905299	529.258	6015.42	0.920215	483.919	6734.72	0.888097	607.486	5614.84
cg00066449	0.04082	7696.84	331.811	0.0575613	7922.36	489.982	0.0740481	7588.11	614.816	0.0516599	8290.31	457.054	0.0488262	8124.98	422.21	0.0398064	8232.41	345.434
cg00066468	0.023194	8051.57	193.557	0.0282153	7245.97	213.286	0.0344991	6901.97	250.193	0.0234037	7897.96	191.668	0.0256298	8105.39	215.834	0.029351	7504.51	229.949
cg00066499	0.0037987	5670.76	22.005	0.0150692	5397.46	84.11	0.00357673	5577.72	20.3805	0.0106312	6378.78	69.6172	0.000292907	5830.49	1.73759	0.000157176	6438.73	1.0279
cg00066508	0.905478	411.574	4900.65	0.888318	411.738	4070.37	0.914801	337.007	4692.26	0.91414	349.763	4788.59	0.90335	474.363	5368.34	0.897208	488.25	5134.5
cg00066512	0.929741	145.885	3253.81	0.943303	98.5289	3303.05	0.941058	166.684	4257.81	0.939639	130.847	3593.58	0.939847	133.795	3652.84	0.932457	159.324	3580.05
cg00066554	0.886059	805.218	7039.41	0.892512	721.744	6823.24	0.867312	791.929	5830.09	0.870471	886.57	6630	0.896865	691.562	6883.48	0.855323	1000.14	6503.97
cg00066627	0.666823	2923.4	6051.05	0.745683	1796.75	5561.45	0.651181	3068.73	5915.42	0.71731	2249.56	5961.88	0.746176	2150.27	6615.19	0.694434	2506.01	5922.46
cg00066663	0.113563	13703.4	1768.37	0.107006	11841.1	1430.88	0.0880197	10523.6	1025.34	0.100755	12380.1	1398.32	0.132205	12046.7	1850.5	0.102619	12358.4	1424.66
cg00066668	0.959623	426.244	12507	0.948163	584.765	12525.2	0.947734	524.071	11316.3	0.950947	483.965	11320.8	0.949921	533.441	12015.5	0.948806	597.207	12921.7
cg00066671	0.0367789	11468.6	441.729	0.0559187	10678.8	638.435	0.0564715	10006.1	604.865	0.053105	10563.4	598.037	0.0505915	10840	582.962	0.0537749	11349	650.658
cg00066722	0.856067	1444.99	9189.11	0.850898	1400.23	8561.55	0.858256	1236.66	8093.46	0.850542	1517.32	9203.94	0.855146	1509.1	9499.28	0.841025	1615.85	9077.36
cg00066729	0.0124196	7160.95	91.3124	0.015146	7063.42	110.166	0.043693	6324.01	293.508	0.0195432	6790.63	137.349	0.0362559	7534.42	287.206	0.0265909	6671.58	184.981
cg00066748	0.796671	365.934	1825.6	0.69792	700.917	1850.42	0.803025	520.432	2529.37	0.718842	771.66	2228.59	0.799259	530.834	2511.69	0.735947	729.806	2312.76
cg00066750	0.787668	788.918	3297.53	0.676123	1243.23	2804.11	0.767554	1010.29	3666.27	0.687257	1248.91	2964.26	0.676242	1402.24	3137.76	0.757485	903.52	3134.46
cg00066805	0.895829	842.708	8106.87	0.90571	682.493	7516.26	0.89602	825.412	7974.51	0.897192	826.179	8082.64	0.895992	853.158	8211.16	0.901915	770.921	8008.35
cg00066816	0.38394	6445.82	4079.48	0.416353	5701.06	4138.27	0.368547	6349.99	3764.54	0.390643	6142.25	4001.75	0.438551	5950.38	4726	0.356279	6972.21	3914.24
cg00066817	0.841694	488.999	3131.63	0.816537	539.105	2844.46	0.815616	636.892	3259.62	0.847242	462.996	3122.56	0.840155	578.618	3566.85	0.837062	574.593	3465.58
cg00066828	0.894768	1387.13	12644.7	0.851278	1832.8	11063.3	0.844239	1818.23	10397	0.838057	2142.2	11603.4	0.807777	2530.8	11055.4	0.874921	1732	12814.8
cg00066854	0.828038	1570.5	8043.85	0.820468	1373	6731.65	0.845045	1229.38	7249.79	0.845411	1234.66	7298.9	0.827477	1470.87	7534.42	0.845789	1314.68	7758.98
cg00066919	0.832205	1963.33	10233.4	0.817081	1851.22	8715.91	0.829854	1783.3	9185.39	0.806937	2091.87	9161.26	0.818667	2050.36	9708.24	0.797997	2248.01	9275.62
cg00066925	0.900392	810.923	8234.19	0.934161	406.131	7181.28	0.92471	489.861	7244.62	0.935733	446.221	7953.05	0.936963	473.494	8524.16	0.868573	1076.21	7773.29
cg00066942	0.197677	5195.61	1304.74	0.179634	4779.05	1068.35	0.224405	4842.56	1430.05	0.230058	4520.08	1380.47	0.234012	4820.08	1503.1	0.223469	4804.38	1411.38
cg00067018	0.0545934	8118.19	474.567	0.0564733	7915.15	479.734	0.050679	6839.13	370.441	0.0529354	7452.39	422.135	0.0632682	7551.57	516.798	0.076613	8608.62	722.55
cg00067032	0.941186	313.806	6622.08	0.926754	415.684	6524.76	0.918463	431.858	5991.06	0.904774	644.842	7076.97	0.908834	563.233	6611.75	0.906461	516.107	5970.49
cg00067058	0.807422	1742.47	7724.9	0.815232	1462.71	6894.97	0.834921	1313.09	7146.99	0.798732	1745.46	7323.73	0.822504	1586.42	7814.75	0.808033	1708.36	7611.82
cg00067102	0.0433978	10304	471.995	0.043461	9514.04	436.82	0.0638488	8421.53	581.198	0.0509073	9940.16	538.532	0.0524695	9232.69	516.798	0.0393796	9847.24	407.776
cg00067124	0.935583	66.8298	2422.99	0.935873	74.4974	2546.62	0.912583	147.031	2578.87	0.937591	59.552	2397.01	0.951842	44.3086	2852.28	0.917701	128.487	2547.83
cg00067126	0.110205	7350.47	922.77	0.102626	7365.63	853.785	0.111286	7251.83	920.608	0.106114	7927.13	952.908	0.145606	7534.2	1301.03	0.113192	8299.23	1072.07
cg00067141	0.363579	2421.36	1440.42	0.525817	2358.28	2725.96	0.492711	2939.89	2952.54	0.465026	3026.25	2717.49	0.327166	3792.29	1892.63	0.47384	3011.73	2802.31
cg00067196	0.588766	4388.76	6426.59	0.573972	4404.96	6069.37	0.552147	4254.44	5368.49	0.608478	4069.67	6480.24	0.603781	4259.71	6643.57	0.596382	4263.71	6447.76
cg00067274	0.580348	1176.86	1765.8	0.6484	1048.57	2118.13	0.654424	1174.07	2412.72	0.64779	1050.13	2115.33	0.657326	1305.8	2696.64	0.657398	1331.12	2746.1
cg00067365	0.0133703	8251.56	113.176	0.0327254	7207.54	247.233	0.0350224	7167.68	263.77	0.0254522	8100.49	214.171	0.0283743	8409.8	248.51	0.0413838	7238.79	316.818
cg00067414	0.182515	5211.1	1185.78	0.147616	4604.42	814.715	0.201411	5331.69	1369.92	0.137116	5603.76	906.348	0.16663	5232.76	1066.27	0.248169	5336.83	1794.62
cg00067471	0.120272	5088.03	709.279	0.128309	5004.15	751.306	0.129489	5393.56	817.169	0.156827	5815.97	1100.34	0.152779	5092.88	936.428	0.126007	5620.53	824.75
cg00067518	0.498746	3169.53	3253.16	0.498008	3081.63	3156.38	0.449828	3924.71	3290.66	0.533852	3227.55	3810.85	0.480795	3894.81	3699.28	0.455043	3976.93	3404.26
cg00067528	0.885802	632.438	5681.3	0.856582	793.838	5338.56	0.876639	692.21	5629.67	0.884966	645.007	5731.41	0.878937	748.033	6156.86	0.861728	805.87	5645.5
cg00067538	0.862002	1444.18	9645.68	0.880774	1117.46	8993.89	0.883356	1090.36	9014.72	0.864212	1432.6	9754.11	0.886611	1177.22	9986.85	0.849197	1610.71	9633.32
cg00067574	0.0204697	8713.96	184.19	0.011834	9465.18	114.55	0.0163105	9294.25	155.766	0.0193568	9035.97	180.334	0.021119	9443.81	205.905	0.0233316	9366.18	226.137
cg00067576	0.0477404	7262.45	369.108	0.0569018	7256.69	443.866	0.0950827	7387.94	786.784	0.0635737	7775.31	534.653	0.0781796	7646.27	656.962	0.062067	8147.1	545.745
cg00067588	0.892972	427.874	4404.22	0.868761	518.278	4092.79	0.87006	540.812	4290.78	0.879027	479.771	4212.81	0.888617	504.77	4824.88	0.858719	683.55	4762.49
cg00067600	0.406844	7094.56	4934.73	0.416442	6210.52	4503.35	0.41465	6290.31	4526.75	0.436431	6505.43	5115.28	0.4259	6577.65	4953.87	0.421446	7067.81	5221.37
cg00067606	0.0487066	11010.6	568.869	0.0536241	9796.01	560.733	0.0808473	10045.4	892.376	0.0449271	7923.77	377.442	0.0655962	9763.53	692.43	0.0521075	11474.4	636.267
cg00067720	0.418589	5204.58	3819.05	0.382427	5020.97	3171.11	0.390183	5190.49	3385.04	0.439621	5197.8	4156.17	0.420519	5706.25	4213.5	0.409244	5930.95	4177.91
cg00067742	0.907318	619.399	7042.63	0.890783	657.66	6179.53	0.897854	644.171	6541.23	0.890304	715.463	6618.36	0.898067	781.916	7770.03	0.874713	929.217	7185.64
cg00067758	0.53487	3232.28	3831.91	0.560392	2778.03	3668.78	0.510456	3274.72	3518.87	0.597124	2683.2	4125.13	0.618648	2798.39	4701.92	0.49415	3796.02	3805.91
cg00067768	0.846388	822.333	5081.98	0.794665	988.493	4212.56	0.823364	880.003	4568.13	0.767875	1277.43	4556.57	0.784333	1203.28	4739.75	0.804632	1076.21	4844.25
cg00067814	0.243783	10372.3	3375.99	0.214346	10387	2861.11	0.232279	9784.69	2990.68	0.238102	10321.4	3256.8	0.200601	10354.9	2623.55	0.26002	9544.41	3388.93
cg00067824	0.320785	3282.1	1597.32	0.308773	3067.35	1414.86	0.392885	2640.28	1773.33	0.323908	3014.7	1492.22	0.327409	3196.24	1604.57	0.366835	2540.68	1529.93
cg00067884	0.831786	766.098	4282.68	0.8231	830.686	4330.41	0.798288	1055.42	4572.65	0.778133	1035.03	3980.79	0.830256	908.761	4934.09	0.83439	808.953	4579.56
cg00068038	0.626818	2447.44	4278.82	0.552318	2728.37	3489.44	0.659976	2120.3	4309.53	0.484376	3374.34	3263.79	0.560195	3109.42	4087.95	0.58062	2929.5	4194.27
cg00068102	0.836612	1201.31	6663.23	0.843771	999.707	5939.35	0.857643	968.803	6439.08	0.830332	1193.56	6330.47	0.859635	1059.06	7098.45	0.788062	1777.23	6980.22
cg00068153	0.884318	643.033	5680.02	0.894323	535.901	5381.47	0.916629	375.584	5228.85	0.873267	726.367	5694.16	0.885252	639.434	5704.56	0.866908	706.164	5251.01
cg00068155	0.101135	6575.4	751.077	0.114438	6189.69	812.793	0.163447	6448.26	1279.41	0.107181	6415.68	782.191	0.150655	6546.38	1178.92	0.139047	6512.74	1067.98
cg00068160	0.0669471	3350.46	247.572	0.0673235	4256.77	314.485	0.074965	4199.85	348.46	0.107119	4065.47	499.733	0.0792715	4534.25	398.992	0.0844528	4641.97	437.414
cg00068305	0.0476616	8840.28	447.434	0.0565531	8492.71	515.074	0.0553625	8680.65	514.609	0.0583441	8739.89	547.711	0.0530226	8527.23	483.05	0.0591408	8992.03	571.51
cg00068316	0.897371	658.518	6632.37	0.89102	506.262	4956.82	0.884882	667.463	5899.26	0.880688	635.781	5431.11	0.879824	787.129	6494.8	0.878611	778.117	6355.78
cg00068377	0.97186	132.845	8041.59	0.973214	106.539	7504.21	0.962716	200.894	7769.35	0.965268	211.368	8653.5	0.965365	137.27	6613.27	0.982597	53.4505	8664.13
cg00068408	0.0439549	3424.62	162.047	0.0358658	3240.24	124.257	0.0644295	3429.75	243.082	0.0439999	3272.01	155.197	0.0446865	3723.66	178.859	0.0230712	3881.33	94.0235
cg00068412	0.798049	301.549	1586.8	0.785189	326.026	1557.24	0.831282	228.553	1618.8	0.836592	333.827	2221.04	0.820519	343.174	2026.03	0.840449	309.396	2156.52
cg00068428	0.734281	3637.34	10327.6	0.710784	3700.84	9341.02	0.658836	4400.74	8691.57	0.617544	5251.48	8640.92	0.660733	4456.92	8874.75	0.584322	6200.26	8856.34
cg00068433	0.891246	444.174	4459.52	0.89492	382.901	4112.65	0.872819	510.241	4187.99	0.868039	611.457	4679.95	0.881887	550.817	4859.28	0.842162	785.312	4723.66
cg00068503	0.0962726	6932.37	749.148	0.117047	6896.22	927.443	0.14344	6536.33	1111.32	0.124375	7001.98	1008.78	0.152237	6929.52	1262.33	0.145715	7179.85	1241.72
cg00068621	0.0286999	9149.17	273.294	0.0275825	8006.47	229.939	0.0190175	8337.1	163.563	0.0313569	8481.55	277.802	0.0262134	8556.77	233.032	0.0255584	9017.72	239.147
cg00068622	0.0151336	3771.81	59.4948	0	3676.01	0	0.0166511	4026.61	69.8761	0.0428526	4096.51	187.882	0.0230509	4244.94	102.518	0.0131395	4454.9	60.6458
cg00068684	0.80631	2432.77	10543.6	0.769783	2639.45	9159.98	0.798503	2163.25	8968.89	0.783665	2445.83	9222.18	0.788935	2416.99	9408.19	0.802104	2469	10412.6
cg00068750	0.691811	3039.94	7048.42	0.655911	3144.11	6184.02	0.680615	2833.62	6251.6	0.645754	3139.48	5905.23	0.67016	3450.86	7214.54	0.66352	3080.6	6271.98
cg00068779	0.86925	1324.37	9469.48	0.860317	1276.87	8480.21	0.868561	1201	8597.08	0.849326	1440.99	8686.36	0.866197	1350.11	9387.5	0.804877	1950.94	8460.07
cg00068810	0.176854	7777.53	1692.49	0.205346	6629.47	1738.95	0.190815	7093.88	1696.4	0.202796	7306.45	1884.09	0.274703	7149.32	2745.65	0.202035	7621.84	1955.08
cg00068909	0.844872	811.738	4965.59	0.845902	791.435	4893.41	0.871902	695.85	5416.98	0.835371	875.666	4950.77	0.851185	873.14	5566.11	0.829872	977.528	5256.12
cg00069002	0.360203	8277.93	4716.74	0.330764	8237.97	4120.97	0.333153	7475.29	3784.58	0.360784	8311.28	4747.47	0.358891	7754	4396.65	0.333222	9204.8	4650.08
cg00069003	0.517119	1185.01	1376.12	0.577513	994.1	1495.57	0.609513	1039.41	1778.51	0.586137	978.834	1527.91	0.602209	1145.07	1884.89	0.557001	1107.04	1517.66
cg00069014	0.878025	446.619	3934.79	0.872695	443.78	3727.7	0.879029	462.202	4085.2	0.896075	382.475	4160.05	0.9048	374.451	4509.3	0.878902	513.948	4455.9
cg00069017	0.0508329	7204.58	391.199	0.0651498	7003.56	495.048	0.0520278	7141.19	397.421	0.0545574	7545.49	441.188	0.0530069	7272.69	412.678	0.0767301	7951.8	669.16
cg00069059	0.869004	1154.04	8319.07	0.881608	958.053	7878.78	0.862724	1123.84	7691.34	0.878661	1049.29	8322.42	0.882946	1059.93	8749.45	0.843296	1299.26	7530.06
cg00069242	0.0487954	7295.86	379.397	0.0546694	7043.61	413.122	0.103226	7847.23	914.789	0.0429985	8120.88	369.368	0.0771887	7702.74	652.662	0.0544921	8163.54	476.25
cg00069261	0.0764748	9008.99	754.292	0.0780746	8340.51	714.797	0.0762774	8488.49	709.204	0.0905094	8952.93	900.917	0.0800225	8777.44	772.188	0.0817547	9048.56	814.53
cg00069309	0.910819	76.6098	1803.74	0.892535	143.387	2021.41	0.906957	137.569	2315.74	0.935783	57.0357	2288.38	0.893504	195.479	2479.08	0.912169	135.682	2447.68
cg00069314	0.00939877	2648.74	26.0799	0.00210425	2939.04	6.40838	0	3058.54	0	0	2866.05	0	0.0224686	3339.65	79.0604	0	3544.18	0
cg00069391	0.93927	82.3148	2819.75	0.88565	273.958	2896.34	0.900975	219.819	2909.87	0.908946	189.56	2890.54	0.926548	159.858	3277.93	0.90119	229.221	3002.62
cg00069417	0.826005	1641.41	8266.99	0.818315	1552.43	7442.6	0.829556	1374.96	7178.67	0.807416	1895.6	8366.65	0.815993	1743.67	8175.9	0.774723	2147.27	7728.32
cg00069432	0.933848	235.534	4736.67	0.929516	229.1	4340.02	0.914744	331.184	4626.31	0.930565	248.273	4667.54	0.924799	337.093	5375.22	0.923141	278.56	4546.85
cg00069642	0.712418	1392.83	3698.15	0.671197	1522.79	3312.66	0.73894	1364.04	4144.03	0.686338	1695.14	3928.03	0.705033	1536.9	3912.53	0.666336	1632.3	3459.45
cg00069771	0.816024	1104.32	5341.77	0.839124	723.346	4294.55	0.508621	3097.84	3310.05	0.900304	473.061	5175.03	0.519064	3174.58	3534.18	0.46237	3427	3033.28
cg00069815	0.959985	53.7899	3689.5	0.964788	55.2723	4254.36	0.979029	0	4668.6	0.969151	45.2931	4564.54	0.962052	93.83	4913.91	0.975244	29.809	5113.78
cg00069860	0.0625511	6154.58	417.336	0.0579518	5605.65	350.993	0.0858687	5908.31	564.39	0.073967	6049.56	491.197	0.0882357	6173.2	607.087	0.0608557	5877.49	387.336
cg00069967	0.946053	531.798	11079.7	0.932106	624.487	9946.31	0.921188	715.669	9533.85	0.925477	762.792	10714.8	0.922218	765.309	10259.4	0.898798	971.917	9519.88
cg00069969	0.900134	273.839	3369.56	0.896417	241.115	2952.06	0.929214	160.133	3414.78	0.892161	322.084	3491.93	0.903447	313.635	3870.4	0.918542	209.691	3492.16
cg00070042	0.106225	6614.52	798.019	0.132998	6463.65	1006.87	0.167047	6721.21	1367.98	0.155646	7106.82	1328.48	0.156282	6877.39	1292.43	0.148716	7154.15	1267.27
cg00070052	0.2996	6633.27	2880.2	0.314519	6333.88	2952.06	0.294943	6465	2746.31	0.404735	5726.22	3961.39	0.350509	6397.81	3506.66	0.315858	6852.98	3210.09
cg00070162	0.841439	571.314	3562.47	0.881588	438.974	4012.73	0.858364	524.799	3786.52	0.865118	443.704	3487.27	0.868671	595.125	4597.87	0.886087	431.716	4136.01
cg00070181	0.902311	306.439	3754.1	0.907771	285.173	3791.11	0.899625	373.401	4242.94	0.887351	400.928	3945.88	0.901736	364.026	4258.21	0.883348	447.134	4143.17
cg00070235	0.644153	4036.68	7488.2	0.667862	3708.05	7657.21	0.606715	4170	6587.28	0.725435	3133.61	8543.62	0.677201	3838.34	8262.25	0.620915	4841.39	8093.65
cg00070242	0.111462	4518.68	579.384	0.155136	4281.1	804.467	0.194332	4636.01	1142.36	0.147062	3950.53	698.385	0.133794	4799.09	756.71	0.158379	4239.23	816.574
cg00070318	0.105998	485.739	69.4489	0.0750118	697.712	64.6904	0.111945	946.239	131.885	0.139594	780.048	142.781	0.131036	761.065	129.845	0.220193	804.842	255.499
cg00070370	0.918095	295.029	4428.01	0.921916	254.733	4188.22	0.926208	256.94	4480.21	0.898909	403.444	4476.65	0.930009	269.327	4907.43	0.886383	491.334	4613.28
cg00070383	0.469474	5788.93	5211.24	0.419257	5697.85	4185.66	0.477836	5535.5	5157.09	0.412694	6831.71	4870.85	0.487849	5818.33	5637.49	0.405525	7032.86	4865.72
cg00070460	0.576776	6450.71	8927.4	0.548933	6514.12	8049.15	0.550107	5932.19	7375.85	0.506383	7711.57	8013.58	0.521847	7370.86	8153.55	0.535438	7167.51	8376.27
cg00070529	0.910112	177.67	2811.39	0.903394	176.231	2583.13	0.919704	158.677	2962.88	0.897917	220.594	2819.92	0.92696	151.171	3187.64	0.886525	284.727	3005.69
cg00070542	0.419841	4334.97	3209.44	0.40179	4175.06	2871.36	0.433172	4417.48	3452.28	0.426248	4299.49	3268.44	0.448548	4317.92	3593.51	0.394012	5250.49	3478.87
cg00070680	0.0608565	8841.1	579.384	0.0676144	8688.16	637.297	0.099371	8155.85	910.91	0.0758947	9291.79	771.327	0.0926092	8704.47	898.593	0.058131	9620.07	599.911
cg00070715	0.528964	1568.06	1873.19	0.554774	1542.82	2047.04	0.476729	2066.44	1973.75	0.554157	1911.54	2500.22	0.53448	2049.49	2467.91	0.489069	2859.6	2832.97
cg00070814	0.0162364	12344	205.38	0.0323045	11298	380.498	0.0315052	10483.6	344.286	0.027454	11042.3	314.535	0.0323517	10294.4	347.518	0.0280359	11481.6	334.066
cg00070870	0.371337	4068.47	2462.22	0.333346	4481.86	2291.07	0.37388	3823.53	2342.9	0.360346	4419.43	2546	0.368696	4558.57	2720.72	0.348547	5208.34	2840.12
cg00070899	0.726612	2124.7	5912.81	0.715795	2331.85	6124.81	0.713356	2109.39	5498.38	0.617929	3418.79	5690.99	0.651487	2900.04	5608.08	0.661435	3127.89	6306.14
cg00070908	0.918346	801.143	10135	0.909969	787.43	8969.55	0.921167	707.496	9435.58	0.90639	918.443	9861.19	0.917429	776.704	9740.92	0.9072	892.213	9699.75
cg00070912	0.766098	2236.35	7652.24	0.806743	1640.55	7265.82	0.775198	1841.53	6695.1	0.780836	1914.89	7178.62	0.778418	2067.73	7615.25	0.712176	2902.78	7429.9
cg00071012	0.318682	5419.74	2581.83	0.31982	7755.74	3693.76	0.332132	6112.71	3089.6	0.331222	4716.35	2385.37	0.355263	7549.84	4215.22	0.255134	5965.9	2077.72
cg00071026	0.93036	1069.28	15621.1	0.905195	1469.12	14982	0.838899	2277.53	12380.5	0.900429	1417.51	13723	0.81322	2994.74	13474.2	0.879765	1841.99	14209.6
cg00071045	0.433886	6724.55	5230.53	0.446032	6113.6	5002.94	0.418439	6041.37	4418.79	0.424748	6344.39	4758.33	0.432738	6418.66	4972.79	0.440102	6493.21	5182.53
cg00071051	0.484452	7638.98	7272.2	0.436977	7570.7	5953.44	0.48051	6521.04	6124.24	0.443044	7560.59	6093.8	0.462839	7370.86	6437.19	0.49023	7215.82	7035.41
cg00071137	0.180632	1752.25	408.334	0.178805	2288.59	520.085	0.201497	2346.67	617.402	0.167443	2261.3	474.902	0.199697	2360.52	613.967	0.201237	2455.64	643.857
cg00071161	0.785014	325.999	1555.53	0.800268	467.812	2275.05	0.801663	449.1	2219.41	0.774791	618.167	2470.73	0.802308	545.604	2620.11	0.794547	525.254	2418.04
cg00071210	0.799847	1516.71	6460.67	0.815332	1236.82	5902.2	0.811531	1292.71	5996.88	0.811354	1269.05	5888.16	0.789198	1739.33	6886.06	0.747067	2068.12	6403.82
cg00071241	0.915141	373.269	5103.85	0.900868	370.885	4279.17	0.931057	248.934	4712.3	0.91555	393.379	5348.85	0.892654	562.111	5505.92	0.890819	566.37	5437.01
cg00071250	0.802463	1915.24	8186.61	0.844125	1306.51	7616.81	0.845175	1258.5	7415.94	0.829363	1490.48	7730.35	0.825459	1668.96	8365.94	0.811714	1765.92	8044.12
cg00071265	0.173143	10255.1	2168.35	0.1814	9389.08	2102.76	0.175732	9312.45	2006.72	0.177079	10105.4	2196.03	0.19172	9575.87	2295.07	0.135136	10620.2	1675.05
cg00071274	0.945766	599.024	12189.9	0.928794	761.796	11241.1	0.952806	470.936	11526.6	0.916888	962.059	11716.6	0.910697	1050.37	11731.4	0.923056	910.715	12125
cg00071360	0.356953	4149.15	2358.69	0.388158	4079.74	2651.67	0.377211	4610.37	2852.98	0.329798	4919.33	2469.95	0.394058	4695.84	3118.85	0.366633	4912.31	2901.44
cg00071381	0.881532	555.829	4880.07	0.896684	451.791	4789.01	0.872367	652.905	5146.1	0.873037	624.038	4978.71	0.911465	430.054	5456.91	0.892012	509.836	5037.41
cg00071391	0.532824	3407.51	4000.38	0.568988	3078.43	4195.91	0.495858	3300.19	3344.32	0.583284	3116	4501.48	0.593111	3046	4585.83	0.514574	3950.2	4293.4
cg00071408	0.937945	400.979	7572.15	0.921833	473.419	6762.44	0.935263	397.421	7186.32	0.936745	442.027	8026.94	0.909721	612.501	7179.73	0.911334	639.351	7599.23
cg00071442	0.048771	10661	551.733	0.0331769	10128.5	350.993	0.0498527	9436.92	500.387	0.0415257	10234.6	447.742	0.0628368	9787.85	662.981	0.0447399	10701.4	505.887
cg00071446	0.943686	105.95	3451.22	0.900799	249.927	3177.52	0.938145	171.779	4122.05	0.92108	174.462	3203.26	0.95045	99.0427	3817.94	0.939301	125.403	3488.07
cg00071565	0	10685.5	0	0	10648.3	0	0.0540936	9769.18	564.39	0.000149781	10260	1.55197	0	11066	0	0.00130918	10035	13.2859
cg00071575	0.974126	70.9048	6434.41	0.983613	0	6002.25	0.983633	10.9182	6665.89	0.967851	132.524	7000.3	0.974643	69.5037	6515.1	0.975661	95.5943	7840.78
cg00071618	0.847649	343.929	2469.94	0.804146	486.236	2407	0.857308	362.483	2778.63	0.80277	551.066	2649.98	0.810778	611.632	3049.2	0.815808	586.928	3042.48
cg00071658	0.922545	550.939	7753.19	0.924881	435.77	6596.5	0.918672	532.078	7139.88	0.926774	469.706	7210.44	0.921111	550.817	7598.91	0.923789	493.39	7192.8
cg00071727	0.851938	1368.38	8448.97	0.792241	2006.62	8033.14	0.845717	1463.76	8571.87	0.773323	2248.72	8012.8	0.828319	1636.81	8379.7	0.764775	2317.9	7861.18
cg00071751	0.0089614	7438.1	68.1628	0.00784685	7107.62	57.0044	0.0054652	6370.56	35.5572	0.0119073	7498.33	91.566	0.00964112	7761.43	76.5309	0.0123524	7581.16	96.0675
cg00071869	0.887589	460.474	4425.44	0.855168	563.136	3915.52	0.835673	641.987	3773.31	0.831905	642.491	3674.61	0.830334	731.526	4069.44	0.849672	767.838	4905.11
cg00071887	0.788074	1559.91	6172.59	0.76636	1643.75	5719.66	0.799768	1420.82	6074.46	0.710481	2429.05	6206.31	0.777238	1904.4	6993.54	0.739367	2195.58	6512.15
cg00071950	0.241087	7272.23	2341.97	0.179615	6929.86	1539.12	0.217237	6762.7	1904.57	0.0967413	7601.69	824.87	0.105472	7448.19	889.994	0.149223	8494.52	1507.44
cg00071984	0.591275	3161.38	4718.02	0.657483	2615.42	5212.42	0.495669	4069.56	4097.94	0.728032	2282.27	6377.1	0.661767	2982.58	6031.18	0.686796	2733.17	6212.6
cg00071998	0.0681228	8080.7	598.032	0.0659774	7589.12	543.143	0.0742834	8399.69	682.052	0.0762001	8404.39	701.489	0.0744358	8261.38	672.44	0.0761528	8777.2	731.748
cg00072099	0.00770469	10003.9	78.4515	0.00219473	8635.85	19.215	0.0425729	8361.76	376.26	0.0200208	8788.01	181.58	0.0149768	8439.89	129.845	0.00522415	8657.32	45.9898
cg00072216	0.0108825	6562.92	73.3071	0.0100067	6363.36	65.3309	0.0181918	6075.75	114.43	0.0105335	6751.83	72.9424	0.0158135	6964.31	113.506	0.0123593	6433.46	81.7596
cg00072288	0.0193985	5718.6	115.105	0.0259293	4832.57	131.302	0.0305589	4822.2	155.159	0.0246086	5405.5	138.901	0.0296702	5665	176.279	0.0331051	5362.41	187.025
cg00072369	0.0371896	8856.58	345.958	0.0326342	8500.72	290.146	0.0442041	8594.76	402.12	0.0447714	8823.76	418.255	0.0475328	8136.27	411.031	0.0355116	9059.87	337.258
cg00072407	0.648991	1612.88	3167	0.646737	1634.94	3176.24	0.679493	1444.84	3275.14	0.696373	1504.74	3680.49	0.696487	1476.08	3616.73	0.59743	2184.28	3389.96
cg00072426	0.468033	6722.1	6002.18	0.510458	5200.4	5526.87	0.501702	5668.7	5808.1	0.494691	5951.01	5923.86	0.527212	5819.19	6600.57	0.474016	6393.51	5851.94
cg00072587	0.356187	1691.12	990.933	0.386043	1493.15	1001.74	0.366297	1837.16	1119.73	0.393859	1737.91	1194.24	0.484024	1465.66	1468.7	0.445162	1845.07	1560.59
cg00072675	0.781342	2916.06	10777.4	0.790426	2518.49	9875.85	0.788863	2459.49	9562.94	0.747945	3216.65	9841.8	0.759377	3059.9	9972.23	0.748255	3097.05	9502.51
cg00072689	0.136994	10363.5	1660.98	0.141674	8894.83	1484.68	0.153608	8559.83	1571.63	0.178046	9446.96	2067.99	0.219321	8075.46	2296.79	0.139143	10105.2	1649.5
cg00072711	0.0754152	12308.9	1012.15	0.0731158	11040	878.765	0.106455	11290.1	1356.99	0.0975228	11798.9	1285.8	0.0966302	11661	1258.03	0.0875934	12238.1	1184.49
cg00072720	0.0698142	2753.06	214.134	0.0870853	3237.03	318.328	0.0722155	3363.52	269.588	0.0770474	3646.09	312.721	0.085603	3463.89	333.64	0.0526869	4034.49	229.949
cg00072799	0.885171	275.469	2894.35	0.897659	197.859	2612.6	0.898252	247.478	3067.62	0.868152	339.698	2895.19	0.899477	265.852	3273.63	0.865904	349.484	2902.47
cg00072839	0.00531466	4834.41	26.3649	0	4557.15	0	0.00798064	4319.88	35.5572	0.00194368	4681.51	9.3118	0.0194343	4976.23	100.608	0.00954478	4566.27	44.9678
cg00072957	0.893572	841.893	7908.17	0.908092	640.037	7311.94	0.90665	664.551	7425.63	0.895648	759.079	7373.39	0.903815	809.718	8548.24	0.903117	686.634	7332.81
cg00073003	0.355502	4211.1	2377.98	0.276028	4116.58	1607.65	0.384182	4173.64	2666.14	0.358924	3802.94	2185.17	0.319663	4266.66	2051.72	0.340527	4701.59	2479.36
cg00073010	0.0368291	3734.32	146.614	0.0335439	3793.76	135.145	0.05656	3965.47	243.728	0.0507419	4255.03	232.795	0.0534006	4015.57	232.172	0.044521	4264.74	203.377
cg00073090	0.514093	6171.16	6634.94	0.450703	6667.92	5553.13	0.519442	5581.36	6141.05	0.397142	7768.6	5183.57	0.465454	6663.66	5889.44	0.467846	6721.41	5997.06
cg00073244	0.804735	1201.31	5363	0.736453	1597.29	4742.9	0.740521	1671.93	5056.88	0.757095	1678.36	5542.85	0.761355	1719.35	5804.31	0.727065	1771.06	4984.27
cg00073380	0.026605	5640.6	156.903	0.0327202	6224.14	213.927	0.0309899	5196.31	169.381	0.0336854	5398.27	191.668	0.0398243	5497.74	232.172	0.0311847	5805.55	190.091
cg00073384	0.762492	1346.38	4643.43	0.768051	1247.23	4461.08	0.783074	1173.34	4596.57	0.723642	1569.32	4371.11	0.800158	1270.18	5486.15	0.759788	1397.94	4737.97
cg00073460	0.785783	1731.06	6716.61	0.710807	2146.01	5520.46	0.746259	1920.14	5941.28	0.606514	3327.36	5282.89	0.684961	2708.04	6105.27	0.666197	2634.49	5457.45
cg00073543	0.122316	10512.7	1479	0.116414	9282.54	1236.16	0.0980092	9615.98	1055.72	0.132914	10510.5	1626.46	0.13261	10226.6	1578.77	0.0883426	11174.2	1092.51
cg00073549	0.75529	2217.61	7153.23	0.720529	2264.56	6096.27	0.766914	1888.84	6543.82	0.708125	2702.49	6799.17	0.743002	2212.82	6686.56	0.675365	3008.65	6467.18
cg00073650	0.612454	4242.06	6861.93	0.583493	4344.88	6226.93	0.594707	4202.76	6313.66	0.591034	4649.25	6863.57	0.589951	4473.43	6579.93	0.562952	4820.83	6338.41
cg00073713	0.824174	1239.61	6279.34	0.800882	1320.13	5711.97	0.836017	1093.27	6083.51	0.821828	1197.75	5985.94	0.817376	1320.57	6358.08	0.829404	1117.32	5918.37
cg00073716	0.0485968	8511.02	439.843	0.0654375	8425.42	596.945	0.0696965	8477.58	642.615	0.0718591	8770.08	686.745	0.0771453	8767.02	741.231	0.0671899	9193.49	669.407
cg00073771	0.0256809	10258.4	273.024	0.0303618	9979.45	315.613	0.0466432	10105.8	499.323	0.0182554	10229.5	192.076	0.0379476	9789.59	390.089	0.0329187	10952.2	376.21
cg00073780	0.0343873	9763.68	351.264	0.0399084	9246.49	388.508	0.0399466	8471.75	356.659	0.0406092	9768.21	417.703	0.0399816	9141.47	384.877	0.0560282	10360.1	620.849
cg00073794	0.248515	4090.41	1385.76	0.316893	3955.08	1881.15	0.253498	4084.55	1420.99	0.425847	3534.6	2695.77	0.360742	4236.71	2447.27	0.298326	3907.09	1703.66
cg00073837	0.11397	6119.01	799.948	0.129559	6423.6	970.997	0.132853	5972.23	930.305	0.122614	6752.02	957.563	0.157032	6505.54	1230.51	0.120164	6776.91	939.213
cg00074086	0.180912	9009.8	2012.09	0.16222	8282.03	1623.03	0.164624	8170.41	1629.81	0.198463	8624.98	2160.34	0.283342	8273.54	3310.6	0.206036	8863.54	2326.06
cg00074145	0.606201	4339.86	6834.57	0.530628	4891.2	5642.58	0.58438	4630.02	6650.61	0.463976	5442.72	4797.71	0.530866	5623.72	6476.87	0.501662	6019.35	6160.18
cg00074184	0.0497935	13251	699.633	0.0525508	12256	685.334	0.0982334	11710.1	1286.52	0.065562	12342.4	872.981	0.0753804	11776.5	968.244	0.0603139	12797.3	827.816
cg00074244	0.0725021	11383.9	897.691	0.0555006	10778.1	639.218	0.077937	9705.5	828.806	0.0637965	10057.6	692.177	0.0754281	10440.3	859.897	0.0585478	11584.4	726.638
cg00074313	0.895994	136.92	2041.03	0.922033	62.4817	1921.5	0.902127	141.208	2223.29	0.887655	78.8435	1413.07	0.908657	139.876	2386.22	0.933124	52.4226	2126.77
cg00074348	0.75145	2113.29	6691.53	0.727086	2118.77	5911.17	0.721479	2385.25	6437.79	0.744861	2181.62	6661.04	0.74004	2295.36	6818.98	0.712263	2514.23	6471.27
cg00074365	0.496381	6631.64	6634.9	0.493505	6360.32	6294.63	0.499129	6258.28	6336.16	0.517924	5999.66	6553.24	0.508815	6360.45	6692.34	0.50506	6621.7	6859.14
cg00074379	0.0651699	1486.56	110.604	0.0792824	1171.93	109.525	0.0604808	1466.67	100.853	0.0394992	1617.13	70.6145	0.0756929	1496.07	130.704	0.0608396	1635.38	112.419
cg00074415	0.8485	1102.69	6735.9	0.860478	924.409	6317.88	0.840565	1083.08	6237.38	0.869959	870.634	6493.43	0.863591	983.477	6859.4	0.866731	964.166	6920.95
cg00074471	0.94543	19.2914	2066.75	0.955747	0	2159.76	0.952269	0	1995.08	0.944537	35.6952	2310.88	0.936444	53.3136	2258.95	0.955358	0	2140.06
cg00074638	0.665861	4567.25	9300.76	0.68474	4316.85	9593.35	0.657935	4184.56	8241.02	0.640302	4875.72	8857.32	0.635425	5044.23	8965.97	0.627022	5317.3	9107.15
cg00074746	0.836238	728.608	4231.24	0.835222	704.922	4079.98	0.847611	687.115	4378.06	0.823643	925.992	4791.7	0.849824	808.849	5143.05	0.822094	890.157	4575.47
cg00074771	0.830796	341.484	2167.7	0.793408	462.204	2159.12	0.756966	564.832	2070.72	0.830126	333.827	2119.99	0.78379	627.271	2636.45	0.849794	353.596	2566.23
cg00074818	0.507578	9433.6	9827.02	0.541974	7855.87	9414.06	0.495704	8090.35	8050.79	0.504627	9082.94	9354.48	0.551393	7662.78	9541.42	0.50008	9466.91	9569.96
cg00074851	0.981193	25.0788	6525.62	0.974394	45.4754	5535.83	0.980526	8.40443	5458.35	0.977859	31.0393	5787.28	0.980604	22.3573	6186.1	0.98159	25.5499	6694.06
cg00075011	0.044942	7716.54	367.822	0.0441594	6928.92	324.733	0.0317886	7284.05	242.435	0.0413497	7222.08	315.825	0.0427319	7682.32	347.399	0.0426161	5961.29	269.807
cg00075103	0.6736	1322.74	2936.14	0.682481	1193.56	2780.41	0.620225	1627.53	2821.3	0.652833	1381.44	2785.78	0.753205	1092.94	3640.8	0.656542	1408.22	2883.05
cg00075123	0.874873	496.334	4169.5	0.852624	539.906	3702.09	0.850779	602.682	4006.32	0.847103	658.427	4201.95	0.864218	653.335	4794.79	0.843659	644.49	4017.46
cg00075192	0.0101298	9828.3	101.601	0.0107925	9293	102.48	0.0572544	8277.71	508.791	0.0263916	9375.43	256.851	0.0152032	9257.65	144.463	0.0183955	8789.15	166.585
cg00075204	0.0364577	3400.99	132.467	0.048194	3302.72	172.294	0.0700736	3589.16	277.993	0.0556394	3653.64	221.155	0.0577674	3813.14	239.911	0.0577264	3920.39	246.301
cg00075467	0.534786	2616.96	3123.27	0.523158	2739.58	3115.39	0.507228	3054.17	3246.7	0.498825	3038.83	3124.11	0.53887	2837.49	3432.71	0.519846	3110.41	3475.8
cg00075507	0.479348	6373.28	5959.74	0.442038	6343.5	5104.78	0.457662	6221.16	5334.23	0.472444	6638.79	6034.82	0.483877	6272.71	5974.57	0.4186	7431.68	5422.7
cg00075589	0.00243555	6576.22	16.3	0	5838.84	0	0.00411767	6765.61	28.3872	0	6791.45	0	0.000635639	6729.69	4.34398	0.00076193	6640.2	5.13948
cg00075608	0.929671	412.389	6773.19	0.923965	379.697	5829.18	0.940305	305.708	6390.6	0.940517	290.211	6169.84	0.925995	403.121	6295.31	0.91964	429.66	6061.45
cg00075615	0.891434	1124.7	10055.9	0.896027	986.891	9366.66	0.893285	976.082	9007.6	0.881998	1163.36	9442.94	0.875455	1248.46	9478.65	0.862616	1336.26	9018.08
cg00075620	0.891916	843.523	7785.99	0.848984	1143.9	6992.97	0.867358	1045.96	7493.52	0.854834	1167.56	7464.18	0.844268	1344.03	7828.51	0.843403	1385.6	8001.2
cg00075634	0.0717075	10380.6	809.594	0.078579	9288.15	800.624	0.0797938	9733.89	852.726	0.0867774	9887.31	949.028	0.103643	9716.61	1135.06	0.0859976	10609.9	1007.69
cg00075698	0.759394	1123.07	3860.2	0.750535	1167.13	3812.25	0.794295	933.865	3992.1	0.720505	1347.89	3732.48	0.716001	1468.27	3953.81	0.770334	1001.17	3693.49
cg00075768	0.0253171	8873.7	233.089	0.0398049	9020.6	378.094	0.0547025	8251.93	483.31	0.0243696	8832.15	223.11	0.0453086	8192.75	393.565	0.0403834	9132.85	388.544
cg00075844	0.816321	414.019	2284.44	0.803905	516.676	2528.11	0.767149	556.825	2163.98	0.805188	461.318	2320.01	0.812668	484.788	2536.88	0.75821	824.372	2898.66
cg00075920	0.430067	4826.42	3717.44	0.395297	4786.26	3194.17	0.473706	4230.42	3897.71	0.332742	5799.19	2941.75	0.489183	4749.71	4644.31	0.411916	5313.19	3791.6
cg00075956	0.777163	2255.1	8213.61	0.764979	2248.54	7644.36	0.824094	1498.7	7489.64	0.75602	2507.89	8081.09	0.775377	2313.6	8331.55	0.741445	2614.97	7785.56
cg00075967	0.79467	1201.31	5036.33	0.714602	1486.74	3973.02	0.770799	1393.88	5023.91	0.691277	2100.26	4926.72	0.765628	1489.12	5191.2	0.686439	1807.04	4174.85
cg00075975	0.626878	1964.14	3467.94	0.585683	2222.11	3282.56	0.641548	1939.06	3649.46	0.619831	2241.17	3817.06	0.591768	2553.39	3846.32	0.582198	2597.49	3758.9
cg00076056	0.0664316	9978.84	717.198	0.066438	9456.37	680.09	0.0691699	8842.97	664.551	0.0730365	9321.15	742.303	0.0789099	9067.62	785.391	0.100236	9588.2	1079.29
cg00076195	0.00655514	2740.84	18.7449	0.0121365	2834.11	36.0472	0	3453.77	0	0.0142027	2636.23	39.4218	0.0273808	2862.68	83.4044	0.0212131	3030.24	67.8411
cg00076216	0.847454	280.359	2113.05	0.849447	327.628	2412.76	0.82914	402.516	2438.58	0.871769	271.759	2527.38	0.844298	390.958	2662.24	0.832907	400.879	2496.73
cg00076307	0.0533062	10555	599.961	0.0667563	9803.22	708.392	0.09456	9618.89	1015	0.0609699	10142.3	665.018	0.0741865	8323.93	675.019	0.062126	9943.86	665.318
cg00076313	0.865614	1400.98	9668.18	0.856008	1332.94	8518.64	0.872622	1140.58	8498.81	0.857583	1388.15	8961.06	0.862643	1211.97	8239.54	0.827831	1739.2	8843.32
cg00076325	0.452212	7584.37	6343.64	0.470797	6138.43	5549.93	0.419026	7402.5	5411.16	0.470264	6602.73	5950.24	0.486305	6828.74	6559.3	0.433234	7948.71	6152.41
cg00076353	0.0485037	8469.46	436.839	0.0353866	8306.86	308.403	0.0571933	8155.13	500.779	0.0674675	8676.14	634.942	0.0496347	9065.89	478.707	0.0581919	9482.33	592.068
cg00076487	0.596063	5567.25	8362.8	0.644663	4409.77	8181.73	0.618065	4784.33	7904.04	0.617908	5093.8	8399.24	0.64863	4802.7	9050.42	0.60589	5614.36	8785.07
cg00076497	0.0374569	12954.4	508.006	0.0362733	12186.3	462.44	0.0472358	11831.6	591.542	0.046595	13015	640.962	0.0489522	12012	623.426	0.0374198	13465.4	527.349
cg00076538	0.115337	9214.37	1214.35	0.134751	8484.7	1336.95	0.137757	8907.02	1439.01	0.137401	8751.63	1409.96	0.124125	9255.28	1325.78	0.118125	9315.81	1261.23
cg00076543	0.0906984	8906.3	898.334	0.0953804	8185.91	873.641	0.0877267	7960.78	775.147	0.0911339	8861.51	898.589	0.0985461	8096.31	896.013	0.0982806	8817.28	971.917
cg00076555	0.506006	6459.67	6719.18	0.485627	5838.84	5606.93	0.496239	5716.74	5729.88	0.463208	6598.53	5780.3	0.470136	6840.03	6157.73	0.425391	7728.74	5795.73
cg00076645	0.0617262	4845.98	325.381	0.0470705	4321.65	218.41	0.0553068	4504.83	269.588	0.0514376	4894.17	270.818	0.0715069	4935.63	387.814	0.0552615	5211.43	310.686
cg00076653	0.708551	2577.84	6510.19	0.723451	2584.18	7021.79	0.714456	2303.73	6014.34	0.611146	3256.91	5275.91	0.641228	3300.56	6077.75	0.724526	2293.23	6294.47
cg00076774	0.710764	1999.19	5158.51	0.647159	2024.25	3896.16	0.709536	1800.77	4643.12	0.63352	2377.89	4283.43	0.67515	2360.52	5113.81	0.676046	2159.61	4715.48
cg00076797	0.880236	729.423	6096.07	0.859539	786.629	5425.67	0.868444	764.27	5705.31	0.840438	983.867	5708.91	0.832978	1119.01	6079.47	0.846631	964.166	5874.43
cg00076854	0.0256805	9439.31	251.431	0.0484791	9303.37	479.093	0.0399961	8729.42	367.855	0.0413524	9722.08	423.687	0.0377928	9138.86	362.877	0.0358022	9478.22	355.654
cg00076880	0.89116	861.453	7872.16	0.895385	712.932	6957.74	0.854543	1083.08	6950.46	0.889628	806.888	7309.76	0.876362	977.395	7636.75	0.854031	1161.52	7380.85
cg00076936	0.60551	3665.05	5779.05	0.632673	3129.69	5562.73	0.611291	3217.94	5217.86	0.647211	2926.44	5552.16	0.612351	3799.24	6159.44	0.549907	4381.92	5475.85
cg00076998	0.0423266	6912.81	309.948	0.0496293	7259.09	384.3	0.0693721	7523.33	568.269	0.0538023	7787.9	448.518	0.0673643	8269.2	604.508	0.0630233	8515.08	579.471
cg00077017	0.036275	7656.1	291.942	0.0395436	6916.11	288.865	0.0667086	6918.78	501.68	0.05798	7641.11	476.454	0.0554554	7237.76	430.808	0.0422464	6734.94	301.488
cg00077281	0.98944	17.93	11049.7	0.989853	0	9755.16	0.982892	70.604	9801.58	0.983489	64.5846	9803.44	0.986344	33.0142	9607.15	0.985278	59.6179	10682.9
cg00077285	0.649729	1891.61	3694.29	0.623234	1848.02	3222.35	0.647103	1775.29	3438.7	0.639896	1703.52	3204.81	0.672161	1805.36	3906.51	0.635594	2010.56	3681.22
cg00077297	0.827275	1149.96	5986.75	0.78309	1367.39	5297.57	0.786352	1338.57	5294.79	0.804694	1342.86	5944.81	0.836232	1137.25	6317.67	0.767948	1518.2	5355.25
cg00077299	0.625676	3482.09	5987.39	0.636221	3451.65	6211.56	0.597206	3441.94	5251.47	0.615531	3666.52	6030.17	0.596494	3935.75	5965.97	0.591967	3788.53	5641.41
cg00077312	0.870681	981.258	7279.91	0.882339	797.843	6732.93	0.889509	658	6102.26	0.880125	893.28	7292.69	0.899546	742.821	7547.32	0.826211	1313.65	6720.64
cg00077426	0.660603	3018.75	6070.35	0.777672	1594.89	5928.46	0.685307	2400.54	5445.42	0.763406	1859.53	6322.71	0.799844	1676.78	7100.17	0.714762	2445.36	6378.27
cg00077450	0.909489	269.764	3715.51	0.890146	351.66	3659.81	0.888392	349.381	3577.05	0.893481	353.118	3800.77	0.90293	351.862	4203.18	0.872018	452.274	3762.98
cg00077457	0.841802	345.559	2370.91	0.841499	415.744	2738.13	0.850609	486.221	3337.85	0.851174	428.607	3023.23	0.838759	462.199	2924.51	0.838917	481.055	3026.13
cg00077477	0.730352	1142.63	3365.7	0.700686	1558.04	3881.43	0.631523	1914.32	3452.28	0.714829	1469.51	3934.24	0.644703	2257.13	4277.13	0.711726	1532.59	4030.75
cg00077547	0.761353	1575.39	5344.99	0.816119	1057.38	5136.8	0.757878	1499.42	5006.45	0.859477	787.596	5428.78	0.817299	1134.65	5523.12	0.733809	1874.88	5444.17
cg00077566	0.948572	200.489	5542.41	0.932712	257.136	4950.42	0.928867	312.259	5383.36	0.929868	299.438	5296.09	0.914424	411.809	5468.95	0.940654	228.193	5201.95
cg00077567	0.665551	1953.55	4086.55	0.616856	2048.28	3458.7	0.63559	2262.97	4121.4	0.652387	2145.55	4214.36	0.672655	2122.47	4566.91	0.627918	2353.88	4141.12
cg00077586	0.0133989	9921.78	136.105	0.0238665	10416.8	257.136	0.0365072	10311.8	394.509	0.026718	11266.2	312.019	0.0205043	10358.6	218.937	0.0326144	7705.1	263.141
cg00077606	0.0592283	6549.32	418.622	0.052054	6280.21	350.353	0.0511395	6509.4	356.218	0.0540446	6242.9	362.384	0.0727916	6285.74	501.32	0.0764053	6694.68	562.097
cg00077738	0.874685	410.759	3565.04	0.874289	625.618	5046.49	0.879452	703.129	5859.18	0.894184	619.844	6082.93	0.883925	725.445	6285.85	0.876418	705.136	5709.88
cg00077838	0.701802	1848.41	4585.56	0.684918	1601.29	3698.24	0.690492	1787.66	4211.26	0.701483	1848.63	4579.08	0.734589	1936.55	5636.63	0.667914	2165.78	4557.07
cg00077877	0.787465	1222.5	4900	0.759378	1294.49	4400.87	0.788372	1262.14	5074.33	0.774974	1338.66	4954.65	0.811717	1212.84	5659.84	0.811979	1159.47	5439.06
cg00077898	0.988031	0	8254.77	0.986733	0	7437.48	0.987376	0	7821.29	0.985007	21.7275	7997.28	0.986074	11.1787	7872.36	0.984643	12.2639	7197.91
cg00077904	0.372348	8580.3	5149.51	0.429359	6824.12	5209.82	0.365094	7853.06	4573.3	0.413152	8389.29	5976.62	0.441969	7840.88	6289.29	0.382273	8505.83	5325.61
cg00078025	0.219174	7052.18	2007.59	0.246341	6174.48	2050.88	0.231266	6065.39	1854.79	0.178698	7289.67	1607.84	0.262049	6442.99	2323.44	0.18124	7988.8	1790.54
cg00078085	0.192286	3352.09	821.812	0.122798	3775.34	542.503	0.218433	4089.21	1170.8	0.122899	3743.39	538.532	0.216167	3919.14	1108.41	0.153074	4169.14	771.606
cg00078194	0.0631686	6404.09	438.557	0.0853455	5817.01	552.11	0.0831419	6009.81	554.046	0.0866963	6382.46	615.355	0.0988385	6791.47	755.85	0.0850716	6406.88	605.021
cg00078221	0.300552	5468.64	2392.83	0.345634	5001.74	2694.72	0.304099	5631.58	2504.62	0.313944	5798.35	2699.13	0.36821	5733.18	3399.6	0.278405	6112.89	2397.05
cg00078245	0.854968	1330.08	8430.32	0.860895	1116.66	7529.71	0.867943	1080.17	7756.64	0.852216	1326.92	8228.53	0.863108	1257.15	8556.84	0.829789	1635.38	8460.07
cg00078259	0.787605	1033.42	4202.94	0.784112	980.482	3924.34	0.705269	1523.44	3884.78	0.812358	894.958	4307.48	0.802189	1066.01	4728.57	0.792069	1034.06	4319.97
cg00078270	0.963734	142.625	6447.45	0.970871	63.2828	5442.32	0.963317	117.916	5722.56	0.95512	198.786	6358.65	0.942519	290.178	6397.81	0.955625	214.83	6780
cg00078299	0.160316	2813.37	556.234	0.203644	2484.85	660.995	0.168012	2563.58	537.883	0.243034	2384.6	797.711	0.227243	2827.06	860.757	0.227704	2957.25	901.399
cg00078318	0.0617756	12908.8	856.536	0.0632471	11236.3	765.396	0.0783641	11670	1000.77	0.0709787	11651.2	897.813	0.0768491	11479.4	963.945	0.0637004	12773.6	875.849
cg00078334	0.167841	11568.9	2353.55	0.182569	10648.3	2400.59	0.161258	10303.8	2000.25	0.16949	10938.3	2252.68	0.186754	10324.8	2393.95	0.1658	10847.4	2175.83
cg00078348	0.745214	1384.68	4342.48	0.703504	1661.37	4179.26	0.703838	1725.07	4337.33	0.627126	2210.14	3885.35	0.714764	1778.42	4707.08	0.68633	1935.53	4453.85
cg00078456	0.875063	789.733	6231.75	0.861743	829.885	5795.88	0.881319	682.748	5812.63	0.883103	781.725	6661.04	0.859492	971.314	6553.28	0.838117	1088.54	6153.43
cg00078513	0.476643	7497.98	6919.81	0.53745	6046.31	7141.56	0.456738	6825.3	5822.33	0.532168	6268.06	7243.8	0.502848	5007.74	5166.26	0.473844	7986.74	7282.73
cg00078746	0.86936	1569.69	11111.2	0.873503	1389.82	10287.7	0.857409	1452.84	9337.32	0.854702	1699.33	10584.4	0.868617	1445.68	10219	0.845265	1689.86	9777.42
cg00078759	0.943918	589.244	11600.7	0.897287	1105.45	10530.6	0.911379	928.042	10572.4	0.804956	2541.45	10901.4	0.909931	907.892	10182.3	0.844338	1764.9	10115.5
cg00078857	0.757498	2120.62	6936.53	0.744077	1882.46	5763.85	0.765453	1720.7	5941.93	0.719156	2243.69	6001.45	0.741806	2172.86	6530.06	0.696423	2691.03	6402.8
cg00078861	0.573495	2074.99	2924.57	0.592758	1852.02	2841.25	0.614223	1797.86	3021.72	0.536559	2070.9	2513.41	0.591455	1929.6	2938.27	0.579268	2004.39	2897.36
cg00078867	0.877311	570.499	4794.54	0.815017	865.131	4252.27	0.863299	668.191	4851.29	0.833488	919.282	5102.09	0.842691	887.041	5287.51	0.824296	1044.34	5368.54
cg00078911	0.83953	1424.62	7976.33	0.848887	1245.63	7559.17	0.846751	1233.75	7369.39	0.884723	1046.77	8801.2	0.878651	1081.65	8555.98	0.838747	1465.78	8144.27
cg00078940	0.0457486	8229.85	399.349		7169.38	195.456	0.0466324	8084.52	400.332	0.0441265	8330.57	389.185	0.0427311	8035.49	363.157	0.0400966	9177.05	387.516
cg00078968	0.0530497	7774.27	441.129	0.0555775	7311.96	436.18	0.116864	7120.81	955.519	0.0686572	7657.89	571.9	0.0748307	8118.03	664.701	0.0583094	8350.62	523.261
cg00078996	0.830956	1039.94	5603.49	0.802398	1030.15	4589.18	0.825382	872.724	4597.87	0.793562	1290.85	5346.52	0.865565	794.948	5762.17	0.856691	832.595	5574.98
cg00079023	0.282066	10748.2	4262.1	0.249085	9782.39	3278.07	0.272134	9514.07	3594.51	0.248665	10940.8	3654.11	0.279474	10166.6	3982.18	0.278955	10992.3	4291.35
cg00079056	0.874313	904.648	6988.61	0.89652	679.288	6751.5	0.849172	1044.5	6443.61	0.869005	915.088	6733.98	0.885357	893.991	7676.3	0.852375	1140.96	7165.2
cg00079169	0.886457	970.663	8358.94	0.907411	694.508	7786.55	0.877397	877.091	6992.48	0.885272	1009.03	8557.54	0.877761	1028.65	8104.53	0.862061	1210.86	8192.31
cg00079216	0.105151	5185.02	621.029	0.158894	5170.76	995.702	0.0957369	5695.63	613.6	0.145867	5400.78	939.412	0.159086	5732.31	1103.37	0.161436	5346.08	1048.45
cg00079219	0.138251	4661.79	763.938	0.181779	4567.57	1036.97	0.149148	5048.55	902.506	0.155876	5022.5	945.924	0.186859	5105.05	1196.12	0.154464	5326.55	991.335
cg00079224	0.844917	808.478	4949.52	0.84115	854.718	5055.46	0.822983	1033.58	5270.22	0.78497	1307.63	5138.56	0.822262	1125.09	5667.58	0.792085	1286.92	5283.71
cg00079302	0.615545	3653.64	6009.9	0.696169	2675.5	6359.52	0.617277	3461.05	5743.46	0.722494	2507.06	6787.53	0.73557	2441.32	7069.22	0.639567	3707.62	6756.41
cg00079375	0.841425	700.083	4245.38	0.795781	1110.25	4715.99	0.814538	888.009	4339.27	0.806496	984.705	4520.88	0.795687	1290.16	5413.91	0.870477	669.16	5169.25
cg00079388	0.707538	2202.12	5569.41	0.732137	1685.4	4879.96	0.740453	1705.41	5150.62	0.72875	1845.27	5226.25	0.770915	1688.94	6020.14	0.720891	1964.31	5331.75
cg00079477	0.598523	566.424	993.505	0.63934	857.121	1696.68	0.631289	622.334	1236.74	0.615936	744.82	1354.87	0.593988	819.274	1344.88	0.727659	941.552	2782.89
cg00079485	0.777412	1721.28	6361	0.814539	1372.19	6465.84	0.815844	1273.78	6086.1	0.810024	1465.32	6674.23	0.784338	1628.12	6284.99	0.749215	2105.13	6587.78
cg00079551	0.768863	527.304	2086.68	0.681744	939.629	2227.01	0.769742	524.071	2086.24	0.779085	528.419	2216.21	0.744048	760.196	2500.58	0.774809	603.374	2420.08
cg00079563	0.0210059	7991.77	173.622	0.0160073	6672.08	110.166	0.0463406	6552.22	323.247	0.011671	7785.44	93.118	0.0268179	7825.93	218.414	0.0151123	7226.52	112.419
cg00079598	0.848844	1345.56	8117.8	0.834148	1396.23	7525.22	0.838512	1348.03	7518.73	0.819379	1716.94	8242.49	0.811311	1781.9	8091.63	0.805364	1863.57	8124.86
cg00079638	0.00525494	11162.2	59.4948	0.0127433	10512.1	136.979	0.0133979	9333.56	128.106	0.01111	10501.3	119.104	0.0151635	9492.46	147.695	0.00145939	10449.6	15.4184
cg00079764	0.832036	616.953	3551.54	0.855571	564.739	3937.79	0.849704	604.865	3984.99	0.849182	588.81	3878.36	0.838059	745.427	4375.16	0.797015	953.887	4138.06
cg00079785	0.870398	2083.14	14661.8	0.845956	2314.23	13258.1	0.824538	2542.47	12417.6	0.854912	2248.72	13839.6	0.802039	3064.24	12820	0.818212	2961.37	13778.9
cg00079891	0.0382282	7999.21	321.924	0.0428901	7711.69	350.058	0.0738734	6962.87	563.376	0.0411834	8375.03	364.022	0.0563657	7652.35	463.068	0.0615951	7980.58	530.394
cg00079898	0.0798913	129.585	19.9344	0.888599	512.67	4887.01	0.902984	270.77	3450.99	0.851622	466.351	3250.59	0.909373	472.625	5745.83	0.870829	448.162	3695.53
cg00080012	0.0340582	10751.5	382.612	0.0242027	9687.07	242.749	0.0348934	9448.56	345.228	0.0326553	10451	356.176	0.035994	10194.5	384.374	0.0231561	11023.1	263.675
cg00080059	0.0456797	4279.56	209.633	0.069735	4411.37	338.183	0.0670917	4170	307.085	0.0659467	4483.18	323.585	0.0736058	4402.19	357.717	0.0659786	5151.81	370.984
cg00080060	0.808039	1840.27	8167.32	0.816315	1629.33	7685.35	0.815262	1636.99	7665.48	0.815063	1675.84	7826.57	0.818111	1661.14	7921.37	0.800319	1778.26	7528.01
cg00080068	0.882057	776.693	6556.49	0.893927	626.419	6121.89	0.872816	751.896	5846.25	0.890058	613.134	5773.31	0.889734	635.959	5938.45	0.847765	1014.53	6206.57
cg00080081	0.702153	709.048	1907.27	0.646351	842.702	1722.94	0.707884	910.573	2448.92	0.650512	925.153	1908.14	0.678189	960.888	2235.73	0.685874	945.663	2283.14
cg00080118	0.0266742	13157.3	363.32	0.112514	11075.3	1416.78	0.0790694	11239.9	973.62	0.0453698	12374.2	592.851	0.0250477	12652.3	327.621	0.0331367	12066.5	416.974
cg00080123	0.0223892	7649.57	177.481	0.0290592	7219.04	219.051	0.0384543	7271.48	294.801	0.0284592	7953.13	235.899	0.0406627	7710.56	331.06	0.022057	7739.02	176.805
cg00080125	0.694072	2543.61	5997.68	0.69795	2275.78	5489.72	0.729861	2190.18	6187.6	0.673123	3017.86	6420.49	0.69834	2547.31	6128.49	0.650445	3088.82	5933.7
cg00080148	0.932438	263.244	5013.18	0.952376	142.587	4851.14	0.893159	480.398	4851.94	0.924643	327.955	5251.08	0.944098	218.937	5386.4	0.923254	340.233	5295.98
cg00080188	0.645762	2400.98	4559.19	0.681706	1987.4	4470.68	0.694	1949.25	4647.65	0.701822	1971.09	4874.73	0.724951	1537.77	4316.69	0.664736	2294.26	4747.16
cg00080252	0.806583	715.568	3401.07	0.799719	707.325	3223.63	0.837555	625.246	3739.32	0.821981	651.717	3470.97	0.833283	708.938	4043.24	0.7913	887.073	3742.54
cg00080312	0.0618432	10796.3	718.281	0.0640568	9314.58	644.342	0.0642161	9273.87	643.262	0.0614687	10575.1	699.161	0.0680502	9921.65	731.773	0.0689844	10520.5	786.936
cg00080333	0.215276	9763.68	2705.93	0.238719	8985.35	2848.94	0.207655	8519.07	2258.85	0.246601	8695.43	2878.9	0.297432	8502.04	3641.66	0.207554	9865.74	2610.17
cg00080418	0.827431	1878.57	9486.84	0.817332	1860.83	8773.56	0.84104	1476.13	8339.13	0.820816	1802.5	8715.07	0.820477	1891.37	9101.15	0.778238	2330.24	8528.55
cg00080423	0.95326	586.799	14007.4	0.939278	676.885	12017.3	0.931723	730.06	11327.2	0.929541	862.246	12694.6	0.935381	745.427	12237.9	0.926353	1042.29	14367.9
cg00080682	0.886384	727.793	6458.1	0.885899	675.283	6019.41	0.866463	832.691	6051.83	0.847295	1010.71	6162.86	0.843246	1119.01	6557.58	0.844167	1026.87	6104.37
cg00080706	0.893223	921.763	8547.35	0.880298	956.451	7769.25	0.885849	917.852	7898.87	0.900557	857.214	8668.51	0.881776	1072.96	8748.59	0.887188	950.803	8263.85
cg00080972	0.0661931	6395.29	460.42	0.0633417	5762.74	396.469	0.0742177	6456.26	525.6	0.0782048	6887.9	592.851	0.0714118	6519.44	509.059	0.0774562	6972.21	593.779
cg00080987	0.524985	7946.23	8892.67	0.458626	9097.5	7791.67	0.472253	7923.66	7179.97	0.485279	8684.53	8282.07	0.464278	9594.98	8402.06	0.403053	10640.8	7252.07
cg00081019	0.969127	355.339	14293.4	0.94798	588.77	12551.6	0.9481	484.766	10682.3	0.959823	397.573	11886.9	0.958794	436.136	12475	0.949155	618.793	13418.1
cg00081046	0.849267	305.624	2285.38	0.867817	292.382	2576.09	0.9166	167.412	2938.96	0.867222	327.117	2789.66	0.911114	211.986	3197.96	0.904516	226.137	3089.49
cg00081084	0.786591	2352.08	9038	0.7673	2309.42	7944.75	0.804462	2008.21	8673.37	0.775307	2481.05	8905.96	0.766824	2527.33	8640.25	0.799761	2115.41	8848.43
cg00081087	0.749149	2708.24	8386.59	0.766654	2167.64	7450.29	0.780128	2329.93	8621.65	0.724309	2997.73	8138.51	0.770665	2614.21	9120.93	0.722845	2957.25	7973.6
cg00081105	0.687733	1884.28	4370.13	0.687243	1775.12	4120.33	0.735799	1450.66	4318.58	0.722038	1539.13	4257.82	0.702001	1840.11	4570.35	0.694853	1983.84	4745.12
cg00081141	0.954417	541.974	13441.8	0.953469	489.44	12078.2	0.943637	609.96	11886.2	0.945269	624.038	12505.1	0.937067	740.214	12510.7	0.939798	712.331	12681.1
cg00081251	0.0709989	6202.14	481.641	0.0536264	5608.14	323.452	0.0847377	5905.26	555.985	0.0584258	6365.36	401.183	0.113239	6054.64	785.946	0.121762	6711.13	944.323
cg00081324	0.376566	9982.91	6090.28	0.41199	8302.86	5887.47	0.377837	8115.09	4989	0.411509	8866.54	6269.94	0.421995	7973.81	5894.6	0.372377	9721.83	5827.41
cg00081347	0.964794	325.381	11657.1	0.951848	416.965	10219.2	0.959967	320.015	10071.7	0.958214	375.576	10905.7	0.95575	405.012	10907.8	0.959222	372.006	11103
cg00081404	0.882822	333.334	3264.74	0.874032	363.676	3217.23	0.875632	428.719	3722.51	0.937141	136.718	3529.17	0.880528	439.611	3977.03	0.859608	544.784	3947.97
cg00081417	0.549813	971.478	1308.6	0.490541	1151.91	1205.42	0.580807	1107.1	1672.48	0.424208	1408.28	1111.21	0.518115	1157.24	1351.76	0.558729	1120.41	1545.26
cg00081439	0.738471	1758.77	5248.53	0.706592	1822.38	4629.53	0.748153	1665.38	5244.36	0.708464	1941.73	4961.64	0.769304	1602.93	5678.76	0.723997	1823.49	5045.59
cg00081445	0.0345722	4604.74	168.478	0.0557156	5034.58	302.956	0.0690791	4918.26	372.381	0.0576355	5431.82	338.329	0.0619186	4915.65	331.06	0.052665	5433.45	307.62
cg00081465	0.71219	1506.93	3976.38	0.755816	1644.55	5399.86	0.760961	1526.36	5177.39	0.713782	1543.32	4098.19	0.73723	1747.15	5182.37	0.747008	1656.97	5187.79
cg00081574	0.0385176	4185.83	171.693	0.0287975	4436.2	134.505	0.0432745	4445.14	205.585	0.0547378	4884.94	288.666	0.0681677	6870.44	509.919	0.0601144	4949.31	322.95
cg00081602	0.900304	711.493	7328.14	0.854611	996.503	6445.34	0.882039	797.025	6707.38	0.844194	1264.85	7395.12	0.847903	1319.7	7914.49	0.820662	1426.72	6986.35
cg00081666	0.0270123	6740.03	189.894	0.0430899	6837.74	312.409	0.0380757	6906.09	277.321	0.0491244	6605.24	346.408	0.0333878	7043.33	246.738	0.044647	7378.23	349.484
cg00081714	0.804798	1312.15	5822.13	0.798428	1361.78	5790.11	0.791979	1354.58	5537.87	0.772929	1440.15	5242.54	0.774248	1565.57	5712.3	0.745847	1786.48	5536.15
cg00081729	0.572674	5563.99	7590.5	0.664059	3547.84	7210.74	0.476091	5649.05	5224.32	0.520697	5550.08	6138.03	0.676358	3764.49	8076.15	0.579359	5275.16	7403.33
cg00081799	0.611521	2658.52	4342.31	0.5485	3170.55	3973.2	0.628377	2623.99	4606	0.557478	3415.43	4428.66	0.501539	3824.44	3948.68	0.587528	3631.55	5315.25
cg00081827	0.94072	203.75	4820.27	0.940492	186.644	4530.25	0.936275	240.927	5009.04	0.934422	254.145	5046.22	0.938655	267.589	5624.59	0.955808	134.654	5075.23
cg00081835	0.888523	788.918	7085.07	0.883411	748.178	6426.77	0.883489	769.365	6592.3	0.878791	890.764	7183.28	0.873967	922.661	7091.57	0.875239	912.771	7104.91
cg00081852	0.984245	124.695	14037.5	0.983946	76.0995	10793.3	0.986094	60.4137	11375.2	0.978274	179.495	12584.8	0.983637	107.731	12487.2	0.979418	158.296	12291.6
cg00081919	0.812141	2220.87	10033.4	0.830044	1900.89	9772.09	0.822113	1786.94	8720.56	0.77747	2491.96	9055.73	0.817404	2122.47	9949.01	0.764907	2481.34	8398.75
cg00081935	0.0618007	6264.89	419.265	0.0630786	5988.63	409.919	0.0818477	6593.83	596.714	0.0536826	6424.91	370.144	0.0673026	6323.1	463.485	0.0709616	7218.91	559.031
cg00081975	0.0471683	9642.46	482.284	0.0529644	8329.05	471.407	0.0912918	8877.01	901.86	0.0683605	9407.25	697.609	0.083651	9347.94	862.477	0.0708778	9117.21	703.132
cg00082140	0.699793	3759.59	8996.84	0.643338	3913.92	7240.2	0.69043	3297.28	7576.91	0.601203	5114.76	7861.49	0.662502	4124.17	8291.99	0.610118	4977.07	7944.99
cg00082178	0.893887	634.883	6190.6	0.870638	752.985	5740.79	0.885341	668.191	5931.59	0.884243	723.851	6293.22	0.899637	638.565	6620.35	0.828197	1110.13	5833.55
cg00082182	0.048476	3699.28	193.557	0.0560716	4159.04	252.997	0.0592624	2835.08	184.897	0.0550277	4723.9	280.906	0.0599965	4790.54	312.143	0.0467535	5442.7	271.851
cg00082219	0.204386	1221.68	339.528	0.217193	1153.51	347.791	0.220818	1880.11	561.157	0.217118	1584.42	467.142	0.227517	1666.35	520.238	0.169736	1829.65	394.49
cg00082235	0.0524614	12385.5	691.274	0.0505019	10774.1	578.371	0.0746111	10051.2	818.462	0.054481	11239.4	653.378	0.063804	10788.7	742.091	0.0619869	12210.4	813.508
cg00082285	0.551898	5867.17	7349.36	0.577733	4782.25	6679.77	0.521836	5541.32	6156.57	0.542736	5908.23	7131.29	0.549656	5541.18	6885.2	0.52655	5991.6	6774.8
cg00082310	0.116387	3537.09	479.069	0.150417	3333.16	607.834	0.134551	4153.99	661.364	0.15179	3685.52	677.433	0.180305	3836.6	865.917	0.137758	4121.86	674.516
cg00082384	0.517545	7859.03	8537.92	0.484836	8088.98	7706.88	0.440291	7894.55	6288.85	0.52436	7300.57	8158.63	0.498757	7624.55	7686.24	0.516316	8168.68	8826.53
cg00082411	0.902971	643.848	6922.38	0.931854	401.325	6855.26	0.884185	694.394	6064.76	0.914362	494.869	6351.42	0.911748	560.373	6822.43	0.921604	526.282	7362.45
cg00082426	0.0501701	11696.9	623.111	0.0472684	11557.5	578.371	0.0682281	10265.2	758.984	0.0555369	11512.8	682.865	0.052355	11230.9	626.005	0.0530121	11492.9	648.967
cg00082491	0.0178923	6118.19	113.285	0.0164864	6590.22	112.147	0.0143041	6370.37	93.8961	0.0253365	6385.49	168.591	0.026977	6793.98	191.135	0.0164625	7269.27	123.347
cg00082497	0.0517663	6001.54	333.097	0.0536173	6174.41	355.477	0.0511887	5687.86	312.257	0.0505734	6397.21	346.089	0.0567363	6147.41	375.775	0.0618587	6053.27	405.732
cg00082540	0.589998	3375.72	5001.6	0.576068	3193.78	4475.81	0.591955	2926.79	4390.99	0.608537	2936.5	4720.31	0.605001	2960.86	4688.16	0.54301	3491.76	4267.85
cg00082656	0.764359	194.785	956.208	0.833987	132.173	1166.35	0.840645	203.805	1602.66	0.842368	178.656	1489.11	0.855643	175.497	1632.94	0.850434	143.905	1386.85
cg00082664	0.0585814	5490.64	347.887	0.0591589	5217.22	334.341	0.0737142	5976.59	483.578	0.0890512	5670.86	564.14	0.0725949	5886.96	468.644	0.0577037	6492.19	403.688
cg00082713	0.0502766	10237.2	547.231	0.0413746	9041.42	394.548	0.0525425	9610.88	538.53	0.0560409	9650.78	578.884	0.0629829	9290.03	631.165	0.0507493	10758	580.493
cg00082729	0.73398	2528.94	7253.55	0.715354	3317.94	8589.73	0.658887	4095.76	8104.45	0.717907	2601.84	6875.99	0.749852	2317.08	7245.49	0.75044	2264.45	7110.02
cg00082770	0.676932	1857.38	4101.34	0.619733	2231.72	3800.08	0.718401	1645	4451.76	0.630906	2340.98	4172.46	0.656436	2337.93	4658.06	0.662159	1997.2	4110.46
cg00082787	0.894928	399.349	4253.1	0.904304	323.623	4003.12	0.901517	375.584	4353.49	0.902817	361.506	4287.31	0.904899	401.384	4770.71	0.902958	402.935	4679.71
cg00082833	0.919386	979.628	12313	0.897013	1091.83	10380.8	0.922806	788.29	10619	0.905477	1107.16	11564	0.927455	772.36	11152.7	0.892456	1328.04	11850.6
cg00082874	0.147678	1466.18	271.365	0.108327	1376.2	179.34	0.148418	1765.83	325.187	0.105905	1655.71	207.964	0.106677	1750.62	220.994	0.0942319	1933.47	211.553
cg00082897	0.676323	1575.39	3500.74	0.72792	1324.93	3812.25	0.666777	1762.92	3727.69	0.736838	1400.73	4201.95	0.697769	1814.05	4419.01	0.618138	2115.41	3586.18
cg00082912	0.65859	694.378	1532.38	0.607745	1027.74	1747.28	0.64273	1049.6	2068.14	0.618811	944.445	1695.52	0.645819	1046.9	2091.27	0.571252	1419.52	2024.57
cg00082939	0.420442	8010.61	5883.86	0.466816	6740.82	5989.31	0.412652	6967.96	4965.72	0.509444	6532.27	6887.63	0.45524	7261.4	6151.7	0.410836	8381.46	5914.28
cg00082954	0.930999	160.555	3515.53	0.937176	140.183	3582.95	0.938403	150.67	3818.84	0.956669	50.3257	3318.88	0.949342	110.337	3941.77	0.93291	186.049	3977.6
cg00082981	0.469436	6186.65	5562.34	0.403806	6122.41	4214.48	0.533283	4965.57	5788.06	0.524262	4475.63	5042.34	0.466273	5831.36	5181.74	0.474171	6090.28	5582.14
cg00083018	0.258388	4606.37	1639.77	0.292962	4433.8	1878.58	0.26176	4638.76	1680.24	0.271396	4862.3	1848.39	0.328476	4711.48	2353.54	0.214267	5296.74	1471.67
cg00083042	0.631135	2122.26	3802.33	0.602051	1998.61	3174.95	0.660557	1821.88	3739.97	0.634885	1971.09	3601.34	0.622524	2282.33	3928.87	0.668238	2105.13	4441.59
cg00083046	0.171078	7334.17	1534.31	0.17414	6561.38	1404.62	0.184106	7019.64	1606.54	0.228411	6581.76	1977.98	0.205851	6783.56	1784.29	0.174226	7897.32	1687.31
cg00083059	0.0596595	8535.47	547.875	0.0627932	8312.47	563.639	0.0630379	8067.78	549.52	0.0599864	8825.44	569.572	0.0678742	8213.6	605.368	0.0569506	9173.96	560.053
cg00083072	0.615735	3666.68	6035.62	0.63084	3043.18	5371.23	0.622095	3170.63	5384.01	0.703665	2667.26	6571.03	0.592884	3910.45	5840.42	0.677373	2830.82	6153.43
cg00083139	0.0275172	8828.87	252.649	0.0471147	8032.91	402.126	0.0259983	8326.18	224.914	0.0404255	8281.93	353.118	0.0437716	8137.14	377.057	0.0470599	9016.69	450.218
cg00083188	0.877603	353.709	3253.16	0.812451	587.969	2980.24	0.860667	553.186	4034.77	0.849248	602.23	3955.96	0.848119	668.104	4289.17	0.85655	507.78	3629.1
cg00083193	0.731634	3096.99	8715.83	0.78134	2181.25	8151.63	0.736728	2692.41	7814.18	0.723028	3181.42	8566.08	0.760959	2629.84	8690.12	0.731982	2855.49	8071.71
cg00083194	0.0342833	9192.36	329.882	0.0478984	9372.26	476.531	0.0423093	8343.65	373.027	0.0401147	9109.78	384.888	0.0597102	8078.93	519.378	0.0433726	9074.26	415.952
cg00083206	0.529846	4044.84	4671.08	0.527323	3301.12	3794.32	0.498799	3697.61	3779.41	0.581552	3553.83	5078.03	0.460665	4186.73	3661.44	0.482475	4686.17	4462.03
cg00083223	0.859014	1025.27	6856.15	0.851059	1055.78	6604.19	0.86342	923.675	6471.41	0.828614	1317.69	6854.26	0.850951	1191.99	7376.2	0.803724	1512.03	6601.06
cg00083262	0.383558	9243.71	5813.77	0.343638	8926.07	4725.6	0.406691	8080.88	5607.69	0.36311	8903.45	5133.13	0.381728	8643.65	5398.44	0.379302	9212	5690.47
cg00083265	0.892994	654.443	6296.06	0.911807	450.189	5688.27	0.894496	575.75	5729.23	0.890143	618.167	5819.1	0.890683	690.693	6442.35	0.877815	751.391	6116.64
cg00083359	0.529322	6480.86	7400.81	0.547507	5799.59	7138.36	0.557769	4269.72	5511.36	0.61034	3849.91	6186.91	0.596771	4083.34	6191.26	0.560047	4735.51	6155.47
cg00083399	0.837259	1871.23	10141.5	0.86617	1428.27	9891.23	0.851004	1540.91	9372.23	0.852453	1570.16	9649.35	0.841743	1767.13	9930.95	0.836065	1794.7	9662.96
cg00083401	0.972598	130.538	8182.75	0.948208	302.956	7377.27	0.951308	318.722	8180.74	0.957505	238.227	7620.93	0.944993	350.838	7745.1	0.948318	270.829	6804.44
cg00083535	0.903543	1206.2	12235.6	0.877025	1554.83	11801.8	0.885306	1272.33	10592.8	0.888381	1328.6	11370.2	0.877436	1420.48	10885.1	0.869309	1782.37	12520.8
cg00083596	0.916247	328.444	4687.16	0.917338	289.178	4318.89	0.923648	310.803	4969.6	0.915678	324.601	4610.89	0.913151	393.565	5189.48	0.900673	425.549	4765.56
cg00083616	0.821787	1016.3	5147.58	0.823493	943.634	4869.07	0.819948	981.905	4926.93	0.857155	798.5	5391.53	0.84724	922.661	5671.88	0.801836	1269.45	5541.26
cg00083652	0.975818	299.104	16105.2	0.964573	413.341	13976.7	0.960763	454.923	13588	0.97241	301.115	14137.3	0.971564	313.635	14132.7	0.96067	539.645	15624
cg00083659	0.698781	814.183	2120.76	0.609119	1353.77	2265.45	0.660747	1142.77	2420.47	0.581562	1430.93	2127.75	0.616708	1406.58	2424.05	0.616828	1329.07	2300.51
cg00083685	0.849392	1504.49	9048.93	0.850571	1368.99	8361.72	0.842293	1425.18	8145.83	0.853117	1392.34	8667.73	0.866784	1290.16	9045.26	0.832313	1529.51	8088.06
cg00083765	0.00217328	7576.36	16.7192	0	6287.78	0	0.0246761	6211.52	159.684	0.0117685	7328.39	88.4621	0.0162447	6825.86	114.366	0.0207914	6782.98	146.145
cg00083790	0.877384	621.182	5160.44	0.77135	1254.1	4568.04	0.849674	788.723	5023.26	0.644613	2549.88	4806.44	0.76227	1587.37	5410.47	0.802523	997.467	4459.98
cg00083801	0.940574	288.509	6149.16	0.871461	663.268	5174.77	0.901961	538.629	5875.42	0.928114	426.091	6792.29	0.863846	876.615	6196.25	0.935306	360.791	6661.79
cg00083833	0.165048	3836.2	778.085	0.16048	4148.63	812.153	0.167226	4156.17	854.665	0.175452	4819.52	1046.8	0.226854	4439.55	1331.98	0.183338	4871.19	1116.02
cg00083937	0.383591	8137.76	5126.35	0.328579	8350.92	4135.7	0.383042	3772.58	2404.31	0.392039	6253.8	4097.19	0.363087	8001.61	4618.51	0.344992	9174.99	4885.13
cg00083959	0.908553	167.89	2661.56	0.882018	283.571	2867.51	0.906889	226.37	3178.81	0.884466	251.628	2691.89	0.901336	255.426	3246.97	0.863353	344.345	2807.42
cg00083993	0.859191	550.124	3966.95	0.87897	455.796	4036.43	0.881747	435.998	3996.63	0.862191	615.65	4477.42	0.868293	595.994	4588.41	0.841057	619.821	3808.97
cg00084019	0.836247	829.668	4747.6	0.833834	797.042	4501.43	0.82528	822.5	4357.37	0.844084	801.017	4877.83	0.820971	905.285	4609.91	0.813173	906.604	4381.29
cg00084094	0.130124	6894.07	1046.23	0.139132	6157.65	1011.35	0.129871	7090.24	1073.18	0.240904	6294.06	2029.2	0.231471	6535.08	1998.4	0.18089	6684.4	1498.24
cg00084131	0.912212	158.925	2690.5	0.915361	154.602	2753.51	0.926239	166.684	3348.84	0.912497	197.948	3107.04	0.938366	125.975	3440.45	0.918916	175.77	3125.26
cg00084184	0.882276	1063.57	8720.33	0.90544	716.938	7822.42	0.891791	869.812	7992.61	0.912011	726.367	8565.3	0.912712	754.115	8930.89	0.898073	841.846	8298.6
cg00084202	0.501356	7938.08	8081.79	0.540429	6387.55	7628.98	0.500719	7017.46	7137.94	0.531984	7214.18	8313.89	0.538885	6873.91	8150.11	0.508587	7780.14	8155.52
cg00084271	0.451414	8909.56	7413.67	0.0477822	11962	605.272	0.478246	6783.81	6309.78	0.840722	1788.24	9966.73	0.819487	2173.73	10322.2	0.814169	2185.3	10012.5
cg00084338	0.277447	3414.84	1349.64	0.320495	3699.24	1791.94	0.224739	4364.35	1294.16	0.319113	3758.49	1808.37	0.326259	4150.24	2058.18	0.261496	4814.66	1740.23
cg00084347	0.43495	7536.29	5878.07	0.489241	5905.32	5752.32	0.418341	6681.18	4877.15	0.524266	5738.8	6434.45	0.516099	6192.78	6711.5	0.440834	7143.87	5710.91
cg00084398	0.836992	1378.16	7589.86	0.847782	1153.51	6981.44	0.85905	1089.63	7250.43	0.8289	1442.67	7473.49	0.832809	1345.77	7201.64	0.802574	1683.69	7251.05
cg00084432	0.417371	3428.7	2527.81	0.519528	2580.98	2898.9	0.403674	3582.61	2492.88	0.622587	2020.58	3498.13	0.559933	2860.08	3766.35	0.468057	2976.78	2707.26
cg00084435	0.830083	1885.9	9701.62	0.828864	1813.57	9268.02	0.819777	1845.17	8847.92	0.822626	1889.73	9227.99	0.825649	1910.48	9520.78	0.781497	2373.41	8846.39
cg00084577	0.854102	484.924	3424.22	0.867508	350.859	2952.06	0.887404	316.626	3283.55	0.861145	405.122	3132.64	0.86978	427.448	3523	0.833493	539.645	3201.91
cg00084604	0.885027	394.459	3806.18	0.87348	411.738	3532.99	0.903305	347.197	4177.65	0.880468	423.574	3856.64	0.914554	278.884	4055.28	0.877877	494.418	4272.96
cg00084643	0.723104	2333.34	6354.57	0.728549	2048.28	5765.77	0.686566	2645.1	6013.04	0.678744	2866.89	6268.39	0.680712	2916.55	6431.17	0.625168	3210.12	5520.81
cg00084687	0.020092	7771.84	161.404	0.0273315	6806.58	194.071	0.0389176	6781.08	278.639	0.0178125	7473.49	137.349	0.0273185	7554.2	214.974	0.0275828	6673.62	192.135
cg00084720	0.862148	405.869	3163.78	0.826998	534.299	3032.12	0.87004	417.801	3466.5	0.8316	562.809	3273.1	0.866911	465.675	3684.66	0.83768	599.263	3608.66
cg00084770	0.187504	5085.59	1196.71	0.19319	5418.29	1321.35	0.185836	5306.95	1234.16	0.270357	5009.92	1893.4	0.267652	5026.85	1873.72	0.184342	5701.73	1311.22
cg00084798	0.944178	489.357	9968.49	0.926525	620.644	9087.4	0.927584	563.097	8493.64	0.91074	844.27	9634.61	0.919706	723.174	9428.77	0.90307	756.276	7977.69
cg00084958	0.860368	1659.34	10840.5	0.870896	1247.23	9088.04	0.87828	1186.44	9282.37	0.873461	1339.5	9936.47	0.85952	1522.13	9924.93	0.826214	1893.38	9476.96
cg00085013	0.389665	5416.48	3521.96	0.460568	4520.31	3944.83	0.431106	4721.01	3653.34	0.509159	4111.61	4368.79	0.482529	4765.35	4536.82	0.412486	5189.84	3713.93
cg00085029	0.0390284	4000.82	166.549	0.0420362	3578.28	161.406	0.0544267	3898.51	230.152	0.0345387	4541.89	166.06	0.045645	4125.04	202.076	0.0440837	4465.18	210.531
cg00085061	0.805534	2255.91	9758.85	0.827681	1795.15	9102.77	0.845504	1380.78	8103.81	0.82385	1898.95	9349.05	0.838134	1714.13	9393.52	0.80773	2030.09	8948.58
cg00085122	0.242836	3236.36	1070.03	0.268557	5051.41	1891.39	0.291168	1901.94	822.341	0.275277	3178.9	1245.45	0.36327	1627.26	985.442	0.238846	3655.2	1178.36
cg00085123	0.679197	2533.01	5574.56	0.701795	2097.14	5170.75	0.695335	2327.02	5539.16	0.607326	3126.06	4989.57	0.660614	2614.21	5283.21	0.604571	3307.77	5210.13
cg00085199	0.760725	1427.88	4857.56	0.721573	1608.5	4427.77	0.755305	1500.15	4939.22	0.752993	1378.92	4508.46	0.676273	2348.36	5114.67	0.744401	1581.93	4898.42
cg00085256	0.904453	625.918	6871.58	0.898158	594.377	6123.81	0.902857	569.927	6226.39	0.894629	614.812	6068.97	0.911092	582.962	6998.7	0.878231	794.563	6451.85
cg00085281	0.773656	2700.9	9573.66	0.774537	2423.17	8667.87	0.791114	2249.87	8899.64	0.76441	2677.32	9011.49	0.787008	2383.11	9175.1	0.75829	2740.37	8910.77
cg00085370	0.608425	4553.39	7230.4	0.726026	2603.41	7163.98	0.706243	2745.55	6841.2	0.694383	3142.84	7367.96	0.676992	3356.16	7243.77	0.683315	3381.78	7512.68
cg00085403	0.0012029	10578.7	12.8609	0.00909947	7223.55	67.2524	0.0223528	7788.96	180.372	0.00606618	10071.5	62.0787	0.00614136	9501.86	59.3329	0.0110462	8866.83	100.156
cg00085416	0.647732	1951.11	3771.46	0.595884	2170.04	3347.25	0.66447	1916.5	3993.4	0.641337	1914.89	3602.89	0.646782	2114.65	4055.28	0.564051	2737.28	3671.01
cg00085430	0.73754	2767.73	8058.64	0.769538	2136.39	7467.58	0.766542	2164.7	7435.98	0.744273	2569.96	7770.7	0.761666	2533.41	8415.81	0.731893	2836.99	8017.55
cg00085434	0.311484	4644.67	2146.49	0.316603	4571.58	2164.25	0.273831	5319.32	2043.57	0.337002	5371.43	2781.12	0.414947	4725.38	3422.39	0.248089	5277.21	1774.18
cg00085438	0.577442	1920.13	2760.59	0.546947	2073.11	2623.48	0.599647	2071.54	3252.51	0.57749	2007.99	2881.23	0.539755	2563.82	3124.01	0.569098	2240.81	3091.53
cg00085448	0.423133	8306.46	6166.16	0.436663	7076.45	5562.73	0.40056	7348.64	4977.36	0.389098	8569.62	5521.9	0.419808	7711.43	5652.1	0.395118	8273.53	5469.72
cg00085486	0.842467	820.703	4923.8	0.848757	727.351	4642.98	0.878172	553.914	4713.59	0.878115	530.097	4539.5	0.856276	810.587	5425.09	0.858114	710.275	4900.46
cg00085493	0.204918	9358.62	2437.78	0.16082	8586.43	1664.66	0.230512	8124.56	2463.79	0.21743	8929.45	2508.75	0.222791	8566.33	2484.24	0.243195	9005.39	2925.97
cg00085619	0.344703	8361.88	4451.16	0.227051	8419.01	2502.43	0.315812	7765.71	3630.71	0.243232	9011.65	2928.56	0.206887	9209.24	2428.35	0.272497	8985.86	3403.24
cg00085732	0.705516	2852.49	7073.5	0.758022	2018.64	6636.85	0.742	2236.04	6718.37	0.710077	2760.36	7005.58	0.768283	2133.76	7406.3	0.690202	3035.37	6985.33
cg00085747	0.864933	1461.29	9998.07	0.88078	1067.8	8627.52	0.876482	1055.42	8198.84	0.881108	1113.04	8989.77	0.852725	1298.85	8099.37	0.842266	1521.29	8657.32
cg00085790	0.706078	2855.75	7100.5	0.655689	3130.49	6151.99	0.699432	2669.85	6445.55	0.658224	3478.34	6891.51	0.666419	3233.66	6659.9	0.671039	3231.7	6796.26
cg00085830	0.0577349	10688.7	661.05	0.060949	9324.19	611.677	0.0697925	9559.2	724.72	0.0664418	9669.24	695.281	0.0742923	9725.3	788.526	0.0604911	9709.5	631.593
cg00085889	0.483175	3158.93	3046.75	0.460142	3082.43	2712.51	0.500166	2829.26	2931.2	0.509786	3015.34	3239.73	0.509031	3317.06	3542.78	0.455491	3866.94	3318.42
cg00086113	0.791148	1192.34	4895.5	0.816696	963.66	4739.05	0.782049	1222.83	4746.56	0.771106	1331.11	4821.18	0.777671	1422.22	5324.48	0.768876	1350.65	4825.86
cg00086171	0.861362	273.839	2322.68	0.805704	467.011	2351.27	0.785635	623.062	2649.98	0.79892	512.483	2433.48	0.791894	601.207	2668.26	0.855542	343.317	2625.5
cg00086243	0.503179	5538.73	5710.88	0.539018	4610.83	5508.29	0.484602	5235.61	5016.8	0.528043	5239.74	5974.3	0.580976	4672.38	6616.91	0.503918	5818.91	6012.4
cg00086266	0.0347913	7926.67	289.324	0.0555407	7909.54	471.016	0.0680209	7100.43	525.527	0.0309136	7919.58	255.822	0.0398577	7664.52	322.323	0.060725	8612.73	563.287
cg00086283	0.874607	1522.42	11316.2	0.85739	1348.96	8711.39	0.900915	968.076	9711.33	0.905822	899.99	9618.07	0.838055	1734.98	9495.94	0.813415	2184.28	9958.25
cg00086297	0.0394594	2141.82	92.0948	0.0159982	2215.7	37.6492	0.0347837	2444.94	91.7124	0.023006	2357.76	57.8745	0.0177509	2496.05	46.915	0.0375725	2822.6	114.096
cg00086334	0.827052	1960.07	9851.45	0.839963	1691.81	9404.45	0.842468	1542.37	8783.27	0.836096	1767.27	9525.19	0.827918	1865.31	9455.43	0.805668	2212.03	9585.29
cg00086346	0.694788	2653.63	6268.4	0.652058	2864.55	5555.69	0.647963	2650.2	5062.05	0.634518	3157.93	5656.14	0.669226	3005.16	6282.41	0.647581	3044.62	5778.36
cg00086426	0.808265	210.269	1307.95	0.82622	197.859	1416.14	0.803273	358.843	1873.54	0.762626	415.187	1655.17	0.793162	456.118	2132.55	0.793883	438.911	2075.67
cg00086429	0.577141	2422.99	3443.51	0.578283	2198.07	3151.26	0.605046	2171.26	3479.43	0.599762	2153.1	3376.3	0.596993	2423.94	3738.83	0.56685	2987.06	4039.95
cg00086488	0.697076	1257.54	3123.91	0.645677	1350.57	2643.34	0.720778	1587.5	4356.08	0.691945	1441.83	3463.21	0.739312	1276.26	3903.07	0.669527	1631.27	3507.49
cg00086493	0.570652	5977.19	8077.29	0.614416	4594.81	7481.03	0.605912	4362.16	6860.6	0.591556	5012.44	7404.43	0.638816	4460.4	8065.84	0.587747	5359.44	7783.51
cg00086577	0.529229	5892.44	6736.54	0.497893	6034.29	6082.82	0.518536	5603.19	6142.34	0.515416	6388	6900.82	0.537922	5747.95	6807.81	0.528371	5783.97	6591.86
cg00086670	0.0903394	5455.6	551.733	0.0831966	5511.21	509.197	0.0986864	5668.7	631.625	0.0790974	5420.07	474.126	0.0826381	5818.33	533.136	0.0772836	5634.92	480.337
cg00086710	0.229422	2593.32	801.877	0.212723	2524.1	709.033	0.242038	2870.02	948.407	0.24295	2743.59	912.556	0.198996	3122.45	800.564	0.290678	2932.59	1242.74
cg00086730	0.787047	2357.79	9083.66	0.823095	1710.24	8422.56	0.795396	1934.69	7909.86	0.788968	2168.2	8479.94	0.784688	2125.94	8112.27	0.772523	2343.6	8298.6
cg00086809	0.116498	8687.88	1158.77	0.128033	7917.56	1177.24	0.154354	8273.04	1528.31	0.137315	8777.63	1413.07	0.15479	7853.91	1456.67	0.132547	8889.24	1373.56
cg00086871	0.00627951	4479.23	28.937	0.00742256	4525.12	34.587	0.0238802	5211.6	129.945	0.0345026	5524.08	200.98	0.0153359	4537.72	72.2314	0.0165483	5609.22	96.0675
[truncated: 30,800 more rows]
