# Supplementary material for: Epigenetic Alterations in the Brain Associated with HIV-1 Infection and Methamphetamine Dependence
Source: PLoS One. 2014 Jul 23;9(7):e102555. doi: 10.1371/journal.pone.0102555 (PMC4108358; doi:10.1371/journal.pone.0102555)
Supplement: File S4 — Individual sample methylation profile for all interrogated probes on the array for HIV+METH+ cases. (ZIP) [file pone.0102555.s007.zip › HIV+METH+ sample methylation profile D.xls]

## Sheet: HIV METH sample emthylation pro
Array Probe	HIV+METH+ case6			HIV+METH+ case5			HIV+METH+ case4			HIV+METH+ case3			HIV+METH+ case2			HIV+METH+ case1
TargetID	AVG_Beta	UM signal	M signal	AVG_Beta	UM signal	M signal	AVG_Beta	UM signal	M signal	AVG_Beta	UM signal	M signal	AVG_Beta	UM signal	M signal	AVG_Beta	UM signal	M signal
cg01582648	0.267285	989.408	397.402	0.296422	795.44	377.254	0.287435	1260.68	548.874	0.40058	1087.87	793.831	0.341195	1186.78	666.42	0.343698	1145.08	652.033
cg01582807	0.0544867	14540.4	843.675	0.0495903	13795.6	725.045	0.0783794	11880.4	1018.88	0.0476456	13456.2	678.209	0.0628598	13014.6	879.675	0.0595848	14400.8	918.773
cg01582832	0.892898	1034.23	9455.98	0.888015	971.671	8498.14	0.897306	845.064	8257.67	0.883156	1100.45	9073.57	0.881889	1172.01	9497.57	0.8746	1155.35	8755.43
cg01582937	0.239965	4722.91	1522.73	0.2562	4730.99	1664.02	0.221231	5157	1493.4	0.370622	4817.84	2895.97	0.358224	4654.14	2653.64	0.259526	5612.31	2002.09
cg01582947	0.308466	9493.91	4279.47	0.306651	8667.34	3877.58	0.301824	8928.13	3902.89	0.313392	8568.78	3956.74	0.332218	8761.81	4408.69	0.2966	9619.04	4098.2
cg01582974	0.0577474	15271.4	942.061	0.0506108	13597	730.169	0.0888819	12829.5	1261.31	0.0593869	13149.2	836.51	0.0774113	12249.1	1036.18	0.0512016	13706	745.034
cg01582980	0.0542566	9068.86	526.011	0.0654853	8382.21	594.383	0.0605748	8352.06	544.995	0.0762832	8591.69	717.784	0.089787	9366.86	933.848	0.0759139	9031.37	750.144
cg01583021	0.71246	3389.58	8646.39	0.721078	2827.7	7568.78	0.695272	3131.32	7372.62	0.661466	3926.24	7866.92	0.726382	3033.84	8319.51	0.634375	4325.38	7678.25
cg01583034	0.00320028	7261.63	23.6349	0.00156445	7057.23	11.2147	0.00705005	7486.21	53.8629	0.00137621	7812.22	10.9039	0	7646.27	0	0	8433.88	0
cg01583099	0.100716	14650.4	1651.98	0.103851	12750.3	1489.16	0.137451	12991.9	2086.24	0.113291	13990.5	1800.28	0.118509	13402	1815.24	0.116372	13658.7	1812
cg01583131	0.0868894	11188.3	1074.17	0.0958977	10948.7	1171.93	0.132731	10082.5	1558.38	0.0936037	10564.2	1101.29	0.116956	10749.6	1436.99	0.101588	11626.5	1325.98
cg01583134	0.0366647	9141.83	351.746	0.0365758	8672.94	333.06	0.0377298	8473.94	336.177	0.0430641	9176.88	417.479	0.0408109	8529.84	367.176	0.0428089	9314.78	421.062
cg01583265	0.00807999	4715.45	39.2257	0.0161837	4338.74	73.0169	0.0198892	4551.32	94.3882	0.0283394	4529.41	135.021	0.00920251	5084.57	48.1542	0.024542	4571.38	117.529
cg01583365	0.0574027	9382.26	577.455	0.0645033	8901.24	620.644	0.0918368	8824.77	902.506	0.0730174	9633.17	766.671	0.0718219	9356.93	731.773	0.0703406	10489.7	801.244
cg01583485	0.395373	2773.44	1878.98	0.402013	2545.73	1778.67	0.37736	3228.13	2017.06	0.294535	3500.15	1503.08	0.364929	3015.59	1790.31	0.407647	2795.88	1992.89
cg01583514	0.98512	0	6620.23	0.983241	3.20419	6055.12	0.98199	0	5452.52	0.985303	0	6704.22	0.982191	22.5887	6760.97	0.979898	50.3669	7329.92
cg01583595	0.885636	493.889	4599.06	0.877492	522.283	4457.23	0.842047	850.888	5069.16	0.88828	520.032	4929.82	0.883026	589.044	5201.52	0.868307	667.104	5057.85
cg01583657	0.835025	753.873	4321.91	0.840151	697.712	4192.71	0.830183	764.998	4228.72	0.848529	594.682	3891.56	0.861141	623.795	4488.66	0.838376	721.582	4261.72
cg01583716	0.660524	1859.83	3813.26	0.632762	1876.86	3406.17	0.653024	1896.12	3756.78	0.538029	2666.42	3221.88	0.584345	2569.9	3753.45	0.580425	2609.83	3748.68
cg01583753	0.395848	11485.8	7591.15	0.505782	7561.09	7840.35	0.416192	9327.74	6720.95	0.529279	7462.46	8503.23	0.568772	6834.82	9146.73	0.438689	9529.61	7525.97
cg01583866	0.845164	1281.18	7539.06	0.846907	1148.7	6907.78	0.835381	1282.52	7015.76	0.837938	1381.44	7659.73	0.849332	1322.31	8017.68	0.810207	1594.27	7232.66
cg01583878	0.811814	1273.03	5923.09	0.814029	1107.05	5283.48	0.82727	1096.91	5732.47	0.832603	1148.26	6208.64	0.816475	1249.33	6002.94	0.772948	1507.92	5473.8
cg01583915	0.497408	5098.63	5145	0.532896	4040.48	4723.68	0.513737	4381.09	4734.28	0.550733	4167.8	5231.68	0.517623	4626.34	5071.67	0.508734	4867.08	5143.7
cg01583940	0.297065	7317.87	3134.84	0.360428	6539.75	3741.8	0.241416	7095.34	2289.88	0.33957	6674.86	3483.39	0.385065	6264.89	3985.62	0.299097	7937.41	3429.81
cg01583969	0.0352665	3717.21	139.541	0.042211	3751.31	169.732	0.0370294	4086.3	160.977	0.0258492	3760.16	102.43	0.0477703	3756.67	193.477	0.0298309	4087.94	128.771
cg01584000	0.7888	1155.67	4689.73	0.839573	760.995	4505.91	0.807689	983.361	4550.03	0.813677	1024.97	4912.75	0.848268	736.739	4677.84	0.798511	1079.29	4673.58
cg01584086	0.514925	3980.45	4331.55	0.041527	6168.07	271.572	0.0373509	6598.2	259.891	0.0323877	6321.74	214.947	0.0332776	5445.61	190.897	0.0336654	6823.17	241.191
cg01584087	0.0586848	4030.98	257.539	0.0583176	4621.24	292.382	0.0733212	4803.26	387.958	0.0686608	4359.88	328.794	0.0810151	4581.16	412.678	0.0601252	5170.31	337.15
cg01584103	0.623769	1763.66	3089.83	0.695642	1171.13	2905.3	0.634674	1532.91	2836.82	0.707439	1197.75	3138.08	0.70448	1422.22	3628.77	0.664925	1532.59	3239.72
cg01584104	0.111144	4739.21	605.105	0.0820199	4982.52	454.114	0.155606	4934.27	927.719	0.120498	4793.52	670.449	0.136114	5286.62	848.719	0.160589	5193.95	1012.8
cg01584139	0.845693	1078.24	6457.46	0.857298	805.053	5437.2	0.865715	827.596	5980.07	0.864173	831.212	5924.63	0.868205	825.356	6095.81	0.84654	1082.37	6522.37
cg01584348	0.862639	695.193	4993.89	0.834762	884.357	4972.84	0.878523	579.39	4913.36	0.831509	923.476	5050.88	0.85042	887.041	5611.69	0.826676	1087.51	5663.89
cg01584389	0.868611	763.653	5709.6	0.866083	727.351	5350.73	0.852615	868.357	5601.87	0.872144	820.308	6277.7	0.853675	843.601	5505.06	0.827263	1114.24	5815.15
cg01584401	0.0645268	6863.91	480.355	0.0826429	6362.72	582.214	0.0850394	6681.9	630.332	0.0938432	7520.33	789.175	0.0739892	7099.8	575.271	0.086901	7545.78	727.66
cg01584448	0.0854256	7063.59	669.113	0.0892275	6204.11	617.608	0.0865297	7537.89	723.509	0.0995716	7697.31	862.246	0.0777011	7417.78	633.352	0.0936	7634.18	798.674
cg01584457	0.747461	1960.07	6097.35	0.808211	1152.71	5278.99	0.751737	1925.96	6134.59	0.724372	2067.55	5696.49	0.79608	1636.81	6780.29	0.711346	2310.71	5940.85
cg01584464	0.747725	762.838	2557.39	0.769072	679.288	2595.3	0.799815	658.728	3031.41	0.736221	862.246	2685.68	0.796077	794.08	3490.32	0.752111	959.026	3213.15
cg01584473	0.855752	2006.53	12496.9	0.867363	1602.1	11130.6	0.849546	1716.33	10256	0.834785	2017.22	10697.7	0.860655	1712.4	11194.1	0.841156	1909.83	10643
cg01584634	0.0162401	6219.25	104.32	0.01796	6207.32	115.351	0.0316888	6305.59	209.628	0.027621	5569.37	161.042	0.0317958	5482.1	183.316	0.0250517	6540.5	170.631
cg01584797	0.844225	346.374	2419.14	0.839282	391.712	2567.76	0.856214	384.319	2884.01	0.835453	442.866	2756.29	0.85708	421.366	3126.59	0.827313	502.641	2887.14
cg01584932	0.536088	3226.58	3844.12	0.519443	3108.07	3467.66	0.563944	2942.8	3935.21	0.531074	3689.71	4291.96	0.553834	3054.69	3915.97	0.516587	3469.15	3814.08
cg01584939	0.798268	2339.04	9651.46	0.847178	1395.42	8289.98	0.797652	2023.5	8370.81	0.785517	2231.94	8540.47	0.837274	1661.14	9061.6	0.797627	2253.15	9274.6
cg01585036	0.0929221	4331.71	453.99	0.0772895	4227.93	362.522	0.148719	4536.85	810.057	0.0801737	4671.9	415.927	0.114292	4584.64	604.508	0.112916	4902.03	636.703
cg01585069	0.306679	15841.9	7051.63	0.287044	16488	6678.48	0.307064	13823.8	6170.14	0.319704	14732.8	6970.66	0.3059	14149.2	6279.83	0.286383	16919.2	6829.99
cg01585094	0.983293	91.2798	11257.6	0.98034	123.361	11137.8	0.976194	134.657	9622.53	0.975719	154.332	10220.3	0.974071	164.202	9925.12	0.975407	166.519	10570.9
cg01585096	0.646206	3320.3	6247.18	0.659988	2950.26	5920.77	0.694954	2460.22	5832.67	0.666462	2999.41	6193.12	0.704102	2771.46	6832.74	0.665608	3211.14	6590.84
cg01585180	0.814902	1744.91	8122.3	0.81509	1533.2	7199.21	0.845371	1281.06	7550.41	0.792717	1939.21	7798.63	0.806233	1947.84	8520.72	0.760486	2270.62	7526.99
cg01585293	0.0774811	8689.47	738.216	0.129989	7479.11	1132.4	0.13554	7862.02	1248.38	0.122978	8267.33	1173.29	0.0998388	8203.42	920.95	0.0892641	7762.05	770.584
cg01585297	0.851903	2497.15	14939.7	0.836233	2621.03	13894.2	0.831421	2316.1	11916.1	0.826758	2647.97	13114	0.829023	2539.49	12798.2	0.816524	2915.11	13418.1
cg01585322	0.00840547	13744.9	117.36	0.0103863	13180.4	139.382	0.025767	12256.7	326.817	0.00885716	13228.1	119.104	0.00586898	12850.4	76.454	0.0163121	13413	224.081
cg01585333	0.578426	6691.13	9317.87	0.558912	6051.11	7794.19	0.590177	5865.23	8590.4	0.559805	6955.84	8973.06	0.565349	6594.16	8707.07	0.557655	6795.41	8692.91
cg01585348	0.860237	1176.86	7859.03	0.796153	1965.77	8068.15	0.787171	1842.98	7186.32	0.693787	2651.32	6233.67	0.781312	1765.39	6664.53	0.73664	2725.98	7904.51
cg01585372	0.105614	4969.86	598.675	0.110748	5258.88	667.4	0.139367	5724.75	943.235	0.102713	5784.1	673.553	0.134165	5416.07	854.738	0.134154	5803.5	914.685
cg01585567	0.695409	934.803	2362.55	0.665982	981.283	2155.92	0.612267	1495.06	2518.74	0.660312	1173.43	2475.39	0.698801	1174.61	2957.19	0.616366	1496.62	2565.21
cg01585592	0.682247	3361.87	7432.96	0.703622	2717.95	6690.01	0.679155	2979.2	6517.96	0.719892	2580.87	6889.96	0.729498	2678.5	7493.15	0.695492	2969.59	7010.88
cg01585703	0.0383344	6013.87	243.714	0.0402819	5042.6	215.848	0.0393607	5943.11	247.607	0.035559	6108.7	228.915	0.059822	5913.89	382.654	0.0432564	6703.93	307.62
cg01585717	0.901282	493.889	5422.16	0.898311	495.048	5256.58	0.914335	388.686	5215.92	0.897481	540.162	5604.15	0.879521	629.008	5321.9	0.891523	679.439	6405.86
cg01585723	0.367242	8449.08	4961.74	0.419266	7028.39	5146.41	0.423769	6959.95	5192	0.352755	7636.92	4216.69	0.415349	7140.63	5143.91	0.358442	7864.43	4449.77
cg01585758	0.0284883	6105.97	181.982	0.0240646	5978.22	149.877	0.0294053	5917.64	182.311	0.0206723	6480.27	138.901	0.0340099	6885.21	245.931	0.0220586	6922.87	158.409
cg01585784	0.104326	4713.95	560.719	0.122462	5295.73	752.985	0.121053	5459.8	765.726	0.08451	5978.69	561.131	0.100916	6115.45	697.643	0.10444	6113.92	724.666
cg01585794	0.544705	3198.05	3945.72	0.556932	2714.75	3538.12	0.554469	2795.05	3602.91	0.508241	3350.01	3565.64	0.558753	3264.07	4259.93	0.530603	3418.78	3977.6
cg01585852	0.676459	2742.47	5943.02	0.74659	1765.51	5496.12	0.735252	2017.67	5881.16	0.752667	1921.6	6152	0.805165	1483.9	6545.54	0.692359	2565.63	5999.11
cg01585860	0.299175	7339.87	3176	0.342247	6186.49	3271.03	0.274379	6933.75	2659.68	0.370457	6088.56	3641.69	0.375536	6960.79	4246.17	0.278611	7364.87	2883.05
cg01585985	0.0209502	10183.4	220.049	0.0259784	9991.47	269.152	0.0223667	10144.4	234.376	0.0243371	10492.1	264.21	0.0255549	9507.23	251.951	0.0363541	10390	395.74
cg01586011	0.551511	2093.73	2697.64	0.538071	2077.92	2536.92	0.511618	2051.16	2253.51	0.555034	1818.43	2392.99	0.516681	2214.56	2474.33	0.485102	3031.26	2950.06
cg01586045	0.784471	1975.56	7554.49	0.833679	1246.43	6748.94	0.795873	1604.24	6644.67	0.80483	1640.62	7177.85	0.805505	1570.78	6919.59	0.805329	1734.06	7587.29
cg01586056	0.0596778	9363.51	600.604	0.0605287	8618.47	561.718	0.0831743	8458.65	776.44	0.0574721	9075.39	559.484	0.0712664	8932.09	693.077	0.0696414	9238.72	699.044
cg01586072	0.988117	21.1899	10077.5	0.984519	52.0681	9671.05	0.987001	23.292	9361.22	0.983759	58.7133	9613.88	0.985799	37.3582	9535.03	0.980176	127.459	11246.2
cg01586116	0.229612	4348.83	1325.96	0.264661	4179.87	1540.4	0.237952	4127.79	1320.14	0.258571	3820.56	1367.28	0.321198	4123.31	1998.4	0.210211	4672.81	1270.34
cg01586208	0.368468	5600.28	3325.83	0.441906	4601.35	3722.58	0.376119	5035.54	3096.06	0.41077	5285.22	3754.21	0.401025	5768.19	3928.87	0.369359	5220.35	3116.06
cg01586332	0.57921	5025.28	7054.85	0.585177	4323.25	6239.74	0.570988	4712.27	6404.82	0.588618	4773.39	6972.99	0.625671	4221.48	7223.14	0.565422	4998.65	6633.77
cg01586432	0.402579	2885.91	2012.09	0.499517	2546.53	2641.42	0.393706	2916.6	1958.88	0.563517	2446.67	3287.84	0.532545	2741.05	3236.65	0.459438	3187.5	2794.13
cg01586506	0.424911	10987.8	8192.36	0.436959	9429.13	7395.27	0.379654	10254.3	6336.89	0.513315	8726.47	9309.41	0.490196	9073.7	8820.89	0.422156	11365.4	8376.32
cg01586524	0.0794881	13401	1165.84	0.0591094	13449.6	851.223	0.101542	12370.3	1409.36	0.0744344	12617.5	1022.75	0.0845249	11932.9	1110.99	0.082805	13235.2	1203.91
cg01586609	0.806681	1146.7	5202.23	0.725685	1542.02	4343.86	0.768732	1404.8	5001.93	0.696466	1656.55	4030.46	0.736267	1751.49	5168.84	0.72878	1720.7	4892.29
cg01586682	0.827169	616.139	3427.43	0.815669	624.016	3203.78	0.833562	615.783	3584.81	0.842421	582.939	3651	0.851745	582.962	3923.71	0.767366	1010.42	3662.83
cg01586768	0.727819	2687.86	7454.82	0.752721	2226.11	7080.72	0.716366	2702.61	7078.47	0.695037	2908.82	6857.36	0.741374	2515.16	7496.58	0.730585	2482.37	7002.71
cg01586779	0.479823	9036.7	8427.9	0.483808	8721.01	8267.61	0.485261	8267.95	7888.72	0.483482	9030.1	8546.14	0.488559	8698.39	8404.73	0.489317	9587.18	9281.89
cg01586851	0.588459	3608.81	5303.19	0.639694	2851.73	5240.56	0.600713	3586.97	5546.92	0.661749	2969.21	6004.56	0.645387	3043.39	5720.9	0.574483	4043.74	5594.4
cg01586952	0.784819	1967.4	7540.35	0.782239	1880.06	7112.74	0.783681	1898.3	7239.44	0.775698	1958.51	7118.87	0.767881	2142.45	7418.33	0.748596	2270.62	7058.92
cg01586959	0.0733208	3484.12	283.583	0.106951	3606.32	443.866	0.0905874	3761.66	384.664	0.108089	3850.75	478.782	0.119363	4163.27	577.851	0.0931147	4199.98	441.502
cg01587049	0.881028	552.569	4832.48	0.884445	475.822	4407.27	0.908135	402.516	4967.66	0.862661	639.136	4642.71	0.878246	609.895	5120.69	0.874138	600.291	4863.67
cg01587064	0.876808	1311.33	10045	0.88512	1010.12	8553.23	0.85232	1291.25	8029.46	0.863979	1333.63	9106.16	0.869581	1274.52	9164.78	0.838548	1537.73	8506.06
cg01587095	0.0871176	6382.25	618.609	0.0748433	6518.93	535.457	0.084914	5815	548.874	0.0787239	6701.7	581.212	0.0797859	7040.72	619.126	0.0639185	7593.06	525.305
cg01587190	0.0408694	2788.11	123.065	0.0554878	2899.79	176.231	0.060195	3116.04	205.989	0.0614519	3243.49	218.917	0.0615778	3276.23	221.543	0.0463177	3963.56	197.356
cg01587198	0.906563	538.714	6197.02	0.909182	452.592	5531.99	0.911358	449.828	5652.95	0.92463	351.441	5538.19	0.9131	475.231	6044.22	0.891021	635.239	6011.37
cg01587386	0.719984	2822.34	7513.98	0.79852	1790.34	7491.92	0.804289	1696.68	7383.61	0.79718	1922.44	7949.17	0.782015	2013.87	7583.43	0.71104	2937.72	7474.87
cg01587390	0.707047	1697.64	4338.62	0.687532	1689.64	3937.79	0.696099	1545.77	3769.71	0.698733	1599.3	3941.22	0.64765	2032.8	3920.27	0.702742	1551.39	3904.02
cg01587454	0.897487	973.108	9394.89	0.907876	724.948	8129.85	0.914849	719.142	8800.73	0.9102	821.986	9345.17	0.915709	740.214	9127.81	0.895216	953.887	9003.77
cg01587550	0.012183	4696.8	59.1602	0.000591442	4229.22	2.562	0.000270209	4683.85	1.29299	0.00288876	4453.37	13.1917	0.00277957	4836.06	13.7584	0.00244943	4478.38	11.2419
cg01587630	0.0598351	1900.58	127.323	0.0468727	1853.62	96.0749	0.0916891	2115.94	223.687	0.0294218	2178.26	69.0625	0.0828833	2250.18	212.395	0.0870243	1947.86	195.201
cg01587662	0.878608	284.434	2782.46	0.838408	366.88	2422.37	0.874562	350.836	3143.26	0.811036	553.582	2805.18	0.858542	409.203	3090.47	0.830161	530.394	3081.31
cg01587682	0.597333	2316.22	3584.33	0.561002	2234.12	2982.8	0.627082	2270.97	3986.93	0.470092	3291.3	3008.49	0.508779	2908.73	3116.27	0.563379	2781.48	3718.02
cg01587709	0.0628077	4290.15	294.214	0.0522007	4336.07	244.32	0.0820691	4100.85	375.584	0.0552289	5051.02	301.115	0.0842561	4347.45	409.203	0.0793969	4893.81	430.688
cg01587771	0.0404718	4900.58	210.919	0.0384601	5056.21	206.241	0.0465423	5078.39	252.779	0.0510799	5089.6	279.354	0.0555536	5031.2	301.824	0.0565841	5488.96	335.214
cg01587896	0.0391667	5978.01	247.759	0.051397	5887.7	324.424	0.0819632	5199.22	473.12	0.0567492	5783.26	353.957	0.0806229	5992.95	534.309	0.0708408	6897.18	533.477
cg01588019	0.704083	3266.67	8010.41	0.684431	3479.19	7762.85	0.685343	2944.78	6631.74	0.658915	3732.48	7403.66	0.660809	3743.99	7488.85	0.626127	4511.08	7722.19
cg01588060	0.0122805	6933.95	87.4541	0.0194524	6486.33	130.662	0.0271836	6123.59	173.907	0.0230797	7093.26	169.94	0.0203283	7069.22	148.762	0.0387549	6617.41	270.829
cg01588224	0.541941	3211.09	3917.43	0.453668	3458.12	2954.62	0.516447	3356.97	3692.13	0.508279	3344.98	3560.99	0.512862	3567.28	3860.94	0.497592	3698.37	3761.96
cg01588250	0.85181	1052.16	6622.72	0.862194	817.87	5742.72	0.850324	997.918	6237.38	0.858912	950.316	6394.1	0.857328	1013.88	6693.44	0.833063	1222.17	6598
cg01588345	0.641633	4797.08	8767.92	0.695944	3826.6	8987.48	0.624896	4335.23	7388.78	0.678869	3768.55	8178.09	0.705557	3423.93	8444.19	0.65134	4454.9	8509.13
cg01588379	0.36016	8584.37	4888.36	0.434807	7684.45	5988.63	0.355659	7823.94	4373.81	0.329437	8764.21	4354.85	0.451376	7972.94	6641.94	0.367214	9119.49	5350.19
cg01588388	0.0424713	11440.1	511.864	0.0382006	11414.1	457.316	0.0615334	9710.6	643.262	0.0412129	11056.5	479.558	0.0478104	10654.9	540.015	0.0362787	11519.6	437.414
cg01588435	0	5390	0	0	4832.57	0	0.00746208	5231.43	40.0827	0.000303957	5004.32	1.55197	0.00300152	5612.55	17.1979	0	5095.66	0
cg01588438	0.0657278	3793.82	273.937	0.0654802	3940.35	283.101	0.0728165	4139.43	332.945	0.0539616	3818.04	223.483	0.0787154	4398.71	384.374	0.0655295	4170.17	299.444
cg01588444	0.762812	4120.63	13573.8	0.747542	4209.51	12760.7	0.730307	3498.9	9745.54	0.754413	3603.32	11376.1	0.703846	4383.94	10656.6	0.727535	4911.28	13381.1
cg01588449	0.957731	258.504	8122.95	0.937358	427.853	7898.64	0.937077	370.441	7006.06	0.939301	390.32	7587.56	0.936166	407.591	7444.13	0.925915	449.678	6869.85
cg01588455	0.540043	4347.2	5221.53	0.577549	3573.47	5022.15	0.512853	4258.81	4588.82	0.607996	3717.39	5920.75	0.616439	3569.88	5898.04	0.500426	4940.06	5048.65
cg01588464	0.154479	1321.93	259.79	0.190817	823.477	217.77	0.100985	1425.18	171.321	0.135059	1405.76	235.123	0.15508	1333.6	263.129	0.148112	1251.98	235.059
cg01588475	0.770225	1455.59	5214.45	0.758447	1427.47	4796.06	0.778963	1311.63	4974.77	0.759721	1511.45	5095.11	0.801199	1406.58	6071.73	0.725503	1791.62	4999.6
cg01588513	0.857833	1050.53	6942.31	0.86888	897.974	6613.15	0.864155	906.934	6405.47	0.858067	1013.22	6730.1	0.867031	920.055	6651.31	0.797752	1440.08	6074.74
cg01588546	0.0590583	7706.9	490	0.0664356	7685.35	554.032	0.0894792	6886.46	686.577	0.0767026	7867.69	661.914	0.0802038	7572.26	669	0.0748176	7356.32	602.977
cg01588581	0.811225	1837.82	8327.43	0.766179	2247.74	7693.03	0.659382	3578.24	7120.49	0.753305	2559.9	8122.22	0.791982	1959.13	7839.68	0.658761	3838.16	7602.62
cg01588592	0.80337	2079.06	8902.96	0.773463	2176.45	7772.46	0.829129	1631.9	8403.78	0.760311	2467.64	8144.72	0.794293	2217.17	8947.23	0.780326	2310.71	8563.29
cg01588725	0.849702	837.818	5301.91	0.873333	576.754	4666.04	0.857491	741.706	5064.64	0.896278	538.485	5517.24	0.893358	593.388	5808.61	0.856926	769.893	5210.13
cg01588748	0.0416319	6166.27	272.209	0.0314292	6145.64	202.665	0.0524901	6154.19	346.469	0.0396209	6548.21	274.275	0.0510297	6701.89	365.763	0.0462355	6388.37	314.536
cg01588776	0.0219475	3940.51	90.6694	0.0640752	4774.24	333.7	0.0560521	4429.13	268.942	0.0567264	4209.74	259.178	0.0499717	4526.43	243.351	0.0639095	4241.1	296.378
cg01588826	0.634062	3012.23	5392.58	0.585287	3144.91	4579.57	0.681098	2307.37	5141.57	0.519014	4255.03	4699.35	0.57724	3582.91	5028.68	0.606723	3374.58	5360.36
cg01588901	0.00874066	8218.44	73.3498	0.0197135	8663.33	176.231	0.0250517	8001.55	208.173	0.0094686	8674.47	83.8761	0.0289956	8133.67	245.869	0.0318259	8686.74	288.839
cg01588993	0.86647	923.393	6640.73	0.86671	797.843	5838.15	0.839263	1047.41	5991.06	0.879021	781.725	6406.52	0.855438	1066.88	6904.98	0.833601	1140.96	6216.79
cg01589054	0.593617	1426.25	2229.44	0.575118	1863.24	2657.43	0.52499	2118.12	2451.51	0.59425	1739.59	2694.21	0.596717	1821.87	2843.68	0.617651	1742.28	2976.05
cg01589094	0.830387	209.454	1515.01	0.851189	187.445	1644.16	0.881726	147.759	1847.03	0.872426	192.076	1997.38	0.842741	301.472	2151.46	0.894102	141.85	2041.94
cg01589129	0.0510337	6201.53	338.885	0.0636059	5793.31	400.312	0.0624054	5776.43	391.129	0.0523594	5995.25	336.777	0.0638275	6597.13	456.606	0.074453	5845.81	478.293
cg01589153	0.72336	5424.63	14445.8	0.752747	4324.86	13471.2	0.681254	5653.42	12296.7	0.803021	3445.63	14454.4	0.781229	3677.61	13489.8	0.712919	5836.39	14742.1
cg01589157	0.914044	277.099	4010.03	0.913113	263.545	3820.58	0.898421	399.604	4418.79	0.918788	304.47	4575.97	0.907402	355.337	4462.01	0.894661	449.19	4664.38
cg01589255	0.0706964	8674.02	667.481	0.067669	7868.69	578.371	0.0912611	7901.83	803.592	0.0629842	8627.5	586.643	0.0713274	8274.41	643.203	0.0734057	9304.51	745.034
cg01589353	0.273927	6307.27	2417.28	0.367708	5573.69	3299.51	0.311917	6014.44	2771.75	0.432232	5146.64	3994.18	0.414919	5534.23	3995.59	0.388717	5976.18	3863.86
cg01589412	0.0474366	7739.22	390.384	0.0555128	6619.06	394.916	0.0499421	6698.65	357.387	0.0529664	6738.6	382.475	0.0421549	7421.26	331.011	0.0630847	7899.37	538.617
cg01589461	0.516323	5636.53	6123.72	0.565856	4485.87	5977.14	0.508818	5224.7	5515.89	0.584509	4486.53	6452.3	0.587184	4612.44	6702.9	0.503074	5639.03	5810.04
cg01589580	0.434866	4863.91	3819.69	0.375651	5342.99	3274.87	0.435162	4853.48	3816.26	0.397437	5244.77	3525.29	0.438138	5003.4	3979.61	0.43928	5000.71	3996
cg01589587	0.777734	970.663	3746.38	0.706752	1506.77	3872.46	0.766569	1101.28	3944.91	0.584587	2074.26	3059.7	0.718105	1539.51	4176.52	0.694102	1493.53	3615.82
cg01589595	0.893596	665.853	6431.74	0.916825	482.231	6417.8	0.906729	540.084	6222.51	0.902006	649.201	6896.16	0.913748	580.356	7207.66	0.880982	759.614	6362.94
cg01589629	0.721038	3575.33	9499.7	0.772146	2482.57	8751.78	0.745021	2871.73	8683.07	0.783852	2464.52	9300.16	0.794148	2356.98	9478.65	0.754457	2792.09	8886.24
cg01589760	0.0806832	6816.64	607.034	0.074252	6863.38	558.515	0.139549	6971.6	1146.88	0.0780434	8287.8	710.025	0.0950501	4582.9	491.861	0.0955403	7272.36	778.76
cg01589779	0.0756297	2839.45	240.499	0.0911255	3247.45	335.622	0.0793702	3431.94	304.499	0.0745746	3511.05	290.994	0.0839052	3580.31	337.08	0.0659465	3634.64	263.675
cg01589860	0.472199	4261.46	3902	0.506978	3517.62	3720.02	0.533297	3521.45	4138.21	0.294154	5826.86	2469.95	0.492905	4456.85	4429.33	0.477305	4064.47	3802.84
cg01589998	0.0838389	12864.7	1186.42	0.0745504	11588	941.534	0.0950528	10689.6	1133.31	0.0868794	12019.4	1153.11	0.0871782	11568.9	1114.43	0.0670276	12446.8	901.399
cg01590049	0.908023	351.264	4455.02	0.909255	320.419	4212.56	0.871284	576.478	4579.12	0.888485	492.353	4719.53	0.884187	551.685	4975.37	0.893583	483.111	4896.38
cg01590076	0.987053	110.025	16011.5	0.983627	137.78	14285.1	0.980734	162.316	13352.9	0.983743	156.01	15491.9	0.982321	155.514	14197.9	0.985082	137.738	15698
cg01590314	0.093814	8813.39	922.77	0.0865312	8534.36	817.917	0.0843898	8310.17	775.147	0.0964533	8506.71	918.764	0.111236	8336.97	1055.95	0.085639	9174.99	868.695
cg01590338	0.941582	555.014	10557.5	0.847236	1602.9	9444.35	0.894746	931.682	8770.18	0.867678	1430.09	10033.3	0.900009	993.903	9846.06	0.924142	826.428	11286.3
cg01590342	0.683517	1891.61	4301.33	0.741402	1453.1	4452.75	0.599107	2405.63	3744.49	0.777479	1243.88	4695.48	0.736688	1626.39	4830.04	0.618832	2511.15	4239.23
cg01590359	0.940137	131.181	3630.63	0.918969	197.914	3378.63	0.921179	210.111	3624.25	0.924652	224.259	3979.24	0.926608	241.631	4313.24	0.934994	169.651	3878.47
cg01590361	0.81032	750.613	3633.85	0.725395	958.854	2797.06	0.782259	929.498	3698.59	0.748736	1040.06	3397.26	0.785426	998.246	4020.02	0.748153	1153.3	3723.13
cg01590416	0.0200544	4644.72	97.0998	0.037532	4137.62	165.249	0.0230747	4416.2	106.672	0.0127038	4603.91	60.5267	0.0255768	4683	125.545	0.0265579	4132.95	115.485
cg01590439	0.79988	2011.41	8439.32	0.810653	1752.69	7931.94	0.808071	1662.47	7420.46	0.808946	1929.15	8591.69	0.778392	2153.74	7916.21	0.782988	2085.6	7885.71
cg01590541	0.652769	2981.26	5792.55	0.628832	2745.99	4821.68	0.633969	2839.45	5091.14	0.602574	3268.65	5107.52	0.643891	3247.56	6052.82	0.629895	3125.83	5490.15
cg01590693	0.0172522	7978.02	141.81	0.016576	7551.48	128.969	0.0123214	7368.29	93.1682	0.0138565	7779.51	110.716	0.0149155	7760.95	119.025	0.0107787	8201.58	90.4548
cg01590699	0.924216	837.245	11430.1	0.906227	1002.38	10653.4	0.927059	683.345	9956.01	0.912629	976.963	11249.4	0.907827	971.684	10555.2	0.923112	725.616	9912.33
cg01590753	0.0559979	11523.3	689.488	0.0720136	10625.1	832.288	0.102938	10537.5	1220.65	0.109791	10407.4	1295.89	0.101583	10795.7	1231.95	0.0886893	11074.5	1087.51
cg01590787	0.696697	3905.47	9200.69	0.716819	3163.34	8260.52	0.703929	3279.08	8033.98	0.726156	3396.98	9273	0.742144	3233.66	9594.73	0.710337	3475.31	8767.69
cg01590844	0.00822666	8153.24	68.4598	0.00786672	7476.98	60.0786	0.00620422	7245.28	45.8562	0.0136475	8144.37	114.072	0.00775266	8239.66	65.1597	0.00892827	8457.52	77.0921
cg01590848	0.27618	7714.77	2981.8	0.258398	8061.74	2843.82	0.326881	6871.88	3385.69	0.331874	7567.3	3808.53	0.332235	7656.7	3859.22	0.301073	8687.77	3785.47
cg01590866	0.934659	123.065	3190.79	0.936446	94.5236	2866.23	0.948849	77.8828	3299.71	0.939049	109.878	3233.52	0.93968	132.057	3615.01	0.944172	120.264	3725.17
cg01590948	0.404417	9611.59	6594.43	0.357866	9019.51	5082.36	0.39523	8708.28	5756.39	0.421025	9141.08	6720.02	0.394464	9467.47	6232.54	0.384856	8482.56	5369.56
cg01591025	0.425588	3638.97	2770.24	0.295639	4368.11	1875.38	0.443153	3808.25	3110.28	0.398406	4088.96	2774.14	0.454859	3957.36	3385.42	0.390715	4188.67	2750.19
cg01591037	0.916199	342.299	4835.7	0.856376	664.068	4555.87	0.875427	604.137	4948.27	0.883476	480.61	4402.15	0.899219	490.87	5272.03	0.879922	546.84	4740.01
cg01591152	0.695682	3028.53	7151.95	0.777581	1872.05	6894.33	0.749351	2196.73	6866.42	0.751265	2312.46	7286.48	0.77571	2168.51	7845.7	0.753059	2290.15	7288.87
cg01591227	0.0235998	6125.52	150.472	0.0228823	6354.71	151.158	0.0317894	6141.82	204.939	0.0427282	6888.74	311.945	0.0306854	6772.26	217.554	0.0238472	6802.61	168.629
cg01591240	0.633507	2850.05	5099.35	0.626077	2500.87	4354.75	0.59793	3003.95	4615.97	0.586853	3153.74	4621.76	0.60671	3010.38	4798.23	0.603461	3378.69	5293.93
cg01591343	0.923316	86.3898	2244.23	0.927041	64.8849	2095.07	0.950912	43.6726	2783.16	0.965634	0	2809.84	0.944793	65.1597	2826.48	0.562364	1157.41	1615.77
cg01591369	0.926668	462.919	7113.36	0.907769	513.472	6037.98	0.917998	468.024	6358.92	0.919824	488.998	6757.26	0.937543	393.565	7408.88	0.88523	749.336	6550.98
cg01591405	0.788346	1973.11	7721.69	0.787834	1644.55	6478.01	0.783949	1712.69	6577.43	0.663925	3274.52	6666.47	0.76186	2127.68	7126.83	0.772099	1981.78	7052.78
cg01591416	0.0605634	7361.06	480.998	0.060859	7105.29	466.924	0.0609567	6981.06	459.658	0.0739816	7087.53	574.228	0.0750015	7291.8	599.348	0.0574758	8061.78	497.711
cg01591431	0.0124154	7355.36	93.7248	0.00901313	7122.11	65.6859	0.0339142	7550.99	268.586	0.00175326	8018.56	14.2589	0.0112506	7764.43	89.486	0.0212188	8529.47	187.077
cg01591470	0.0600027	10535.5	678.893	0.0693232	9482	713.734	0.0795301	10152.4	885.826	0.0569797	10075.2	614.812	0.0686854	10078	750.64	0.0491225	10943	570.482
cg01591487	0.8365	1434.4	7850.29	0.849015	1079.01	6629.81	0.838996	1275.24	7166.39	0.857259	1141.55	7456.42	0.85785	1172.01	7676.3	0.816375	1554.18	7354.27
cg01591579	0.940258	474.329	9039.14	0.943997	397.32	8382.96	0.94105	421.44	8323.99	0.935258	501.579	8690.4	0.937621	473.494	8620.19	0.93559	578.705	9858.54
cg01591591	0.190433	4041.57	974.213	0.236907	3953.97	1258.58	0.193162	4039.71	991.076	0.278935	4040.31	1601.63	0.294877	3741.03	1606.29	0.203317	4236.98	1106.82
cg01591830	0.500053	1831.3	1931.71	0.55369	2125.18	2760.55	0.510606	2523.55	2737.26	0.557025	1966.06	2597.99	0.587286	1854.88	2781.77	0.481648	2700.28	2602
cg01591881	0.875151	2519.97	18365.2	0.814143	3242.64	14642.4	0.856175	2439.84	15119.5	0.813817	3740.87	16788.6	0.804853	3802.72	16096.2	0.893636	2204.84	19364.5
cg01591915	0.0800692	6216.81	549.803	0.0742909	6875.39	559.796	0.0731067	7039.29	563.097	0.0701197	7144.56	546.292	0.100818	7676.68	871.936	0.0815064	7639.32	686.78
cg01591925	0.819002	1225.76	5998.97	0.800845	1240.02	5388.52	0.812549	1080.17	5115.71	0.813992	1159.17	5510.26	0.825846	1158.11	5965.97	0.755891	1841.99	6013.42
cg01591938	0.14961	8507.76	1514.37	0.133571	7823.03	1221.43	0.201241	7267.12	1856.09	0.115909	8500	1127.5	0.138875	8297.87	1354.34	0.148689	8536.67	1508.46
cg01591973	0.888966	531.379	5054.98	0.885507	493.445	4589.82	0.887672	519.704	4897.19	0.882153	509.128	4559.68	0.896896	521.278	5404.45	0.877672	594.123	4980.18
cg01592018	0.840894	602.284	3711.66	0.813455	662.466	3324.83	0.839035	622.334	3765.18	0.828872	672.686	3742.57	0.836309	701.987	4097.41	0.789322	982.668	4056.3
cg01592081	0.92694	407.499	6438.81	0.890498	569.545	5444.88	0.903262	506.602	5663.94	0.90103	511.644	5568.46	0.899071	588.175	6130.21	0.899407	542.729	5746.68
cg01592108	0.804118	577.019	2779.24	0.770094	711.33	2717.64	0.809576	609.232	3015.25	0.749234	829.534	2777.24	0.765828	884.434	3219.46	0.707575	1088.54	2875.89
cg01592198	0.459191	8832.87	7584.72	0.439807	8388.62	6664.39	0.436265	8270.6	6477.87	0.45768	8744.56	7464.18	0.460959	8135.49	7042.56	0.452382	8255.67	6902.55
cg01592257	0.85297	556.644	3809.4	0.851175	560.733	3778.95	0.848226	611.416	3975.94	0.845955	624.038	3976.14	0.856777	578.618	4059.57	0.841571	576.649	3594.36
cg01592258	0.886027	769.358	6758.4	0.896285	676.885	6713.71	0.895029	676.197	6618.16	0.895952	685.268	6761.92	0.895587	701.118	6871.44	0.816372	1297.2	6211.68
cg01592263	0.840064	1030.97	5940.45	0.813304	1116.66	5300.13	0.830127	997.918	5365.26	0.843786	1049.29	6207.87	0.832892	1176.35	6361.52	0.835901	1072.1	5970.49
cg01592312	0.901168	931.543	9405.82	0.879497	985.289	7921.05	0.891765	920.764	8410.25	0.87586	1144.91	8783.35	0.890132	995.64	8876.72	0.862999	1211.89	8263.85
cg01592350	0.941341	258.354	5750.75	0.927999	326.827	5501.25	0.936307	302.797	5921.24	0.939743	263.371	5667.01	0.939872	271.933	5813.77	0.0328922	3025.09	106.287
cg01592369	0.74156	1436.03	4407.43	0.193899	235.508	80.7029	0.748551	1369.13	4373.53	0.742369	1402.41	4329.21	0.758037	933.956	3239.23	0.749189	887.073	2948.45
cg01592387	0.798905	1583.54	6688.31	0.778525	1524.39	5710.05	0.80603	1301.44	5823.62	0.742364	2033.16	6146.56	0.817557	1447.41	6934.21	0.808198	1423.63	6420.17
cg01592490	0.883381	328.444	3245.45	0.886888	265.147	2863.03	0.90812	256.94	3527.92	0.937668	117.427	3270.77	0.906219	296.259	3829.12	0.913825	247.723	3687.36
cg01592526	0.0292633	5638.16	172.979	0.0257131	5942.97	159.484	0.0275551	5809.18	167.442	0.0438267	6536.46	304.185	0.0412413	6456.89	282.046	0.0385804	7285.72	296.378
cg01592530	0.0268407	6193.98	173.595	0.0490219	5851.65	306.801	0.0305818	6083.59	195.071	0.0299444	6584.27	206.335	0.0471078	6384.78	320.586	0.065235	5997.77	425.549
cg01592658	0.919865	502.039	6910.81	0.923307	414.943	6199.39	0.919349	457.106	6350.51	0.921234	462.157	6574.91	0.90893	594.256	6929.05	0.904071	590.012	6502.95
cg01592662	0.0823414	9510.21	862.323	0.0914592	8826.74	898.62	0.0968465	8708.31	944.528	0.0777503	9693.56	825.646	0.0906722	8980.74	905.472	0.0907472	9279.84	936.147
cg01592682	0.770996	2415.65	8469.55	0.742964	2637.05	7911.44	0.802414	1770.19	7595.02	0.741536	2474.34	7385.81	0.737256	2845.31	8264.47	0.759827	2296.32	7581.16
cg01592687	0.429595	3203.76	2488.19	0.400337	3700.04	2536.92	0.411497	4104.49	2939.89	0.39758	4093.99	2767.91	0.421757	3999.94	2990.4	0.441175	3983.09	3223.48
cg01592801	0.161451	8497.17	1655.26	0.167494	7978.44	1625.33	0.170247	8183.51	1699.59	0.193456	9145.85	2217.68	0.172412	8615.85	1815.78	0.145457	9586.15	1648.74
cg01593134	0.838866	878.4	5093.56	0.807635	1040.81	4789.65	0.841903	853.373	5076.92	0.806228	1109.66	5033.03	0.833719	982.863	5429.39	0.814655	982.137	4756.36
cg01593190	0.054213	7932.38	460.42	0.0583558	7207.03	452.833	0.109876	6719.03	841.736	0.0461344	8307.09	406.615	0.0696237	7886.06	597.629	0.0640198	7849.01	543.701
cg01593269	0.099252	9155.69	1019.87	0.108442	7424.91	915.273	0.119194	8322.54	1139.77	0.106485	8546.97	1030.51	0.105939	8826.1	1057.67	0.117182	9401.13	1261.14
cg01593340	0.0601021	9030.99	583.885	0.058946	8652.92	548.267	0.0697557	8650.81	656.192	0.0624708	8529.36	575.004	0.0787092	9018.97	779.067	0.055004	8538.73	502.821
cg01593345	0.322946	3202.94	1575.46	0.371052	2625.03	1607.65	0.286622	3317.66	1373.15	0.321661	2899.6	1422.38	0.429306	2793.18	2176.4	0.287121	3594.55	1488.02
cg01593358	0.96592	34.2299	3804.41	0.953622	65.6859	3406.86	0.969025	15.2854	3606.63	0.95843	48.6481	3427.18	0.968211	25.1951	3813.14	0.935924	154.184	3712.76
cg01593378	0.798299	883.458	3892.35	0.807445	781.021	3694.4	0.795396	897.472	3877.67	0.818259	743.142	3796.11	0.812701	899.204	4335.6	0.733401	1393.83	4109.44
cg01593385	0.821554	968.218	4918.01	0.840691	674.482	4087.03	0.841543	759.175	4562.96	0.821602	897.474	4593.82	0.832087	866.189	4787.91	0.813504	1014.53	4861.63
cg01593421	0.445975	2007.34	1696.35	0.403704	2371.1	1672.98	0.451736	2288.44	1967.93	0.479717	2191.68	2113	0.450501	2112.04	1813.52	0.440886	2703.36	2210.57
cg01593552	0.658652	3510.2	6966.11	0.669072	3020.75	6309.56	0.685381	2637.1	5962.62	0.659708	3225.04	6446.09	0.673446	2993.87	6380.44	0.640503	3440.36	6307.75
cg01593609	0.122224	6674.83	943.347	0.0832354	6107.99	563.639	0.0901244	6348.54	638.736	0.144267	7066.56	1208.21	0.136417	6807.89	1091.21	0.126359	7750.33	1135.44
cg01593673	0.153027	10360.2	1889.91	0.198324	9135.15	2284.66	0.162495	8806.58	1728.08	0.197172	10187.6	2526.6	0.225103	8886.91	2610.65	0.143967	10364.3	1759.88
cg01593740	0.642325	4613.7	8465.05	0.657744	3877.07	7643.08	0.673122	3975.66	8392.79	0.592879	5472.08	8114.46	0.669527	4153.71	8617.89	0.609957	5255.63	8375.25
cg01593751	0.000933062	4263.25	4.07499	0	4799.08	0	0	4424.76	0	0	5152.51	0	0.0131412	5380.45	72.9789	0.000689502	5859	4.11158
cg01593787	0.865497	546.864	4162.43	0.851467	581.561	3907.04	0.880467	483.31	4296.6	0.884316	472.222	4374.22	0.862825	500.426	3776.67	0.879213	437.883	3915.26
cg01593808	0.819675	1244.5	6111.5	0.803197	1420.26	6204.52	0.797052	1469.58	6164.32	0.781189	1648.16	6241.23	0.820353	1275.39	6280.69	0.779363	1557.26	5853.98
cg01593834	0.192409	6744.92	1630.81	0.163663	7366.43	1461.11	0.145861	7163.03	1240.3	0.205263	7291.35	1909.02	0.183582	7167.57	1634.2	0.212588	7895.26	2158.58
cg01593857	0.909448	237.164	3386.28	0.895973	322.021	3634.83	0.906248	331.912	4175.06	0.883126	396.734	3753.43	0.92015	294.522	4546.28	0.894301	385.461	4107.4
cg01593886	0.132957	12585.2	1945.21	0.117038	11139.4	1489.8	0.129063	9969	1492.11	0.116621	11314.9	1506.96	0.158929	11071.9	2111.05	0.112702	12733.6	1630.08
cg01593969	0.586969	3725.36	5436.3	0.616087	3023.95	5013.19	0.563136	3458.87	4587.52	0.667298	2844.24	5905.23	0.68002	2608.12	5755.29	0.594239	3717.9	5591.33
cg01594125	0.298149	3776.7	1646.84	0.188299	4367.31	1036.33	0.339368	4221.68	2220.06	0.285588	4539.37	1854.6	0.29742	4683.68	2025.06	0.369454	4300.71	2578.49
cg01594214	0.122593	13181.8	1855.75	0.145161	12518.8	2142.8	0.200632	11424.8	2892.58	0.145157	12273.6	2101.1	0.138765	12258.7	1991.28	0.166622	13477.8	2714.67
cg01594233	0.0271756	2409.13	70.0919	0	2901.39	0	0.0574049	3541.12	221.748	0.0121967	3168	40.3511	0.0462047	3237.13	161.661	0.0128579	3509.23	47.0117
cg01594260	0.500586	2604.73	2711.08	0.0201388	3515	74.2979	0.492792	2579.59	2603.43	0.546872	2072.58	2622.05	0.0340722	4068.57	147.042	0.531692	2715.7	3196.8
cg01594262	0.129556	7715.59	1163.27	0.115994	7290.33	969.716	0.136952	7270.03	1169.51	0.152263	7637.76	1389.79	0.149259	7374.34	1311.34	0.130042	7994.97	1210.04
cg01594290	0.43991	4688.68	3761.17	0.434713	3815.39	3010.99	0.454653	4293.74	3663.04	0.42281	4251.68	3187.74	0.404506	4733.2	3283.09	0.450554	4259.6	3574.94
cg01594514	0.089863	11612.9	1156.48	0.127307	10020.3	1476.33	0.101921	9719.33	1114.38	0.116844	10937.4	1460.28	0.120261	10869.5	1499.54	0.118952	11434.3	1557.26
cg01594538	0.334104	2318.67	1213.53	0.25258	2462.42	865.933	0.352814	2363.41	1342.93	0.28397	2873.59	1179.3	0.333515	2981.71	1542.11	0.313025	3310.85	1554.18
cg01594662	0.76838	925.023	3400.42	0.749285	853.917	2850.86	0.700907	1267.23	3204.03	0.717039	1059.36	2937.87	0.778531	902.679	3524.72	0.691999	1366.07	3293.89
cg01594675	0.775325	1947.85	7066.85	0.750127	2062.7	6492.49	0.780171	1677.76	6309.23	0.763152	2102.77	7097.6	0.737701	2435.24	7130.21	0.75337	2422.75	7706.13
cg01594685	0.762258	2669.93	8881.1	0.775407	2146.81	7757.08	0.785838	1948.53	7516.79	0.695817	3401.18	8008.92	0.772299	2344.01	8289.41	0.691502	3735.37	8597.02
cg01594767	0.915814	278.729	4119.99	0.914538	259.539	3847.48	0.905972	361.027	4442.06	0.923364	261.693	4357.92	0.915296	333.618	4685.58	0.907545	343.317	4351.65
cg01594915	0.0375496	5701.73	226.352	0.0388836	5472.76	225.456	0.0486673	6370.37	331.005	0.0463266	6002.17	296.426	0.048009	6055.51	310.423	0.0452035	6527.13	313.752
cg01594949	0.668594	3203.76	6665.16	0.600612	3559.86	5503.81	0.690444	2759.38	6377.67	0.548821	4324.65	5382.22	0.561867	4357.01	5715.74	0.577303	4556.66	6359.87
cg01594981	0.906067	405.054	4871.71	0.934429	229.901	4701.26	0.93322	247.478	4855.82	0.922738	323.762	5060.96	0.937671	289.309	5856.76	0.926204	215.858	3964.32
cg01595162	0.0361842	6854.13	261.076	0.0391656	6735.21	278.617	0.0628646	6328.16	431.212	0.0377063	6653.05	264.61	0.0507441	6929.52	375.775	0.0546994	6894.09	404.71
cg01595178	0.834105	1247.76	6776.41	0.795309	1433.07	5956.64	0.78817	1471.77	5848.19	0.773	1594.48	5770.21	0.775858	1770.61	6475.03	0.788961	1579.88	6280.16
cg01595204	0.931081	815.813	12372.5	0.922404	837.896	11149	0.907597	955.702	10369.3	0.925052	791.79	11007.1	0.914519	926.136	10978.1	0.920082	955.942	12156.9
cg01595262	0.814053	1555.83	7249.05	0.818035	1139.09	5570.42	0.765239	1789.12	6157.86	0.823042	1277.43	6406.52	0.807782	1530.82	6853.38	0.798978	1624.07	6852.47
cg01595325	0.674981	3061.13	6564.85	0.638929	3213	5862.49	0.675117	2886.03	6205.05	0.678945	2704.16	5930.06	0.657214	3121.58	6176.64	0.642482	3367.38	6231.1
cg01595366	0.306487	11304.8	5040.19	0.33689	8964.52	4605.19	0.343103	9995.2	5272.81	0.296196	11562.3	4908.09	0.329499	10234.4	5078.55	0.332029	10973.8	5504.46
cg01595397	0.595948	2459.66	3775.32	0.57533	2231.72	3158.94	0.60643	2136.32	3445.82	0.551456	2605.19	3325.86	0.600162	2464.77	3849.76	0.573215	2380.61	3331.7
cg01595484	0.0120997	6357.79	79.0945	0.0167793	5942.55	103.12	0.00653272	5995.59	40.0827	0.0262774	6053.44	166.06	0.0182665	6555	123.825	0.0195127	5857.05	118.551
cg01595505	0.805081	2161.38	9340.23	0.790481	2063.5	8162.52	0.768271	2216.38	7679.71	0.73854	2774.62	8119.89	0.790559	2149.4	8490.63	0.748807	2707.48	8369.11
cg01595558	0.705558	2033.42	5112.21	0.756957	1423.46	4744.82	0.710587	1824.79	4725.87	0.72259	1857.86	5099.76	0.772901	1531.69	5553.22	0.691095	2223.34	5197.86
cg01595640	0.138454	4301.56	707.35	0.158484	4259.97	821.12	0.130262	4583.44	701.446	0.149475	4783.45	858.237	0.181082	4671.52	1055.09	0.152706	4754.02	874.827
cg01595666	0.399066	7876.14	5296.76	0.475998	5745.91	5310.38	0.402415	6531.96	4465.98	0.458178	6527.24	5604.15	0.527994	5484.71	6247.15	0.448639	7208.63	5946.99
cg01595717	0.314804	4457.22	2093.76	0.268254	4481.06	1679.39	0.30313	4349.79	1935.6	0.350412	4159.42	2297.69	0.337682	4607.23	2399.97	0.328455	5010.99	2499.8
cg01595746	0.61039	4339.05	6954.53	0.62952	3692.03	6443.42	0.522467	5154.82	5749.27	0.565099	4843.01	6422.81	0.584416	4805.31	6898.1	0.589095	4660.48	6824.88
cg01595804	0.954279	299.104	8330.09	0.941946	371.686	7653.21	0.93275	461.474	7787.55	0.946252	354.796	8006.81	0.93782	411.809	7719.25	0.946004	392.656	8631.24
cg01595830	0.891704	633.253	6037.55	0.893584	607.995	5945.11	0.905702	529.894	6049.89	0.876368	750.691	6030.17	0.92181	480.444	6843.06	0.875	764.754	6053.27
cg01595870	0.338653	4687.05	2451.29	0.370999	4357.7	2629.25	0.328155	5240.71	2608.61	0.432827	4278.52	3341.38	0.38802	4880.03	3157.54	0.393354	4729.35	3131.39
cg01595951	0.582135	3170.34	4555.98	0.590201	2824.49	4211.92	0.597427	3108.03	4760.78	0.523418	3318.98	3754.98	0.564959	3365.72	4500.7	0.575461	2960.34	4148.28
cg01595997	0.975967	83.1298	7436.86	0.96741	146.592	7319.97	0.968833	112.821	6615.67	0.966916	139.234	6991.91	0.969324	130.319	7277.9	0.955159	254.918	7560.17
cg01596171	0.954241	37.4899	2867.16	0.9477	39.2513	2523.3	0.951449	34.9381	2644.38	0.916832	130.008	2535.57	0.940621	94.6988	3084.23	0.936643	115.124	3180.31
cg01596289	0.248409	3184.2	1085.46	0.334781	2822.09	1470.59	0.254325	4183.83	1461.08	0.372926	3105.93	1906.59	0.392944	3355.29	2236.59	0.277701	4309.96	1695.49
cg01596292	0.514208	3680.53	4001.67	0.527575	3347.58	3850.04	0.47094	3744.92	3422.54	0.616392	2900.43	4821.18	0.629207	2906.99	5102.63	0.496298	3696.31	3740.5
cg01596349	0.346083	2788.11	1528.52	0.225159	3131.3	938.972	0.256603	3263.8	1161.1	0.253466	3469.95	1212.09	0.290885	3383.96	1429.15	0.253478	3409.53	1191.65
cg01596495	0.881527	522.414	4631.21	0.86539	601.587	4510.4	0.85017	716.23	4631.48	0.883488	537.646	4835.15	0.86152	737.608	5210.98	0.827867	850.069	4569.34
cg01596520	0.789465	1815	7180.89	0.759649	1892.08	6296.11	0.765557	1721.43	5947.75	0.770084	1866.24	6585.77	0.777484	1946.1	7149.19	0.753767	2078.4	6668.52
cg01596642	0.0441704	4923.4	232.139	0.0408166	5213.22	226.096	0.109377	4985.23	624.514	0.0606046	5493.05	360.832	0.0536619	5374.37	310.423	0.0628614	5796.3	395.512
cg01596674	0.513541	7246.15	7755.12	0.539273	6059.93	7210.1	0.513025	6359.46	6805	0.445829	8326.38	6778.99	0.510825	7171.91	7593.75	0.505919	7495.41	7777.38
cg01596834	0.0827511	3356.98	311.877	0.105051	3905.11	470.126	0.107759	4696.26	579.259	0.125306	3935.47	578.107	0.146332	4515.13	791.106	0.0977347	4664.59	516.107
cg01596854	0.837061	934.803	5316.05	0.849438	789.833	5020.23	0.842463	864.717	5159.02	0.864572	738.948	5355.84	0.856084	882.697	5845.58	0.836563	951.831	5383.87
cg01596870	0.158481	4755.51	914.428	0.309465	4835.12	2211.69	0.404866	4408.75	3067.27	0.213513	4515.89	1253.11	0.350402	4627.21	2549.92	0.323724	4825.97	2357.99
cg01596892	0.0545581	10709.1	623.754	0.0490974	10642.7	554.672	0.054343	9901.3	574.734	0.0564778	10659.8	644.066	0.0566933	9800.89	595.049	0.05614	10776.5	646.923
cg01596901	0.0517442	9845.99	542.73	0.0574942	8772.27	541.222	0.0573137	8289.78	510.084	0.0651435	9610.52	676.657	0.0734922	8865.19	711.135	0.0582874	9575.87	598.889
cg01596963	0.254566	9269.79	3199.79	0.239443	8670.54	2761.19	0.247449	8254.12	2746.95	0.273572	9052.75	3446.92	0.291748	8945.12	3725.93	0.244743	9484.39	3105.84
cg01596986	0.0330176	4740.03	165.263	0.0558872	4054.9	245.952	0.0432704	4588.53	212.05	0.0317361	4421.95	148.213	0.0392333	4869.6	202.936	0.0485675	4524.79	236.081
cg01596995	0.942347	26.3649	2065.46	0.951394	0	1957.37	0.95913	0	2346.77	0.960959	0	2461.42	0.965739	0	2818.74	0.948867	13.2859	2102.24
cg01597066	0.00962393	10289.4	100.958	0.0141535	8911.9	129.381	0.0155576	8858.91	141.582	0.0145203	10011.7	148.989	0.0136575	9587.85	134.144	0.0151702	8989.47	140.013
cg01597097	0.0284183	7286.9	216.063	0.0264564	6522.93	179.98	0.0420566	6879.89	306.438	0.0393261	6951.65	288.666	0.0246226	6814.84	174.559	0.0284148	7378.23	218.707
cg01597125	0.0651587	5223.32	371.037	0.0809097	6128.02	548.267	0.106309	4970.67	603.179	0.0901399	6455.94	649.498	0.0939631	5894.78	621.706	0.113382	6349.31	824.75
cg01597135	0.752395	293.399	1195.42	0.748884	330.833	1284.84	0.793596	226.37	1254.85	0.743998	364.861	1350.99	0.717359	403.121	1276.95	0.685475	544.784	1405.24
cg01597149	0.602828	6203.77	9567.87	0.650828	4610.83	8780.6	0.641475	4450.24	8141.3	0.631635	5235.55	9148.84	0.436404	8992.91	7040.84	0.596575	5807.61	8736.01
cg01597172	0.111914	6283.64	804.449	0.133563	5496.79	862.752	0.120829	5394.29	755.105	0.132489	5905.72	917.212	0.150184	6074.62	1091.21	0.128369	6776.91	1012.8
cg01597222	0.0687181	8614.53	643.033	0.05865	8295.65	523.084	0.0807804	7727.14	687.843	0.0729976	8953.77	712.947	0.0781554	8343.92	715.888	0.0958388	8773.08	940.524
cg01597255	0.0701857	1454.77	117.36	0.00720172	1556.44	12.0157	0.0353134	1550.38	60.4137	0.0405538	1805.01	80.5211	0.0592839	1664.61	111.206	0.0684815	1507.92	118.208
cg01597342	0.450277	2343.12	2001.16	0.446095	2463.22	2064.33	0.452335	2551.93	2190.32	0.434591	2682.36	2138.61	0.500746	2428.28	2535.84	0.415502	3435.22	2513.09
cg01597373	0.21425	8872.88	2446.62	0.255271	8591.24	2979.1	0.242278	8352.38	2702.61	0.288611	8831.31	3623.45	0.299421	8862.59	3830.52	0.302673	9448.41	4144.47
cg01597387	0.600458	5430.33	8311.36	0.605505	4550.75	7138.36	0.661124	3756.57	7523.9	0.543064	5819.32	7035.06	0.610839	4891.32	7834.52	0.556827	5909.37	7550.5
cg01597398	0.654529	2105.14	4177.86	0.59594	2439.19	3745	0.582754	2741.18	3968.18	0.653152	2751.97	5370.58	0.672916	2572.51	5498.18	0.619281	3022.01	5078.29
cg01597400	0.840028	1306.44	7385.37	0.879732	539.906	4680.77	0.856749	1005.92	6614.28	0.842058	1180.97	6829.43	0.877414	643.778	5323.62	0.847985	741.112	4691.98
cg01597480	0.517509	1549.31	1769.02	0.510962	1770.32	1954.16	0.516789	1974	2218.12	0.352459	2153.94	1226.83	0.506949	2112.91	2275.29	0.427316	2150.36	1679.14
cg01597553	0.419348	7702.55	5635	0.381786	7883.91	4930.56	0.403382	7354.46	5040.07	0.421875	7528.72	5566.9	0.396183	7954.69	5284.93	0.402157	8119.34	5528.99
cg01597604	0.0493546	12427.1	650.368	0.0622989	11535.1	773.011	0.0631458	10763.8	732.244	0.0601794	11178.2	722.173	0.079311	11286.5	980.871	0.0415744	12482.8	545.812
cg01597629	0.417288	5983.72	4356.63	0.512669	4323.25	4653.23	0.462243	5014.34	4396.16	0.403834	5428.46	3744.89	0.487496	4987.76	4839.5	0.441529	5903.2	4746.14
cg01597632	0.04683	7975.57	396.759	0.0482678	5949.38	306.799	0.0610399	5787.35	382.725	0.0487157	7097.6	368.592	0.0704254	7164.09	550.334	0.0587387	8088.51	510.997
cg01597641	0.10946	2317.04	297.087	0.098539	2577.77	292.708	0.137334	2714.25	448.021	0.116326	2688.23	367.04	0.12524	2867.03	424.789	0.101376	3333.46	387.336
cg01597685	0.895247	340.171	3761.81	0.899781	286.303	3468.3	0.920051	239.203	3903.53	0.898	326.689	3756.53	0.899306	369.756	4195.44	0.882076	404.71	3775.25
cg01597709	0.950044	438.469	10240.5	0.945835	461.403	9803.22	0.938976	511.697	9412.17	0.938982	520.87	9554.33	0.937577	541.26	9631.47	0.923587	795.591	10824.8
cg01597727	0.714502	2867.98	7427.81	0.734311	2407.95	6931.48	0.713533	2728.08	7044.2	0.689438	3287.1	7519.28	0.727318	2714.12	7506.04	0.653356	3364.3	6529.52
cg01597741	0.0500005	4432.77	238.57	0.0392865	4144.62	173.575	0.059292	4413.11	284.457	0.0889101	4058.76	405.839	0.08147	4602.01	417.05	0.0520077	4929.78	275.938
cg01597784	0.456032	4831.31	4134.14	0.550119	3526.21	4434.18	0.519108	4012.05	4438.83	0.568645	3422.98	4644.26	0.591687	3351.82	5002.02	0.525686	4288.38	4863.67
cg01597882	0.393587	3183.38	2131.05	0.462508	2971.89	2643.34	0.40139	3462.51	2388.8	0.554486	2615.26	3379.41	0.52073	2840.96	3195.38	0.446553	3271.79	2720.55
cg01597891	0.0848011	13162.2	1228.86	0.0839897	12194.4	1127.28	0.125357	11600.9	1677.01	0.108561	12682.1	1556.62	0.143121	12029.4	2025.92	0.103485	12950.5	1506.42
cg01597947	0.906389	387.939	4724.45	0.891665	438.974	4436.1	0.905555	430.175	5083.39	0.874958	612.295	4984.14	0.888843	517.802	4940.11	0.866511	602.346	4559.12
cg01597963	0.900942	679.708	7091.5	0.879326	765.802	6308.92	0.89248	682.748	6497.27	0.909253	598.875	7002.47	0.904575	650.728	7116.51	0.92078	495.445	6920.95
cg01598007	0.65589	3408.32	6687.03	0.666992	2938.24	6085.38	0.685094	2791.41	6290.39	0.612016	3745.91	6066.64	0.660794	3486.48	6986.67	0.627643	3744.62	6480.47
cg01598009	0.832575	785.658	4404.22	0.819241	858.723	4345.15	0.851541	738.795	4811.21	0.810845	936.896	4444.83	0.852057	771.491	5019.22	0.79395	1122.46	4710.37
cg01598046	0.0642105	6806.86	473.924	0.0640899	6550.17	455.395	0.069388	6576.36	497.801	0.0775124	7195.73	613.027	0.0696083	7025.95	533.136	0.0579559	7142.84	445.59
cg01598082	0.0230132	5823.98	139.541	0.0374452	6140.03	242.749	0.0715893	6389.3	500.387	0.0403962	6093.6	260.73	0.0452863	6099.82	294.085	0.0441278	6629.92	310.686
cg01598144	0.345574	5096.18	2743.87	0.392564	3909.91	2591.46	0.335064	4918.99	2529.09	0.402752	4359.04	3006.93	0.414602	4979.94	3597.81	0.345035	5182.65	2782.89
cg01598160	0.676411	1427.06	3192.08	0.630252	1676.59	3028.28	0.419424	2779.76	2080.42	0.612324	2075.93	3436.83	0.669615	1770.61	3791.29	0.561992	2507.04	3344.99
cg01598222	0.0631231	4280.75	295.158	0.0846599	3909.61	370.849	0.0781023	3761.3	327.126	0.0747769	4374.22	361.608	0.104568	4362.26	521.098	0.124729	3959.21	578.449
cg01598250	0.12717	13269	1947.85	0.156888	12870.4	2413.56	0.150107	11146.7	1986.38	0.128049	12968.1	1919.09	0.17019	11422.1	2363.12	0.121717	13488	1883.1
cg01598327	0.934807	386.309	6973.18	0.94811	257.136	6525.4	0.929601	440.365	7135.36	0.931004	458.802	7540.23	0.918957	552.554	7399.42	0.92179	508.808	7175.42
cg01598357	0.117828	5889.18	799.948	0.118773	5607.33	769.239	0.107099	5694.18	694.981	0.150462	5547.56	1000.24	0.133398	5983.4	936.428	0.117429	5722.29	774.672
cg01598367	0.884383	527.304	4798.4	0.868557	567.943	4413.68	0.890992	476.759	4714.24	0.907802	370.732	4634.95	0.886768	602.944	5505.06	0.866116	631.128	4729.79
cg01598371	0.422904	1122.25	895.683	0.408372	1443.49	1065.39	0.469963	1501.61	1420.09	0.414109	1310.98	997.287	0.435893	1761.92	1438.73	0.465596	1746.39	1608.66
cg01598421	0.927981	511.004	7872.88	0.8988	700.917	7113.3	0.92898	460.018	7325.35	0.804473	1492.16	6550.72	0.876441	880.09	6952.1	0.899507	770.921	7795.56
cg01598596	0.144687	3515.09	611.536	0.222067	3442.9	1011.35	0.158346	4057.91	782.258	0.2139	3302.2	925.748	0.22685	3575.09	1078.31	0.156372	3902.92	741.968
cg01598642	0.880911	840.263	6955.18	0.87225	775.414	5977.14	0.899937	652.905	6771.38	0.895424	708.753	6924.88	0.896277	763.672	7463.05	0.87326	882.962	6772.76
cg01598675	0.73293	2942.14	8348.65	0.727565	2961.47	8175.97	0.714411	3013.41	7788.32	0.728579	2893.72	8036.08	0.740872	2634.19	7817.33	0.676674	3440.36	7409.46
cg01598733	0.912936	791.363	9346.66	0.920439	650.451	8681.97	0.908684	753.352	8491.7	0.908771	777.531	8741.45	0.9208	596.863	8101.95	0.896161	962.11	9166.27
cg01598741	0.920086	132.845	2680.86	0.895108	223.492	2760.55	0.917243	186.336	3173.64	0.912609	172.785	2848.64	0.891435	308.423	3353.6	0.874331	330.982	2998.53
cg01598742	0.572386	14467	19498.8	0.582818	13563.3	19088.2	0.582399	11827.3	16634.2	0.576488	14605.3	20017	0.574286	13427.2	18248.2	0.592311	14471.7	21170.5
cg01598983	0.822944	737.573	3892.99	0.780413	1080.61	4195.91	0.786928	978.994	3984.99	0.810057	843.793	4025.03	0.810401	864.452	4122.35	0.786556	1055.65	4258.65
cg01599041	0.0582554	6948.67	436.024	0.0701803	6968.31	533.498	0.0608751	6614.94	435.27	0.0619905	6677.38	447.898	0.062083	7118.91	477.838	0.0697141	7759.58	588.984
cg01599094	0.9839	35.3675	8272.77	0.980864	47.3969	7555.33	0.977127	68.5284	7199.36	0.980494	62.0787	8147.05	0.980131	66.2121	8199.12	0.976846	85.8475	7840.74
cg01599099	0.374569	5217.02	3184.36	0.449922	4663.47	3896.16	0.341057	5660.7	2981.63	0.530167	4052.18	4685.39	0.448683	5042.44	4185.12	0.348399	5118.15	2790.05
cg01599167	0.209129	3255.92	887.402	0.208477	3221.81	874.922	0.238998	3632.1	1172.09	0.251327	3203.23	1108.88	0.275035	3388.3	1323.38	0.226991	3978.98	1197.78
cg01599189	0.120731	9744.12	1351.68	0.134572	10247	1608.93	0.14763	9086.08	1591.02	0.135098	10188.4	1607.06	0.130643	9124.09	1386.15	0.121149	10472.2	1457.36
cg01599460	0.907494	709.863	7944.82	0.922561	414.943	6134.7	0.929607	435.27	7068.77	0.918535	546.033	7284.15	0.914587	623.795	7750.25	0.916095	565.342	7264.34
cg01599633	0.645107	1326	2592.11	0.566819	2096.34	2873.92	0.626858	1607.88	2869.14	0.567783	1747.14	2426.5	0.564664	2048.62	2786.93	0.649072	1559.32	3069.05
cg01599709	0.0880337	6947.86	680.342	0.0574575	6655.9	411.841	0.0745227	6379.11	521.721	0.0724718	7298.9	578.107	0.079835	6391.73	563.233	0.0671544	7026.69	513.041
cg01599714	0.934591	347.189	6389.58	0.942176	264.346	5936.56	0.947251	260.58	6475.19	0.951307	246.596	6771.32	0.947346	307.554	7332.64	0.948354	279.587	6970.16
cg01599742	0.699382	456.399	1294.45	0.599817	485.435	877.484	0.679954	674.741	1645.97	0.69132	620.683	1614.05	0.67472	515.196	1276.09	0.686166	563.287	1450.21
cg01599904	0.0510851	5884.29	322.166	0.0576686	5949.38	370.209	0.0576676	5583.54	347.814	0.0505923	6438.33	348.416	0.0587137	6448.2	408.451	0.0617308	6035.8	403.688
cg01599925	0.429111	8707.44	6620.15	0.490553	6974.72	6812.35	0.42409	8086.71	6028.56	0.562145	5950.17	7767.59	0.529924	6588.08	7539.58	0.495241	7481.02	7438.08
cg01599957	0.93912	228.199	5062.69	0.921666	342.848	5210.46	0.918787	346.469	5051.06	0.939374	252.467	5461.37	0.922163	370.107	5569.56	0.906459	422.465	5062.96
cg01600100	0.0945128	9269.79	977.998	0.117942	8832.35	1194.36	0.107629	8240.29	1005.92	0.102244	8583.04	988.899	0.121049	8744.43	1218.05	0.114124	9259.28	1205.72
cg01600123	0.068989	3914.43	297.474	0.0849895	3815.39	363.676	0.0629057	4378.18	300.613	0.0560962	4275.16	260.016	0.0824726	4152.85	382.27	0.0653514	4442.56	317.62
cg01600189	0.201038	10347.2	2628.77	0.261145	10091.6	3602.17	0.250681	9278.24	3137.44	0.255131	9560.2	3308.79	0.274085	9012.02	3440.45	0.270717	9957.22	3733.35
cg01600222	0.270307	2993.38	1145.91	0.268078	3166.63	1196.45	0.25347	3493.01	1219.93	0.312506	3356.9	1571.37	0.321798	3359.62	1641.54	0.252238	3668.96	1271.36
cg01600263	0.0162093	9941.35	165.445	0.0213446	8274.02	182.639	0.0165785	8751.26	149.215	0.0234364	9371.48	227.304	0.0232579	8510.73	205.036	0.0261016	9526.53	258.002
cg01600352	0.885829	511.819	4746.96	0.863402	539.105	4039.63	0.885458	532.078	4886.2	0.882835	469.706	4292.74	0.880316	619.452	5291.81	0.878316	477.971	4171.78
cg01600516	0.932753	445.804	7570.57	0.313312	93.7226	88.3889	0.926401	606.321	8890.59	0.458554	150.138	211.843	0.915418	821.012	9967.93	0.917888	559.175	7368.58
cg01600529	0.855877	1415.65	9000.7	0.859913	1325.73	8751.78	0.860364	1215.55	8105.75	0.846664	1498.87	8828.36	0.854186	1359.67	8550.82	0.836015	1620.99	8773.82
cg01600545	0.00435916	7390.52	32.7953	0.00377007	6162.24	23.6985	0.0161124	6492.74	107.965	0.0109597	6762.69	76.0464	0.0122702	7029.66	88.5694	0.0111299	7164.18	81.7596
cg01600621	0.0235476	6379.65	156.26	0.0317421	5565.94	185.745	0.0509725	5304.49	290.276	0.0369909	5819.1	227.363	0.0299925	6435.47	202.076	0.031071	5923.48	193.157
cg01600661	0.594036	2289.33	3496.24	0.58073	2092.34	3036.61	0.585553	2298.63	3388.92	0.597829	2187.49	3400.36	0.600801	2383.11	3737.11	0.544664	3446.53	4242.3
cg01600782	0.0280352	8616.97	251.431	0.034736	8496.71	309.361	0.048397	7717.67	397.594	0.0415912	8268.5	363.16	0.0475908	8383.88	423.929	0.0313036	8976.61	293.312
cg01600817	0.843127	1094.54	6420.16	0.810703	1284.88	5931.02	0.851823	953.518	6056.36	0.858138	958.704	6404.19	0.841153	1213.71	6956.57	0.835224	1079.29	5977.65
cg01600921	0.861997	374.084	2961.22	0.881966	230.702	2471.05	0.877523	302.797	2885.95	0.840839	202.141	1596.2	0.884258	307.554	3113.69	0.835885	440.967	2755.3
cg01601016	0.0309625	5837.02	189.698	0.0199263	5759.53	119.133	0.0359435	6020.99	228.213	0.0191953	5768.16	114.846	0.0375963	5799.21	230.452	0.0264616	6667.96	183.959
cg01601050	0.0495776	5459.67	290.013	0.0672691	4802.28	353.555	0.063631	5636.68	389.836	0.0390492	5533.31	228.915	0.0603897	5492.53	359.437	0.057125	5702.76	351.566
cg01601155	0.0545593	3109.22	185.197	0.0657343	3195.38	231.861	0.073086	3507.64	284.457	0.0656001	3768.55	271.594	0.0869642	3592.47	351.698	0.0599963	3871.05	253.455
cg01601299	0.337593	7292.6	3767.6	0.425477	5879.69	4428.41	0.386142	5920.55	3787.16	0.422278	6165.73	4579.85	0.451066	6056.38	5058.78	0.390641	6747.1	4389.47
cg01601306	0.0153889	7758.34	122.822	0.00371316	7117.87	26.901	0.0218419	7167.04	162.27	0.0167574	8050.05	138.901	0.0213857	7730.48	171.12	0.0275002	7345.07	210.531
cg01601439	0.00642603	7555.78	49.5145	0.00848843	7231.88	62.7689	0.012815	6872.23	90.5092	0.00641096	7837.43	51.2149	0.00755834	7803.57	60.1928	0.0207381	7090.6	152.277
cg01601443	0.84537	1447.44	8459.9	0.864493	1174.34	8129.85	0.871514	1020.48	7600.19	0.817177	1721.14	8140.06	0.862972	1133.78	7770.03	0.833675	1383.55	7436.03
cg01601470	0.943453	204.565	5081.51	0.925128	264.346	4501.89	0.92273	281.688	4557.96	0.943672	222.272	5399.1	0.937251	263.245	5425.63	0.902722	514.976	5706.87
cg01601476	0.538482	7383.88	8731.91	0.448219	7955.2	6543.34	0.545176	6133.81	7472.18	0.467635	8386.77	7454.87	0.474099	8124.11	7414.03	0.485961	8415.38	8050.25
cg01601518	0.184979	8765.3	2012.09	0.122726	9189.62	1299.57	0.0594793	6176.76	396.947	0.0852405	6262.19	592.851	0.0845148	7817.43	730.913	0.085888	8297.17	788.98
cg01601573	0.380761	6413.22	4004.89	0.397453	5821.21	3905.76	0.454959	5478.73	4656.7	0.469946	5157.54	4661.33	0.449555	5545.52	4610.77	0.379952	6831.39	4247.41
cg01601628	0.490822	6977.2	6822.06	0.50234	5862.07	6018.13	0.538897	5356.44	6377.02	0.476541	6577.56	6079.05	0.503725	6127.62	6321.1	0.457548	7527.28	6433.46
cg01601639	0.711196	2316.22	5950.1	0.713966	2028.25	5312.3	0.696732	2282.62	5473.87	0.703496	2490.28	6145.79	0.702483	2589.88	6351.2	0.66202	2906.89	5889.76
cg01601658	0.620472	3607.18	6060.7	0.579174	3738.49	5282.84	0.639367	3013.41	5519.77	0.559684	4150.19	5402.4	0.56206	4409.14	5787.11	0.566554	4044.77	5417.59
cg01601712	0.758541	2141.82	7042.63	0.75664	2114.77	6886.01	0.04726	5504.2	277.993	0.711883	2550.67	6549.3	0.521266	4455.19	4959.89	0.509012	4467.23	4734.9
cg01601746	0.0100246	7774.41	79.7376	0.0181493	6968.63	130.662	0.0463187	6688.63	329.712	0.0230548	7430.04	177.7	0.0254805	7168.1	190.037	0.0270865	7205.06	203.377
cg01601760	0.864308	1235.54	8506.84	0.829808	1389.82	7263.9	0.853955	1158.78	7360.34	0.829643	1519.84	7888.65	0.847626	1299.72	7786.37	0.820336	1517.17	7383.91
cg01601841	0.018139	5399.65	101.601	0.0101485	5272.59	55.0829	0.016044	5530.11	91.8022	0.0160113	5431.88	90.0141	0.0225116	5948.77	139.303	0.0302983	5297	168.629
cg01601926	0.648704	5555.03	10442.6	0.643949	5318.15	9799.22	0.642269	4883.32	8947.06	0.612266	5793.32	9306.05	0.593785	5945.17	8836.52	0.610362	6587.78	10476.3
cg01601944	0.579396	5206.21	7309.49	0.632313	3695.23	6526.69	0.588744	4457.52	6524.42	0.698769	3076.57	7368.74	0.639226	3974.74	7219.7	0.618158	4485.73	7423.77
cg01601949	0.337178	7446.64	3838.98	0.403021	6639.88	4550.1	0.355202	6465	3616.49	0.392583	6540.66	4291.96	0.432048	6721.87	5189.48	0.357815	7785.28	4393.56
cg01602001	0.184639	8353.73	1914.35	0.243554	7640.39	2492.18	0.183025	7215.44	1638.86	0.233759	7258.64	2244.92	0.226769	7793.1	2314.84	0.20245	8121.4	2086.91
cg01602068	0.966041	374.084	13486.6	0.943126	624.016	12006.1	0.952848	484.766	11817.1	0.942911	607.263	11681.4	0.924385	830.569	11376	0.938337	769.893	13237.2
cg01602153	0.0636667	6302.48	435.341	0.0944109	5785.63	613.598	0.117419	5682.69	769.328	0.172065	5833.07	1233.04	0.130543	6537.8	996.621	0.138247	5244.88	857.453
cg01602166	0.832904	1275.47	6856.15	0.755313	1896.08	6161.6	0.814468	1279.61	6056.36	0.828011	1187.68	6199.33	0.79508	1568.18	6472.45	0.814322	1317.76	6217.81
cg01602287	0.631306	3720.47	6541.7	0.602451	3622.34	5640.88	0.650154	2952.27	5672.34	0.614673	3943.85	6450.75	0.63391	3604.63	6414.83	0.680775	3180.31	6995.55
cg01602339	0.0418651	4491.67	200.63	0.0522997	4821.04	271.572	0.0566037	4080.67	250.84	0.040018	5074.93	215.723	0.0503635	4472.33	242.491	0.0451412	4266.83	206.443
cg01602345	0.490179	5366.21	5255.61	0.524876	4419.44	4992.69	0.450553	5006.45	4187.34	0.567726	4241.52	5701.93	0.539261	4626.25	5531.72	0.50092	4933.17	5051.72
cg01602416	0.0410653	14600.7	629.541	0.12495	13042.7	1876.66	0.057513	12655.6	778.379	0.0435715	14685	673.553	0.0511702	13692.2	743.811	0.0399391	14099.6	590.713
cg01602430	0.0584053	9510.21	596.103	0.0647754	8222.75	576.449	0.0655998	8896.83	631.625	0.0641335	8890.87	616.131	0.0686708	10151	755.85	0.077814	9601.57	818.618
cg01602479	0.0380456	4517.53	182.625	0.0635661	4306.43	299.113	0.0614036	4979.4	332.298	0.0641325	4746.55	332.121	0.0641087	5410.86	377.495	0.092589	5408.78	562.097
cg01602588	0.0234772	7469.46	181.982	0.0308869	7657.21	247.233	0.0421807	7592.48	338.763	0.0443754	7904.48	371.696	0.0414519	8012.9	350.838	0.0378558	8004.22	318.862
cg01602621	0.289354	2069.96	883.544	0.247802	2318.61	796.781	0.319279	2182.57	1070.6	0.315009	2451.33	1173.29	0.283053	2831.64	1157.42	0.367659	2172.76	1321.44
cg01602666	0.53674	1269.77	1587.04	0.638213	1101.44	2119.41	0.501714	1635.54	1747.47	0.754984	654.234	2324.07	0.694446	1022.57	2551.32	0.597241	1332.15	2123.7
cg01602690	0.0587318	12133	763.295	0.0577398	11042.2	682.772	0.188487	11225.7	2630.59	0.0512428	11307.6	616.131	0.0918151	11552.7	1178.06	0.0540119	12107.6	697
cg01602730	0.333344	4902.21	2501.23	0.419898	3960.38	2939.04	0.356	4819.27	2719.35	0.434704	4177.87	3289.62	0.45119	4247.54	3574.23	0.412263	4603.94	3299.54
cg01602957	0.929251	294.214	5177.8	0.945724	167.419	4659.63	0.937784	232.92	5018.09	0.945595	203.819	5280.57	0.945861	236.312	5875.68	0.952558	144.933	4917.84
cg01603073	0.901521	1307.26	12882.7	0.898805	1171.93	11297.2	0.911921	1037.22	11774.1	0.882359	1561.77	12464	0.88917	1426.56	12247.4	0.89082	1551.09	13471.6
cg01603079	0.126985	4334.16	644.974	0.123542	4439.41	639.859	0.142282	4865.13	823.634	0.131235	4821.2	743.392	0.154869	5118.08	956.206	0.118752	6020.38	824.75
cg01603095	0.193669	9356.18	2271.24	0.185306	8784.29	2020.78	0.222381	8752.71	2531.67	0.214948	9445.29	2613.51	0.243241	9284.82	3016.52	0.21442	9339.45	2576.45
cg01603118	0.836241	1141	6337.21	0.80298	1191.96	5265.54	0.821521	1053.96	5311.6	0.841127	1019.93	5929.29	0.825758	1202.41	6172.34	0.817223	1186.19	5750.76
cg01603146	0.101115	8065.22	918.503		7462.56	1332.14	0.129213	7208.89	1084.54	0.100668	7782.86	882.376	0.114635	7730.55	1013.88	0.123661	8415.38	1201.61
cg01603234	0.896573	127.14	1969	0.871157	176.231	1867.69	0.908008	123.739	2208.43	0.894342	135.879	1996.61	0.876079	211.986	2205.64	0.896097	154.184	2192.18
cg01603247	0.919668	618.583	8226.59	0.915389	603.99	7616.36	0.925633	480.398	7224.17	0.910833	671.847	7884.35	0.912776	653.335	7883.45	0.912966	750.363	8920.07
cg01603290	0.0558003	4448.26	268.793	0.0605963	4288.81	283.101	0.0521817	4350.52	245.021	0.0636458	4352.33	302.634	0.0737384	4544.67	369.756	0.0593637	4693.37	302.51
cg01603374	0.0318744	9509.4	316.378	0.0524921	8952.51	501.511	0.0525869	8845.15	496.508	0.0572478	8870.74	544.74	0.0509613	9059.8	491.861	0.0406994	9439.16	404.71
cg01603395	0.906351	829.668	8997.49	0.913062	665.671	8041.47	0.906502	732.972	8076.01	0.904057	786.758	8355.79	0.92219	689.824	9360.84	0.88906	988.835	8725.79
cg01603396	0.419248	8616.97	6292.84	0.424604	7462.56	5580.67	0.486065	6071.22	5836.55	0.44969	7654.53	6336.68	0.433686	8098.05	6278.11	0.456239	7862.37	6680.78
cg01603430	0.786207	2147.52	8265.06	0.801673	1704.63	7294.65	0.786449	1907.04	7391.37	0.81993	1498.87	7280.27	0.809936	1784.51	8030.58	0.781544	2008.51	7543.34
cg01603455	0.840889	1419.73	8031.63	0.83832	1367.39	7608.49	0.81932	1501.61	7262.72	0.810126	1756.37	7920.46	0.824559	1556.88	7787.23	0.8069	1820.4	8024.7
cg01603456	0.766752	1601.47	5593.21	0.776456	1324.13	4946.57	0.802563	1199.54	5282.51	0.779857	1524.03	5753.14	0.780438	1476.08	5602.23	0.755069	1700.14	5549.43
cg01603508	0.923629	555.591	7928.75	0.907454	644.983	7304.89	0.913522	589.603	7284.7	0.917532	605.267	7846.74	0.89189	903.752	8280.81	0.930332	483.403	7790.66
cg01603549	0.562458	2661.78	3550.25	0.630087	2164.43	3857.09	0.491169	3485.8	3461.33	0.686097	1877.15	4321.45	0.640568	2484.76	4606.47	0.53443	3203.95	3792.62
cg01603559	0.407143	7380.62	5137.29	0.41845	6188.89	4525.13	0.42276	5897.25	4392.28	0.382388	6942.42	4360.25	0.422568	6184.09	4598.73	0.392859	7577.64	4967.92
cg01603569	0.650213	4283.63	8148.67	0.67422	3817.79	8108.08	0.676815	3439.94	7413.35	0.671297	3993.34	8359.67	0.676103	3883.52	8315.21	0.633499	4520.68	7986.89
cg01603620	0.842389	573.759	3601.05	0.793049	572.749	2578.01	0.84834	517.52	3454.22	0.853161	575.39	3924.15	0.859274	538.653	3899.63	0.82853	680.467	3771.16
cg01603733	0.894365	939.693	8802.65	0.877996	1003.71	7942.83	0.882349	1049.6	8621.65	0.874195	1072.78	8149.38	0.86613	1062.54	7521.52	0.86139	1169.74	7890.82
cg01603847	0.0864314	4854.94	468.78	0.0789661	4479.46	392.626	0.0970057	5075.48	555.985	0.0904752	4970.5	504.389	0.0935111	5018.16	527.977	0.0973598	5433.45	596.845
cg01603862	0.870426	753.873	5735.96	0.862007	684.896	4903.02	0.870173	742.434	5646.48	0.802168	1120.59	4949.22	0.828819	1149.42	6049.38	0.824334	1049.48	5394.09
cg01603912	0.824094	673.188	3622.27	0.784458	817.069	3337.64	0.86541	487.677	3778.76	0.796486	759.917	3365.44	0.809571	740.214	3572.01	0.818379	742.14	3794.67
cg01603921	0.351715	4305.63	2390.2	0.284065	4878.38	1975.3	0.413529	4523.75	3260.27	0.348587	4599.77	2514.96	0.257103	4881.76	1724.09	0.340825	5151.81	2715.44
cg01603973	0.167991	10992.7	2239.73	0.152492	9418.72	1712.69	0.193827	9375.77	2278.25	0.212508	9541.74	2601.87	0.199704	9931.21	2503.16	0.167008	10834	2192.18
cg01603980	0.748518	3361.05	10301.6	0.759121	2790.05	9107.9	0.78371	2311.01	8736.08	0.719114	3643.58	9584.17	0.771663	2762.77	9674.7	0.734442	3702.48	10516.3
cg01603981	0.856714	619.399	4301.33	0.824901	678.487	3667.5	0.837556	677.653	4009.56	0.806062	853.859	3964.5	0.83766	765.409	4465.45	0.785854	944.636	3833.5
cg01604009	0.602662	1037.49	1725.29	0.620531	1094.23	1952.88	0.568421	1348.03	1907.16	0.645516	944.445	1901.93	0.664044	1132.04	2435.23	0.584835	1147.13	1756.81
cg01604043	0.533855	4622.67	5408.65	0.600778	3579.88	5537.76	0.504506	4528.12	4712.3	0.653177	3086.64	6001.45	0.646239	3396.99	6388.18	0.536865	4322.3	5126.32
cg01604051	0.837378	1052.16	5932.73	0.855223	798.644	5308.46	0.852803	868.357	5610.28	0.846454	921.798	5632.86	0.841492	1035.61	6028.74	0.82752	1103.96	5776.31
cg01604073	0.0335544	8419.74	295.801	0.0308833	8060.14	260.043	0.0340341	8450.65	301.266	0.0442458	8180.44	383.336	0.0407371	8363.9	359.437	0.0395297	9062.95	377.116
cg01604138	0.872094	1850.05	13295.9	0.850144	1933.73	11537.5	0.82587	2214.93	10979.3	0.85972	1867.08	12055.5	0.836962	2251.92	12073.7	0.837523	2395	12861
cg01604210	0.860037	1316.22	8702.33	0.867788	1109.45	7938.35	0.857896	1201	7854.26	0.854273	1337.82	8428.73	0.874794	1108.58	8444.19	0.852467	1234.5	7710.95
cg01604322	0.0714526	11824.8	917.625	0.0641356	10526.6	728.247	0.0794562	10311.1	898.627	0.0889549	10525.6	1037.49	0.0943199	10799.1	1135.06	0.071452	11255.5	873.805
cg01604348	0.0227358	4847.61	115.105	0.019467	5771.55	116.571	0.0109814	5140.26	58.1845	0.0213335	5809.26	128.813	0.0111126	5026.85	57.6131	0.0168496	5505.41	96.0675
cg01604380	0.065601	12833	907.98	0.0476085	11162.6	562.999	0.0491106	10389.7	541.762	0.0761781	11314.9	941.268	0.0697915	11315.2	856.458	0.0564014	12313.2	741.968
cg01604401	0.590423	6299.94	9225.77	0.627138	5046.6	8656.35	0.623737	4948.83	8369.52	0.557581	6414.84	8210.68	0.594941	5845.26	8732.26	0.591742	5658.56	8346.63
cg01604404	0.827206	2365.12	11801.2	0.786454	2805.27	10699.6	0.779921	2875.11	10543.3	0.81361	2514.61	11413	0.781088	2889.61	10667.1	0.766371	3432.14	11586.4
cg01604411	0.577989	4547.69	6365.5	0.525055	4709.36	5316.78	0.589252	4130.7	6069.29	0.520462	5111.41	5656.14	0.519668	4929.55	5441.43	0.54876	4744.76	5891.8
cg01604412	0.480457	9659.36	9025.14	0.499675	8028.9	8118.33	0.477826	7948.41	7364.86	0.509054	8246.7	8654.54	0.493429	8339.57	8220.62	0.462677	9087.62	7911.26
cg01604429	0.817479	1122.25	5474.24	0.815359	1038.16	5026	0.808168	1144.22	5241.78	0.738626	1627.2	4880.94	0.817308	1205.89	5842.14	0.774701	1382.52	5097.71
cg01604468	0.918889	107.58	2351.62	0.894368	171.424	2298.11	0.915992	143.392	2653.86	0.87306	252.467	2424.17	0.912147	169.415	2797.25	0.891471	201.467	2476.29
cg01604480	0.219525	14184.2	4017.75	0.2498	12131.9	4072.93	0.229804	12662.1	3807.85	0.241491	14443.5	4630.29	0.296485	12205.7	5186.04	0.20257	14990.8	3833.5
cg01604539	0.0889912	5844.35	580.67	0.0773792	5536.04	472.688	0.090437	5387.74	545.641	0.0761457	6405.62	536.205	0.0981584	5738.4	635.464	0.0979958	5995.71	662.253
cg01604547	0.954904	79.8698	3808.76	0.938654	159.409	3969.17	0.932853	200.894	4180.23	0.962704	62.9071	4205.05	0.942996	169.415	4456.85	0.941317	150.073	4011.33
cg01604592	0.0244019	8730.26	220.864	0.0328543	7870.29	270.754	0.0382625	7931.67	319.538	0.0354941	8196.37	305.309	0.0374694	8202.3	323.192	0.0326656	8849.15	302.201
cg01604601	0.729327	1985.34	5618.93	0.663635	2441.59	5014.47	0.709782	2035.87	5223.67	0.726181	2048.25	5697.27	0.724605	2199.79	6051.1	0.699976	2105.13	5144.72
cg01604611	0.0100033	4736.67	48.8714	0.00425992	4541.14	19.8555	0.0186839	4823.49	93.7417	0.00229678	4956.2	11.6397	0.0168587	5014.92	87.7095	0.0121397	4973.03	62.3417
cg01604628	0.844254	935.618	5613.78	0.857506	790.634	5359.7	0.839136	1014.66	5814.57	0.838735	1031.68	5885.83	0.842534	1013.88	5959.95	0.828624	1179	6184.09
cg01604693	0.038691	8343.95	339.854	0.0655971	8663.33	615.205	0.0570392	8371.31	512.425	0.0486549	8805.31	455.447	0.0500669	8471.63	451.774	0.0544259	9043.42	526.282
cg01604883	0.168988	9133.68	1877.69	0.203917	8004.07	2075.86	0.162303	8195.16	1607.18	0.216549	8499.16	2376.84	0.232197	8165.81	2499.72	0.197423	9339.45	2321.97
cg01604946	0.76318	810.108	2932.93	0.720156	1023.74	2891.85	0.776296	820.317	3193.68	0.662004	1258.14	2660.07	0.750191	1012.15	3339.84	0.690565	1112.18	2705.22
cg01604994	0.468579	6163.83	5523.11	0.568749	4050.9	5474.35	0.471886	5183.21	4720.7	0.611419	3901.08	6295.55	0.584326	4331.82	6229.96	0.517953	5399.53	5909.17
cg01605366	0.78273	732.683	2999.8	0.770814	698.514	2685.61	0.798957	700.217	3180.11	0.715036	1012.38	2791.21	0.775143	809.718	3136.05	0.757455	863.432	3008.75
cg01605435	0.153279	6009.8	1106.04	0.232364	4982.52	1538.48	0.220026	5613.38	1611.71	0.22245	5170.12	1507.73	0.2346	6279.66	1955.41	0.224551	5723.32	1686.29
cg01605516	0.863375	743.278	5328.91	0.90173	407.733	4658.99	0.874126	634.708	5102.13	0.883227	565.325	5032.25	0.862889	729.789	5222.16	0.861939	681.494	4879
cg01605517	0.853376	426.244	3062.82	0.86481	386.906	3114.75	0.857026	452.739	3313.28	0.891969	300.276	3304.91	0.878564	428.316	3822.24	0.8442	566.37	3610.71
cg01605746	0.544368	6623.49	8032.92	0.617698	4626.05	7636.03	0.524252	6216.79	6960.81	0.674853	4156.9	8835.35	0.638095	4646.32	8368.52	0.544978	6062.52	7380.85
cg01605783	0.74042	3139.37	9239.92	0.712688	3129.69	8011.36	0.726375	2968.28	8145.18	0.68594	3771.91	8456.67	0.710033	3501.25	8818.25	0.69918	3298.51	7899
cg01605789	0.872312	754.688	5838.85	0.868305	724.948	5439.12	0.875945	741.706	5943.22	0.858	872.311	5874.97	0.866114	861.846	6222.22	0.842403	983.696	5792.67
cg01605921	0.677925	785.658	1864.19	0.662576	826.681	1819.66	0.703131	804.303	2141.84	0.685403	773.338	1902.71	0.722448	834.913	2433.51	0.666537	1032.01	2262.7
cg01605945	0.069929	6819.09	520.223	0.0882765	6534.95	642.421	0.0770333	6422.05	544.348	0.0835553	5925.85	549.396	0.0891859	6986.86	693.937	0.0948456	6971.19	740.946
cg01605984	0.365724	8617.79	5026.68	0.414165	7727.71	5533.91	0.364716	7738.78	4500.25	0.454805	7222.57	6108.54	0.416397	7666.26	5541.18	0.386816	8303.34	5301.09
cg01606023	0.402298	5206.21	3571.47	0.494933	2049.08	2105.96	0.417392	2400.54	1791.44	0.466521	4268.45	3820.17	0.48544	3612.45	3502.36	0.424416	2841.1	2168.67
cg01606027	0.733977	928.283	2837.11	0.664841	993.299	2168.73	0.754538	818.861	2824.53	0.663019	1148.26	2455.99	0.698985	1197.2	3012.22	0.662094	1254.03	2653.1
cg01606029	0.709906	1456.4	3808.76	0.682829	1555.63	3564.38	0.704243	1501.61	3813.67	0.57182	2569.96	3565.64	0.658478	1959.13	3970.15	0.673623	1735.09	3787.51
cg01606085	0.054145	7066.85	410.263	0.0500159	5423.09	290.787	0.0704291	6879.89	528.832	0.0472477	6753.7	339.881	0.0613464	6754.89	448.007	0.0630551	7401.87	504.865
cg01606197	0.052211	8923.41	497.074	0.0506384	7561.09	408.638	0.0579979	7155.75	446.728	0.0470467	8513.42	425.239	0.0532669	8198.83	466.924	0.0487416	8596.29	445.59
cg01606310	0.00711268	9229.04	66.8298	0.00736591	8535.96	64.0838	0.0111031	9235.3	104.814	0.0134618	9673.43	133.363	0.0119294	8966.84	109.468	0.00427064	9486.44	41.1158
cg01606324	0.00750058	6478.42	49.7149	0.015463	6428.41	102.534	0.0279583	6606.21	192.887	0.0217529	7368.52	166.075	0.0228494	6996.41	165.94	0.0287507	7330.95	219.97
cg01606401	0.887562	612.063	5620.86	0.873511	695.309	5492.28	0.871262	755.536	5790	0.873083	711.269	5580.87	0.879486	745.427	6169.76	0.87695	689.718	5628.12
cg01606460	0.037718	10859	429.554	0.0284218	9621.38	284.382	0.0435355	9345.2	429.919	0.0385817	10728.6	434.551	0.0414233	9411.67	411.031	0.0416569	11373.7	498.733
cg01606471	0.898012	876.938	8602.01	0.905152	668.074	7329.87	0.890722	847.976	7726.9	0.898057	823.663	8136.96	0.897286	854.026	8334.12	0.837986	1361.96	7561.74
cg01606516	0	7806.87	0	0	7561.89	0	0	7542.26	0	0	8089.01	0	0.00928474	7687.11	72.9789	0.0015735	7726.69	12.3347
cg01606538	0.988272	95.3548	16461.3	0.982578	161.011	14720.9	0.978764	191.431	13432.2	0.982174	183.689	15630.3	0.984137	150.302	15528.9	0.984526	159.324	16499.8
cg01606576	0.0468432	8195.62	407.691	0.0336485	7938.38	279.898	0.0673734	7891.64	577.319	0.0430807	8466.45	385.664	0.0577363	8165.81	506.479	0.0323752	8697.02	294.334
cg01606628	0.374941	8543.62	5184.87	0.362716	8091.38	4662.19	0.405773	6938.12	4806.04	0.377203	8012.68	4913.53	0.383129	8177.98	5141.33	0.377327	8081.31	4957.7
cg01606770	0.919617	180.93	3213.94	0.90695	207.471	2996.89	0.914768	216.179	3393.45	0.925788	165.236	3308.79	0.9121	255.426	3688.1	0.918246	214.83	3536.1
cg01606773	0.810459	1574.58	7160.31	0.769489	1757.5	6200.67	0.806829	1527.09	6795.95	0.761625	2027.29	6796.84	0.785222	1830.55	7058.04	0.792184	1900.58	7626.12
cg01606800	0.888758	903.833	8020.06	0.888308	748.178	6745.74	0.87341	920.036	7037.74	0.873021	1004.84	7596.1	0.894115	838.388	7923.95	0.886572	865.488	7546.41
cg01606867	0.0700276	4127.15	318.307	0.0675018	4129.4	306.159	0.0762805	4307.57	363.976	0.0666277	3943.85	288.666	0.0619781	4324.87	292.365	0.0763507	4882.5	411.864
cg01606875	0.0626794	7189.1	487.428	0.0758682	6671.93	555.953	0.0758456	7863.98	653.606	0.0607761	7011.2	460.158	0.0844724	7411.7	693.077	0.0781095	7800.7	669.407
cg01606878	0.846431	1140.18	6835.57	0.847891	1019.73	6241.66	0.829168	1181.34	6219.28	0.87164	917.604	6910.13	0.875958	958.282	7473.37	0.803079	1515.12	6586.76
cg01606885	0.72164	1577.02	4347.63	0.673356	1564.45	3431.15	0.722039	1504.52	4167.95	0.605993	2162.33	3479.51	0.678375	1953.92	4332.16	0.65295	1919.08	3798.75
cg01606973	0.347046	5737.59	3102.69	0.448698	4203.9	3502.89	0.354027	5365.18	2995.21	0.531115	4071.34	4724.96	0.48111	4656.75	4410.41	0.412774	5436.54	3891.76
cg01606998	0.054927	9348.84	549.16	0.0533895	8371.75	477.812	0.135272	8334.91	1319.49	0.0523018	9165.98	511.373	0.0667508	8940.78	646.643	0.055472	9192.47	545.745
cg01607187	0.895379	127.14	1943.92	0.893525	122.56	1867.69	0.923069	84.4337	2212.95	0.884077	166.075	2029.2	0.90267	144.22	2264.97	0.8933	131.571	1938.72
cg01607232	0.351759	6805.23	3747.02	0.342906	6527.74	3458.7	0.338115	6577.09	3410.9	0.351594	6600.21	3633.15	0.363427	7143.24	4135.25	0.317999	7439.9	3515.66
cg01607258	0.664831	4256.73	8641.88	0.632351	4391.34	7725.06	0.65708	3851.92	7572.39	0.622235	4676.09	7866.92	0.643264	4592.45	8461.39	0.643341	4202.03	7760.01
cg01607269	0.788404	1101.88	4478.17	0.75289	1414.65	4614.8	0.792096	1168.24	4831.9	0.757731	1487.12	4963.97	0.762606	1412.66	4859.28	0.718566	1779.29	4798.27
cg01607295	0.0592577	6668.31	426.339	0.0924297	5692.24	589.9	0.0826612	6392.94	585.077	0.109604	6405.62	800.815	0.0752839	5952.12	492.721	0.0846672	7015.38	658.165
cg01607321	0.357443	2977.19	1711.79	0.367606	3030.36	1819.66	0.303368	3440.67	1541.89	0.331016	3111.8	1589.21	0.334951	3522.97	1824.7	0.313765	3860.77	1810.97
cg01607369	0.315615	8231.48	3842.19	0.340087	6831.33	3572.06	0.315568	6922.1	3237.64	0.36466	7733.38	4496.05	0.399463	6923.44	4671.82	0.360586	7386.45	4221.86
cg01607441	0.744558	1826.41	5615.07	0.776759	1594.09	5894.51	0.71529	2147.24	5645.84	0.74972	2041.54	6415.05	0.716809	2311	6102.69	0.707641	2387.8	6021.59
cg01607444	0.907717	149.145	2450.64	0.948803	52.0681	2818.2	0.923921	172.507	3309.41	0.879744	278.469	2768.71	0.932819	127.713	3161.84	0.889603	220.997	2586.67
cg01607468	0.758171	1770.99	5865.86	0.78979	1467.52	5889.39	0.797166	1302.17	5510.72	0.804836	1341.18	5943.26	0.83316	1171.14	6347.76	0.786209	1514.09	5935.74
cg01607530	0.75049	2697.64	8414.89	0.763252	2268.57	7636.03	0.807137	1923.05	8466.49	0.714008	3196.52	8230.08	0.76042	2587.27	8529.32	0.739585	2691.03	7926.59
cg01607569	0.822514	1859.01	9078.51	0.84557	1426.67	8359.15	0.854401	1388.06	8732.2	0.833205	1667.46	8829.14	0.858431	1386.6	9014.3	0.818568	1906.74	9053.85
cg01607625	0.703783	904.121	2385.7	0.558173	1646.08	2205.88	0.706766	1097.1	2885.3	0.677762	1118.97	2563.85	0.59763	1765.37	2770.59	0.670061	1301	2845.23
cg01607721	0.947253	63.5698	2937.43	0.920622	117.754	2525.49	0.895718	197.982	2559.47	0.933438	99.8126	2802.08	0.925149	166.809	3297.71	0.948028	65.7853	3024.08
cg01607727	0.954594	433.579	11217.6	0.918795	811.461	10312.7	0.93661	531.35	9328.46	0.935326	603.908	10180	0.91029	857.502	9715.75	0.929171	778.117	11519.6
cg01607752	0.880353	264.874	2684.71	0.854774	337.241	2573.53	0.886766	283.872	3006.2	0.885878	278.469	2937.87	0.89201	312.767	3409.49	0.854562	420.409	3057.81
cg01607849	0.0415606	10857.4	475.144	0.0443446	10240.6	479.827	0.038425	9772.47	394.509	0.0420694	10022.4	444.543	0.0403133	10427.3	442.217	0.037784	10527.7	417.325
cg01607897	0.0758002	12640.6	1044.95	0.066214	12491.5	892.856	0.110092	10069.4	1258.08	0.0703067	12336.5	940.492	0.0821656	11897.3	1074.01	0.0714874	12656.5	982.137
cg01607932	0.742902	1663.41	5095.49	0.694111	1860.03	4447.63	0.71819	1827.7	4912.71	0.661041	2351.05	4780.06	0.64086	2602.91	4823.16	0.632393	2733.17	4873.89
cg01607934	0.0422178	10316.2	459.134	0.0407988	9251.3	397.75	0.054651	9070.07	530.125	0.0396915	9850.41	411.271	0.0439696	9210.98	428.229	0.0478	9427.85	478.293
cg01608001	0.856521	1057.87	6912.09	0.853838	1018.13	6531.81	0.877137	783.923	6310.43	0.858494	1006.51	6713.03	0.907488	622.058	7082.97	0.860974	1034.06	7023.15
cg01608030	0.0795333	10520	917.625	0.0718994	10449.7	817.277	0.119661	9783.39	1343.41	0.0834937	11041.5	1014.99	0.0889016	10290	1013.82	0.0811663	11238	1001.55
cg01608045		2181.75	8697.18	0.825449	1799.15	8981.08	0.815628	1633.36	7668.07	0.785953	2327.56	8913.72	0.801067	2203.27	9274.85	0.748947	2537.87	7869.36
cg01608167	0.00617918	10386.3	65.1998	0.00954859	8790.7	85.7121	0.00554831	9554.1	53.8629	0.00024902	10002.2	2.51628	0.0131625	9409.93	126.844	0.00369989	10141.2	38.0321
cg01608304	0.665663	1598.21	3381.13	0.596274	2162.03	3340.84	0.663963	1757.82	3670.8	0.633255	1898.95	3451.57	0.63558	2070.34	3785.27	0.635703	1971.5	3614.8
cg01608315	0.609053	3010.6	4845.98	0.582811	3354.79	4826.31	0.600688	3180.09	4934.27	0.610293	3128.58	5056.05	0.588774	3135.48	4632.42	0.551859	3949.17	4986.32
cg01608382	0.858213	1562.35	10062	0.821526	1825.59	8863.59	0.816155	2027.86	9446.38	0.834987	1726.17	9240.63	0.845468	1543.85	8993.77	0.847641	1608.66	9505.97
cg01608400	0.499601	2489.82	2585.68	0.537552	2399.94	2905.94	0.509078	2644.38	2845.87	0.516089	2391.31	2656.97	0.554427	2548.18	3295.13	0.552808	2568.71	3299
cg01608477	0.842573	475.144	3078.26	0.840144	438.173	2828.44	0.891212	305.708	3323.63	0.842326	466.351	3025.56	0.81987	578.618	3088.75	0.880313	287.811	2852.39
cg01608493	0.926713	80.6848	2284.74	0.939134	59.2775	2457.59	0.925025	136.113	2913.1	0.928675	92.2637	2503.32	0.915693	135.532	2558.19	0.928022	113.069	2747.12
cg01608635	0.317391	11099.5	5207.38	0.35188	9572.52	5251.45	0.325264	9254.22	4509.3	0.340913	9712.85	5075.71	0.403675	9048.51	6192.98	0.315487	10818.6	5032.3
cg01608731	0.848986	480.034	3260.88	0.872143	283.571	2616.44	0.896558	251.845	3049.51	0.81446	676.041	3406.57	0.828244	725.445	3980.47	0.853576	566.37	3884.6
cg01608732	0.0602524	5295.86	345.958	0.058022	6014.27	376.613	0.0710325	5767.69	448.667	0.0765292	6145.6	517.581	0.080577	5885.22	524.537	0.0708156	6417.15	496.689
cg01608788	0.164707	6728.82	1346.54	0.165661	6196.83	1250.25	0.186845	6075.75	1419.06	0.18487	6462.39	1488.34	0.188323	6956.57	1637.24	0.173938	6733.92	1438.97
cg01608878	0.470451	6870.43	6192.52	0.482253	6389.96	6045.03	0.442983	6331.8	5115.06	0.495536	6224.44	6212.52	0.526774	5871.32	6647.01	0.46845	6968.1	6229.06
cg01609000	0.77097	622.658	2432.64	0.789623	581.561	2558.15	0.78517	637.62	2695.88	0.791594	599.714	2657.74	0.794551	663.76	2953.75	0.802295	592.068	2808.44
cg01609081	0.832041	1696.01	8897.17	0.852967	1240.02	7773.74	0.86426	1158.05	8010.06	0.825523	1617.97	8128.43	0.837109	1574.26	8604.13	0.818549	1675.47	8009.37
cg01609099	0.805883	306.439	1687.35	0.82884	297.99	1927.26	0.831652	251.117	1734.54	0.861969	237.369	2106.8	0.828257	346.65	2154.04	0.842138	267.253	1959.16
cg01609139	0.833691	1239.61	6715.32	0.844794	1055.78	6290.98	0.818397	1182.8	5780.95	0.814615	1297.56	6141.13	0.818297	1331.86	6448.37	0.812823	1361.96	6348.63
cg01609171	0.0216939	9749.82	218.419	0.0285625	9408.31	279.566	0.0324302	9086.08	307.892	0.0297638	9743.05	301.954	0.0268553	9628	268.458	0.032962	10454.7	359.763
cg01609214	0.616025	941.323	1670.63	0.65204	891.566	1858.09	0.678346	870.54	2046.8	0.676518	774.176	1828.22	0.657321	1108.58	2318.28	0.62907	1141.99	2106.33
cg01609218	0.0539415	9610.46	553.662	0.0556509	6573.4	393.266	0.0595391	7272.94	466.769	0.0593722	9501.48	606.043	0.0718757	8905.16	697.377	0.078483	9907.88	852.343
cg01609268	0.796322	1072.54	4584.27	0.758387	1207.18	4103.04	0.799451	1077.26	4692.9	0.73896	1418.35	4298.17	0.705856	1456.97	3736.25	0.791122	989.863	4127.84
cg01609275	0.299952	5478.42	2390.2	0.312363	5480.77	2535.09	0.337623	5139.53	2670.67	0.321741	5620.54	2713.61	0.356316	5709.73	3216.02	0.301895	5961.79	2621.42
cg01609420	0.0473678	15454.8	773.433	0.0424619	13971.9	624.016	0.0557202	13493.4	802.12	0.0772561	13624.8	1149.1	0.0829344	13397.7	1220.66	0.0583239	14521.1	905.576
cg01609559	0.0666649	8938.9	645.617	0.0949239	8132.24	863.393	0.073488	8230.1	660.717	0.106691	8443.81	1020.42	0.104193	8172.76	962.225	0.0818696	8851.2	798.178
cg01609611	0.161916	11662.6	2272.52	0.163216	11402.9	2243.67	0.209759	10667.8	2858.15	0.219765	11286.4	3207.14	0.215067	10925.1	3020.82	0.200511	12332.7	3118.11
cg01609688	0.835253	864.713	4891	0.847305	737.765	4648.74	0.866363	667.463	4975.42	0.841173	817.792	4860.76	0.853136	860.108	5577.29	0.79481	1155.35	4862.65
cg01609705	0.0347382	10102.7	367.179	0.0469298	9395.49	467.564	0.0501031	8859.71	472.587	0.0448398	9487.23	450.07	0.0476589	8783.53	444.567	0.0425738	10081.6	452.744
cg01609836	0.871233	583.539	4624.78	0.883171	452.592	4177.34	0.887431	600.498	5522.35	0.858169	716.302	4939.13	0.879295	612.501	5190.34	0.809087	1160.49	5341.97
cg01610113	0.910501	575.389	6870.94	0.902667	646.445	6922.51	0.910593	591.764	7045.5	0.90853	680.235	7749.74	0.901589	744.558	7737.36	0.881383	833.623	6937.3
cg01610123	0.727492	2223.01	6201.53	0.605755	2994.33	4754.43	0.731708	2017.06	5773.84	0.589222	3612.2	5324.8	0.634521	2567.65	4631.41	0.643697	2947.43	5505.48
cg01610164	0.764922	1149.96	4067.26	0.705827	1421.86	3651.49	0.76424	1201.72	4219.67	0.809074	947.8	4440.18	0.777351	1167.66	4425.89	0.807924	889.129	4160.54
cg01610165	0.0678001	4292.59	319.479	0.0915863	4214.31	434.969	0.0782176	4549.23	394.509	0.0930034	4251.68	446.221	0.12866	4577.69	690.693	0.0814854	5021.27	454.33
cg01610231	0.0770986	9498.8	801.877	0.0835003	8793.1	810.231	0.119941	8481.22	1169.51	0.0907256	8765.89	884.621	0.0922311	9032	927.829	0.0990963	9971.61	1107.84
cg01610488	0.0320459	9553.41	319.593	0.0583868	8762.66	549.548	0.067379	8499.41	621.281	0.0654664	9027.58	639.41	0.0742535	8519.41	691.357	0.0704098	9614.93	735.836
cg01610494	0.604533	1025.27	1720.15	0.687323	687.299	1730.63	0.559094	1168.97	1609.12	0.738383	682.751	2209.22	0.733548	712.413	2236.59	0.688918	815.121	2026.62
cg01610522	0.762595	1493.89	5119.93	0.744715	1352.17	4236.26	0.768035	1423	5042.66	0.779659	1243.88	4755.23	0.789241	1322.31	5326.2	0.749834	1524.37	4868.78
cg01610536	0.900597	445.804	4945.02	0.893073	458.199	4662.19	0.907598	442.549	5329.05	0.871143	624.038	4894.9	0.904766	471.756	5431.97	0.895489	520.115	5313.35
cg01610561	0.068045	10926.7	805.092	0.0745441	9998.68	813.434	0.099139	10956	1216.7	0.0749991	10982.7	898.589	0.0662619	10454.2	748.971	0.0698674	11369.5	861.541
cg01610602	0.00533344	12667.5	68.4598	0.0190005	11769.8	229.901	0.0633934	11471.3	783.195	0.0250601	12071.5	312.858	0.0274131	11428.1	324.93	0.0169122	11611.1	201.467
cg01610605	0.0834503	11722.9	1076.46	0.0550729	11988.5	704.549	0.102053	11424.8	1309.8	0.0751565	12619.2	1033.61	0.103206	11489	1333.7	0.0751053	13328.7	1090.47
cg01610632	0.0515222	4718.02	261.719	0.0653575	4873.57	347.791	0.137109	5579.9	902.506	0.0613629	4849.72	323.585	0.0952454	4637.63	498.74	0.0781675	5504.38	475.228
cg01610636	0.827174	786.473	4242.81	0.811726	784.226	3812.25	0.820316	846.52	4321.17	0.836838	805.211	4642.71	0.828664	983.477	5240.21	0.801308	903.52	4047.1
cg01610728	0.0622515	6700.1	451.418	0.103864	6404.38	753.867	0.111259	7104.07	901.86	0.113622	7206.63	936.612	0.163439	6968.61	1380.99	0.105869	7512.89	901.399
cg01610838	0.0884407	6594.15	649.476	0.118323	6734.41	917.195	0.148142	6457.72	1140.42	0.11396	6844.29	893.157	0.113709	6729.69	876.235	0.138523	6948.57	1133.39
cg01610857	0.06289	8820.72	598.675	0.0986951	7685.25	852.504	0.0820267	8039.4	727.306	0.078972	8588.07	744.944	0.101336	7670.6	876.235	0.0694849	9261.33	699.044
cg01610915	0.351293	3030.16	1695.07	0.339643	2827.7	1505.81	0.355411	3071.64	1748.77	0.310482	3537.89	1638.1	0.287124	3728	1541.8	0.31409	3513.34	1654.61
cg01610979	0.690281	2527.31	5855.57	0.690995	2179.65	5097.73	0.682427	2351.04	5266.99	0.64952	2965.86	5681.75	0.708444	2463.91	6229.96	0.681424	2531.71	5629.15
cg01611017	0.2915	4616.96	1940.71	0.327266	4500.29	2237.9	0.285164	5162.1	2099.17	0.405889	4108.25	2875.02	0.448017	3960.84	3295.99	0.346855	4761.21	2581.56
cg01611134	0.137073	1786.48	299.659	0.151291	1423.46	271.572	0.129119	1591.87	250.84	0.188939	1388.99	346.865	0.162844	1509.1	313.003	0.140277	1860.49	319.884
cg01611141	0.382256	2569.69	1651.98	0.437279	1717.45	1412.3	0.313051	3033.79	1428.11	0.566535	1777.33	2453.66	0.491959	2353.57	2375.9	0.356011	2778.4	1591.25
cg01611223	0.85558	264.059	2156.77	0.847341	325.225	2360.24	0.845186	409.794	2783.16	0.834962	438.672	2725.25	0.867879	375.32	3122.29	0.8696	282.671	2551.92
cg01611273	0.847888	544.419	3592.05	0.844117	564.739	3599.61	0.84637	505.874	3337.85	0.870421	438.672	3618.41	0.823864	744.558	3950.37	0.85713	512.92	3677.14
cg01611372	0.833249	386.309	2430.07	0.855875	292.382	2330.14	0.84444	393.053	2676.49	0.910808	155.171	2605.75	0.884982	279.752	2921.93	0.832737	398.823	2483.45
cg01611428	0.890853	1075.8	9596.81	0.878382	1106.25	8712.07	0.890625	925.131	8347.53	0.896134	945.284	9018.48	0.874891	1272.79	9599.89	0.849707	1543.9	9294.02
cg01611548	0.268191	11126.4	4114.2	0.339149	7919.96	4115.85	0.284114	9273.15	3719.93	0.355218	7756.86	4328.44	0.357037	8118.03	4563.48	0.280961	10872	4287.27
cg01611622	0.661281	2275.47	4637.64	0.647551	2049.88	3949.96	0.598509	2658.2	4111.7	0.603517	2665.58	4209.71	0.6538	2415.25	4750.07	0.641146	2646.83	4907.62
cg01611626	0.397732	3938.07	2666.71	0.304681	4121.39	1849.76	0.378197	4119.78	2566.58	0.265919	4874.04	1801.83	0.34355	4520.35	2418.03	0.359183	4565.91	2615.28
cg01611640	0.0289124	5018.76	152.402	0.0464096	6335.49	313.204	0.0404585	6125.08	262.477	0.0520245	6743.64	375.576	0.0489966	6242.3	326.761	0.0352888	6437.71	239.147
cg01611655	0.828029	1123.07	5889.01	0.815065	1124.67	5397.49	0.835052	1067.07	5908.31	0.822588	1182.65	5947.14	0.825863	1265.84	6477.61	0.83675	1135.82	6334.32
cg01611665	0.02585	5570.51	150.472	0.0324172	5329.37	181.902	0.0307118	5878.33	189.423	0.0289666	6091.08	184.684	0.0301236	5907.81	186.598	0.0448646	5796.3	276.961
cg01611679	0.572766	5863.1	7994.34	0.598084	5122.7	7771.82	0.568698	5413.94	7270.48	0.560631	5652.41	7340.03	0.593573	5259.69	7827.65	0.571949	5739.77	7802.93
cg01611721	0.0819063	5046.47	459.134	0.066559	4858.35	353.555	0.111925	5239.98	673.001	0.0604661	5337.88	349.968	0.0803442	5224.94	465.204	0.0782711	5255.63	454.788
cg01611748	0.0290117	8336.61	252.074	0.0399317	8000.06	336.902	0.046054	8162.41	398.887	0.0448024	8354.06	396.527	0.0393653	8545.48	354.278	0.0561096	8719.63	524.283
cg01611777	0.159884	8624.31	1660.34	0.15919	7778.97	1491.72	0.132157	7953.51	1226.4	0.171921	7932.16	1667.59	0.184736	8100.65	1858.24	0.132712	8789.53	1360.28
cg01611817	0.563081	6929.93	9059.86	0.673529	4444.21	9374.99	0.616268	4964.12	8132.9	0.574347	6282.32	8611.86	0.607284	5685.4	8946.37	0.516754	7641.37	8278.16
cg01611862	0.0888003	12219.3	1200.57	0.099947	11118.5	1245.77	0.109392	10905.8	1351.82	0.0930555	11698.2	1210.53	0.114624	10414.3	1361.22	0.0870812	12232	1176.32
cg01611886	0.0244852	5946.23	151.759	0.0300834	6177.68	194.712	0.0466567	6069.03	301.913	0.0308225	6170.76	199.428	0.0257128	6449.07	172.839	0.0285952	6982.49	208.487
cg01611894	0.803004	1779.96	7663.17	0.784534	1876.86	7197.93	0.802845	1559.84	6759.1	0.827853	1521.51	7797.86	0.83075	1466.53	7689.2	0.743838	2485.45	7507.57
cg01612003	0.829094	1332.52	6949.39	0.85005	1042.16	6474.81	0.849968	1040.13	6459.12	0.864064	986.383	6905.48	0.860619	1041.69	7049.44	0.822524	1379.43	6856.56
cg01612037	0.935365	133.66	3381.43	0.904621	206.67	2908.6	0.88364	330.456	3268.89	0.784497	636.62	2681.52	0.812911	583.831	2971.28	0.79963	695.885	3176.2
cg01612057	0.0483563	5936.44	306.733	0.050741	5999.05	326.014	0.0667519	6335.44	460.304	0.083292	6706.73	618.459	0.105296	6548.98	782.506	0.103341	6594.98	771.606
cg01612095	0.890534	649.553	6097.81	0.887934	628.021	5768.34	0.883765	714.775	6194.96	0.886794	649.201	5868.81	0.882531	693.299	5959.94	0.876998	801.758	6429.48
cg01612110	0.684632	2251.02	5103.85	0.722578	1746.28	4808.87	0.701454	1903.4	4707.12	0.686816	2450.86	5594.06	0.673019	2496.05	5343.4	0.68809	2251.09	5186.62
cg01612133	0.230807	9080.71	2754.8	0.278936	8329.29	3260.78	0.249005	7964.42	2673.9	0.24878	9047.71	3029.44	0.260796	8552.43	3052.64	0.167301	9284.98	1885.58
cg01612140	0.626038	2321.11	4053.11	0.559915	2699.53	3561.82	0.679588	2001.66	4457.58	0.534954	2725.13	3249.82	0.583919	2795.78	4063.88	0.564884	2918.19	3918.33
cg01612158	0.717726	1660.97	4477.52	0.700311	1466.72	3661.09	0.645484	1783.3	3429.01	0.669934	1701.85	3657.21	0.746885	1448.28	4568.63	0.711944	1618.93	4248.43
cg01612187	0.031537	5290.97	175.551	0.0252998	5600.12	147.955	0.052548	6730.67	378.846	0.0458115	5427.62	265.386	0.0310189	6454.28	209.815	0.0446591	6830.36	323.972
cg01612220	0.960847	229.014	8074.19	0.97102	129.77	7698.87	0.967963	159.405	7837.77	0.955834	291.05	8463.1	0.979397	72.1101	8181.45	0.968501	171.659	8352.68
cg01612247	0.73587	1399.35	4177.22	0.772309	1000.51	3732.83	0.708241	1631.9	4204.15	0.804808	985.544	4475.87	0.794056	1101.63	4633.13	0.755798	1222.17	4092.07
cg01612285	0.89179	632.438	6036.26	0.870234	713.734	5457.05	0.86807	762.087	5672.34	0.867993	841.277	6189.24	0.876867	756.721	6100.97	0.843981	1027.89	6101.31
cg01612292	0.889004	1064.24	9324.8	0.845395	1248.33	7372.78	0.711433	2827.77	7218.11		2347.35	8378.29	0.764028	2590.87	8712.48	0.755727	2552.94	8207.64
cg01612366	0.160224	5343.13	1038.52	0.188161	4592.41	1087.57	0.15172	5488.19	999.48	0.229413	4946.17	1502.3	0.214234	5460.38	1516	0.166631	5992.63	1218.22
cg01612408	0.0366194	5567.25	215.42	0.0502263	5338.18	287.584	0.0565354	5337.52	325.833	0.0496337	5456.98	290.218	0.0485021	5652.39	293.225	0.0576448	5580.44	347.478
cg01612425		6644.68	159.475	0.0365997	6306.65	243.39	0.0504068	6342.72	341.995	0.0463469	6143.09	303.409	0.0697452	6116.32	466.064	0.0415664	7087.34	311.708
cg01612440	0.870639	591.688	4655.27	0.862849	565.54	4187.08	0.827575	793.385	4287.92	0.86203	578.745	4240.77	0.846717	753.246	4713.22	0.855546	732.889	4932.87
cg01612443	0.162258	5416.48	1068.46	0.18864	4086.14	973.273	0.177293	4902.25	1077.98	0.173491	4822.88	1033.35	0.180888	5128.5	1154.63	0.201733	5553.72	1428.77
cg01612449	0.333654	5625.12	2866.7	0.37655	4467.44	2758.63	0.349466	5116.97	2802.55	0.377084	5076.18	3133.42	0.385765	5472.55	3499.78	0.360513	5849.75	3354.19
cg01612476	0.104092	3879.39	462.349	0.0889692	3881.08	388.783	0.0749895	4182.38	347.168	0.128381	4457.18	671.226	0.123943	4130.26	598.489	0.099097	4740.65	532.459
cg01612478	0.0354104	9376.55	347.887	0.0395417	8752.25	364.444	0.0509003	9290.61	503.619	0.0461924	9722.08	475.678	0.0522715	8973.79	500.46	0.0462897	9901.71	485.447
cg01612532	0.714811	3123.89	8080.51	0.667377	3967.59	8161.24	0.660774	3655.39	7315.08	0.747607	2691.58	8268.88	0.658195	3893.94	7690.92	0.709363	3123.77	7868.34
cg01612629	0.072269	10590.1	832.743	0.0720211	9638.2	755.789	0.0881159	9025.67	881.818	0.0963961	10570.9	1138.37	0.0869621	9605.41	924.39	0.0703611	10310.8	787.958
cg01612656	0.44101	1400.55	1183.85	0.245316	1915.73	655.231	0.416857	1647.27	1249.03	0.38893	1756.83	1181.82	0.251171	2197.04	770.468	0.247455	2004.13	691.89
cg01612660	0.848035	528.934	3509.74	0.858218	471.817	3461.26	0.821324	626.702	3340.44	0.876694	429.446	3764.3	0.84844	542.997	3599.53	0.828216	624.96	3495.22
cg01612681	0.75191	3072.54	9615.35	0.670667	4347.29	9056.65	0.74334	3217.94	9609.42	0.700859	4174.51	10014.8	0.719095	3847.03	10104.1	0.742759	3559.6	10566.8
cg01612730	0.0753445	11137.8	915.696	0.0672854	9737.53	709.673	0.0900262	9767.37	976.207	0.135627	10463.5	1657.5	0.0676987	10498.5	769.608	0.111344	10846.4	1371.52
cg01612824	0.670905	2110.84	4507.1	0.60923	2689.92	4349.63	0.656713	2271.7	4537.1	0.632812	2538.09	4546.49	0.615403	2921.76	4835.2	0.592076	2955.2	4434.44
cg01612883	0.687926	3876.95	8766.63	0.631558	4219.12	7403.53	0.671724	3676.5	7727.55	0.658154	4148.51	8179.64	0.690389	3612.45	8278.23	0.637729	4319.22	7779.42
cg01612936	0.15484	1956.81	376.824	0.196093	2420.77	614.879	0.178404	2648.01	596.714	0.219063	2314.98	677.433	0.19569	2918.28	734.352	0.188458	2734.2	658.165
cg01613010	0.790798	521.599	2349.69	0.799109	480.629	2309.64	0.827514	532.806	3035.94	0.738825	675.203	2192.93	0.779651	673.317	2736.19	0.783758	610.57	2575.43
cg01613048	0.830528	1616.96	8414.25	0.847046	1382.61	8210.56	0.877593	951.335	7537.48	0.820903	1612.1	7847.52	0.836786	1495.2	8178.48	0.861109	1196.47	8037.99
cg01613077	0.891792	784.028	7285.7	0.874477	777.817	6115.48	0.899763	626.702	6523.13	0.897679	690.3	6933.41	0.889953	796.686	7251.51	0.868456	942.58	6883.13
cg01613105	0.0257478	4815.01	129.895	0.0167707	4856.75	84.5459	0.0311776	5304.03	173.907	0.0283908	5370.59	159.853	0.0322428	5268.38	178.859	0.0257772	5809.66	156.365
cg01613122	0.923604	257.539	4322.55	0.938525	157.806	3935.87	0.931786	219.091	4358.66	0.930541	173.624	3665.74	0.907836	336.224	4296.91	0.888892	447.134	4377.2
cg01613189	0.86724	1497.97	10438.5	0.8471	1477.13	8737.69	0.844444	1491.42	8639.1	0.812983	2058.32	9382.41	0.84035	1689.81	9421.03	0.808533	2015.7	8934.28
cg01613249	0.592699	1215.98	1914.99	0.584511	1304.11	1975.3	0.566604	1315.27	1850.27	0.555642	1340.34	1801.06	0.58703	1413.53	2151.46	0.520454	1816.29	2079.76
cg01613294	0.856559	839.448	5609.93	0.866139	709.728	5239.28	0.839506	966.62	5579.25	0.838399	925.153	5318.59	0.852836	953.069	6102.69	0.865707	769.893	5607.69
cg01613306	0.00963191	6379.65	63.0184	0.0175709	5558.25	101.199	0.0239516	5748.63	143.522	0.0132268	6789.08	92.342	0.0153256	6585.09	104.048	0.00854033	6188.18	54.1657
cg01613337	0.906093	193.97	2836.47	0.926624	142.587	3063.51	0.943719	88.073	3153.6	0.928308	148.461	3217.23	0.944475	120.763	3755.17	0.918719	167.547	3024.08
cg01613401	0.887516	206.195	2415.92	0.832683	371.686	2347.43	0.878378	270.77	2677.78	0.848759	327.955	2401.67	0.846082	358.813	2522.08	0.830036	440.967	2641.86
cg01613406	0.834232	1168.71	6384.8	0.840727	1019.73	5910.53	0.803165	1411.35	6166.91	0.828525	1154.13	6059.65	0.847496	1130.3	6837.04	0.809334	1327.01	6057.36
cg01613454	0.885487	238.794	2619.77	0.921898	259.539	4243.95	0.889171	398.876	4002.45	0.946824	59.552	2840.88	0.922777	301.472	4797.37	0.877423	415.27	3688.38
cg01613455	0.0886806	6475.16	639.83	0.0690414	6152.85	463.721	0.0790191	6500.66	566.329	0.109125	5987.91	745.72	0.0802228	6308.33	558.933	0.0741108	6692.62	543.701
cg01613638	0.0221756	8633.27	198.058	0.0259184	8445.44	227.377	0.0368296	8674.83	335.531	0.0328822	8390.13	288.666	0.0278678	9078.92	263.129	0.029374	9321.98	285.137
cg01613691	0.343714	9980.47	5279.4	0.276033	9517.25	3666.86	0.282224	9497.33	3773.59	0.293849	10393.1	4366.46	0.298124	9502.02	4078.49	0.297206	11004.6	4696.06
cg01613725	0.829185	1017.12	5422.8	0.807848	954.849	4434.82	0.818142	1085.99	5335.52	0.846878	873.989	5386.88	0.842877	980.871	5798.29	0.803617	1248.89	5519.79
cg01613817	0.736268	2831.3	8183.39	0.743253	2366.3	7139.64	0.771231	2287.72	8049.5	0.721169	2833.33	7586.79	0.748972	2637.66	8168.16	0.687362	3122.74	7085.49
cg01613870	0.804807	1339.04	5933.38	0.790749	1287.28	5242.48	0.776601	1476.86	5481.62	0.770489	1596.16	5694.16	0.790874	1517.79	6118.17	0.721113	2017.76	5475.85
cg01613965	0.3549	11246.2	6242.07	0.388327	10609.9	6799.29	0.363244	10042.5	5785.89	0.399177	10492.1	7037.2	0.340438	10758.3	5604.6	0.35455	11862.9	6571.33
cg01614020	0.0086884	9291.79	82.3148	0.0246194	9643.01	245.922	0.0302202	7491.3	236.56	0.0165102	8443.81	143.428	0.0211246	9199.68	200.692	0.0169583	8718.61	152.129
cg01614041	0.966939	179.41	8171.82	0.878611	960.749	7677.66	0.929108	480.345	7606.01	0.939038	426.791	8114.46	0.924826	521.098	7641.05	0.949729	299.444	7546.41
cg01614087	0.876399	951.918	7458.68	0.908549	557.529	6532.45	0.892337	715.503	6759.1	0.900676	708.753	7333.82	0.889623	804.505	7290.21	0.885878	814.093	7095.71
cg01614101	0.751183	1607.18	5154.01	0.734047	1439.48	4249.07	0.743334	1569.3	4834.48	0.75428	1528.22	4998.11	0.748334	1659.4	5231.61	0.71284	1846.1	4830.97
cg01614102	0.164767	6749.81	1351.27	0.166514	6343.5	1287.28	0.208201	6402.4	1709.78	0.252837	6403.94	2200.91	0.23723	6336.13	2001.71	0.211056	7304.22	1980.75
cg01614169	0.8767	438.469	3828.69	0.879127	394.916	3599.61	0.883233	403.243	3806.56	0.874305	413.509	3571.85	0.875492	493.476	4173.08	0.88228	410.13	3823.28
cg01614237	0.195863	4987.46	1239.15	0.0121756	5096.45	64.0499	0.182673	4935.98	1125.55	0.10681	5448.18	663.466	0.124219	5477.55	791.106	0.0449672	5348.1	256.521
cg01614387	0.89912	88.0198	1675.78	0.922404	41.6545	1683.87	0.928933	94.6239	2543.95	0.92769	58.7133	2036.18	0.953914	20.8511	2501.44	0.928009	67.8411	2163.56
cg01614478	0.108804	15332.6	1884.12	0.0988567	13994.3	1546.16	0.133497	10361.3	1611.71	0.126009	14507.2	2106.02	0.140685	13303.9	2194.46	0.123673	15491.4	2200.35
cg01614536	0.80902	669.928	3261.53	0.845009	491.042	3222.35	0.83657	577.206	3466.5	0.823419	624.877	3380.18	0.838199	636.827	3817.08	0.774502	859.32	3294.91
cg01614564	0.574004	5074.18	6971.9	0.578732	4406.56	6191.06	0.572656	4400.74	6031.15	0.569062	5035.92	6782.09	0.590349	4584.64	6751.05	0.555357	4973.98	6337.39
cg01614597	0.0440297	9030.99	420.551	0.0456185	8181.1	395.829	0.0454331	8185.7	394.361	0.0534415	8765.05	500.509	0.0527616	7989.45	450.586	0.0444166	8584.98	403.688
cg01614598	0.0791585	12613.7	1092.91	0.094047	10857.4	1137.49	0.125697	11838.2	1716.33	0.0856304	11301.5	1067.74	0.0856242	11311.7	1068.62	0.0807421	12246.3	1084.43
cg01614601	0.0591625	8898.96	565.88	0.0499649	8461.47	450.271	0.0831816	9605.06	880.525	0.0494111	9290.12	488.094	0.0480649	9402.98	479.823	0.0562837	9204.8	554.943
cg01614615	0.0561463	11196.4	671.982	0.0678211	10525.8	773.082	0.130552	10388.2	1574.86	0.0837909	10735.3	990.931	0.0831951	10494.2	961.365	0.0642478	11510.4	797.156
cg01614643	0.83209	686.228	3896.21	0.842244	619.21	3839.79	0.808551	805.759	3825.31	0.838377	624.038	3755.76	0.812131	877.484	4225.53	0.831218	701.024	3944.9
cg01614703	0.364406	6783.23	3946.37	0.399362	5406.27	3661.09	0.32291	6555.98	3174.29	0.486835	4837.97	4684.61	0.425506	5786.18	4359.68	0.396459	6286.61	4195.29
cg01614716	0.235997	8533.03	2666.71	0.239485	7995.26	2549.19	0.218589	7903.28	2238.81	0.228126	7884.35	2359.76	0.292555	7358.7	3084.45	0.212194	9116.4	2482.43
cg01614723	0.884294	214.345	2402.42	0.841956	355.665	2427.49	0.87234	289.695	2662.91	0.869801	250.79	2343.47	0.896662	242.394	2970.95	0.828298	395.74	2391.47
cg01614726	0.0402199	10933.2	462.349	0.0352623	10624.3	391.985	0.0504808	10199.7	547.581	0.0423333	10959.2	488.87	0.0498373	11113.6	588.17	0.0459387	11128	540.635
cg01614729	0.916906	143.44	2686.23	0.938266	63.2828	2481.65	0.942896	61.8695	2672.76	0.915376	126.653	2451.7	0.925941	136.401	2955.64	0.923479	164.463	3191.61
cg01614738	0.885245	327.629	3298.82	0.869684	367.681	3121.15	0.876778	417.073	3679.2	0.886891	339.698	3447.69	0.87539	489.132	4138.69	0.842098	489.278	3142.63
cg01614746	0.351468	10507.8	5748.82	0.352356	8750.65	4815.27	0.375832	8757.81	5333.58	0.360132	9103.07	5179.69	0.401481	9341.29	6333.14	0.337531	10045.6	5169.25
cg01614759	0.876365	1172.78	9021.92	0.892384	853.917	7910.16	0.872075	1040.86	7777.33	0.886977	960.381	8321.65	0.884308	1071.22	8952.39	0.849904	1311.59	7993.02
cg01614764	0.412758	3092.92	2244.23	0.392378	3064.01	2043.19	0.392053	3610.27	2392.68	0.482829	3188.97	3070.57	0.472653	3277.1	3026.84	0.417728	3710.7	2733.84
cg01614778	0.0229052	6099.44	145.328	0.0212977	6110.39	135.145	0.0467479	6333.25	315.489	0.0258957	6175.8	166.836	0.0381376	6211.02	250.23	0.035677	6640.2	249.367
cg01614792	0.059848	5344.76	346.601	0.0466961	5391.85	269.01	0.0630483	5558.79	380.785	0.0687915	5582.79	419.807	0.067752	5886.96	435.108	0.0808159	6165.31	550.855
cg01614839	0.763206	612.063	2295.03	0.837484	793.037	4602.02	0.741154	614.328	2045.33	0.871945	970.446	7288.83	0.874956	745.427	5915.63	0.730176	896.324	2696.17
cg01614864	0.0334197	8827.24	308.662	0.0344702	8170.69	295.27	0.0605972	8088.16	528.186	0.0378278	8406.9	334.449	0.0379337	8470.76	337.94	0.0410459	8901.57	385.292
cg01614883	0.07637	5616.15	472.638	0.0988884	6547.76	729.529	0.0996088	6310.69	709.204	0.0730992	6256.32	501.285	0.0947843	6617.62	703.396	0.0891802	6872.51	682.692
cg01614898	0.335393	9948.68	5071.05	0.401701	7969.62	5417.98	0.350389	8613.69	4700.01	0.400988	7871.77	5336.44	0.42692	8260.51	6228.24	0.368195	9087.62	5354.23
cg01614915	0.750071	1808.48	5727.6	0.78035	1328.94	5076.6	0.772671	1545.28	5592.18	0.760716	1609.58	5434.99	0.791349	1494.33	6046.8	0.724758	1983.84	5487.09
cg01615018	0.0632089	2074.17	146.7	0.0773625	2250.14	197.058	0.057062	2269.52	143.392	0.0651175	2573.32	186.205	0.0438386	2496.05	119.025	0.0477616	2748.59	142.877
cg01615080	0.0786131	4090.47	357.533	0.0769564	4686.13	399.031	0.0709973	4501.92	351.693	0.0984402	4576.28	510.597	0.0916166	5015.56	515.938	0.0780737	4678.98	404.71
cg01615114	0.731071	2249.39	6386.72	0.726036	2204.48	6107.16	0.787971	1609.34	6352.45	0.768256	1447.7	5130.8	0.738067	2308.39	6786.31	0.766858	1944.78	6725.75
cg01615258	0.112113	10319.5	1315.67	0.122154	8604.05	1211.18	0.144557	8691.57	1485.64	0.128798	9290.12	1388.23	0.153316	9777.43	1788.59	0.130475	9639.6	1461.45
cg01615271	0.909982	633.253	7412.38	0.900929	586.367	6241.66	0.89752	650.721	6574.85	0.896307	721.334	7099.47	0.911425	592.519	7125.97	0.886465	838.762	7329.75
cg01615333	0.458361	7206.21	6182.88	0.435514	6654.3	5211.1	0.475923	6149.83	5675.57	0.451489	7073.27	5904.46	0.505304	6165.85	6400.22	0.403918	8160.46	5597.46
cg01615339	0.229027	5603.93	1694.42	0.273157	4893.6	1876.66	0.26179	5237.8	1892.93	0.243517	5270.77	1728.89	0.259003	5349.18	1904.67	0.249939	5319.36	1805.87
cg01615424	0.0441504	7654.46	358.176	0.0426104	6591.82	297.832	0.0699727	7117.9	543.055	0.0547759	7773.64	456.278	0.0516515	7415.17	409.311	0.0712851	8101.87	629.549
cg01615453	0.205641	4713.95	1246.22	0.232668	4916.83	1521.18	0.219316	5358.63	1533.48	0.212122	5384.85	1476.7	0.275246	5021.64	1945.09	0.241638	5820.97	1886.6
cg01615475	0.52742	3432.57	3942.51	0.506578	3692.48	3893.59	0.587907	3231.18	4752.38	0.573823	3383.29	4690.04	0.55804	3971.86	5141.33	0.467298	4044.03	3635.24
cg01615704	0.106449	9313.86	1121.47	0.124521	8262.44	1189.41	0.132086	8306.81	1279.41	0.156838	8785.68	1652.84	0.165595	9194.02	1844.48	0.141582	8240.34	1375.61
cg01615815	0.924187	248.574	4249.24	0.899558	301.995	3600.24	0.90809	297.701	3929.39	0.904084	353.118	4271.01	0.931065	227.625	4425.03	0.912016	286.783	4009.28
cg01615818	0.0487117	8188.28	424.41	0.040934	8363.74	361.241	0.0533878	7946.95	453.839	0.107312	8007.65	974.635	0.106593	8044.18	971.684	0.0696784	9192.47	695.978
cg01615827	0.72604	3233.91	8835.44	0.720858	3019.15	8054.92	0.743644	2655.29	7992.61	0.664672	3840.69	7811.05	0.660115	3842.68	7657.39	0.657177	3921.42	7708.9
cg01615850	0.791213	2420.54	9551.78	0.801865	2259.76	9550.09	0.789376	2196	8604.95	0.793999	2340.98	9408.38	0.792363	2211.95	8822.62	0.758935	3041.54	9890.41
cg01615861	0.709589	6433.59	15964.2	0.700993	6055.12	14430.1	0.630609	7552.44	13063.9	0.667099	7330.77	14890.5	0.676975	6704.5	14260.4	0.675092	7595.12	15988.9
cg01615880	0.114883	3943.78	524.859	0.126882	3995.63	595.178	0.120964	4168.55	587.396	0.0806938	3703.13	333.827	0.0808385	4197.15	377.926	0.093409	4499.1	473.86
cg01616085	0.889503	294.214	3173.43	0.909342	232.304	3333.16	0.852139	569.927	3860.86	0.900554	301.115	3632.38	0.905201	321.454	4024.32	0.869028	463.581	3739.48
cg01616178	0.0229945	2277.02	55.9449	0.0224082	2135.42	51.2399	0.0367202	2206.49	87.9232	0.0104224	2847.08	31.0393	0.0289916	2722.43	84.2699	0.00985652	2569.29	26.5719
cg01616215	0.000391499	12385.5	4.88999	0.00888699	10441.7	94.5236	0.012625	10146.6	131.018	0.00868067	11106.9	98.135	0.0110662	10536.8	119.025	0.00518122	12136.4	63.7295
cg01616225	0.0939051	6321.94	665.552	0.0999212	6448.43	726.966	0.0957122	6191.32	665.889	0.109207	6887.9	856.686	0.100704	6365.67	724.034	0.0979869	7068.83	778.76
cg01616349	0.502627	6268.96	6436.24	0.550089	5144.33	6412.04	0.471632	5683.99	5162.9	0.603622	4320.46	6731.65	0.588601	4815.74	7033.1	0.519189	5761.35	6329.21
cg01616356	0.442534	9287.72	7452.25	0.454855	8370.15	7067.27	0.45833	7716.22	6613.64	0.46076	8661.88	7486.69	0.500872	7717.51	7844.84	0.456525	9018.75	7659.85
cg01616394	0.743281	2251.84	6809.31	0.619533	3072.02	5165.15	0.694731	2682.22	6331.8	0.657216	3149.55	6230.32	0.677204	2799.26	6082.44	0.648251	3411.58	6471.63
cg01616440	0.809045	1351.27	6148.8	0.788175	1401.03	5585.15	0.805728	1309.45	5845.6	0.788506	1558.42	6183.03	0.804248	1404.84	6182.66	0.782705	1456.53	5606.66
cg01616446	0.0516078	9613.72	528.583	0.0504595	8180.3	440.023	0.0732951	8662.46	693.042	0.0761501	9116.49	759.688	0.0787796	9171.01	792.825	0.0589889	10171	643.857
cg01616474	0.0537542	9838.66	564.594	0.0572586	8979.74	551.47	0.0693215	9508.25	715.669	0.0664478	9025.07	649.498	0.059446	9138	583.87	0.0546995	9896.57	578.449
cg01616489	0.797231	2285.25	9378.17	0.821841	1830.39	8904.86	0.817571	1699.59	8065.02	0.80775	1892.24	8370.53	0.810142	1936.55	8690.12	0.785842	2199.7	8438.61
cg01616529	0.638262	2710.68	4959.26	0.479734	3908.31	3696.03	0.507921	3961.1	4191.84	0.523455	4218.13	4743.19	0.627047	3114.63	5404.78	0.608298	3288.24	5261.8
cg01616568	0.0232951	6424.63	155.617	0.0259664	7540.26	203.679	0.0310207	7997.91	259.244	0.0325567	8823.76	300.305	0.0324348	9032	306.123	0.00768105	8218.02	64.3857
cg01616628	0.770577	1318.67	4764.96	0.716835	1619.72	4353.47	0.768922	1411.35	5029.08	0.755522	1401.57	4640.38	0.726853	1873.12	5250.53	0.762605	1311.59	4534.59
cg01616682	0.0869182	11218.5	1077.43	0.10561	10706.8	1276.07	0.0948877	10175.7	1077.26	0.0867162	10633	1019.1	0.13377	10229.2	1595.11	0.100747	12120.9	1369.16
cg01616732	0.023103	11617	277.099	0.0176629	10013.1	181.838	0.0481602	9509.7	486.221	0.0303192	10227.9	322.923	0.0240553	10403.8	258.901	0.0273592	11264.7	319.675
cg01616745	0.871314	400.979	3392.06	0.846832	499.053	3312.02	0.86025	452.011	3397.97	0.851799	502.418	3462.44	0.850934	578.618	3873.84	0.840976	578.705	3589.24
cg01616797	0.939657	915.243	15809.3	0.915674	1234.41	14490.1	0.912401	1220.65	13755.4	0.902546	1502.22	14838.5	0.910426	1298.85	14217.9	0.911225	1505.87	16483.3
cg01616876	0.818635	1508.56	7260.62	0.788928	1618.92	6424.85	0.827268	1214.1	6293.62	0.758935	1955.15	6470.15	0.798577	1665.48	6999.56	0.736438	2153.44	6296.51
cg01616926	0.0352071	3635.78	136.326	0.0324702	3468.94	119.773	0.0344473	3959.13	144.815	0.0460949	3689.8	183.132	0.0409545	3725.93	163.381	0.041412	3401.2	151.255
cg01616956	0.673476	4381.07	9242.49	0.640906	4867.79	8866.43	0.600124	4870.69	7459.9	0.689688	3900.09	8890.44	0.674166	4226.4	8951.53	0.651356	4381.29	8372.18
cg01616967	0.988773	5.70499	9309.72	0.988268	0	8423.82	0.98561	21.1084	8294.88	0.988982	0	8976.42	0.978497	94.6988	8859.98	0.98957	0	9487.47
cg01616994	0.037501	9290.98	365.893	0.0453889	8723.41	419.527	0.0444705	8845.88	416.342	0.0464225	9145.01	450.07	0.0472069	8734.01	437.688	0.0605603	9570.73	623.417
cg01617018	0.879192	1097.8	8717.12	0.86878	1029.35	7477.19	0.89218	740.978	6958.86	0.856121	1286.66	8251.03	0.881146	1052.11	8541.36	0.849979	1368.13	8318.01
cg01617022	0.0384309	9199.7	371.68	0.042232	8484.7	378.535	0.0426253	8336.37	375.613	0.0523185	8249.21	460.934	0.0557133	8265.73	493.581	0.0478327	9258.25	470.118
cg01617071	0.723741	2176.86	5964.89	0.718454	2102.75	5621.02	0.715987	2007.48	5312.89	0.693836	2653	6238.91	0.750187	1932.2	6102.69	0.697788	2408.36	5791.64
cg01617074	0.618075	3836.2	6370.01	0.681269	2886.98	6384.49	0.611581	3438.49	5571.49	0.635438	3483.37	6245.89	0.695056	2635.93	6235.98	0.630028	3637.72	6364.98
cg01617117	0.0292673	8063.59	246.129	0.0162553	8771.47	146.592	0.0538029	8553.27	492.044	0.01813	9212.11	171.946	0.0412747	8496.82	370.107	0.0398501	8667.21	363.875
cg01617139	0.0575641	6206.21	385.184	0.0427262	5625.76	255.559	0.0747601	5788.8	475.82	0.0598012	5878.04	380.232	0.0849584	5919.98	558.933	0.069695	6393.51	486.469
cg01617211	0.783822	1564.8	6036.26	0.732987	1638.94	4773.64	0.76862	1508.89	5344.57	0.795593	1374.73	5739.95	0.800312	1443.94	6187.82	0.781977	1651.83	6283.22
cg01617280	0.258535	2655.26	960.709	0.302374	2747.59	1234.24	0.264853	3167.72	1177.27	0.360864	2366.98	1392.89	0.295514	3196.3	1382.71	0.230254	3637.72	1118.06
cg01617285	0.158217	2021.19	398.688	0.175126	2250.14	498.949	0.20938	2131.22	590.896	0.172654	2339.3	509.045	0.187078	2496.92	597.629	0.166436	2582.07	535.525
cg01617317	0.731912	2476.78	7034.91	0.405807	5704.26	3964.05	0.711078	2589.06	6618.16	0.736617	2317.5	6761.14	0.727586	2537.75	7045.14	0.721542	2507.04	6755.38
cg01617425	0.0357262	9029.36	338.242	0.0264217	8514.33	233.782	0.0547154	8433.18	493.922	0.0375142	9018.36	355.4	0.0410572	8495.95	368.036	0.0307457	8921.1	286.159
cg01617448	0.0363274	5375.73	206.417	0.0442002	5426.3	255.559	0.0467905	5550.06	277.346	0.0421828	5591.18	250.643	0.0392149	6747.07	279.467	0.0427724	6029.63	273.895
cg01617520	0.913637	89.6498	2006.3	0.917048	78.5027	1973.38	0.886086	171.779	2114.04	0.904442	117.427	2057.91	0.885593	209.38	2394.81	0.898069	149.045	2194.22
cg01617695	0.068087	11315.4	834.029	0.065589	10977.6	777.566	0.088619	10159	997.541	0.0843325	10760.5	1000.24	0.0861322	10492.5	998.341	0.0764148	10943	913.663
cg01617750	0.664572	3674.01	7477.33	0.647584	3353.19	6345.43	0.652935	3493.81	6761.04	0.637053	4106.57	7383.48	0.651908	3890.47	7473.37	0.598192	4520.68	6879.05
cg01617859	0.899813	339.039	3943.15	0.858163	446.985	3309.46	0.885232	426.536	4061.28	0.896006	355.635	3925.7	0.915135	281.49	4113.75	0.815701	860.348	4250.48
cg01617920	0.803029	2409.95	10232.8	0.833812	1787.94	9472.34	0.80868	1907.76	8486.53	0.774499	2536.41	9054.95	0.795547	2271.9	9229.28	0.796547	2181.19	8931.21
cg01617933	0.839356	1374.9	7706.25	0.860113	978.88	6633.65	0.836507	1268.69	7002.83	0.83802	1190.2	6675.01	0.83589	1329.26	7279.89	0.805845	1560.35	6891.31
cg01617990	0.858671	2267.32	14383.1	0.89634	1425.87	13194.1	0.816587	2445.66	11333.8	0.85662	2311.62	14408.2	0.858849	2019.08	12893.8	0.834104	2687.95	14017.4
cg01618083	0.0111413	10678.1	121.435	0.00780562	9675.05	76.9006	0.0102053	9359.76	97.5354	0.00779949	9503.16	75.4885	0.0113498	9813.92	113.812	0.0152999	10617.1	166.519
cg01618102	0.853602	1037.49	6632.37	0.861286	896.372	6186.58	0.855284	1031.4	6686.69	0.786677	1577.71	6186.91	0.854988	1064.28	6864.56	0.798941	1459.61	6197.38
cg01618114	0.0147781	8859.88	134.396	0.0187905	7425.31	144.112	0.015491	7295.69	116.369	0.0165917	7856.83	134.245	0.0184218	8193.1	155.641	0.0326755	7857.1	268.785
cg01618130	0.0990273	11578.7	1283.62	0.13136	10939.1	1669.38	0.165363	10645.9	2129.04	0.117556	11623.5	1561.77	0.140553	10089.3	1666.35	0.108929	12226.8	1506.89
cg01618151	0.742968	2282.81	6887.66	0.669861	2835.71	5956.64	0.774292	1769.47	6413.22	0.659307	3159.61	6307.97	0.731389	2403.09	6815.55	0.674179	2997.34	6408.93
cg01618245	0.585797	2607.18	3828.69	0.615823	2304.61	3854.52	0.597238	2795.77	4294.02	0.591595	2772.94	4161.6	0.62687	2579.45	4501.56	0.559686	3346.83	4381.29
cg01618287	0.813566	235.534	1464.21	0.84105	230.702	1749.84	0.865186	243.111	2201.96	0.87397	222.272	2234.83	0.850042	274.539	2123.09	0.871846	226.137	2218.75
cg01618304	0.0251885	6022.02	158.189	0.0446501	6094.37	289.506	0.0534414	6713.2	384.664	0.0318918	7249.41	242.107	0.050245	6873.04	368.896	0.0434278	6833.45	314.774
cg01618530	0.0900244	9250.23	925.023	0.130802	8347.72	1271.26	0.12438	9195.26	1320.37	0.11671	9174.37	1225.43	0.10502	9362.15	1110.32	0.117476	9459.72	1272.53
cg01618535	0.724272	2509.38	6854.22	0.750511	2037.06	6428.69	0.742378	2016.94	6100.32	0.755394	2079.29	6730.1	0.740065	2358.78	7000.42	0.691246	2751.68	6384.4
cg01618660	0.873336	655.906	5211.88	0.867311	668.041	5020.23	0.866528	640.676	4808.62	0.853908	772.103	5097.43	0.855009	766.168	5107.79	0.841195	900.377	5299.04
cg01618697	0.686407	585.984	1501.51	0.750553	901.98	3014.83	0.766408	981.177	3547.31	0.730328	761.595	2333.38	0.711373	1205.89	3218.59	0.755988	778.117	2720.55
cg01618719	0.849465	1783.22	10627	0.866487	1227.2	8613.43	0.86511	1233.02	8549.24	0.865269	1305.11	9023.91	0.881086	1230.21	9856.14	0.811169	1983.84	8951.65
cg01618781	0.0222145	6105.97	140.995	0.0442624	5850.05	275.56	0.0541034	6020.99	350.109	0.0299965	6029.85	189.56	0.0175247	6231.87	112.944	0.0487989	6912.59	359.763
cg01618806	0.787267	2164.64	8380.81	0.772053	2173.24	7699.44	0.759129	2131.22	7031.92	0.764217	2298.2	7773.02	0.749958	2522.98	7867.2	0.793855	2016.73	8151.43
cg01618829	0.041956	15405.9	679.056	0.0414091	13511.3	587.978	0.0451716	12417.6	592.189	0.0499551	13905	736.408	0.0410947	14065.8	607.087	0.0375204	14659.8	575.383
cg01618834	0.0574007	17291.8	1059.1	0.0586224	16161.1	1012.63	0.0736514	13975.2	1119.08	0.0662608	16444.8	1174.06	0.0734572	15247.4	1216.76	0.0615725	15756.6	1040.39
cg01618851	0.391167	10075.8	6537.84	0.434011	8011.28	6219.89	0.391162	8988.55	5839.14	0.429888	8676.14	6617.59	0.497875	7593.28	7628.15	0.436223	9008.47	7047.68
cg01618914	0.865497	512.634	3942.14	0.848086	625.618	4050.9	0.830504	749.713	4163.45	0.861255	622.361	4484.02	0.857773	667.235	4627.21	0.837766	900.436	5166.2
cg01618923	0.403173	3383.06	2352.9	0.48663	2875.76	2820.76	0.359348	3501.81	2020.3	0.42476	3142	2393.91	0.502597	2972.15	3104.23	0.365428	3642.86	2155.39
cg01618928	0.903547	286.879	3624.2	0.905596	207.471	2949.5	0.917368	262.036	4019.26	0.878668	439.511	3907.08	0.919765	247.607	3984.76	0.901775	319.675	3852.92
cg01618988	0.679682	1956.81	4364.35	0.630721	2026.65	3632.27	0.607385	2500.98	4023.78	0.610495	2481.89	4046.75	0.654282	2244.97	4437.93	0.632168	2272.68	4077.76
cg01619045	0.760992	849.228	3022.31	0.781654	648.048	2677.93	0.783302	760.631	3110.93	0.805469	655.072	3126.44	0.821909	615.107	3300.29	0.773497	867.543	3304.11
cg01619107	0.768508	2374.9	8216.19	0.790816	1892.08	7530.99	0.796182	1687.22	6981.49	0.798208	1957.67	8139.29	0.801631	1917.43	8152.69	0.746503	2508.06	7680.29
cg01619129	0.0193174	10947	217.605	0.0257122	10341.5	275.56	0.026636	9369.23	259.124	0.0272758	10518.9	297.76	0.0246912	10538.5	269.327	0.0342506	11000.5	393.684
cg01619338	0.00537962	8816.79	48.2284	0.00567102	8322.65	48.0374	0.0190045	8076.01	158.391	0.00333982	8699.55	29.4874	0.00482302	8948.95	43.8548	0.000249412	8093.18	2.04399
cg01619345	0.146922	11646.3	2023.02	0.159847	9188.02	1767.14	0.168151	9296.44	1899.4	0.15392	10094.5	1854.6	0.209989	9239.65	2482.52	0.185622	9499.81	2188.09
cg01619378	0.792628	1845.16	7434.89	0.815087	1546.02	7255.57	0.802779	1588.95	6874.82	0.804177	1690.94	7354.77	0.803923	1745.41	7566.24	0.778981	2077.38	7674.16
cg01619416	0.810408	1923.39	8648.96	0.806331	1698.22	7486.79	0.804906	1636.99	7166.39	0.77546	2277.24	8209.9	0.831664	1720.22	8992.81	0.755595	2747.56	8803.46
cg01619490	0.72682	1100.25	3193.36	0.721907	1132.68	3199.93	0.731689	1265.05	3722.51	0.706864	1199.43	3133.42	0.729378	1240.64	3613.29	0.676407	1551.09	3451.28
cg01619509	0.919602	1191.53	14772.6	0.88108	1592.48	12539.6	0.857255	1978.37	12481.6	0.844015	2357.76	13298.5	0.83971	2187.63	11984.2	0.853729	2093.82	12804.5
cg01619533	0.723103	3277.92	8821.29	0.69246	3297.91	7650.76	0.737384	2886.76	8386.32	0.725559	3056.45	8344.92	0.750028	3064.24	9494.13	0.716621	3290.29	8573.51
cg01619562	0.546125	1740.02	2214	0.487759	1956.96	1958.65	0.508637	2185.81	2366.17	0.578285	1919.09	2768.71	0.521078	2340.54	2655.36	0.544878	2305.57	2879.98
cg01619692	0.0306768	6132.05	197.23	0.0483337	5546.45	286.775	0.0407428	5863.77	253.301	0.0405773	5909.07	254.145	0.0352127	5993.82	222.412	0.0382142	7169.57	288.839
cg01619796	0.776121	817.443	3180.5	0.779037	711.33	2860.47	0.797111	756.991	3366.94	0.776929	811.921	3176.1	0.783946	866.189	3505.8	0.775412	835.679	3230.53
cg01619825	0.869264	853.303	6338.5	0.892595	546.314	5371.23	0.888196	649.994	5958.09	0.888772	623.199	5778.75	0.885844	616.845	5562.68	0.889606	572.538	5419.64
cg01619846	0.170064	8260	1713.07	0.172488	6515.72	1378.99	0.199128	6863.15	1731.31	0.237917	7356.77	2327.95	0.228449	7230.12	2170.38	0.196865	8230.35	2041.94
cg01619929	0.472192	6684.61	6069.7	0.508461	5341.39	5628.71	0.480302	5675.25	5337.46	0.471223	6159.02	5577.77	0.487297	4670.65	4534.24	0.496511	5977.21	5992.98
cg01620077	0.864723	689.488	5046.62	0.867101	612.802	4650.66	0.870553	676.925	5224.97	0.832159	913.411	5024.49	0.860476	743.689	5203.24	0.853525	850.069	5536.15
cg01620082	0.853302	1457.22	9057.93	0.872814	1284.88	9503.73	0.859994	1142.04	7629.28	0.858399	1361.31	8858.62	0.85587	1345.77	8585.22	0.681499	3614.08	7947.03
cg01620164	0.168112	6570.51	1348.01	0.177577	6221.74	1364.98	0.142641	6668.08	1126.03	0.2968	5847.84	2510.41	0.234739	6555.93	2041.67	0.210501	6943.43	1877.96
cg01620165	0.525705	4231.47	4800.98	0.505972	3644.77	3835.31	0.524847	3469.06	3942.32	0.509309	3909.47	4161.6	0.552183	4232.77	5342.54	0.492086	4977.07	4918.86
cg01620208	0.827279	1389.57	7134.59	0.839447	1111.05	6331.97	0.829962	1207.55	6382.19	0.837101	1265.69	7017.99	0.834716	1413.53	7643.63	0.79928	1696.03	7151.92
cg01620223	0.650395	887.533	1837.18	0.612603	1146.3	1970.82	0.674769	962.253	2203.9	0.677749	988.06	2288.38	0.687333	1046.9	2521.22	0.60563	1654.91	2695
cg01620248	0.668831	2724.54	5704.45	0.674753	2333.45	5048.41	0.581129	3249.97	4647.65	0.687781	2390.47	5486.2	0.691265	2609.86	6067.44	0.634644	2812.32	5058.87
cg01620308	0.0663014	4509.38	327.31	0.0754366	4884.79	406.717	0.0733459	5151.91	415.696	0.0711038	4867.33	380.232	0.0701376	5052.92	388.674	0.064326	5311.13	372.006
cg01620309	0.2634	5584.37	2032.67	0.265735	4751.01	1755.61	0.281335	5184.66	2068.78	0.271838	5404.14	2054.8	0.294449	5733.18	2434.37	0.288458	5622.59	2319.93
cg01620360	0.757811	1154.85	3926.43	0.669768	1508.37	3262.06	0.745817	1184.98	3770.36	0.758688	1210.33	4119.69	0.707612	1622.91	4169.64	0.741182	1426.72	4372.09
cg01620379	0.780552	1512.64	5735.96	0.747405	1701.42	5330.23	0.759862	1721.43	5763.5	0.707827	2179.94	5523.45	0.79304	1518.65	6202.44	0.711721	2256.23	5817.19
cg01620410	0.861206	941.323	6461.32	0.86313	833.09	5884.27	0.880001	796.297	6572.91	0.87144	884.054	6670.35	0.892734	731.526	6920.45	0.825681	1234.5	6321.04
cg01620486	0.657915	1889.98	3827.23	0.643035	1794.35	3412.46	0.68035	1828.43	4104.49	0.681105	1490.48	3396.98	0.717987	1408.32	3840.08	0.656268	2352.85	4683.09
cg01620538	0.890379	109.21	1699.27	0.883584	133.775	1774.32	0.842679	339.19	2352.5	0.859811	281.824	2341.82	0.847565	274.539	2082.5	0.831851	297.062	1964.31
cg01620540	0.756041	924.208	3174.07	0.714837	1088.62	2979.6	0.753177	989.184	3323.63	0.761553	948.639	3349.14	0.717166	1223.27	3355.32	0.758122	1047.42	3596.4
cg01620569	0.0677981	6637.34	490	0.0580179	5765.14	361.241	0.0872976	6476.64	629.039	0.0543239	6735.25	392.647	0.0543013	6908.66	402.432	0.0766206	6600.11	555.965
cg01620570	0.0617066	8993.5	598.032	0.0717962	8859.59	693.02	0.0889953	8126.01	803.592	0.0871603	9099.72	878.413	0.0732351	8855.64	707.696	0.102831	8798.78	1019.95
cg01620580	0.012693	6429.52	83.9448	0	5926.15	0	0.0201081	6710.29	139.752	0.00750787	6330.97	48.6481	0.0033453	6629.78	22.5887	0.00929696	6581.61	62.7016
cg01620611	0.407574	6688.69	4670.44	0.413968	5679.43	4082.54	0.395646	5869.6	3908.06	0.398644	6383.81	4298.17	0.436196	6255.33	4916.89	0.430508	6479.85	4974.05
cg01620617	0.0849594	11036.7	1034.02	0.0895412	10802.1	1072.2	0.109875	10144.4	1264.54	0.0964784	10517.2	1133.71	0.0932916	10639.3	1104.97	0.0909251	11906.1	1200.84
cg01620672	0.729289	2421.36	6792.48	0.732158	2112.36	6047.59	0.740854	1999.48	6002.05	0.698407	2475.18	5963.43	0.743591	2263.21	6853.38	0.699735	2573.85	6231.1
cg01620701	0.800205	1875.31	7911.38	0.773014	1898.48	6805.94	0.824925	1449.2	7299.57	0.691226	3134.45	7240.7	0.796476	1887.89	7779.49	0.771749	2129.8	7539.25
cg01620719	0.0292544	7965.79	243.071	0.043555	7579.51	349.712	0.0412341	7401.05	322.601	0.0398921	7631.89	321.257	0.0485921	7813.08	404.152	0.0321978	8409.21	283.092
cg01620729	0.0574281	9916.08	610.25	0.0422508	9758.36	434.899	0.0737819	8746.16	704.679	0.0591985	9975.38	633.978	0.0553677	9435.99	558.933	0.0558331	9785.56	584.581
cg01620739	0.567895	5337.42	7146.16	0.572932	4921.64	6736.77	0.562526	4766.86	6258.06	0.52459	5944.3	6669.58	0.558782	5363.08	6918.73	0.524309	5909.37	6623.55
cg01620757	0.0435575	6875.32	317.664	0.0519985	7198.21	400.312	0.0649473	6406.04	451.899	0.052855	7116.89	402.735	0.0576095	6694.07	415.33	0.0454581	7046.22	340.324
cg01620785	0.15114	6812.57	1230.79	0.163672	5434.31	1083.08	0.14411	6004.98	1027.93	0.212324	5890.62	1614.82	0.18695	6018.15	1406.79	0.189248	6620.67	1568.76
cg01620834	0.882805	416.464	3890.42	0.889671	376.492	3842.35	0.884632	414.89	3948.14	0.879207	430.284	3859.74	0.896283	410.072	4407.83	0.865807	505.724	3908.11
cg01620840	0.82446	832.113	4377.85	0.799637	1117.46	4858.83	0.829614	831.963	4537.74	0.836255	947.8	5351.18	0.816366	1192.86	5747.55	0.813102	1141.99	5403.29
cg01620849	0.0311335	7764.49	252.717	0.041301	6530.94	285.663	0.0455535	7797.01	376.906	0.0501266	7546.33	403.511	0.0549266	6883.47	405.872	0.0297944	9118.46	283.092
cg01620911	0.873204	1043.2	7872.8	0.834886	1396.23	7565.58	0.86444	1080.9	7530.37	0.844119	1342.02	7808.72	0.873047	1100.76	8257.59	0.859158	1124.52	7469.76
cg01620935	0.872291	207.01	2096.97	0.834353	341.246	2222.53	0.863526	307.164	2576.28	0.839542	343.892	2322.52	0.872817	263.245	2492.84	0.835977	377.238	2432.35
cg01620991	0.0114413	7011.76	82.3098	0	6249.99	0	0.00171187	6309.14	10.9904	0.0120947	6872.11	85.3582	0.0157956	7240.34	117.806	0.0282252	5952.1	175.783
cg01621034	0.862788	422.169	3283.39	0.848593	497.451	3348.53	0.860213	537.173	3920.99	0.875986	423.574	3698.34	0.855152	558.636	3888.46	0.856984	486.194	3512.59
cg01621054	0.141076	14194	2347.76	0.142755	13581	2278.26	0.158567	12370.3	2350.01	0.144054	13229.8	2243.37	0.17271	12557.6	2642.46	0.130476	14754.4	2228.97
cg01621080	0.514714	2639.78	2905.92	0.524595	2623.43	3005.22	0.528882	2527.19	2949.31	0.519234	2900.43	3240.51	0.585223	2515.16	3689.82	0.485372	3325.24	3230.53
cg01621090	0.940149	511.819	9610.46	0.949006	368.482	8718.6	0.939897	477.487	9030.76	0.94797	404.283	9187.79	0.943376	459.593	9323.05	0.936348	561.231	9726.97
cg01621132	0.810086	1939.69	8700.4	0.822585	1531.6	7564.94	0.803709	1679.94	7287.93	0.829628	1558.42	8075.66	0.834396	1534.29	8234.38	0.820762	1634.35	7941.92
cg01621145	0.890621	743.278	6866.44	0.888561	629.624	5817.65	0.872089	794.841	6100.97	0.88016	826.179	6802.27	0.885325	799.292	6942.81	0.854358	976.5	6314.9
cg01621268	0.237638	10586	3330.97	0.261639	9167.19	3283.84	0.26889	8555.46	3183.34	0.351776	7658.73	4210.48	0.334902	8585.44	4373.44	0.256462	10137.1	3530.99
cg01621390	0.794618	833.743	3612.63	0.802944	732.158	3390.8	0.770553	1055.42	3880.26	0.741089	1082	3383.29	0.823425	787.129	4136.97	0.763065	1125.55	3946.94
cg01621420	0.00308082	12295.1	38.3049	0	11906	0	0.00319353	10805.3	34.9381	0.00437615	11922.1	52.8419	0.00443253	12193.5	54.7341	0.00384853	12670.9	49.339
cg01621422	0.857681	828.853	5597.71	0.838578	1123.07	6353.75	0.861463	786.106	5510.07	0.851106	983.028	6190.79	0.840233	1153.76	6593.69	0.851875	975.472	6185.11
cg01621576	0.813537	1908.72	8764.06	0.826411	1784.73	8972.75	0.818572	1843.71	8769.7	0.79603	2254.59	9189.19	0.825058	1946.1	9649.77	0.777265	2265.48	8254.65
cg01621716	0.377611	11338.2	6939.74	0.396803	9745.55	6476.73	0.386006	8968.89	5701.43	0.405634	9202.05	6348.32	0.421297	9259.63	6813.83	0.376301	10271.8	6257.67
cg01621764	0.318683	7160.57	3396.1	0.479982	5579.3	5242.06	0.35404	7117.9	3956.01	0.366638	7076.63	4154.38	0.445591	6509.02	5311.82	0.338222	8095.7	4188.67
cg01621835	0.903507	197.23	2783.1	0.902335	218.686	2944.38	0.917389	192.887	3252.51	0.891915	265.048	3012.37	0.907961	270.195	3651.98	0.857513	429.66	3187.6
cg01621943	0.711816	1504.49	3963.09	0.650149	1820.78	3569.5	0.720478	1423.73	3927.45	0.674967	1571.84	3471.75	0.705048	1494.33	3811.07	0.68023	1722.75	3877.45
cg01622006	0.689834	4288.52	9760.42	0.591057	5544.85	8158.67	0.670586	4166.36	8685.02	0.586771	6170.76	8904.29	0.592161	5760.99	8509.86	0.65163	4746.82	9066.03
cg01622018	0.645874	1196.42	2364.48	0.615867	1197.57	2080.34	0.640303	1324.73	2536.2	0.638749	1245.56	2379.16	0.623166	1544.72	2719.86	0.573744	1656.97	2364.9
cg01622304	0.129523	6663.42	1006.37	0.165477	6870.59	1382.2	0.153808	6625.86	1222.52	0.125621	7375.23	1073.96	0.178379	6668.88	1469.56	0.118508	7669.12	1044.48
cg01622344	0.0445518	7636.53	360.748	0.0463444	7715.69	379.816	0.111017	7385.76	934.831	0.0543038	7805.51	453.95	0.0599279	7723.6	498.74	0.054303	8781.31	509.975
cg01622385	0.23696	14525.7	4541.98	0.244952	12505.1	4089.35	0.324767	12242.9	5936.56	0.391246	12492.5	8093.2	0.497667	11133.6	11129.3	0.32657	14648.5	7152.09
cg01622415	0.905587	610.433	6814.35	0.923865	383.702	5869.53	0.925542	402.516	6246.43	0.921337	422.736	6122.51	0.920197	489.132	6793.19	0.923427	342.289	5333.79
cg01622416	0.411386	3872.87	2776.67	0.459568	3394.84	2971.92	0.417881	3977.84	2927.33	0.523237	3177.23	3596.68	0.473583	3708.02	3425.83	0.467589	4007.76	3607.64
cg01622437	0.0663882	12232.3	876.938	0.0802202	11454.2	1007.72	0.0623489	10736.9	720.598	0.103303	11075.8	1287.5	0.116857	11219.6	1497.8	0.0727413	12072.6	954.915
cg01622439	0.94618	383.049	8492.28	0.933596	485.435	8230.76	0.93674	444.733	8066.33	0.92952	501.579	7933.84	0.941291	435.267	8581.97	0.943857	423.493	8800.84
cg01622465	0.0263038	10207	278.438	0.0361018	9271.33	350.993	0.0362759	8899.75	338.763	0.0395857	9369.8	390.32	0.0362672	9702.71	368.896	0.0443594	9939.75	466.029
cg01622606	0.832484	1117.36	6049.77	0.784887	1389.82	5435.92	0.845145	954.974	5757.68	0.820215	1170.91	5798.15	0.799012	1346.63	5750.99	0.844636	1006.31	6014.44
cg01622668	0.875613	528.119	4421.58	0.883926	434.168	4067.81	0.883219	490.589	4466.63	0.880609	474.739	4239.2	0.851799	564.717	3820.52	0.872212	569.454	4569.34
cg01622718	0.867022	1028.87	7360.29	0.773466	1854.88	6674.64	0.776217	1813.42	6636.91	0.831468	1317.62	6993.94	0.779512	1915.85	7126.83	0.796077	1423.64	5948.01
cg01622930	0.85499	2717.2	16610.5	0.831609	3096.05	15783.8	0.842183	2524.28	14004.3	0.819419	3194.84	14950.9	0.828234	2906.99	14499.3	0.81431	3618.19	16305.5
cg01622948	0.884219	1008.15	8462.94	0.855523	1206.38	7735.72	0.858098	1208.28	7911.29	0.845699	1375.57	8087.33	0.864422	1181.56	8171.03	0.855336	1389.71	8808.03
cg01622960	0.0325654	14227.4	482.284	0.0301441	12676.6	397.109	0.0403207	12471.4	528.186	0.0330252	13055.3	449.294	0.0432992	12192.7	556.354	0.0331211	13534.3	467.051
cg01622965	0.0645715	8684.62	606.391	0.0864849	7396.07	709.673	0.151725	7888	1428.75	0.0819701	8973.06	810.126	0.10033	7865.21	888.274	0.0915886	8293.06	846.212
cg01623008	0.796738	572.944	2637.77	0.804133	511.869	2512.04	0.8267	506.602	2893.71	0.721783	853.859	2474.61	0.819721	519.54	2817.02	0.755108	744.196	2603.02
cg01623050	0.854724	1231.46	7833.57	0.868121	995.702	7212.66	0.882693	851.615	7160.57	0.862563	1097.1	7513.07	0.88071	1005.2	8159.56	0.846343	1228.34	7316.46
cg01623085	0.695523	4393.65	10264.9	0.741784	3418.07	10106.4	0.748754	2904.95	8955.24	0.742773	3417.11	10156.1	0.763572	3109.42	10365.2	0.714783	3911.14	10052.3
cg01623187	0.882623	635.698	5532.12	0.907287	463.005	5509.57	0.860382	813.766	5630.97	0.882963	644.168	5614.24	0.891525	601.207	5763.03	0.865982	792.507	5767.12
cg01623256	0.0699171	6914.44	527.297	0.057178	6648.69	409.279	0.0823109	7042.93	640.676	0.0698486	7464.13	568.02	0.0695909	7165.83	543.455	0.0664637	8441.07	608.087
cg01623261	0.627572	762.838	1453.96	0.467279	1346.56	1268.86	0.548047	1072.89	1422.27	0.434589	1738.75	1413.31	0.458354	1646.37	1477.82	0.489072	1540.82	1570.62
cg01623264	0.0667993	9278.75	671.339	0.0693109	8294.05	625.127	0.0710388	8844.43	683.991	0.0744424	8062.17	656.482	0.0807935	9135.39	811.743	0.0623054	9067.06	609.109
cg01623282	0.665521	5472.31	11087.4	0.672981	5093.89	10688.6	0.670845	4783.41	9952.78	0.652477	5618.9	10737.3	0.642416	5663.28	10354	0.672216	4896.38	10246.5
cg01623343	0.886946	1176.77	10016.7	0.860013	1382.84	9109.82	0.846319	1452.67	8550.53	0.819794	1943.84	9297.83	0.820798	2011.3	9670.41	0.833091	1690.38	8936.32
cg01623438	0.820242	1280.36	6298.63	0.767242	1564.45	5486.52	0.81524	1234.48	5888.27	0.781098	1628.87	6169.07	0.751473	1948.71	6194.7	0.768157	1669.3	5862.16
cg01623475	0.774124	1477.59	5406.72	0.758498	1450.7	4870.35	0.732521	1723.61	4994.17	0.804067	1199.43	5332.56	0.747235	1833.16	5714.88	0.717621	1777.23	4770.67
cg01623485	0.888771	547.679	5175.23	0.911813	388.508	5050.98	0.889675	575.022	5443.48	0.887657	615.65	5654.59	0.873923	737.608	5806.03	0.859593	789.423	5445.19
cg01623627	0.0718478	6511.83	511.819	0.0683673	6252.98	466.21	0.0819497	6113.43	554.642	0.106405	6415.68	775.854	0.0894188	6323.1	630.746	0.0909869	7232.27	733.917
cg01623657	0.239027	3193.98	1034.66	0.261676	3378.82	1232.96	0.260261	3303.1	1197.31	0.407148	4724.74	3313.45	0.260933	3714.1	1346.6	0.225708	4015.99	1199.82
cg01623663	0.582443	4448.26	6344.28	0.607194	4000.43	6338.38	0.577716	4279.19	5991.06	0.594709	4354.85	6536.88	0.614423	4124.17	6731.28	0.601153	4131.11	6377.25
cg01623718	0.0708639	7024.47	543.373	0.0739998	6897.02	559.156	0.0824128	6954.13	633.564	0.0637756	7293.03	503.613	0.0799355	6867.83	605.368	0.0787717	8111.12	702.11
cg01623771	0.733505	1973.92	5708.31	0.722054	1860.83	5093.89	0.721236	1949.98	5303.84	0.735884	2088.51	6097.68	0.743325	1979.99	6023.58	0.667365	2798.96	5816.17
cg01623797	0.882862	839.448	7080.57	0.910842	527.89	6414.6	0.898707	631.069	6486.28	0.893996	732.238	7018.77	0.914955	615.107	7693.5	0.869923	963.138	7110.02
cg01623806	0.0479756	6563.18	335.779	0.0666982	6479.67	470.215	0.065129	6283.76	444.733	0.0681826	6938.23	514.999	0.0674016	7389.11	541.26	0.08812	6324.64	620.849
cg01623825	0.778876	2194.79	8083.08	0.722637	2511.28	6803.38	0.720244	2622.54	7009.29	0.707179	3021.22	7537.9	0.694894	3061.64	7200.78	0.674919	3298.51	7055.85
cg01623879	0.675186	682.968	1627.55	0.511051	1292.89	1455.85	0.62602	1211.19	2194.85	0.646282	951.994	1922.11	0.663312	1015.62	2197.9	0.546097	1479.14	1899.89
cg01623984	0.0469128	10149.2	504.484	0.0600563	9390.68	606.393	0.0616853	8879.36	590.308	0.0539633	9457.87	545.195	0.0565903	9444.68	572.537	0.067124	10342.7	751.391
cg01624004	0.765131	5700.1	18894.9	0.712245	6308.25	15861.5	0.724017	5774.24	15410.6	0.687606	7552.2	16843.2	0.719231	6189.3	16111	0.724289	6714.21	17900.8
cg01624068	0.446568	7960.9	6504.4	0.409764	8004.07	5626.14	0.458264	6970.87	5981.37	0.450217	7124.44	5916.1	0.452483	7423.86	6217.92	0.359067	9559.42	5411.46
cg01624081	0.762522	1332.52	4599.7	0.783603	1115.86	4402.79	0.766723	1167.51	4166.01	0.755742	1291.69	4305.93	0.789601	1282.34	5187.76	0.717046	1760.78	4715.48
cg01624128	0.877078	817.443	6546.2	0.871722	786.629	6025.18	0.892384	689.299	6545.11	0.886096	758.24	6676.56	0.85582	1013.88	6611.75	0.855512	971.361	6343.52
cg01624164	0.0665642	6437.67	466.208	0.0812309	6340.29	569.404	0.134353	6939.57	1092.58	0.0861491	7053.14	674.33	0.0823035	6860.88	624.285	0.0964317	7024.64	760.364
cg01624173	0.359426	3507.75	2024.31	0.349583	3293.91	1824.14	0.525803	1838.62	2149.59	0.307776	4765.84	2163.44	0.513449	1972.17	2186.72	0.509758	2047.57	2233.06
cg01624197	0.923037	357.784	5490.32	0.88711	576.754	5318.06	0.906542	464.385	5474.51	0.931775	289.373	5317.81	0.905363	476.969	5519.68	0.872278	676.355	5302.11
cg01624202	0.424178	3604.74	2729.08	0.469229	2790.05	2554.95	0.406163	3481.43	2449.57	0.530395	2991.02	3491.15	0.536317	2965.2	3545.36	0.458658	3628.47	3158.99
cg01624229	0.233352	2585.17	817.31	0.264667	2188.46	823.682	0.202433	2518.45	664.596	0.274859	2502.02	986.275	0.271277	2498.66	967.385	0.233698	2621.13	829.86
cg01624238	0.559585	2159.74	2871.2	0.593994	1987.4	3053.9	0.563045	2200.37	2964.18	0.562648	2221.04	2985.98	0.581276	2416.12	3492.9	0.679953	1751.53	3933.66
cg01624305	0.0345818	6380.62	232.139	0.0274771	6383.55	183.183	0.0462924	6612.76	325.833	0.0439209	6977.65	325.137	0.0451923	6840.03	328.481	0.0290537	7311.42	221.773
cg01624348	0.929143	26.0799	1653.27	0.912188	83.3089	1904.2	0.915822	102.631	2204.55	0.92338	62.0683	1953.15	0.936035	55.6029	2277.01	0.931357	48.3111	2012.31
cg01624414	0.112854	3438.48	450.132	0.106959	3648.77	448.99	0.0936568	3897.78	413.11	0.165959	3924.56	800.815	0.126691	3806.2	566.672	0.104225	4124.94	491.579
cg01624504	0.896759	1137.74	10751.1	0.900913	883.556	8942.65	0.90096	949.879	9550.66	0.894612	1090.39	10104.9	0.877985	1193.73	9309.25	0.875802	1279.73	9729.39
cg01624569	0.895104	572.944	5742.39	0.877562	645.644	5344.32	0.882789	699.489	6021.45	0.839687	594.682	3638.59	0.845592	924.399	5609.97	0.858271	719.527	4962.81
cg01624571	0.627076	3576.21	6181.59	0.604769	3434.09	5407.73	0.562244	3861.38	5087.91	0.511426	4607.31	4927.49	0.660546	2079.9	4241.87	0.579259	4000.57	5645.5
cg01624637	0.464412	6391.21	5628.57	0.505598	5350.2	5573.62	0.499668	5181.75	5274.75	0.538124	5329.49	6325.81	0.518383	5679.32	6220.5	0.514344	5714.07	6157.52
cg01624645	0.925891	295.801	4945.02	0.861603	661.636	4741.61	0.879378	546.288	4711.65	0.8223	990.155	5044.67	0.879078	664.701	5559.24	0.930149	274.917	4992.44
cg01624768	0.819245	1315.67	6416.3	0.814318	1246.41	5904.76	0.83681	1015.64	5720.83	0.816011	1441.78	6837.97	0.853546	1049.08	6696.88	0.748715	1876.38	5888.73
cg01624937	0.00686638	9094.56	63.5698	0.0139537	8730.62	124.963	0.0171266	8964.52	157.949	0.0221768	8812.86	202.141	0.0130886	8874.75	119.025	0.0154752	10166.9	161.38
cg01625044	0.840272	683.783	4123.2	0.876961	492.644	4224.09	0.854056	663.823	4469.86	0.88467	496.546	4575.97	0.869761	607.288	4723.42	0.86737	664.02	4996.53
cg01625087	0.0535552	8934.47	511.221	0.0350887	8125.37	299.113	0.0497793	7649.97	405.998	0.0340304	8292.16	295.65	0.0571622	8778.69	538.296	0.0524762	7724.23	433.326
cg01625126	0.879362	883.458	7168.67	0.880185	628.021	5348.17	0.861787	853.071	5942.58	0.860981	998.964	6806.15	0.89832	534.309	5603.95	0.8974	429.66	4632.7
cg01625155	0.845572	790.548	4876.21	0.846289	670.477	4242.02	0.871908	633.98	4996.11	0.851022	729.722	4739.71	0.848488	869.665	5430.25	0.87135	682.522	5300.06
cg01625222	0.781282	1254.28	4837.63	0.791553	1197.57	4927.36	0.766954	1262.14	4482.79	0.707069	1587.77	4073.91	0.733228	1735.85	5045.88	0.761199	1457.56	4964.85
cg01625242	0.414705	10013.9	7166.1	0.430623	8867.6	6782.24	0.424135	8861.17	6600.06	0.454409	8765.05	7383.48	0.459536	8598.47	7395.98	0.422632	9541.95	7057.9
cg01625368	0.0776766	10352.9	880.329	0.0756792	8622.48	714.157	0.132973	10476.3	1622.05	0.0770075	10307.5	868.325	0.0815665	9950.32	892.573	0.0704951	10869	831.904
cg01625621	0.566379	6225.77	8262.49	0.737597	3050.39	8855.54	0.746041	2785.58	8476.83	0.703572	3528.67	8612.64	0.651883	4598.54	8798.47	0.713593	3159.75	8121.79
cg01625761	0.937313	152.405	3774.03	0.928522	155.403	3317.78	0.926579	195.071	3723.81	0.924143	174.462	3343.71	0.927239	209.38	3942.63	0.904709	293.978	3740.5
cg01625783	0.0796526	10770.2	940.775	0.086425	9182.41	878.124	0.160219	9642.18	1858.67	0.0893041	9649.1	956.011	0.0963227	9306.54	1002.64	0.0786963	11086.9	955.565
cg01625945	0.460545	7922.6	6849.07	0.535579	5663.41	6646.46	0.67492	3745.65	7984.2	0.56406	5728.74	7541.78	0.650567	4546.41	8650.57	0.458078	7743.13	6629.68
cg01626112	0.770074	1115.73	4071.76	0.79199	899.577	3805.85	0.715967	1356.76	3672.09	0.666245	1567.64	3328.97	0.754213	1222.4	4057.86	0.743162	1226.28	3837.59
cg01626125	0.883947	605.543	5373.93	0.892926	507.063	5062.51	0.889842	518.976	4999.99	0.890567	538.485	5195.98	0.878143	680.267	5622.87	0.894327	503.669	5108.95
cg01626197	0.0390989	10883.5	446.916	0.036556	10028.3	384.3	0.0602321	9674.2	626.453	0.0447123	10162.4	480.334	0.0392603	10126.7	417.91	0.0399518	11000.5	461.942
cg01626227	0.190211	11242.1	2664.14	0.0651562	9512.44	669.962	0.142507	10329.3	1733.25	0.180316	10147.3	2254.23	0.0961415	10158.8	1091.21	0.161326	11147.5	2163.56
cg01626326	0.047895	11187.5	567.809	0.0553654	10106.8	598.226	0.0868075	10142.2	973.62	0.0625455	10774.7	725.544	0.0671591	9980.73	725.753	0.0785255	10669.5	917.751
cg01626401	0.0219193	3458.04	79.7376	0.0381264	3357.99	137.067	0.0415884	3505.45	156.452	0.0370549	3368.46	133.469	0.0531925	3695.86	213.255	0.0298793	3350.94	106.287
cg01626434	0.183356	12476	2823.61	0.18066	11467	2550.47	0.208621	10940.7	2910.52	0.181252	11491.9	2566.18	0.203284	11631.4	2993.3	0.205471	12613.3	3287.76
cg01626459	0.0943977	2540.35	275.223	0.0580217	2738.78	174.856	0.0913105	3001.03	311.61	0.0826658	2784.69	259.954	0.0953047	2936.53	319.882	0.0998575	3271.79	374.05
cg01626477	0.0335375	8942.16	313.774	0.0494273	8265.21	434.969	0.0478035	8599.13	436.726	0.0502007	8786.86	469.706	0.0535626	8727.06	499.558	0.0581805	9667.35	603.374
cg01626493	0.879626	684.598	5733.39	0.849068	848.309	5334.72	0.878387	638.348	5332.93	0.858984	827.018	5646.83	0.875118	716.757	5723.48	0.862559	842.874	5917.35
cg01626569	0.145092	6238.81	1075.8	0.165436	6042.3	1217.59	0.186657	5875.42	1371.32	0.166967	6788.09	1380.6	0.173557	6515.1	1389.2	0.148909	6709.07	1191.33
cg01626681	0.238806	12517.5	3958.45	0.278218	10176.5	3961.18	0.282836	10152.4	4043.35	0.357608	10641.4	5979.53	0.317493	10183.2	4783.59	0.293646	12250.5	5134.34
cg01626707	0.352063	5281.19	2923.93	0.314603	5400.66	2524.85	0.329423	5545.69	2773.46	0.317541	5733.77	2714.39	0.332485	5771.41	2924.51	0.325281	5791.16	2840.12
cg01626885	0.5999	5593.33	8536.42	0.575122	5351	7378.55	0.512435	5878.33	6283.28	0.641473	4298.65	7870.02	0.559738	5866.11	7585.15	0.607945	4910.26	7769.2
cg01626895	0.862915	366.749	2938.07	0.853008	310.807	2383.94	0.85309	370.489	2732.09	0.8449	390.024	2669.38	0.872898	364.026	3186.78	0.829143	533.477	3074.16
cg01626899	0.0626778	10991.1	741.648	0.0695497	10605.9	800.247	0.0576744	10306	636.892	0.0769057	10934.1	919.282	0.0732289	10598.4	845.338	0.0923861	11482.6	1179
cg01626918	0.676801	2793	6058.13	0.684367	2496.86	5630.63	0.691738	2471.87	5771.26	0.687116	2484.41	5675.54	0.679967	2813.16	6189.54	0.673509	3108.36	6618.44
cg01626995	0.0831236	1531.38	147.9	0.0969537	2244.53	251.716	0.119756	2133.41	303.852	0.118434	2227.75	312.721	0.0968665	2048.62	230.452	0.122796	2411.44	351.566
cg01627046	0.0221455	13683	312.144	0.0230215	13089.9	310.807	0.0533946	11810.5	671.83	0.0361973	13634.9	515.838	0.0368303	11760	453.512	0.0318917	13504.5	448.162
cg01627201	0.909328	572.944	6748.76	0.918395	479.026	6516.44	0.917362	496.412	6620.75	0.903791	606.424	6636.21	0.901395	709.806	7402.86	0.889806	701.024	6468.2
cg01627212	0.755689	2146.7	6949.39	0.738799	2061.9	6114.85	0.725746	2128.31	5896.68	0.74793	2054.96	6394.1	0.733345	2357.91	6759.65	0.658613	3150.5	6270.96
cg01627252	0.874129	1014.67	7740.98	0.824166	1352.17	6806.58	0.898037	714.775	7176.09	0.850889	1180.97	7309.76	0.87293	1054.72	7932.55	0.835633	1347.57	7359.38
cg01627304	0.842961	1485.74	8511.99	0.854877	1265.65	8044.67	0.83061	1366.22	7189.66	0.829169	1509.77	7813.38	0.84093	1523	8580.06	0.821862	1535.67	7546.41
cg01627405	0.751134	1662.6	5319.91	0.710329	1918.51	4949.78	0.743805	1725.07	5298.67	0.732384	1995.41	5734.52	0.789761	1506.49	6034.76	0.729925	1796.76	5126.32
cg01627475	0.705151	1339.86	3443.51	0.679777	1373	3126.92	0.612013	2017.67	3340.44	0.694515	1496.35	3629.27	0.725991	1428.3	4049.26	0.627101	1847.13	3274.47
cg01627483	0.238087	7664.24	2426.21	0.314466	6634.28	3089.13	0.255589	7309.34	2543.95	0.29165	7418	3095.4	0.342376	7012.05	3702.72	0.238579	7816.11	2480.38
cg01627492	0.817221	1135.29	5523.11	0.849436	762.597	4866.51	0.852802	758.447	4973.48	0.834319	986.383	5470.68	0.887254	675.923	6106.13	0.851809	890.157	5691.49
cg01627510	0.911731	42.3799	1470.64	0.914447	35.2461	1445.61	0.921369	69.8761	1990.56	0.865893	163.558	1701.73	0.898481	123.369	1976.9	0.894123	132.599	1964.27
cg01627553	0.0373271	7064.4	277.796	0.0539839	6387.55	370.209	0.056814	6243	382.078	0.0575972	6946.62	430.671	0.0499319	6820.92	363.736	0.0513444	6697.76	367.918
cg01627594	0.90696	420.539	5074.27	0.893428	439.775	4525.13	0.885338	546.635	4992.88	0.887857	512.483	4849.12	0.896079	542.129	5536.88	0.896287	545.812	5581.11
cg01627597	0.689498	4796.26	10872.6	0.694191	4256.77	9889.95	0.690645	3819.17	8749.65	0.616338	5963.59	9740.92	0.671394	4436.94	9269.69	0.656078	4935.95	9606.75
cg01627669	0.337221	9108.42	4685.23	0.378334	7988.05	4922.24	0.356364	8663.18	4851.94	0.429554	8100.75	6175.27	0.442179	7985.97	6409.67	0.358824	9626.24	5443.14
cg01627741	0.0312438	6240.44	204.488	0.0377035	6193.7	246.592	0.0407235	6082.86	262.477	0.0414747	6212.7	273.146	0.0492451	6474.27	340.519	0.0381873	6798.5	273.895
cg01627750	0.185672	8735.96	2014.66	0.12869	7939.98	1187.48	0.20804	7625.23	2029.35	0.139841	8381.74	1378.92	0.173475	8315.25	1766.23	0.206456	9162.66	2409.86
cg01627785	0.876485	984.518	7695.96	0.839675	1395.42	7832.02	0.863902	1062.7	7380.38	0.820269	1719.46	8303.8	0.834279	1414.4	7623.85	0.789791	1838.9	7284.78
cg01627823	0.069606	8538.73	646.293	0.0728173	9151.17	726.55	0.104578	7596.85	898.927	0.0801537	9044.36	796.823	0.112943	8497.69	1094.68	0.0829958	9042.39	827.456
cg01627847	0.0524773	6448.46	362.677	0.0996798	5505.73	620.644	0.0955373	5543.04	596.068	0.0983054	6170.62	683.641	0.0665858	6047.66	438.548	0.0970126	5826.39	636.703
cg01628053	0.74302	2253.47	6804.7	0.79635	1672.59	6931.48	0.826262	1310.9	6709.97	0.730534	2389.63	6749.5	0.745013	2222.38	6785.45	0.776531	1835.82	6726.77
cg01628067	0.0382978	8910.37	358.819	0.0372841	8268.41	324.093	0.0431521	7956.42	363.33	0.0675563	8993.19	658.81	0.058261	8628.88	540.015	0.041028	10004.5	432.304
cg01628140	0.868571	152.405	1668.06	0.890726	182.639	2303.88	0.886496	211.812	2435.34	0.859201	249.951	2135.51	0.882358	253.688	2652.78	0.872734	249.779	2398.62
cg01628245	0.678891	4165.45	9018.06	0.677689	3841.82	8288.06	0.660745	4015.69	8015.88	0.676944	4118.32	8839.23	0.692003	3728	8600.69	0.660937	4137.28	8259.76
cg01628253	0.024531	12838.7	325.381	0.0309018	11610.4	373.411	0.0246716	11349.8	289.63	0.0297108	11912.1	367.816	0.029886	11260.5	349.978	0.0301939	11848.5	372.006
cg01628425	0.392888	5754.7	3788.82	0.38864	5628.96	3641.88	0.305569	6048.65	2705.58	0.287089	6588.47	2693.44	0.332621	6361.32	3220.32	0.243967	7288.8	2384.31
cg01628467	0.97544	167.075	10607.2	0.964415	257.136	9679.06	0.955071	332.639	9196.72	0.959544	327.117	10130.5	0.955333	354.469	9720.09	0.956076	408.074	11059.1
cg01628509	0.468846	7363.51	6588	0.469252	6582.21	5907.96	0.497594	6234.26	6273.58	0.409358	7393.68	5193.66	0.476402	7133.68	6581.65	0.448	7588.95	6240.3
cg01628528	0.86055	1400.17	9257.56	0.875609	1151.11	8806.72	0.841526	1589.68	8972.53	0.873557	1154.97	8670.27	0.868206	1262.36	8974.66	0.878982	1309.54	10237.8
cg01628737	0.885934	1141	9638.6	0.886622	1013.33	8706.31	0.891329	944.056	8563.46	0.879072	1140.71	9019.25	0.881452	1185.91	9561.2	0.872102	1203.66	8889.31
cg01628819	0.900114	550.939	5865.86	0.92788	293.985	5068.91	0.905708	434.542	5134.46	0.935049	286.856	5569.23	0.938855	279.752	5830.96	0.92364	393.684	5971.52
cg01628881	0.815804	1799.52	8412.96	0.838373	1410.64	7835.87	0.848738	1316.73	7949.29	0.872173	985.544	7406.76	0.86498	1189.38	8260.17	0.827679	1519.23	7777.38
cg01628905	0.874399	390.384	3413.93	0.867672	388.508	3203.14	0.829781	599.042	3407.67	0.846213	514.16	3379.41	0.854659	544.735	3791.29	0.879662	387.516	3563.7
cg01628954	0.079943	7300.75	643.045	0.0870979	6264.19	607.193	0.173869	6796.18	1451.38	0.0969717	6996.1	762.016	0.102929	7094.59	825.501	0.0862864	7215.82	690.868
cg01629007	0.659025	3477.6	6914.66	0.664722	2922.22	5991.87	0.645723	3298.74	6194.71	0.681615	3010.31	6658.71	0.689691	2955.64	6791.47	0.662448	3183.39	6443.68
cg01629058	0.0165432	7119.01	121.435	0.0135257	7027.59	97.7278	0.0227796	6269.93	148.487	0.0133456	6907.2	94.78	0.0145496	7078.95	105.993	0.0110618	7527.28	85.3153
cg01629126	0.0292299	7524.27	229.567	0.0314308	7498.96	246.592	0.0506134	7370.04	398.24	0.0355001	7869.25	293.322	0.042282	7690.92	343.959	0.0321828	7460.56	251.411
cg01629231	0.0289662	8889.18	268.15	0.043141	8736.23	398.39	0.0419099	8989.27	397.594	0.0507199	9122.36	492.749	0.05847	9011.15	565.812	0.0593616	9859.57	628.527
cg01629240	0.206305	5594.96	1480.29	0.214644	4973.7	1386.68	0.158933	4655.5	898.627	0.231315	5557.63	1702.51	0.26073	5161.52	1855.66	0.156837	6064.58	1146.68
cg01629329	0.0258931	5028.61	136.326	0.0200869	7680.23	159.484	0.0473036	4704.54	238.556	0.0273583	7790.1	221.931	0.0414431	5628.03	247.65	0.0590055	4919.88	314.774
cg01629408	0.0115796	7474.76	88.7402	0.012425	6874.48	87.7484	0.0216193	6746.17	151.28	0.00424409	7182.5	31.0393	0.0267438	7191.32	200.356	0.0200495	6843.28	142.057
cg01629435	0.863807	1049.72	7292.13	0.869135	824.278	6138.54	0.879152	873.452	7081.7	0.865874	985.544	7007.9	0.878684	955.676	7646.21	0.862851	1014.53	7011.9
cg01629545	0.797346	1819.89	7553.85	0.802521	1607.7	6939.81	0.776167	1733.8	6358.92	0.734326	2383.76	6865.12	0.767721	2103.36	7282.47	0.765339	2056.82	7034.39
cg01629620	0.0467974	5361.87	268.15	0.0605277	4473.05	294.63	0.106078	4781.42	579.259	0.0887459	5421.75	537.756	0.0922209	5291.84	547.755	0.0740791	5827.14	474.205
cg01629716	0.112275	5884.29	756.864	0.121591	6627.87	931.286	0.116449	5928.55	794.542	0.188982	6157.34	1458.07	0.193303	5871.32	1430.87	0.137541	6955.77	1125.22
cg01629722	0.770297	2418.91	8447.04	0.79747	1897.68	7865.97	0.752929	2420.92	7682.29	0.794715	2087.68	8469.08	0.81718	1762.79	8326.39	0.72729	2853.44	7876.51
cg01629744	0.921088	277.099	4401.64	0.933189	210.675	4339.38	0.937493	204.533	4567.48	0.927391	301.954	5133.9	0.9081	378.795	4731.15	0.916991	307.341	4499.84
cg01629749		564.794	3824.83	0.832342	670.477	3825.06	0.840846	706.768	4262.34	0.840366	686.106	4138.32	0.868028	609.895	4669.24	0.837816	722.61	4249.45
cg01629940	0.645885	1666.67	3222.3	0.602663	1864.04	2978.96	0.595902	2099.92	3244.11	0.635393	1857.02	3410.45	0.61194	1976.51	3274.49	0.607708	1945.81	3169.2
cg01629993	0.767513	3300.74	11226.9	0.795092	2503.27	10101.3	0.790327	2513.36	9850.64	0.766056	3084.96	10429.2	0.796041	2681.97	10857.9	0.722754	3649.03	9773.33
cg01630032	0.749654	1777.51	5622.14	0.728435	1779.93	5042.65	0.772933	1449.2	5273.45	0.72347	1925.8	5299.97	0.739211	1899.19	5666.72	0.728907	1964.31	5550.45
cg01630130	0.960746	346.601	10930.5	0.944732	520.085	10599.6	0.943178	474.527	9536.44	0.940025	575.004	10579.8	0.946781	508.199	10820.1	0.928074	712.33	10481.6
cg01630150	0.0478048	6586	335.67	0.0504046	6319.47	340.745	0.0544882	6193.5	362.683	0.0386341	6407.3	261.506	0.0570162	7025.08	430.808	0.0471505	7541.67	378.138
cg01630199	0.818472	1415.65	6833.76	0.767781	1640.55	5754.73	0.857374	1225.02	7965.15	0.809273	1349.57	6150.63	0.781644	1804.49	6817.44	0.753099	2195.58	7002.02
cg01630207	0.896688	536.269	5522.47	0.894692	430.964	4511.03	0.903555	423.624	4905.6	0.909338	426.091	5276.69	0.892697	620.32	5992.62	0.870649	734.945	5619.95
cg01630362	0.0690338	2198.05	170.407	0.0893764	2608.21	265.807	0.0802773	2359.05	214.636	0.12821	2353.56	360.832	0.136099	2721.94	444.567	0.092494	2386.77	253.455
cg01630444	0.911744	590.874	7137.16	0.933352	385.304	6796.34	0.916475	513.881	6735.82	0.923869	509.967	7402.1	0.914429	618.583	7678.88	0.878627	913.799	7338.94
cg01630479	0.805676	1168.71	5260.11	0.848473	720.943	4596.86	0.813001	1042.32	4966.37	0.808043	1290.85	5854.79	0.801835	1304.93	5684.78	0.780141	1445.22	5483
cg01630567	0.0414665	10216	446.273	0.0617144	9160.78	609.115	0.0470402	9015.48	449.96	0.0443864	9639.88	452.398	0.042388	9613.23	429.949	0.0392974	9619.04	397.556
cg01630588	0.885528	649.553	5798.34	0.891964	489.44	4866.51	0.897942	502.235	5298.67	0.913532	428.607	5584.75	0.891376	635.09	6032.18	0.871864	766.81	5897.93
cg01630690	0.124315	6060.32	874.541	0.153563	6244.17	1150.98	0.159652	6892.99	1328.55	0.188399	6057.53	1429.36	0.202084	6649.76	1709.48	0.162685	7221.99	1422.62
cg01630691	0.209219	2264.88	625.683	0.222071	2314.23	689.177	0.168794	2551.93	538.53	0.184918	2280.59	540.084	0.269848	2436.1	937.288	0.206373	2655.05	716.418
cg01630829	0.807117	696.008	3330.9	0.754108	1080.61	3620.74	0.754149	954.974	3236.14	0.73722	1092.91	3346.66	0.768493	970.445	3553.38	0.734616	1428.77	4231.84
cg01630869	0.0331341	6767.74	235.355	0.036864	5723.48	222.894	0.0783002	6208.79	535.944	0.0443009	6629.57	311.945	0.0557641	6364.8	381.794	0.0320165	6697.76	224.839
cg01630883	0.882055	281.174	2850.62	0.851496	387.707	2796.42	0.872529	344.286	3041.11	0.887832	294.405	3121.78	0.85003	480.444	3289.97	0.820845	585.9	3142.63
cg01630925	0.785898	779.953	3230.02	0.791547	727.351	3141.65	0.77971	801.392	3190.45	0.794093	895.797	3840.34	0.740985	1154.63	3589.21	0.753684	963.138	3253.01
cg01630940	0.791987	2022.83	8082.43	0.800065	1924.92	8102.95	0.810872	1571.48	7166.39	0.784568	2063.35	7878.56	0.798114	2061.65	8545.66	0.775246	2121.57	7662.92
cg01631064	0.750102	2364.31	7396.95	0.738543	2285.39	6738.05	0.768305	2031.5	7068.12	0.691653	3247.68	7509.19	0.716248	2804.47	7331.48	0.670374	3231.7	6775.82
cg01631162	0.10057	7870.87	891.26	0.129465	7609.13	1146.49	0.13912	7573.03	1239.98	0.145072	7779.23	1337.02	0.146797	7686.62	1339.72	0.113528	7736.5	1003.6
cg01631215	0.749308	1715.57	5426.66	0.714081	1660.57	4397.03	0.788261	1243.94	5003.22	0.720859	1779.85	4854.55	0.786571	1422.22	5609.97	0.741239	1610.71	4900.46
cg01631226	0.830767	1314.59	6944.24	0.834807	1143.1	6282.02	0.828078	1142.77	5985.89	0.829482	1368.86	7145.25	0.820033	1466.53	7138.01	0.79135	1708.36	6858.61
cg01631277	0.874913	383.864	3384.35	0.884069	330.032	3279.36	0.890651	355.204	3707.64	0.875328	411.832	3593.58	0.887328	399.646	3934.89	0.881952	357.707	3419.59
cg01631319	0.75242	1086.39	3605.55	0.691562	1296.9	3132.04	0.785838	1150.05	4586.88	0.636153	1753.85	3241.28	0.671764	1781.9	3851.48	0.705256	1476.06	3771.16
cg01631325	0.0747296	9398.56	767.153	0.0661087	8504.72	609.115	0.195677	8369.12	2060.38	0.0817511	10211.1	917.988	0.0831732	7805.26	717.154	0.0814925	8735.05	783.87
cg01631333	0.301796	8405.07	3676.29	0.375869	6601.43	4035.78	0.299306	7655.08	3312.64	0.439983	6348.58	5066.4	0.425209	6992.94	5247.09	0.319363	8233.44	3910.15
cg01631368	0.887308	607.173	5568.13	0.899643	448.587	4917.75	0.892476	561.193	5488.09	0.906521	433.639	5175.03	0.890014	642.04	6004.66	0.87447	695.885	5544.32
cg01631375	0.0326325	8138.57	277.914	0.0433606	7499.41	344.45	0.0459887	7736.6	377.768	0.0398672	7959.84	334.666	0.0433711	8025.07	368.37	0.0586535	8362.95	527.31
cg01631408	0.777336	1242.06	4685.23	0.754379	1344.16	4435.46	0.806133	1257.77	5645.84	0.80126	1189.36	5198.31	0.88308	730.657	6273.81	0.812259	1171.8	5502.42
cg01631454	0.267528	5158.94	1920.78	0.3028	5170.76	2289.14	0.282653	5396.48	2165.76	0.322431	4945.33	2400.89	0.312346	5378.72	2488.54	0.295756	5762.38	2461.99
cg01631497	0.917615	551.754	7259.34	0.91371	539.906	6775.84	0.911346	560.465	6789.48	0.927086	475.577	7318.3	0.9105	655.072	7681.46	0.912122	569.454	6948.54
cg01631596	0.0802763	11901.4	1047.52	0.0558525	11095.3	662.276	0.107138	11095.8	1343.41	0.0777823	11704.1	995.587	0.0796681	11055.4	965.665	0.0728587	12189.8	965.785
cg01631684	0.0645901	10609.6	739.502	0.058339	10269.4	642.421	0.101151	9407.8	1069.95	0.0728732	10246.3	813.231	0.0750031	10229.2	837.54	0.0695095	10338.6	779.782
cg01631764	0.0138243	7109.23	101.06	0.0119979	6694.35	82.5079	0.0188942	6892.26	134.657	0.0153773	7204.12	114.072	0.0175457	7294.41	132.057	0.0126594	7836.67	101.762
cg01631855	0.0772652	5198.87	443.701	0.194298	4526.72	1115.75	0.0815699	5177.39	468.708	0.0952352	4964.63	533.101	0.0876462	5163.25	505.62	0.0930502	5627.73	587.647
cg01632097	0.87943	986.148	7922.31	0.875188	955.65	7402.25	0.887083	841.425	7395.9	0.869822	1063.55	7774.58	0.879046	1020.84	8145.81	0.860993	1150.21	7743.65
cg01632188	0.839953	1973.92	10884.3	0.795027	2339.06	9460.37	0.769052	2564.31	8872.08	0.798537	2439.12	10064.3	0.789826	2475.2	9677.52	0.808322	2366.22	10400.2
cg01632240	0.771895	2524.86	8882.38	0.758165	2485.65	8106.16	0.774038	2244.77	8032.05	0.792076	2253.75	8966.49	0.748483	2852.26	8785.57	0.810483	1926.28	8665.49
cg01632260	0.911701	286.879	3994.6	0.916935	241.115	3765.49	0.927003	219.091	4052.23	0.941309	150.138	4011.83	0.913363	324.061	4470.61	0.924539	236.416	4121.7
cg01632288	0.823947	1412.77	7079.93	0.820626	1412.3	6918.67	0.765951	1744.89	6037.61	0.849951	1179.49	7247.68	0.793475	1735.27	7051.16	0.817362	1382.76	6635.81
cg01632300	0.0248944	5678.09	147.515	0.00822944	5306.14	44.8587	0.0179485	5714.56	106.27	0.00403775	5279.16	21.8078	0.0267895	5297.05	148.564	0.0202096	5830.22	122.32
cg01632311	0.000769658	7413.67	5.78741	0	7108.26	0	0.00329019	6754.57	22.6273	0.00343612	7326.83	25.6075	0.00634441	7576.56	49.0141	0.0200565	7040.52	146.145
cg01632322	0.975136	32.1523	5182.94	0.978752	14.091	5255.3	0.967845	65.9424	4994.81	0.980128	9.3118	5391.53	0.975683	40.4152	5634.05	0.981132	0	5199.91
cg01632474	0.778132	3251.84	11755.5	0.81062	2609.01	11595.6	0.806645	2551.93	11063.5	0.777287	3194.84	11499.3	0.803568	2748.87	11654.2	0.761112	3143.3	10333.4
cg01632497	0.0591181	13040.8	825.67	0.060691	12638.1	823.041	0.125859	12221	1773.98	0.0655169	13203.8	932.732	0.0734964	12333.4	986.302	0.063573	13855	947.389
cg01632517	0.894337	171.15	2295.03	0.863696	269.953	2344.23	0.85381	328.272	2501.29	0.877703	269.242	2649.98	0.893316	278.015	3165.28	0.847568	388.544	2716.46
cg01632562	0.740323	2076.61	6205.39	0.763149	1723.85	5876.58	0.734771	2038.78	5925.12	0.740851	2119.55	6345.22	0.743241	2175.47	6586.81	0.68008	2598.52	5736.46
cg01632597	0.849335	796.253	5052.4	0.82983	905.184	4901.74	0.842406	882.186	5250.18	0.857032	697.01	4777.73	0.84997	861.846	5449.17	0.814305	1051.54	5049.68
cg01632703	0.434882	13641.4	10574.6	0.410376	12120.6	8505.52	0.378737	11846.9	7283.13	0.483488	12470.7	11767	0.46702	11638.4	10285.7	0.405659	13577.5	9335.34
cg01632803	0.892607	118.175	1813.39	0.901954	110.545	1936.87	0.935909	40.0332	2044.86	0.909531	110.716	2118.43	0.91854	107.731	2342.36	0.905625	153.156	2429.28
cg01632825	0.0613543	7622.68	504.79	0.068523	7030.8	524.569	0.0729328	7419.24	591.542	0.088082	7475.88	731.752	0.0787357	7315.26	633.744	0.0678765	7591.01	560.053
cg01632865	0.66194	3730.25	7499.84	0.668964	3395.64	7064.06	0.670203	3338.04	6986.66	0.680895	3547.96	7783.89	0.64685	3954.76	7426.93	0.674415	3555.49	7571.96
cg01633093	0.515487	5392.84	5843.99	0.578117	4304.83	6036.06	0.509955	4924.08	5228.2	0.569959	4551.12	6164.41	0.580233	4555.1	6434.61	0.464635	6008.05	5301.09
cg01633149	0.963379	274.58	9854.02	0.954728	313.204	8713.99	0.947907	369.795	8548.59	0.93965	509.821	9494.93	0.939208	513.359	9476.07	0.93692	516.107	9150.94
cg01633184	0.266922	10009	3680.79	0.299926	8559.19	3709.77	0.272207	7946.23	3009.43	0.28351	8973.9	3590.47	0.329126	8436.01	4187.7	0.235345	10034.3	3119.13
cg01633359	0.890985	515.894	5033.76	0.884072	519.079	4721.12	0.891674	518.976	5095.02	0.848562	753.207	4780.83	0.919828	390.089	5622.87	0.885518	559.175	5098.73
cg01633363	0.467732	8766.12	7791.13	0.463749	7846.26	6871.91	0.496242	7070.59	7063.6	0.528688	7379.42	8389.93	0.47941	7918.21	7383.94	0.495534	7611.56	7575.02
cg01633417	0.699675	4003.27	9559.51	0.780804	2397.54	8896.53	0.719078	3248.51	8571.22	0.77845	2580.87	9419.66	0.764344	2868.76	9629.13	0.69529	3849.47	9011.95
cg01633442	0.935077	237.979	4867.85	0.911881	314.011	4284.3	0.926354	275.865	4727.81	0.925359	296.083	4910.42	0.92413	296.259	4826.6	0.914494	378.265	5115.08
cg01633517	0.812442	578.649	2939.7	0.782954	665.671	2762.01	0.852695	376.312	2757.2	0.811907	663.46	3295.49	0.842383	506.508	3241.48	0.725699	653.741	1994.12
cg01633841	0.031901	8432.78	281.174	0.0533189	8561.6	487.838	0.0632516	7305.69	500.051	0.0446496	8281.09	391.701	0.0541024	8542.87	494.345	0.0736423	7787.33	627.016
cg01633848	0.547781	2536.27	3193.36	0.453006	3576.68	3044.93	0.49346	3874.49	3871.86	0.429804	3627.64	2809.84	0.493707	3317.93	3332.96	0.430998	4527.88	3505.44
cg01633858	0.0745658	7178.5	586.457	0.0708441	6712.78	519.445	0.10202	6700.1	772.561	0.0877691	7658.73	746.496	0.0751426	7467.3	614.827	0.0810125	8108.04	723.572
cg01634057	0.0798169	6497.98	572.31	0.0750585	6143.23	506.635	0.101619	6381.29	733.125	0.0727797	6790.61	540.86	0.0938293	6560.28	689.638	0.0721957	6847.84	540.635
cg01634102	0.644843	1572.95	3037.5	0.572247	2091.53	2931.83	0.618231	1634.08	2808.15	0.592864	1925.8	2949.92	0.580669	1959.13	2851.39	0.606499	2254.17	3628.47
cg01634119	0.0456513	6742.48	327.31	0.0450333	7302.35	349.072	0.0607518	7116.45	466.769	0.0577471	7079.14	439.983	0.0566968	7067.65	430.808	0.0675092	6718.32	493.623
cg01634141	0.311848	12716.4	5807.98	0.280923	12224	4814.63	0.301304	11197.6	4871.98	0.287631	12159.5	4950	0.349293	11368.2	6156.01	0.272147	13954.7	5255.1
cg01634146	0.618449	2594.95	4368.21	0.695212	2301.41	5477.55	0.593847	2859.83	4327.63	0.64729	2386.28	4562.78	0.605956	2995.61	4760.39	0.633308	2838.02	5074.2
cg01634153	0.0763674	6930.74	581.313	0.0891682	6612.65	657.152	0.165056	6702.29	1344.71	0.100206	7272.06	820.99	0.0956394	6876.52	737.792	0.0969036	7643.43	830.882
cg01634213	0.693054	1520.79	3659.57	0.687306	1308.91	3096.81	0.720971	1382.96	3831.77	0.715582	1319.37	3571.07	0.735121	1218.05	3658	0.696652	1414.38	3477.85
cg01634268	0.0600669	5494.72	357.533	0.0854235	5598.52	532.255	0.0848929	5328.78	503.619	0.080645	5614.67	501.285	0.0854688	5853.08	556.354	0.0968772	5864.14	639.769
cg01634275	0.0366029	11869.6	454.769	0.0523537	10658.7	594.377	0.125272	10324.2	1492.88	0.0770147	10806.6	910.056	0.0957993	11085	1185.04	0.0734573	11828	945.663
cg01634289	0.741159	3408.32	10045.7	0.734959	3494.17	9966.64	0.704884	3855.56	9447.84	0.728288	3412.92	9415.93	0.733834	3409.16	9674.91	0.699564	4432.28	10553.4
cg01634386	0.755872	3057.06	9774.93	0.747984	2857.34	8777.4	0.77841	2207.65	8106.39	0.755484	2715.91	8700.32	0.733307	3138.96	8905.96	0.761918	2861.66	9477.98
cg01634388	0.870604	303.994	2718.15	0.840527	441.377	2853.42	0.860253	432.359	3277.08	0.835149	465.512	2864.93	0.857951	446.561	3301.15	0.803853	615.709	2933.12
cg01634410	0.815692	121.435	980.001	0.877181	60.0786	1143.29	0.92023	24.7478	1439.1	0.830195	156.01	1251.66	0.838065	251.082	1816.96	0.819675	239.5	1543.21
cg01634423	0.922909	628.364	8719.69	0.935128	439.775	7780.78	0.93822	392.325	7476.71	0.923597	582.939	8255.69	0.939863	445.692	8528.46	0.925024	582.817	8424.3
cg01634458	0.615233	378.974	765.867	0.68131	252.33	753.227	0.687867	323.905	934.184	0.634228	483.126	1011.11	0.655974	457.855	1063.69	0.660988	389.572	954.543
cg01634544	0.817843	1208.64	5875.5	0.834909	1041.36	5772.18	0.779188	1474.68	5556.62	0.773196	1611.26	5833.84	0.826055	1296.24	6630.67	0.759172	1606.6	5379.78
cg01634644	0.887203	967.403	8395.6	0.851336	1215.99	7536.11	0.884575	919.308	7811.59	0.814624	1685.07	7844.41	0.848129	1288.42	7753.69	0.815483	1617.91	7592.4
cg01634664	0.167162	6977.2	1420.49	0.190725	6618.26	1583.31	0.173702	7117.9	1517.32	0.196175	7375.23	1824.34	0.207073	7111.1	1883.17	0.171345	7813.03	1636.21
cg01634745	0.866405	621.843	4681.37	0.883145	499.854	4533.45	0.88994	499.323	4846.12	0.860307	732.238	5125.37	0.880705	593.388	5118.97	0.845074	799.702	4907.62
cg01634758	0.968673	63.0184	5040.83	0.976307	19.8555	4938.89	0.979856	0	4864.22	0.972508	44.231	5102.09	0.972529	57.6131	5579.87	0.977262	16.3519	5000.62
cg01634761	0.103239	4603.11	541.444	0.101626	4531.53	523.928	0.123715	4561.6	658.131	0.12126	4955.4	697.609	0.12365	4903.48	705.976	0.123962	5446.82	784.892
cg01634964	0.920871	458.029	6494.11	0.920482	415.744	5970.09	0.927443	382.863	6172.08	0.928422	395.056	6421.26	0.925065	482.182	7187.02	0.929314	385.461	6382.36
cg01634982	0.551157	5233.1	6548.77	0.520546	4753.42	5269.39	0.561837	4371.62	5733.76	0.477708	6113.73	5683.3	0.510935	5608.95	5964.25	0.549148	5539.33	6868.83
cg01634998	0.169886	4953.56	1034.23	0.188474	4759.82	1128.68	0.213822	4757.4	1321.1	0.223556	4488.21	1321.05	0.224932	4863.52	1440.46	0.225586	5249.46	1558.29
cg01635061	0.375109	5125.52	3136.77	0.3573	5015.36	2843.82	0.382513	5080.58	3209.2	0.373512	5262.39	3197.05	0.384883	5200.61	3316.62	0.391768	5930.95	3884.6
cg01635063	0.806479	2748.99	11872.9	0.723099	3908.31	10467.3	0.767362	2742.64	9376.5	0.693126	4447.95	10272.3	0.701072	4096.37	9841.72	0.719493	4247.26	11150.6
cg01635086	0.0264878	5973.94	165.263	0.0349874	4122.19	153.079	0.0479294	5858.68	299.973	0.0383728	6142.25	249.091	0.038639	6297.03	257.109	0.0287202	6501.44	195.201
cg01635128	0.794958	64.3848	637.328	0.851885	0	575.152	0.75783	96.0797	613.6	0.765957	104.006	667.654	0.761563	149.433	796.686	0.812521	62.7016	705.136
cg01635193	0.0953226	8920.15	950.421	0.101884	8052.93	924.881	0.115846	7922.94	1051.2	0.0856525	9111.46	862.893	0.121185	8648.86	1206.44	0.0980268	8278.67	910.597
cg01635303	0.58759	400.979	713.78	0.404058	436.571	363.803	0.593916	2723.71	4129.81	0.575801	2951.6	4142.2	0.470889	521.278	552.914	0.482387	380.321	447.634
cg01635310	0.133706	6170.35	967.783	0.130558	5112.29	782.69	0.151519	5225.43	950.993	0.138853	5472.91	898.589	0.151584	5733.18	1042.2	0.122294	6450.04	912.641
cg01635346	0.611744	2940.51	4790.69	0.632259	2700.33	4814.63	0.646413	2687.32	5095.67	0.605852	3027.93	4807.99	0.648684	2893.09	5526.56	0.587567	3565.77	5222.39
cg01635405	0.075317	6286.9	520.223	0.0904493	5761.14	582.854	0.118787	6710.29	918.022	0.0901062	6270.58	630.874	0.117873	6193.65	840.98	0.0807673	7053.42	628.527
cg01635475	0.019525	6652.83	134.475	0.00558995	6740.02	38.4503	0.00845803	7067.68	61.1416	0.009654	7299.74	72.1334	0.019765	6793.98	139.007	0.0295986	7549.89	233.332
cg01635555	0.603771	3426.25	5373.28	0.530812	4054.9	4700.62	0.605968	3330.76	5276.04	0.476398	4981.4	4623.31	0.538269	4301.41	5131.01	0.543317	4139.33	5043.54
cg01635736	0.889209	962.639	8528.71	0.850489	1211.18	7458.61	0.829738	1458.49	7595.02	0.834825	1570.59	8443.47	0.842484	1448.07	8279.95	0.847631	1235.59	7429.9
cg01635742	0.87626	1022.01	7945.47	0.875768	932.419	7277.99	0.867478	990.64	7139.24	0.785975	1488.8	5834.62	0.856997	966.97	6394.2	0.816241	1557.26	7361.43
cg01635816	0.0396052	7135.31	298.373	0.0435919	6912.24	319.609	0.0804868	6598.93	586.37	0.0429442	7405.42	336.777	0.0475966	7212.74	365.456	0.052039	7775	432.304
cg01635821	0.226652	2140.18	656.549	0.160508	2271.77	453.473	0.285586	2278.98	950.993	0.179787	2197.55	503.613	0.225122	2738.45	824.641	0.209932	2473.11	683.714
cg01635878	0.179161	6313.79	1399.91	0.225749	6226.54	1844.64	0.200406	6552.34	1667.31	0.278347	6442.52	2523.5	0.255416	6608.06	2301.09	0.221502	7486.16	2158.45
cg01636003	0.0728561	8475.98	673.911	0.0832781	7479.38	688.537	0.0790938	7713.31	671.061	0.0847188	8132.63	762.016	0.0883545	8009.43	785.946	0.0918253	8744.3	894.245
cg01636184	0.622982	2732.69	4680.73	0.585332	2777.23	4061.41	0.632771	2481.33	4447.88	0.587774	2946.57	4343.95	0.64584	2614.21	4949.57	0.60301	2961.37	4650.08
cg01636300	0.892748	525.674	5208.02	0.882208	534.299	4750.58	0.861869	755.536	5338.1	0.883072	630.748	5518.79	0.898937	558.636	5858.48	0.869041	723.638	5465.63
cg01636354	0.4778	4577.84	4280.11	0.543194	3726.47	4550.1	0.443311	4484.45	3650.75	0.569435	3766.04	5112.95	0.565373	3874.83	5170.56	0.486944	4682.06	4538.68
cg01636413	0.103539	10478.4	1221.79	0.110264	10179.7	1273.95	0.13021	9422.36	1425.52	0.104185	10195.1	1197.34	0.137002	9991.15	1601.99	0.120006	10834	1491.09
cg01636505	0.838866	1228.2	6914.66	0.794513	1426.67	5902.84	0.823549	1399.71	6999.59	0.748388	2152.26	6699.06	0.781121	1866.17	7016.76	0.801159	1525.4	6548.94
cg01636541	0.0167811	10787.3	185.82	0.0420938	8595.24	382.1	0.021469	8691.57	192.887	0.021157	9135.78	199.625	0.0190207	8413.42	165.071	0.026233	9858.54	268.281
cg01636561	0.0458689	9651.21	468.78	0.0416204	8601.65	377.894	0.0680343	8782.56	648.434	0.0561211	9113.98	547.844	0.0538403	8891.26	511.639	0.0574555	9037.25	556.987
cg01636575	0.385346	6326.02	4028.68	0.459507	4713.36	4092.15	0.384561	5373.18	3419.95	0.495011	4559.5	4567.44	0.484326	4971.25	4762.97	0.40398	6104.67	4205.51
cg01636576	0.818601	2361.05	11106	0.813859	2601.8	11813	0.793129	2343.76	9369.23	0.808546	2587.58	11350.1	0.804819	2733.23	11682.7	0.814204	2822.6	12807.6
cg01636582	0.503535	6270.6	6461.32	0.504471	6001.45	6211.56	0.515851	5558.06	6028.56	0.433866	7246.06	5629.76	0.502841	6085.92	6256.61	0.447235	6861.2	5632.21
cg01636591	0.342953	6643.86	3520.03	0.370154	5434.31	3252.45	0.33836	5657.06	2944.14	0.386372	5914.1	3786.8	0.411458	5787.92	4116.33	0.32192	6711.13	3233.59
cg01636599	0.194088	5070.92	1245.32	0.251974	7576.31	2585.78	0.201433	436.726	135.385	0.236424	8676.98	2717.59	0.157654	429.185	99.0427	0.172031	4758.13	1009.39
cg01636650	0.0986875	5088.03	568.054	0.109169	4913.63	614.404	0.0969784	5803.36	633.98	0.10973	6099.47	764.111	0.117017	5787.05	780.179	0.115971	6042.99	805.87
cg01636662	0.892401	687.043	6527.55	0.874078	703.32	5576.19	0.90626	526.982	6061.53	0.87175	770.821	5919.2	0.871494	842.732	6393.34	0.865953	826.428	5984.8
cg01636747	0.0460782	4625.93	228.281	0.0565039	4980.11	304.237	0.061556	5064.56	338.763	0.0570338	4980.56	307.289	0.0745159	5047.7	414.471	0.0572956	5348.14	331.126
cg01636799	0.081557	17833.8	1592.51	0.0965549	14328.3	1542.02	0.12502	14000.7	2014.76	0.093935	17270.1	1800.82	0.0919655	15031.9	1532.56	0.0896792	16104	1596.32
cg01636873	0.554325	3096.99	3976.38	0.448345	3898.7	3249.85	0.536453	3295.1	3929.08	0.527867	3323.17	3827.27	0.50856	3887.86	4126.78	0.564968	3075.46	4123.91
cg01636910	0.817538	1143.44	5571.34	0.744111	1621.32	5005.5	0.821177	1072.16	5382.71	0.728349	1741.27	4936.81	0.769092	1671.56	5900.61	0.742758	1687.8	5162.1
cg01636925	0.0506183	12009	645.617	0.054134	10677.2	616.801	0.0663522	10870.8	779.672	0.0538891	12379.3	710.801	0.0510044	10683.6	579.571	0.0522399	12619.5	701.088
cg01637011	0.0600122	5369.21	349.173	0.0541627	5380.64	313.845	0.0771221	5431.41	462.243	0.0766751	5889.78	497.405	0.0837128	5603.73	521.098	0.0639046	6142.7	426.172
cg01637090	0.353077	9057.07	4997.75	0.390193	7342.4	4762.11	0.352315	7952.05	4380	0.463635	6889.58	6041.81	0.470999	7357.83	6640.13	0.341431	9243.86	4844.25
cg01637125	0.167273	4132.04	850.106	0.258254	4037.28	1440.48	0.165394	4627.11	936.77	0.331779	4082.25	2076.53	0.204561	4604.62	1209.88	0.199538	4811.58	1224.35
cg01637131	0.063219	9581.12	653.334	0.0681319	8564	633.454	0.0888197	8409.16	829.452	0.0666314	8965.52	647.17	0.0811892	8716.63	779.067	0.0603077	9518.31	617.285
cg01637169	0.67125	3716.39	7792.42	0.7173	2786.04	7322.83	0.676518	3071.64	6633.03	0.692002	3122.71	7240.7	0.698687	3303.16	7891.28	0.714689	2986.03	7730.37
cg01637175	0.251712	7594.36	2588.26	0.245602	6907.78	2281.46	0.206031	6935.59	1825.7	0.385775	7035.06	4481.3	0.324302	7840.54	3811.07	0.276044	7372.67	2849.32
cg01637218	0.0800237	10841.1	951.707	0.0810227	10731.6	954.984	0.139971	9508.98	1563.87	0.0833618	10915.6	1001.79	0.0913873	10407.3	1056.81	0.0838159	11484.7	1059.81
cg01637233	0.0997519	11756.4	1313.74	0.0968866	10939.1	1184.28	0.109327	10397	1288.46	0.0910906	11692.3	1181.82	0.116097	10793.9	1430.87	0.0829685	12291.6	1121.13
cg01637244	0.925181	638.958	9137.67	0.905425	744.974	8089.5	0.918011	620.879	8071.48	0.914149	723.851	8772.49	0.918672	653.335	8509.54	0.892824	868.571	8068.65
cg01637289	0.910465	1121.44	12420.6	0.879146	1406.64	10959.9	0.865464	1511.8	10368.6	0.869818	1579.39	11220.9	0.881422	1394.42	11108.4	0.89088	1399.99	12246.3
cg01637404	0.142778	4502.05	766.51	0.14093	3933.14	661.636	0.158254	4222.41	812.643	0.203718	4173.67	1093.36	0.167467	4512.53	927.829	0.165292	4906.14	991.335
cg01637482	0.718628	1058.68	2959.29	0.579549	1433.88	2114.29	0.711268	1089.63	2930.56	0.685334	1099.62	2612.74	0.697266	1134.65	2843.68	0.654334	1392.8	2825.82
cg01637519	0.800463	745.723	3392.71	0.790021	776.215	3296.65	0.835356	581.573	3458.1	0.849017	518.354	3477.18	0.826577	698.512	3805.91	0.836566	548.896	3321.48
cg01637537	0.802901	1908.72	8182.75	0.786405	1926.52	7461.17	0.805431	1738.17	7609.24	0.761286	2346.85	7803.29	0.796266	1977.38	8119.15	0.786008	2082.51	8016.53
cg01637548	0.719875	3089.66	8196.9	0.767779	2366.3	8154.19	0.724522	2711.34	7393.96	0.719109	2867.72	7597.65	0.728823	2810.55	7822.49	0.693265	3284.12	7648.61
cg01637551	0.0124782	14089.7	179.3	0.0194219	12558.8	250.728	0.0299437	11713.7	364.666	0.0186514	11462.5	219.755	0.022131	11723.5	267.589	0.0267788	12676	351.54
cg01637609	0.82393	1918.51	9445.69	0.808943	1955.36	8702.46	0.840422	1564.93	8768.4	0.80099	2070.9	8737.57	0.838034	1721.95	9427.05	0.813232	1926.28	8822.88
cg01637734	0.911759	240.424	3517.46	0.905815	269.152	3550.29	0.916935	238.744	3739.32	0.889231	354.796	3651	0.92049	250.213	4054.42	0.90703	310.424	4004.18
cg01637789	0.901756	309.699	3760.53	0.86689	442.979	3536.2	0.878873	385.774	3524.69	0.843287	518.354	3327.42	0.846074	564.717	3653.7	0.835641	583.844	3476.83
cg01637841	0.795383	1815.82	7447.1	0.792895	1654.96	6718.84	0.811086	1433.19	6582.6	0.809459	1624.68	7326.83	0.829481	1414.4	7366.74	0.761663	2266.51	7562.76
cg01637870	0.0272932	3385.5	97.7998	0.020584	3101.66	67.288	0.0375156	3728.18	149.215	0.00180334	3614.22	6.71009	0.0288849	3814.01	116.419	0.0500639	4268.85	230.249
cg01638025	0.0866381	13004.1	1243.01	0.118702	12625.3	1713.98	0.204966	12002	3119.98	0.0967043	13084.7	1411.51	0.095827	12354.3	1319.94	0.0932041	12826.1	1328.59
cg01638082	0.716366	965.773	2691.79	0.742638	1107.05	3483.03	0.732388	1018.3	3060.5	0.729891	1082.84	3196.28	0.715619	1235.43	3360.48	0.70594	1309.54	3383.82
cg01638101	0.361171	9042.4	5168.8	0.424999	7230.26	5417.98	0.363562	8069.97	4667.04	0.500773	6568.34	6688.98	0.461373	7254.45	6299.61	0.438048	8053.56	6355.78
cg01638175	0.213603	12511	3425.44	0.216441	11186.6	3117.68	0.233923	11799.6	3633.56	0.237641	11440.7	3597.45	0.232773	11228.3	3436.96	0.203442	12255.6	3155.64
cg01638185	0.565648	1876.12	2573.47	0.656675	1426.67	2920.03	0.545739	2083.18	2622.83	0.567151	2027.29	2787.33	0.564298	2183.28	2957.19	0.522342	2274.73	2596.89
cg01638188	0.0443572	3141.82	150.472	0.0549046	2843.72	171.013	0.0661896	3429.75	250.193	0.0653429	3240.97	233.571	0.0498876	3601.16	194.337	0.0594975	3761.07	244.257
cg01638193	0.870586	340.669	2964.44	0.862595	372.487	2966.15	0.856437	441.093	3227.95	0.803509	551.066	2662.4	0.835631	476.1	2928.81	0.850167	403.963	2859.54
cg01638213	0.0323369	10972.3	370.009	0.0258553	10372.8	277.964	0.0461369	10057.8	491.317	0.03374	11045.6	389.185	0.0378791	10006.8	397.909	0.035051	11558.7	423.493
cg01638225	0.805482	1497.01	6613.08	0.733395	1854.88	5377.63	0.766626	1726.14	5998.82	0.766616	1912.02	6609.05	0.713753	2373.32	6167.18	0.813537	1461.45	6812.62
cg01638235	0.629889	4600.66	8000.02	0.588064	4917.63	7162.97	0.609727	4531.03	7235.09	0.598051	4940.3	7499.36	0.609692	4852.23	7735.76	0.605239	5417.01	8458.55
cg01638284	0.88131	591.688	5136	0.842921	798.644	4822.32	0.879795	620.151	5270.87	0.844391	873.989	5285.22	0.839083	963.495	5545.48	0.861871	740.085	5241.81
cg01638311	0.826708	829.668	4435.08	0.804903	966.865	4401.51	0.834206	839.241	4725.87	0.768455	1222.91	4390.51	0.821755	1046.9	5287.51	0.831347	860.348	4733.88
cg01638312	0.939768	747.353	13220.9	0.923347	772.21	10506.5	0.928288	796.297	11602.4	0.916474	973.802	11782.1	0.924909	825.356	11397.7	0.914783	1106.02	12946.3
cg01638369	0.344544	11604.8	6152.65	0.338909	10121.2	5239.92	0.344193	9955.17	5277.33	0.341418	11183.2	5849.36	0.322735	11382.1	5471.53	0.358439	10670.6	6017.5
cg01638529	0.871201	1329.26	9667.54	0.890991	939.629	8497.5	0.891631	978.994	8877.66	0.861023	1369.7	9105.39	0.858461	1342.29	8747.74	0.844046	1426.72	8262.83
cg01638592	0.0019732	12266.5	24.4499	0.0112212	11264.3	128.969	0.0157057	10118.2	163.044	0.00855264	12248.4	106.523	0.0104029	11057.2	117.287	0.00941958	12114.8	116.152
cg01638735	0.0159132	6501.24	106.746	0.0260766	6215.33	169.092	0.0219086	6682.63	151.926	0.0258878	6849.32	184.684	0.0349006	6534.21	239.911	0.0188685	7286.75	142.057
cg01638741	0.89375	599.024	5880	0.878625	641.639	5368.66	0.897593	545.907	5661.35	0.875699	803.533	6365.39	0.876432	795.817	6353.78	0.870289	561.231	4436.48
cg01638770	0.899073	788.103	7911.38	0.908481	620.011	7147.33	0.909254	642.715	7441.8	0.905846	685.268	7554.97	0.894274	848.814	8025.42	0.89137	821.288	7559.69
cg01638792	0.909689	465.364	5694.81	0.896257	467.011	4898.54	0.914199	387.23	5191.35	0.919102	445.382	6196.23	0.933807	313.635	5835.26	0.898972	524.226	5554.54
cg01638809	0.0329417	7979.65	275.223	0.0481674	7519.43	385.58	0.0649062	7965.88	559.864	0.0401702	9411.74	398.079	0.0434081	8332.62	382.654	0.0433618	8490.41	389.38
cg01638829	0.941144	518.937	9897.11	0.930172	635.375	9795.79	0.927381	581.198	8699.23	0.915682	744.944	9176	0.928277	629.445	9440.81	0.918595	668.385	8670.6
cg01639032	0.00888409	9943.41	90.0263	0.0147117	9337.2	140.91	0.0201803	8845.98	184.251	0.0158469	9586.5	155.973	0.0219286	10102.1	228.733	0.0100554	9055.9	93.0015
cg01639201	0.0219276	5534.65	126.325	0.0263622	5284.51	145.791	0.016763	5919.82	102.631	0.0231	6284.84	150.977	0.0236358	6072.88	149.433	0.0234506	5978.24	145.961
cg01639256	0.84713	1754.69	10277.8	0.861152	1417.05	9408.93	0.85609	1444.84	9189.92	0.843271	1721.98	9803	0.849829	1640.29	9848.4	0.821211	2074.29	9986.93
cg01639485	0.00498358	7988.55	40.5118	0.01025	6641.34	69.8144	0.0084839	7077.82	61.417	0.0110499	7261.65	82.2542	0.0119564	7290.21	89.4293	0.00870438	7116.15	63.3637
cg01639524	0.086715	6245.9	602.533	0.0907213	5857.36	594.383	0.0757712	5593.47	466.769	0.153192	5986.71	1101.12	0.131378	6512	1000.06	0.108797	5709.88	709.264
cg01639562	0.119872	8898.96	1225.64	0.0846992	7915.15	741.698	0.0673739	8258.49	603.826	0.08282	9043.52	825.646	0.0754317	8806.11	726.613	0.0708671	9400.1	724.594
cg01639635	0.113086	1634.89	221.208	0.204613	2013.83	543.784	0.0896038	2442.03	250.193	0.176421	1845.27	416.703	0.19491	2318.82	585.59	0.165025	2480.31	509.975
cg01639712	0.914767	541.159	6881.23	0.905387	452.592	5287.96	0.897485	590.308	6043.43	0.900233	614.812	6449.97	0.905323	587.306	6572.19	0.855806	729.806	4924.99
cg01639723	0.675111	941.323	2163.85	0.651385	897.173	1863.21	0.70257	984.089	2560.76	0.655194	1122.26	2322.52	0.66006	1223.27	2569.37	0.652372	1257.12	2546.81
cg01639775	0.0764317	6893.25	578.741	0.0678309	6748.02	498.308	0.0725403	6504.3	516.549	0.0663327	6955.84	501.285	0.0916887	6885.21	705.116	0.0858152	6160.18	587.647
cg01639892	0.82352	813.368	4262.1	0.828301	691.304	3817.38	0.858915	647.81	4552.61	0.730648	1266.53	3706.87	0.807177	1026.92	4717.4	0.735093	1349.63	4022.57
cg01639898	0.338718	7737.59	4014.53	0.332209	7237.47	3650.2	0.374723	6406.04	3899.01	0.365522	7312.32	4270.24	0.390777	6896.5	4487.8	0.327927	8307.45	4102.29
cg01639943	0.808474	1265.69	5764.9	0.821771	1073.4	5410.3	0.797915	1317.46	5596.7	0.759427	1716.11	5732.96	0.833801	1118.14	6111.29	0.769627	1567.54	5570.89
cg01640150	0.603202	4295.04	6681.24	0.594667	3914.72	5890.03	0.586336	3973.48	5773.84	0.612887	3913.66	6354.53	0.653182	3747.12	7245.49	0.609933	3831.99	6148.32
cg01640215	0.052482	3487.38	198.701	0.0433135	3408.46	158.844	0.0474582	3247.78	166.796	0.0458971	3948.89	194.772	0.0381836	3647.2	148.762	0.036569	4234.93	164.541
cg01640437	0.133488	6624.65	1035.95	0.140309	5645.36	937.691	0.182121	5877.93	1331.13	0.164237	6344.44	1266.4	0.262944	5894.6	2138.56	0.211631	6067.58	1655.63
cg01640443	0.416075	10342.3	7440.68	0.426131	8716.2	6546.54	0.414715	8269.4	5930.29	0.489806	7658.73	7448.66	0.445658	8554.17	6957.43	0.434357	8624.04	6699.18
cg01640444	0.0393118	8307.27	344.029	0.0594229	8071.36	516.242	0.0547017	7631.06	447.374	0.0475991	7802.99	394.976	0.0580129	8151.91	508.199	0.04714	8658.99	433.326
cg01640456	0.0604477	7276.3	474.567	0.0594781	6128.81	393.907	0.0952875	6780.9	724.72	0.0783764	6962.56	600.611	0.0725406	6991.2	554.634	0.0595264	7973.38	510.997
cg01640506	0.989489	30.9699	12329.3	0.987538	45.6597	11543.1	0.983254	86.6173	10957.5	0.986515	54.5195	11304	0.9871	48.6526	11375.1	0.984552	90.4548	12138.4
cg01640606	0.085332	5110.92	486.142	0.0985452	4270.85	477.812	0.101444	4578.47	528.186	0.131354	4821.18	744.168	0.0782408	5623.73	485.842	0.116027	5007.77	670.428
cg01640635	0.886961	1156.48	9859.03	0.852474	1346.56	8358.93	0.838951	1625.35	8987.82	0.829165	1883.02	9624.78	0.872388	1230.21	9093.69	0.864483	1467.83	10001.4
cg01640660	0.635382	2852.49	5145	0.595472	2981.5	4536.02	0.61828	2837.26	4757.55	0.629257	2949.92	5176.58	0.651989	2942.61	5700.26	0.569437	3606.88	4902.51
cg01640684	0.759246	1443.36	4867.17	0.643396	1924.12	3651.98	0.747039	1348.03	4276.27	0.600493	2392.15	3745.91	0.634974	2238.89	4068.57	0.761075	1458.58	4964.73
cg01640711	0.79685	1793	7425.24	0.813189	1407.44	6561.91	0.785191	1781.84	6878.7	0.796539	1841.08	7599.2	0.775966	2065.13	7499.16	0.784856	1972.53	7560.72
cg01640727	0.456624	6931.56	5908.94	0.409198	7258.29	5096.45	0.41018	6967.96	4915.3	0.511574	6062.56	6454.63	0.500054	6057.24	6158.58	0.409174	7725.66	5419.64
cg01640765	0.89901	576.204	6019.55	0.905805	470.215	5483.31	0.9089	477.487	5761.56	0.914828	445.382	5857.9	0.90705	524.753	6096.67	0.890273	577.677	5498.33
cg01640808	0.494244	1226.57	1296.38	0.507093	1292.09	1432.16	0.527918	1449.93	1733.25	0.491622	1637.26	1680	0.53037	1581.21	1898.65	0.43303	2277.82	1816.08
cg01640945	0.698774	3655.27	8711.33	0.724157	2986.31	8102.31	0.67081	3383.17	7097.86	0.684813	3523.64	7873.13	0.749932	2734.1	8499.23	0.662609	4077.66	8204.57
cg01640958	0.90194	971.478	9855.31	0.904336	759.393	8124.09	0.898333	883.642	8691.47	0.895574	977.995	9245.06	0.903332	886.172	9215.52	0.888973	1038.17	9113.13
cg01640991	0.864057	1572.95	10633.3	0.866542	1375.4	9579.73	0.872795	1321.1	9750.63	0.843761	1730.36	9884.8	0.849436	1589.03	9528.95	0.828921	2154.47	10923.4
cg01641092	0.937111	73.3498	2583.11	0.92601	0	1251.54	0.951455	47.312	2887.24	0.934801	69.6172	2431.93	0.942837	59.9469	2638.16	0.940077	60.6458	2520.24
cg01641096	0.0428402	9186.66	415.649	0.0595482	9021.4	577.555	0.0522062	8383.68	467.297	0.0576727	8958.81	554.421	0.0579038	8437.75	524.753	0.0486523	9125.65	471.804
cg01641136	0.905773	254.279	3405.57	0.894594	282.77	3248.61	0.89688	334.095	3775.53	0.885318	368.216	3614.53	0.897602	359.682	4029.48	0.895369	372.098	4039.95
cg01641152	0.759018	3211.09	10428.9	0.798338	2572.97	10581.7	0.770239	2704.79	9402.61	0.756058	3068.19	9819.29	0.783765	2760.16	10366.9	0.736209	3398.22	9763.11
cg01641174	0.698988	3337.42	7982.12	0.659728	3560.66	7097.37	0.688752	3126.23	7139.24	0.677963	3478.34	7533.25	0.68378	3623.75	8052.08	0.68959	3428.03	7837.68
cg01641177	0.212248	13711.5	3721.3	0.228295	11652	3476.63	0.251445	10899.2	3694.72	0.232039	11939.8	3637.81	0.279607	11766.1	4605.61	0.227221	13250.6	3925.48
cg01641286	0.909698	191.524	2936.79	0.888323	277.163	3000.1	0.906979	233.648	3253.16	0.90492	234.853	3186.96	0.930315	192.873	3909.95	0.900248	292.95	3546.32
cg01641361	0.0174164	7337.15	131.824	0.0228609	7017.95	166.53	0.0239051	6393.83	159.038	0.0170556	7323.73	128.813	0.015938	7279.89	119.526	0.0299568	6915.84	216.663
cg01641368	0.922892	1060.31	13887.6	0.90537	1236.02	12782.3	0.907792	1172.61	12528.9	0.890308	1515.64	13113.2	0.88425	1535.16	12491.5	0.905127	1407.19	14379.2
cg01641371	0.67885	4691.94	10129.2	0.615074	5369.42	8739.61	0.675478	4045.54	8628.76	0.607471	5514.85	8689.46	0.64859	4951.27	9323.01	0.618283	5402.62	8912.82
cg01641432	0.670669	2784.85	5874.86	0.690364	2272.57	5289.88	0.635675	2966.1	5349.74	0.725902	2070.9	5749.26	0.693002	2545.57	5971.99	0.660277	2686.92	5416.57
cg01641455	0.0657334	2532.2	185.197	0.080682	2461.62	224.815	0.0612709	2871.47	193.948	0.0730683	2803.98	228.915	0.0866265	2710.64	266.568	0.0652793	3134.05	225.861
cg01641468	0.840674	387.939	2574.58	0.813496	463.807	2459.22	0.76666	615.783	2351.77	0.787628	541.84	2380.4	0.832075	373.582	2346.62	0.765436	993.975	3569.88
cg01641509	0.867888	1215.98	8645.1	0.88345	942.032	7898.64	0.872243	1059.79	7918.26	0.856959	1243.04	8046.17	0.864095	1163.32	8032.3	0.852046	1263.28	7850.96
cg01641514	0.854957	1061.94	6849.07	0.850804	1035.76	6476.73	0.831346	1118.02	6003.99	0.85117	1038.39	6510.5	0.854412	966.101	6256.61	0.830054	1231.42	6502.95
cg01641620	0.54441	2343.12	2919.43	0.511671	2692.32	2925.8	0.519847	2877.3	3223.42	0.484251	3155.42	3056.6	0.473231	3325.75	3077.57	0.472946	3382.8	3125.26
cg01641771	0.0291688	5207.84	159.475	0.0517346	4748.61	264.526	0.0643855	5602.47	392.422	0.0482847	5115.6	264.61	0.0443127	5426.5	256.249	0.0434711	5904.23	272.873
cg01641778	0.0677318	4599.85	341.457	0.0542103	4850.34	283.741	0.0525042	5395.02	304.499	0.0598475	5641.51	365.488	0.0559937	5582.88	337.08	0.0500327	5896.01	315.796
cg01641792	0.0692758	7115.75	537.084	0.0992287	6059.12	678.487	0.0757636	6790.36	564.832	0.0832078	7163.86	659.266	0.118009	6847.85	929.612	0.0738114	7226.1	583.844
cg01641835	0.801328	1024.45	4535.4	0.797749	966.865	4208.08	0.821923	789.018	4103.3	0.804443	948.639	4313.69	0.830166	856.633	4676.12	0.800169	984.723	4343.48
cg01641908	0.779177	1581.91	5934.66	0.725717	1798.35	5022.79	0.745736	1655.92	5149.97	0.669938	2406.41	5087.35	0.733408	2032.98	5867.94	0.689959	2356.96	5467.67
cg01641930	0.909472	321.109	4230.59	0.884621	337.241	3352.37	0.893532	444.005	4565.54	0.892024	436.994	4436.3	0.895187	415.284	4400.95	0.884385	440.967	4138.06
cg01641994	0.86954	1141	8271.49	0.877506	874.744	6982.72	0.89391	750.441	7165.74	0.87766	882.376	7047.48	0.874601	1095.55	8338.42	0.860412	1153.3	7725.26
cg01642070	0.00326808	9313.86	30.8662	0.0120775	8177.89	101.199	0.0216946	8441.92	189.423	0.0114867	9115.48	107.086	0.0107005	8883.6	97.1684	0.0130745	8154.49	109.353
cg01642084	0.632612	1052.98	1985.34	0.640351	1201.57	2317.43	0.652898	1268.69	2574.5	0.681109	1088.71	2538.93	0.655547	1390.94	2837.49	0.574129	1841.99	2618.05
cg01642152	0.360799	5969.86	3426.14	0.435696	5140.32	4046.03	0.348297	5644.68	3070.2	0.473984	5193.61	4769.97	0.44736	5543.79	4568.63	0.408932	5940.21	4178.94
cg01642168	0.00551088	4606.37	26.0799	0.020148	4691.74	98.5289	0.00917274	5718.2	53.8629	0.00917402	5788.29	54.5195	0.00800446	5929.53	48.6526	0.00892513	5949.46	54.4784
cg01642183	0.00490951	5846.8	29.3399	0.0132131	5583.3	76.0995	0.00758003	5808.45	45.1283	0.00336603	6356.97	21.8078	0.00852808	6162.37	53.8653	0.00420935	6465.46	27.7532
cg01642415	0.812829	1889.98	8641.88	0.85342	1285.68	8067.73	0.846673	1326.92	7879.47	0.855992	1318.53	8431.83	0.836788	1518.65	8298.87	0.800554	1837.88	7778.4
cg01642461	0.419189	8106.78	5923.09	0.411223	7340	5196.37	0.409126	6951.22	4882.32	0.474627	7009.52	6422.81	0.499558	6281.4	6370.12	0.4114	7829.48	5542.28
cg01642503	0.0590307	5506.94	351.746	0.059263	5491.98	352.274	0.0767868	5698.54	482.285	0.0778754	5339.55	459.382	0.0713644	6009.46	469.504	0.0706667	6364.73	491.579
cg01642505	0.756405	415.649	1601.18	0.782062	416.545	1853.6	0.680961	714.775	1739.07	0.776513	445.382	1894.95	0.758528	553.423	2052.57	0.741717	570.482	1925.44
cg01642521	0.106871	8154.45	987.717	0.110563	7767.97	978.042	0.114463	7762.46	1016.29	0.100562	8353.46	945.148	0.155469	8312.63	1548.67	0.117018	7981.78	1071.05
cg01642550	0.789259	1191.53	4836.98	0.758945	1393.82	4703.19	0.788759	1222.1	4936.63	0.773539	1378.92	5051.65	0.764423	1430.91	4967.63	0.748296	1543.9	4887.18
cg01642564	0.943809	616.139	12028.6	0.935895	616.807	10464.9	0.932624	579.39	9404.16	0.909705	940.251	10480.3	0.91231	880.959	10205.8	0.921126	886.046	11515.5
cg01642579	0.853776	2060.32	12613.7	0.822434	2127.58	10317.5	0.846982	1873.55	10924	0.808067	2662.23	11629.4	0.801296	2632.45	11018.9	0.839041	2052.71	11221.5
cg01642653	0.0759561	4312.15	362.677	0.063112	4359.3	300.394	0.0902308	4371.62	443.495	0.0755059	4489.05	374.8	0.0964974	4545.54	496.161	0.0800934	4888.67	434.348
cg01642722	0.0299544	7667.5	239.856	0.0363711	7621.17	291.427	0.0394582	7202.34	299.973	0.0397788	8085.65	339.105	0.0382791	7655.83	308.703	0.0371699	8397.9	328.06
cg01642723	0.823167	1341.49	6710.18	0.833436	1163.92	6324.29	0.819495	1290.53	6313.02	0.839563	1191.88	6760.37	0.835345	1236.3	6779.43	0.801228	1586.04	6796.26
cg01642786	0.891751	373.269	3898.78	0.892132	390.911	4060.12	0.880408	492.772	4363.84	0.884268	513.322	4686.16	0.885144	509.114	4694.18	0.863722	578.705	4301.57
cg01642824	0.0860671	8032.62	765.867	0.0851941	6942.68	655.871	0.077387	7676.91	652.313	0.0783634	7922.1	682.089	0.0991169	7528.12	839.26	0.0744191	8695.99	707.22
cg01642827	0.914993	661.05	8191.75	0.900171	680.851	7041.01	0.911822	596.714	7204.53	0.895024	813.231	7786.22	0.887948	871.076	7695.22	0.886953	800.222	7063.01
cg01642895	0.846818	1174.41	7045.2	0.798598	1294.49	5529.43	0.81993	1228.65	6049.89	0.829758	1222.08	6443.77	0.810396	1397.02	6398.5	0.807571	1420.55	6381.33
cg01642901	0.657035	1374.9	2825.54	0.637086	1687.81	3138.45	0.631785	1669.02	3035.29	0.57412	1912.38	2712.84	0.611144	1909.61	3158.4	0.477569	2645.8	2510.02
cg01643090	0.867922	1208.64	8599.44	0.849282	1288.89	7826.26	0.855674	1061.97	6889.04	0.884481	1043.42	8754.64	0.844206	1366.62	7947.17	0.80333	1683.69	7285.8
cg01643091	0.0416914	7674.74	338.242	0.0450041	6451.11	308.721	0.106321	7132.77	860.484	0.0466718	7444.78	369.368	0.0581414	7812.17	488.422	0.0318693	6947.52	231.993
cg01643123	0.10674	4169.53	510.189	0.106759	4792.67	584.765	0.123568	4597.99	662.367	0.186321	3903.59	916.766	0.165746	5029.46	1019.1	0.114913	5077.8	672.243
cg01643250	0.971329	286.879	13106.8	0.951282	533.498	12369.8	0.962358	337.735	11191.1	0.924888	888.248	12168.7	0.948753	533.441	11727	0.96551	390.6	13733.7
cg01643284	0.00846044	7737.76	66.8767	0.0236736	8458.43	207.522	0.0470663	7949.94	397.594	0.0161391	8604.1	142.781	0.0236473	8562.86	209.815	0.0215201	8124.86	180.893
cg01643320	0.00183925	9188.29	17.115	0.00636454	8028.9	52.0681	0.0152083	8242.47	128.834	0.0162715	8469.81	141.751	0.0163391	8425.58	141.614	0.012909	9410.38	124.375
cg01643441	0.591747	1627.55	2504.02	0.516862	1957.76	2201.4	0.560996	2057.71	2757.3	0.605741	1873.79	3032.54	0.571583	2086.85	2917.63	0.540104	2224.36	2729.75
cg01643563	0.692369	3370.02	7809.78	0.662997	3214.6	6520.92	0.68117	3216.49	7085.58	0.645946	3961.47	7409.86	0.633069	3986.91	7051.16	0.646318	3715.84	6973.07
cg01643580	0.290055	8509.4	3517.46	0.263442	8467.07	3064.15	0.308386	7384.31	3337.2	0.291085	8307.93	3452.35	0.302126	8256.17	3617.59	0.284453	8921.1	3586.18
cg01643605	0.272818	11674	4417.29	0.310433	9739.94	4429.79	0.313608	9654.55	4456.79	0.31212	10636.3	4871.52	0.36107	9859.1	5628.06	0.285261	11842.4	4766.35
cg01643624	0.842436	814.183	4887.79	0.843269	792.236	4800.54	0.84954	765.726	4888.14	0.870925	590.488	4659	0.852897	808.849	5269.45	0.841946	890.157	5274.51
cg01643628	0.0454166	8158.13	392.901	0.0526718	7549.07	425.291	0.0468927	7718.4	384.664	0.0507735	8241.67	446.19	0.0567153	8609.77	523.677	0.0453104	9073.23	435.37
cg01643690	0.728202	4262.44	11687.9	0.702997	4497.88	10883	0.701312	4113.23	9892.57	0.680247	4722.22	10258.9	0.699549	4339.64	10336.9	0.713898	4388.08	11198.9
cg01643712	0.883587	828.038	7043.92	0.884501	767.404	6642.62	0.906083	582.301	6582.6	0.862105	961.22	6634.66	0.886082	876.615	7596.33	0.877754	864.46	6925.04
cg01643856	0.911933	149.145	2579.9	0.911369	191.45	2996.89	0.916527	176.146	3032.06	0.936665	106.523	3054.27	0.944149	110.337	3555.68	0.924721	194.272	3614.8
cg01643927	0.856173	1175.23	7591.15	0.835397	1251.24	6857.82	0.832994	1220.65	6587.13	0.796778	1560.93	6512.05	0.829569	1407.45	7337.5	0.819312	1362.99	6633.77
cg01643997	0.889272	807.663	7289.56	0.8731	892.367	6827.72	0.88468	807.943	6965.33	0.864322	1027.48	7182.5	0.852806	990.427	6317.67	0.883128	818.205	6938.32
cg01644092	0.665093	753.873	1695.71	0.68509	636.032	1601.25	0.621111	941.144	1706.74	0.641832	664.299	1369.61	0.691169	834.044	2090.41	0.613669	1395.88	2376.14
cg01644112	0.859167	619.399	4388.78	0.872983	459.801	3847.48	0.889506	454.923	4467.28	0.847624	732.238	4629.52	0.850591	742.821	4798.23	0.821706	851.097	4383.34
cg01644285	0.890598	185.005	2320.11	0.901512	148.194	2271.85	0.895678	189.976	2489.65	0.864178	252.467	2242.59	0.889962	199.823	2424.91	0.881637	224.081	2413.95
cg01644385	0.847797	1198.86	7234.9	0.808563	1405.84	6360.16	0.852274	1042.32	6590.36	0.836294	1258.14	6938.07	0.835623	1255.41	6890.36	0.828063	1292.06	6704.28
cg01644481	0.0601384	11035.1	712.494	0.0728167	10070	798.702	0.0936842	10269.6	1071.89	0.086009	10644.7	1011.11	0.0841981	10936.4	1014.68	0.091244	11870.1	1201.87
cg01644518	0.833158	1616.14	8569.86	0.821516	1650.16	8055.56	0.805261	1774.56	7751.47	0.817573	1742.11	8255.69	0.772073	2334.45	8246.42	0.785671	2152.41	8256.69
cg01644592	0.518817	4165.45	4599.06	0.582185	3394.84	4869.72	0.58563	3462.51	5034.9	0.605652	3301.36	5223.92	0.61908	3351.82	5609.97	0.502506	4470.32	4616.35
cg01644611	0.946535	446.619	9677.29	0.923077	577.555	8130.63	0.928962	571.383	8779.65	0.940132	504.095	9486.39	0.936221	537.785	9362.15	0.931472	606.458	9602.6
cg01644623	0.0122495	6951.96	87.4541	0.00575441	6871.91	40.3514	0.0385351	6174.67	251.486	0.0151059	6983.07	108.638	0.010782	6684.84	73.9512	0.015039	6660.34	103.222
cg01644640	0.872509	430.319	3629.35	0.866131	470.215	3689.28	0.91328	295.518	4165.36	0.893858	365.7	3921.82	0.880199	508.246	4468.89	0.877494	468.72	4073.67
cg01644684	0.0427792	10000.8	451.418	0.042982	9540.48	432.977	0.0699235	9367.77	711.79	0.0575198	10237.1	630.874	0.0611035	9611.49	632.024	0.0392724	10225.5	422.084
cg01644702	0.926884	202.935	3840.26	0.925543	229.1	4090.87	0.931239	211.812	4222.9	0.922037	248.273	4118.92	0.925559	273.671	4646.02	0.921286	271.364	4346.54
cg01644723	0.0409922	10749	463.734	0.0448704	10130.9	480.629	0.0826476	9586.86	872.724	0.0546014	10298.3	600.553	0.0543373	10469	607.288	0.0585222	10913.2	684.578
cg01644731	0.291187	1621.85	707.35	0.323377	1626.13	824.963	0.266534	1864.09	713.73	0.370408	1741.27	1083.27	0.350305	1801.01	1025	0.276127	2171.94	866.651
cg01644741	0.440063	6271.41	5007.39	0.463508	5263.68	4634.01	0.376647	5906.72	3629.42	0.47004	5893.97	5316.26	0.470145	6212.76	5601.37	0.399093	7024.64	4731.84
cg01644798	0.724308	1654.45	4609.35	0.676571	2005.02	4403.43	0.702481	2062.8	5106.66	0.570507	3300.52	4517	0.662875	2377.89	4872.18	0.630953	2760.93	4891.27
cg01644850	0.11848	10693.6	1450.71	0.112993	9689.47	1247.05	0.188747	9503.15	2234.28	0.101656	10604.5	1211.31	0.145356	9920.78	1704.32	0.139659	10898.8	1785.42
cg01644927	0.325656	10916.1	5319.91	0.33297	9360.24	4722.4	0.34435	9308.08	4941.16	0.360714	9249.02	5275.13	0.372851	9427.31	5664.14	0.319069	11359.3	5369.56
cg01644972	0.155604	7863.1	1467.43	0.0429084	7357.62	334.341	0.258957	6728.49	2386.21	0.215075	7215.02	2004.37	0.20349	7358.7	1905.53	0.0455389	7975.44	385.292
cg01644979	0.00856284	7449.08	65.1998	0.00488383	7408.09	36.8482	0.0067431	7190.69	49.4956	0.00261572	8535.23	22.6466	0.00951106	7681.02	74.7164	0.00893473	8337.26	76.0642
cg01645113	0.0471084	6481.68	325.381	0.0536689	5829.22	336.262	0.0645508	6064.67	425.393	0.0543651	6662.28	388.768	0.0478707	6809.62	347.399	0.0363029	6329.78	242.213
cg01645295	0.184912	3639.78	848.413	0.273313	3378.02	1308.11	0.210412	3494.53	957.885	0.233095	3821.39	1191.88	0.301421	3602.9	1597.72	0.18147	4633.75	1049.48
cg01645401	0.856458	388.754	2916.21	0.85437	479.827	3401.69	0.876135	423.624	3703.77	0.867791	461.318	3684.37	0.902316	250.213	3234.93	0.760731	961.082	3373.6
cg01645676	0.829291	163.815	1281.59	0.883242	93.7226	1465.46	0.86774	133.929	1534.78	0.815063	291.05	1723.46	0.819077	311.029	1860.82	0.889203	167.547	2147.21
cg01645729	0.0887455	8252.67	813.452	0.102134	7405.69	853.785	0.125695	7890.91	1148.82	0.157834	7439.81	1413.07	0.173055	7571.56	1605.43	0.0940168	8497.61	892.201
cg01645753	0.0803604	11763.7	1036.68	0.0704922	11307.6	865.131	0.089656	11215.1	1114.38	0.071768	11659.6	909.217	0.07584	11196.2	927.005	0.0681733	12306	907.631
cg01645806	0.903884	426.244	4948.88	0.902802	518.278	5742.72	0.897056	592.491	6034.38	0.922906	357.312	5474.56	0.900105	654.203	6795.77	0.904303	461.525	5306.2
cg01645836	0.747253	569.684	1979.94	0.756151	566.341	2066.25	0.777723	662.367	2667.44	0.763225	631.587	2358.21	0.811453	515.196	2647.62	0.742826	699.997	2310.73
cg01645874	0.876444	854.933	6773.84	0.87789	789.833	6397.31	0.880675	741.706	6212.16	0.853672	1045.1	6680.44	0.862568	998.246	6892.94	0.875523	814.093	6429.37
cg01645955	0.667608	789.733	1787.02	0.658048	871.54	1869.62	0.697477	827.596	2138.6	0.669042	827.018	1874	0.670721	945.25	2129.11	0.647845	1071.07	2154.36
cg01645995	0.865344	583.539	4392.64	0.840171	708.927	4252.27	0.861893	653.633	4703.25	0.860989	651.717	4655.9	0.851306	672.448	4422.45	0.85444	688.69	4629.64
cg01645998	0.418351	10210.3	7415.67	0.429543	9268.12	7054.02	0.417505	8925.95	6469.36	0.447609	9907.44	8109.14	0.418713	9495.94	6912.14	0.390288	10554.4	6820.08
cg01646019	0.0237747	8433.6	207.825	0.0357488	8024.09	301.194	0.0355039	7572.1	282.416	0.0487511	8148.56	422.736	0.0363015	7787.89	297.128	0.0638375	8205.69	566.37
cg01646109	0.0562815	4385.5	267.507	0.0462251	4062.91	201.757	0.0652059	4089.21	292.216	0.0745239	4101.54	338.329	0.0684472	4604.62	345.679	0.0761341	4910.26	412.886
cg01646147	0.0332768	8115.75	282.804	0.0584432	7346.41	462.204	0.0382676	7729.32	311.531	0.0388908	7756.02	317.89	0.0480934	8360.42	427.448	0.0572468	8803.92	540.673
cg01646268	0.880293	220.049	2353.55	0.857391	284.372	2310.92	0.832907	427.991	2631.88	0.857365	336.343	2622.82	0.877911	330.142	3093.05	0.819313	539.645	2900.42
cg01646289	0.756481	2528.94	8166.67	0.80243	1831.19	7843.55	0.785777	1927.42	7436.62	0.766543	2407.24	8232.41	0.785953	2191.97	8415.81		3269.73	8279.18
cg01646323	0.173432	12489.8	2641.63	0.179189	10884.6	2398.03	0.183686	10217.2	2321.56	0.177971	11068.3	2417.96	0.222842	10992.9	3180.76	0.152301	12164.1	2203.42
cg01646407	0.93087	270.579	4990.03	0.898332	402.126	4436.74	0.919885	351.564	5184.89	0.873693	611.457	4921.29	0.92574	340.568	5492.16	0.933887	262.113	5115.08
cg01646423	0.917367	353.709	5036.97	0.923435	304.398	4877.4	0.927735	296.974	5096.31	0.934189	253.306	5015.18	0.905109	457.855	5321.04	0.925957	281.643	4772.72
cg01646461	0.836112	1288.51	7083.78	0.819909	1297.7	6363.36	0.85251	1075.07	6792.07	0.831404	1324.4	7024.2	0.831732	1286.69	6854.24	0.780908	1844.04	6929.12
cg01646516	0.836382	1603.92	8710.05	0.864549	1224.8	8455.87	0.851904	1277.42	7923.44	0.875588	1084.52	8336.39	0.861816	1345.77	9016.88	0.842747	1453.44	8325.17
cg01646575	0.0514835	9209.48	505.299	0.0607852	7957.61	521.482	0.133491	8215.54	1281.06	0.0680957	9117.33	673.525	0.0788366	8325.67	721.101	0.0681987	9098.93	673.271
cg01646610	0.0944215	3538.72	379.397	0.098881	3256.26	368.287	0.0878821	3751.47	371.088	0.135038	3508.54	563.364	0.118465	4020.79	553.774	0.110382	3837.13	488.513
cg01646639	0.0454367	4817.45	234.068	0.0660866	4914.43	354.837	0.0679099	5499.11	407.938	0.069073	5505.63	415.927	0.0871728	5761.85	559.793	0.0769816	5303.94	450.7
cg01646665	0.128069	10363.5	1536.88	0.191401	8347.72	1999.64	0.146221	7857.43	1362.81	0.203103	8973.06	2312.43	0.195561	8926.88	2194.46	0.162487	9750.61	1911.13
cg01646718	0.618107	5275.48	8700.4	0.604368	4954.48	7721.22	0.603191	5035.45	7806.42	0.592371	5311.87	7864.59	0.600871	5242.31	8042.62	0.61838	4815.69	7965.43
cg01646784	0.913491	342.299	4670.44	0.888134	414.142	4081.9	0.924516	275.137	4594.64	0.903514	462.996	5272.03	0.922153	345.781	5280.63	0.885963	487.222	4562.18
cg01646795	0.503431	4337.42	4498.74	0.661698	2388.72	4867.79	0.679915	2447.12	5410.51	0.684903	2471.83	5590.18	0.664566	2828.8	5802.59	0.608647	3446.53	5515.7
cg01646864	0.875218	337.409	3067.97	0.90691	186.644	2792.58	0.912024	213.996	3255.1	0.905077	239.047	3232.75	0.929214	163.334	3456.79	0.906549	271.364	3602.53
cg01647019	0.0468631	2842.71	144.685	0.0690992	2402.34	185.745	0.0661286	2629.82	193.302	0.0325142	2093.55	73.7184	0.0758878	2507.34	214.114	0.0560635	2928.47	179.871
cg01647049	0.0321125	9283.64	311.329	0.0299195	9405.9	293.183	0.0521291	8383.68	466.569	0.0467611	9184.43	455.447	0.040856	8813.07	379.664	0.0468378	10128.9	502.641
cg01647111	0.0358825	11286.1	423.767	0.0506036	10270.4	552.751	0.0629113	9780.17	663.303	0.0497705	10641.1	562.588	0.0467148	10446	516.798	0.0548684	10040.1	588.669
cg01647204	0.725013	2345.56	6447.81	0.767804	1818.38	6343.5	0.680597	2683.68	5931.59	0.739295	2195.04	6508.17	0.691702	2790.57	6485.35	0.694012	2778.4	6528.5
cg01647308	0.291927	6959.27	2910.42	0.319962	5910.13	2827.8	0.299164	6248.82	2710.1	0.429622	5682.6	4355.59	0.425455	5868.72	4419.87	0.357144	6929.04	3905.04
cg01647314	0.291647	6572.14	2747.09	0.163724	6505.31	1293.17	0.207019	6219.7	1649.85	0.282049	6679.05	2663.18	0.193661	6559.41	1599.41	0.148865	7566.34	1340.86
cg01647560	0.628421	3283.63	5722.46	0.584855	3428.48	4970.91	0.63829	2805.96	5127.99	0.657726	2843.4	5656.14	0.636423	3331.83	6007.24	0.56085	4082.8	5341.97
cg01647561	0.329288	1907.91	985.788	0.30364	1774.32	817.277	0.320998	2118.12	1048.61	0.246313	2086.84	714.681	0.292937	2253.66	975.124	0.297106	2283.98	1007.69
cg01647632	0.35278	6737.83	3727.09	0.340526	6846.3	3586.8	0.361708	6489.51	3734.15	0.327556	7272.52	3591.25	0.322065	7768.31	3737.97	0.341484	6510.11	3427.77
cg01647693	0.661282	4947.04	9853.38	0.690355	4023.66	9193.73	0.694205	3791.51	8834.35	0.644088	4988.95	9209.37	0.68335	4430.86	9777.89	0.600734	5749.02	8800.4
cg01647724	0.5936	3002.45	4531.54	0.59312	3027.96	4559.71	0.571947	3227.4	4445.94	0.522138	3975.73	4453.37	0.527426	4133.73	4725.14	0.594314	3397.19	5123.26
cg01647728	0.935511	152.405	3661.5	0.929378	185.843	3761.65	0.935011	185.608	4109.12	0.915054	249.951	3769.73	0.923717	262.376	4388.06	0.891807	419.381	4281.14
cg01647729	0.543278	6599.04	7968.61	0.569189	5528.83	7436.84	0.559984	5352.8	6939.47	0.521272	6492.01	7177.85	0.564465	5952.99	7844.84	0.566069	5857.97	7772.27
cg01647736	0.829561	1164.63	6155.23	0.862107	917.199	6359.52	0.872931	815.949	6292.33	0.841159	1071.1	6201.66	0.834426	1154.63	6322.82	0.827253	1224.22	6341.48
cg01647795	0.831873	1159.74	6233.04	0.844143	897.974	5405.17	0.828779	1096.18	5790	0.821189	1139.04	5690.28	0.842692	1080.78	6325.4	0.823766	1167.69	5925.52
cg01647917	0.947866	442.415	9861.74	0.952788	329.217	8662.11	0.932602	422.161	7225.22	0.94228	380.232	7839.76	0.93893	521.098	9549.16	0.946069	436.392	9409.5
cg01647936	0.588214	6405.88	9293.29	0.563752	5847.65	7685.99	0.601287	5554.43	8527.26	0.517327	7291.35	7922.01	0.561384	6452.55	8386.58	0.543057	6960.91	8391.6
cg01647942	0.724054	4185.83	11245.6	0.745813	2628.24	8004.96	0.713249	3851.19	9828.01	0.691232	4606.48	10536.3	0.711558	4063.36	10270.6	0.674963	4895.86	10374.3
cg01648088	0.0635937	5808.49	401.26	0.0560642	5658.6	342.026	0.0694988	5387.74	409.877	0.0594467	5719.51	367.816	0.07097	6068.54	471.224	0.0651021	6460.32	456.832
cg01648131	0.0474966	2878.91	148.543	0.0376025	2801.54	113.368	0.033839	3001.03	108.611	0.0523517	3200.93	182.356	0.0454061	3208.28	157.361	0.060194	2915.75	193.157
cg01648237	0.0749204	12143.5	991.576	0.0659286	11116.1	791.657	0.0747996	10615.4	866.302	0.0700071	11105.2	843.494	0.103729	11208.3	1308.76	0.088843	11943.1	1174.27
cg01648376	0.911811	189.079	2988.87	0.906567	220.288	3107.7	0.895514	286.055	3308.76	0.890644	262.532	2952.62	0.909336	264.114	3651.98	0.902659	263.141	3367.47
cg01648509	0.0549976	4275.48	254.646	0.056818	3982.81	245.952	0.0513202	4620.56	255.365	0.0691594	4526.79	343.761	0.0606778	4452.58	294.085	0.0774313	5026.41	430.26
cg01648556	0.889072	797.068	7189.89	0.899304	660.063	6788.01	0.913448	355.204	4804.1	0.896787	709.592	7034.29	0.889149	744.558	6774.27	0.901964	457.413	5128.37
cg01648609	0.621793	2369.62	4060.19	0.53948	3022.51	3657.89	0.508905	3043.05	3257.04	0.528863	3536.16	4081.67	0.519678	3433.57	3823.1	0.552008	2871.8	3661.81
cg01648659	0.432986	5641.42	4384.28	0.500011	4316.05	4416.24	0.367016	5550.78	3276.43	0.589771	4075.54	6003.01	0.522965	4750.58	5317.6	0.400154	6098.5	4134.99
cg01648750	0.849998	1348.01	8205.26	0.833594	1495.56	7992.79	0.867467	1004.47	7229.1	0.840978	1337.82	7603.86	0.839703	1427.43	8001.34	0.808242	1738.17	7747.74
cg01648779	0.762036	1973.92	6641.37	0.742474	1918.51	5819.57	0.794355	1525.63	6279.4	0.746013	1983.67	6120.18	0.728563	2361.39	6606.59	0.739232	2213.06	6557.12
cg01648784	0.675491	936.433	2157.42	0.621096	1328.94	2342.3	0.682327	1066.34	2505.17	0.660664	1076.97	2291.48	0.660898	1284.95	2699.22	0.621379	1555.2	2716.46
cg01648861	0.823526	1568.06	7784.06	0.83674	1326.54	7311.3	0.806706	1458.66	6505.03	0.772198	2056.64	7310.54	0.837177	1373.57	7576.56	0.799929	1775.17	7497.35
cg01648887	0.95787	356.969	10389.6	0.93962	503.859	9397.09	0.93695	545.179	9587.59	0.938316	540.162	9738.01	0.94445	504.77	10282.2	0.942118	526.282	10193.6
cg01648996	0.873784	1373.27	10199.3	0.884576	1119.87	9348.73	0.890346	1022.67	9115.57	0.878045	1285.82	9977.59	0.884608	1155.5	9624.83	0.853048	1469.89	9113.13
cg01648999	0.662158	2317.04	4737.31	0.640426	2274.17	4228.57	0.689854	1944.16	4546.8	0.645476	2767.07	5220.04	0.620814	2668.94	4533.38	0.615769	3034.35	5023.1
cg01649064	0.856446	1530.57	9727.99	0.869873	1243.23	8979.16	0.884005	1024.85	8572.51	0.868981	1286.66	9196.95	0.891741	1075.57	9683.3	0.847163	1531.56	9043.63
cg01649219	0.927673	212.848	4012.6	0.940903	128.74	3641.88	0.933176	166.796	3725.75	0.906159	280.906	3678.16	0.914514	273.447	3995.08	0.904504	316.818	3947.97
cg01649266	0.871749	1011.41	7554.49	0.863559	932.419	6534.37	0.852483	1052.51	6660.19	0.885941	820.308	7148.36	0.885421	883.565	7600.63	0.871222	998.086	7428.88
cg01649317	0.910062	682.153	7914.44	0.858496	1000.51	6676.73	0.875918	862.534	6794.73	0.868056	1042.58	7516.98	0.869302	1025.18	7483.81	0.911839	691.773	8189.24
cg01649334	0.440641	2820.71	2300.82	0.46417	2811.68	2522.28	0.42776	3210.66	2474.78	0.434036	2926.44	2320.97	0.509221	2973.02	3188.5	0.480653	3114.52	2975.03
cg01649456	0.887162	984.518	8526.78	0.88632	859.524	7481.03	0.859366	1134.03	7540.71	0.890187	898.313	8092.73	0.886462	1051.24	8988.51	0.867441	1054.62	7555.61
cg01649497	0.299459	2702.53	1197.99	0.50242	1957.76	2077.78	0.390184	2647.29	1757.82	0.377869	2694.1	1697.08	0.529949	2204.14	2597.75	0.474447	2136.99	2019.46
cg01649538	0.833354	1411.58	7558.99	0.869094	989.294	7231.88	0.867134	990.64	7117.9	0.839399	1326.92	7457.98	0.850248	1319.7	8060.68	0.860449	1075.18	7245.94
cg01649584	0.900567	402.609	4552.12	0.897677	364.477	4074.86	0.896941	467.297	4937.28	0.880541	589.649	5083.47	0.903709	462.199	5276.33	0.860342	646.546	4598.98
cg01649597	0.00738377	8803.93	66.2336	0.0107183	8235.54	90.3104	0.00995493	7808.36	79.5188	0.0118182	8529.61	103.206	0.014184	8745.16	127.265	0.0168935	8107.48	141.035
cg01649611	0.760883	2156.49	7180.24	0.736149	2344.67	6820.68	0.777131	1938.34	7107.56	0.68703	2893.72	6571.8	0.698428	2810.55	6740.73	0.71797	2516.29	6660.34
cg01649623	0.620524	3280.37	5527.62	0.594963	3360.39	5083	0.626066	3095.66	5350.39	0.591275	3689.71	5482.32	0.63171	3652.42	6436.33	0.580396	4074.58	5774.27
cg01649647	0.815556	2317.04	10687.4	0.841094	2067.5	11472.6	0.835942	1723.61	9292.06	0.823647	2190.01	10695.4	0.829467	2105.09	10725.5	0.790383	2608.8	10213.8
cg01649661	0.791899	2110.47	8411.67	0.761755	2186.66	7311.3	0.771495	1918.8	6815.99	0.794254	1919.78	7797.08	0.758026	2461.03	8022.84	0.772074	2304.6	8145.3
cg01649773	0.144097	6301.56	1077.74	0.124048	6548.56	941.534	0.0756147	6562.53	544.995	0.191393	6673.18	1603.18	0.212346	6400.42	1752.47	0.148785	7284.69	1290.78
cg01649853	0.774458	977.183	3698.8	0.809056	780.22	3729.63	0.777296	929.498	3593.22	0.808151	782.564	3717.74	0.811831	922.661	4412.13	0.768342	1008.37	3676.11
cg01649867	0.919636	596.579	7971.19	0.911002	632.027	7493.2	0.904086	623.79	6822.45	0.907606	658.427	7450.22	0.896907	776.704	7627.29	0.905048	668.132	7321.57
cg01649879	0.849368	607.173	3987.52	0.824605	733.76	3919.85	0.838924	703.856	4186.7	0.798652	971.285	4249.28	0.846268	735.87	4601.31	0.802943	966.221	4344.5
cg01649960	0.697645	3845.16	9102.95	0.736028	2837.31	8190.06	0.715855	3132.05	8142.6	0.714419	3464.08	8916.05	0.735395	3181.53	9120.07	0.717125	3283.1	8576.58
cg01650137	0.520909	1462.11	1698.46	0.495038	1523.59	1591.68	0.45172	2133.41	1840.07	0.509876	1602.03	1770.62	0.521194	1665.48	1921.78	0.460503	2113.35	1889.27
cg01650245	0.342401	8488.2	4471.74	0.398016	6692.75	4491.18	0.32129	7356.65	3529.86	0.461234	6228.64	5417.91	0.442699	6800.94	5481.85	0.37079	7327.86	4377.2
cg01650371	0.838848	643.688	3871.13	0.73227	1334.8	3924.34	0.70382	1485	3766.48	0.77588	1021.19	3881.47	0.763484	1171.18	4103.43	0.67747	1845.72	4086.96
cg01650457	0.089294	9042.4	896.405	0.0790011	8419.81	730.809	0.134183	8301.43	1302.04	0.100708	8762.53	992.483	0.10319	8494.22	988.882	0.0926005	9624.18	992.357
cg01650612	0.898339	370.824	4160.5	0.906263	293.183	3801.36	0.911057	291.878	4014.08	0.902688	332.149	4008.73	0.909976	332.749	4374.3	0.917417	290.894	4342.45
cg01650618	0.572408	1916.06	2698.86	0.558193	1936.93	2573.53	0.577498	2040.24	2925.39	0.572839	1899.79	2681.8	0.621233	1978.25	3408.63	0.513175	2899.69	3162.05
cg01650677	0.848765	557.459	3689.79	0.843237	578.356	3648.92	0.846979	567.744	3696.01	0.879171	475.577	4187.98	0.867243	614.239	4665.8	0.837032	703.08	4124.77
cg01650726	0.184769	5015.5	1159.41	0.260683	5206.01	1870.9	0.216965	5887.06	1658.9	0.238551	6010.56	1914.35	0.225979	5940.83	1763.65	0.198082	6354.45	1594.31
cg01650744	0.0247615	11195.6	286.798	0.0298114	9405.1	292.068	0.0424296	9719.33	435.091	0.0323741	9942.67	336.001	0.0321799	9779.17	328.481	0.0206995	10247.1	218.707
cg01650776	0.345411	7822.35	4180.44	0.32088	7045.21	3376.07	0.3305	7072.77	3540.85	0.303224	7720.79	3403.46	0.334528	7267.48	3703.58	0.362778	7543.72	4351.65
cg01650818	0.74534	747.353	2480.04	0.690726	1147.1	2785.24	0.753148	953.518	3214.3	0.710361	1139.04	3038.83	0.66191	1427.43	2990.4	0.717242	1270.48	3476.34
cg01650864	0.83138	184.19	1401.19	0.871731	137.78	1615.98	0.897317	129.562	2006.07	0.768483	260.016	1195.01	0.847248	258.901	1990.66	0.824905	329.954	2025.59
cg01650904	0.092227	8026.91	825.67	0.0740728	7994.46	647.545	0.108523	7276.58	897.981	0.0879056	8233.28	803.143	0.110271	7719.25	969.104	0.077049	8702.16	734.814
cg01650965	0.619521	6326.83	10464.6	0.619983	5839.64	9690.27	0.612631	5618.48	9043.86	0.635582	5362.2	9526.65	0.582313	6913.88	9778.3	0.599276	7504.66	11372.6
cg01651153	0.0448751	7208.66	343.386	0.0542087	7823.03	454.114	0.045539	7081.51	342.642	0.0576968	7326.58	454.726	0.05304	7637.59	433.388	0.0671187	7812	569.251
cg01651169	0.757458	1860.64	6123.07	0.760894	1948.15	6517.72	0.754222	1814.6	5875.34	0.768787	1864.57	6532.23	0.765183	1801.01	6194.7	0.768757	1862.55	6524.41
cg01651250	0.241109	8787.31	2823.61	0.292095	8066.55	3369.67	0.231652	8181.33	2496.76	0.282385	8489.94	3380.18	0.307672	7984.23	3592.65	0.239767	9339.45	2977.07
cg01651284	0.70436	3868.8	9455.61	0.717357	3625.54	9455.57	0.661438	4357.8	8709.04	0.668507	4562.02	9401.67	0.706039	3813.14	9398.63	0.658706	4873.25	9598.48
cg01651290	0.718327	3645.49	9551.79	0.705749	3518.2	8678.12	0.732818	2933.34	8319.74	0.680319	3965.66	8652.21	0.679987	4134.6	8997.97	0.679255	4095.13	8884.2
cg01651364	0.0367328	5970.68	231.496	0.045122	5741.91	276.055	0.0606018	6233.53	408.584	0.0519303	6062.56	337.553	0.0622458	6001.64	405.012	0.0503104	6285.58	338.28
cg01651378	0.751189	1026.08	3399.78	0.662954	1523.59	3193.53	0.667768	1536.55	3289.36	0.728161	1227.95	3557.11	0.728577	1349.24	3890.18	0.675989	1597.35	3541.21
cg01651499	0.852039	618.583	4137.99	0.814257	734.561	3658.53	0.868514	573.567	4449.17	0.834476	655.911	3810.85	0.842817	727.182	4435.35	0.817793	821.288	4134.99
cg01651570	0.714011	3963.09	10144	0.708561	3624.58	9055.38	0.69302	3370.82	7835.51	0.702845	3692.9	8971.14	0.687367	4339.04	9759.83	0.758643	2714.42	8846.39
cg01651593	0.0121012	9034.25	111.89	0.0232847	8604.85	207.522	0.0265423	8080.16	223.041	0.0186505	9046.04	173.82	0.0213393	8457.73	186.598	0.0122934	8850.18	111.397
cg01651660	0.893603	447.434	4597.77	0.888217	430.964	4218.97	0.882523	467.297	4261.69	0.904495	395.056	4688.49	0.90853	415.284	5118.11	0.883452	554.035	4957.7
cg01651688	0.929358	694.378	10450.7	0.92861	653.655	9803.22	0.922066	718.414	9682.94	0.926586	668.492	9699.43	0.905678	893.122	9535.9	0.914701	870.627	10408.5
cg01651710	0.789308	2498.78	9735.7	0.846606	1626.13	9526.78	0.824388	1810.96	8970.76	0.809969	2178.26	9710.65	0.815121	2099.01	9695.34	0.803152	2160.64	9223.5
cg01651715	0.87769	757.133	6150.73	0.883932	635.231	5599.24	0.877565	711.863	5819.1	0.870758	812.759	6149.67	0.876763	825.356	6583.37	0.841267	1046.4	6075.76
cg01651728	0.853731	732.683	4860.14	0.836472	781.021	4506.55	0.854217	694.394	4654.76	0.805508	978.834	4468.11	0.847095	809.718	5039.86	0.811925	945.663	4514.15
cg01651821	0.0603184	5279.56	345.315	0.0524977	4963.29	280.539	0.0730556	5510.75	442.202	0.0570731	4951.21	305.737	0.0626071	5449.09	370.616	0.0589141	5401.59	344.412
cg01651886	0.736321	462.104	1569.67	0.727367	588.77	1837.59	0.754096	589.58	2114.68	0.722371	667.654	1997.38	0.752153	644.646	2259.81	0.717663	759.614	2185.02
cg01651915	0.272289	2725.35	1057.17	0.306813	2937.44	1344.41	0.299563	2998.85	1325.31	0.291602	2940.7	1251.66	0.306268	3306.64	1503.96	0.28994	3158.72	1330.64
cg01651927	0.584593	2575.39	3765.03	0.661198	1794.35	3696.96	0.562366	2465.32	3296.47	0.579261	2260.46	3249.82	0.668197	2174.6	4580.67	0.615397	2585.16	4296.47
cg01652021	0.90535	1079.06	11277.9	0.850097	1056.58	6558.98	0.83862	1129.66	6390.03	0.814608	1454.41	6830.03	0.846303	1131.17	6779.21	0.808304	1622.02	7261.05
cg01652078	0.720531	3409.14	9047.29	0.768741	2500.87	8645.71	0.681745	3762.39	8273.77	0.770731	2618.61	9139.14	0.717539	3417.84	8936.43	0.717338	3633.61	9475.14
cg01652190	0.159872	7817.46	1506.65	0.137896	7227.85	1172.11	0.141674	7098.98	1188.26	0.208204	7575.69	2018.33	0.255685	7254.45	2526.38	0.121663	8244.75	1155.88
cg01652215	0.0581926	11254.3	701.562	0.0434781	10200.5	468.205	0.0514637	9980.64	546.934	0.0460946	11173.1	544.74	0.044324	10801.7	505.62	0.0616398	11724.2	776.716
cg01652244	0.855535	1757.44	10999.9	0.891603	1036.97	9351.93	0.814846	2020.94	9334.08	0.810207	2233.28	9960.52	0.781805	2804.12	10405.6	0.727508	3365.43	9252.12
cg01652476	0.804906	1147.52	5146.93	0.806807	1149.5	5218.15	0.825156	1014.66	5260.52	0.721074	1856.18	5057.08	0.778616	1503.89	5640.93	0.7839	1444.19	5601.55
cg01652514	0.69843	2268.95	5486.46	0.68722	1995.41	4603.91	0.693188	2047.52	4851.94	0.611798	2845.92	4642.71	0.644544	2632.45	4954.73	0.659153	2622.16	5264.29
cg01652532	0.806283	1782.4	7834.86	0.8162	1483.54	7032.04	0.841152	1263.59	7220.69	0.809122	1743.78	7815.7	0.79604	1852.27	7619.55	0.785862	1990.01	7670.07
cg01652665	0.140915	8912.82	1478.36	0.15716	8542.37	1611.5	0.194266	8335.64	2033.87	0.160104	7524.52	1453.42	0.179682	8560.25	1896.93	0.134179	9613.9	1505.4
cg01652681	0.0654784	7590.89	538.872	0.0672305	7773.37	567.482	0.0748773	7703.84	631.625	0.0879332	7803.83	762.016	0.0724358	7872.16	622.566	0.0675985	8216.99	602.977
cg01652721	0.911018	241.239	3493.66	0.932106	134.576	3220.43	0.921252	192.887	3426.42	0.936345	130.847	3395.7	0.934494	155.514	3645.11	0.929047	180.91	3678.16
cg01652914	0.0525118	7000.83	393.544	0.0639585	7389.66	511.759	0.0696508	7171.04	544.348	0.073607	7595.82	611.475	0.0909521	7162.35	726.613	0.0815361	7981.6	717.44
cg01652927	0.845389	1574.58	9156.32	0.886568	994.1	8551.3	0.869748	1117.29	8128.37	0.880829	1130.65	9096.08	0.862994	1320.57	8948.09	0.862622	1324.96	8947.56
cg01652953	0.0098451	7402.09	74.5932	0.00365382	7060.86	26.2605	0.0152317	6796.6	106.672	0.0103521	7318.3	77.5983	0.00683127	7776.05	54.1735	0.00306442	6882.11	21.4619
cg01653005	0.0588884	9147.54	578.649	0.0708447	8535.96	658.461	0.0798734	7681.28	675.469	0.0754273	8762.53	723.012	0.0749993	8386.49	688.086	0.0885002	9068.09	890.157
cg01653080	0.814486	1013.04	4886.73	0.704977	1619.72	4109.38	0.780501	1323.28	5060.93	0.70278	1751.33	4377.49	0.684965	2013	4594.19	0.740983	1663.13	5043.88
cg01653110	0.0309973	4181.76	136.969	0.0258906	4478.66	121.695	0.0196656	4605.27	94.3882	0.0199251	4213.1	87.6861	0.0204425	4638.5	98.8882	0.0214187	4756.07	106.287
cg01653132	0.902705	766.913	8043.21	0.911934	596.78	7215.22	0.904852	636.164	7000.89	0.904852	712.947	7731.12	0.905218	653.335	7194.76	0.878247	972.389	7735.48
cg01653327	0.928387	217.605	4117.42	0.931075	182.639	3818.01	0.952265	114.277	4274.62	0.923197	240.724	4095.64	0.915087	328.405	4616.79	0.915871	328.926	4669.49
cg01653354	0.0333954	7605.56	266.221	0.047826	7155.76	364.444	0.0688047	7249.65	543.055	0.0563779	8212.31	496.629	0.0523872	7770.51	435.108	0.0479992	7764.72	396.534
cg01653417	0.171498	13466.2	2808.18	0.18721	11012	2559.43	0.210418	10593.5	2849.75	0.17871	11960.7	2624.38	0.205643	11641.9	3039.74	0.180238	12162	2696.02
cg01653419	0.925125	386.309	6008.61	0.915163	434.969	5770.9	0.905487	528.438	6020.8	0.917136	464.674	6249.77	0.922691	444.824	6502.54	0.90988	505.724	6115.62
cg01653422	0.0332984	11474.5	398.688	0.046892	10340.9	513.68	0.0771172	9903.65	835.917	0.0468259	11573	573.452	0.0557606	10835.6	645.783	0.0400425	10190.3	429.238
cg01653445	0.0678711	10374.1	762.652	0.0791247	9113.52	791.657	0.10876	8816.04	1088.05	0.0845232	10700.1	997.139	0.0934734	9690.55	1009.52	0.0937111	10228.6	1067.98
cg01653446	0.811022	1513.45	6924.31	0.809193	1520.39	6871.91	0.817262	1468.86	7016.4	0.834229	1283.3	6961.35	0.830978	1372.7	7240.34	0.796431	1718.64	7115.13
cg01653494	0.717575	2660.97	7014.98	0.689889	2801.26	6454.31	0.765524	1937.61	6652.43	0.688795	2975.09	6806.15	0.725814	2661.12	7309.13	0.625316	3665.47	6284.24
cg01653532	0.293736	6231.48	2633.27	0.347348	5651.39	3060.95	0.267	6282.3	2324.79	0.401229	5151.67	3519.08	0.389804	5575.06	3625.33	0.327321	5976.18	2956.63
cg01653620	0.0238093	8468.65	208.99	0.0251401	8518.34	222.253	0.0361413	7710.4	292.862	0.0398548	8742.41	367.04	0.0373044	8376.93	328.481	0.038842	8296.14	339.302
cg01653672	0	3073.76	0	0.0223773	3117.95	73.6574	0.0148397	2861.38	44.6081	0	3288.62	0	0.00400067	3539.34	14.6182	0	3025.1	0
cg01653727	0.611325	5280.37	8462.47	0.621399	4281.6	7191.52	0.599839	4563.06	6989.9	0.637915	4119.99	7434.7	0.643552	4485.59	8279.09	0.624902	4990.43	8480.51
cg01653752	0.0510339	8903.85	484.213	0.0496784	8476.69	448.349	0.142325	8693.03	1459.14	0.0724937	9371.48	740.288	0.0624161	8283.1	558.073	0.057153	9762.95	597.867
cg01653868	0.518089	1910.36	2161.28	0.524637	2013.03	2332.06	0.54816	1639.91	2110.8	0.519791	1976.12	2247.25	0.51619	2049.49	2293.35	0.497612	2420.69	2496.73
cg01653942	0.416696	4681.35	3415.66	0.348459	4640.47	2535.32	0.324498	5045.64	2471.87	0.380409	5536.66	3460.73	0.43733	4713.22	3741.03	0.368063	5528.02	3277.96
cg01654242	0.844577	541.974	3488.52	0.830407	591.974	3388.24	0.844374	601.226	3804.62	0.80836	754.885	3605.99	0.824035	694.168	3719.06	0.846221	566.37	3666.92
cg01654312	0.0675162	14882.7	1084.82	0.0546981	13382.3	780.128	0.0894676	12006.3	1189.55	0.077181	14076.9	1185.7	0.0680102	13038.9	958.785	0.0766923	14960	1250.92
cg01654327	0.522161	2652.82	3008.16	0.480878	3345.18	3191.37	0.493511	2183.63	2225.12	0.408636	2628.68	1885.54	0.529581	3615.93	4183.25	0.441775	3247.12	2648.89
cg01654446	0.111162	10394.2	1312.45	0.113002	9643.35	1241.29	0.134039	9293.36	1453.97	0.093509	9716.86	1012.66	0.123977	9682.44	1384.43	0.158677	9008.88	1717.97
cg01654519	0.905243	433.579	5097.42	0.90736	330.032	4211.92	0.898083	434.542	4710.36	0.913346	366.538	4917.41	0.906859	428.316	5143.91	0.909273	390.6	4916.82
cg01654560	0.705507	1537.9	3923.86	0.663936	1605.3	3369.03	0.700814	1642.09	4080.67	0.657798	1825.98	3702.22	0.643899	1973.9	3750.01	0.689195	1767.98	4142.14
cg01654566	0.792709	2088.03	8367.3	0.798258	1728.66	7235.72	0.81613	1533.64	7251.08	0.73443	2674.81	7673.7	0.772214	2324.9	8220.62	0.734915	2570.77	7404.35
cg01654582	0.0404116	11749	499.003	0.0360006	10087.6	380.457	0.0496367	9480.59	500.387	0.0493323	10771.4	564.14	0.0554632	9521.14	564.952	0.0381251	10652.1	426.172
cg01654627	0.5319	2555.83	3017.81	0.569199	2250.14	3105.14	0.546504	2294.27	2885.3	0.573327	2365.31	3312.67	0.603095	2128.55	3386.28	0.560096	2686.92	3548.36
cg01654638	0.258758	7995.94	2826.18	0.293062	6758.44	2843.18	0.270624	6949.76	2615.72	0.306849	7844.09	3516.76	0.321074	7242.28	3472.26	0.265554	7930.21	2903.49
cg01654770	0.582306	3642.23	5217.02	0.521587	3505.39	3930.74	0.494818	3735.46	3756.78	0.5594	3240.13	4240.75	0.532624	4088.55	4773.29	0.524074	3874.14	4376.18
cg01654820	0.531843	3921.77	4568.88	0.580171	3585.49	5093.06	0.479579	4271.91	4028.8	0.534229	4441.24	5208.71	0.550204	3912.19	4907.83	0.549579	3974.87	4971.93
cg01654824	0.919484	383.864	5525.69	0.923591	333.236	5236.72	0.925237	319.538	5192	0.916785	382.475	5315.48	0.912719	456.118	5815.48	0.911388	425.549	5405.33
cg01654862	0.12496	8721.29	1259.72	0.120558	8758.66	1214.39	0.169316	8232.28	1698.34	0.126398	8583.04	1256.32	0.162086	8519.41	1667.34	0.162813	8460.6	1664.83
cg01655008	0.840639	960.068	5591.92	0.84371	889.163	5339.84	0.83649	904.023	5136.4	0.84035	795.145	4711.77	0.859807	799.292	5515.38	0.804797	1118.35	5023.1
cg01655123	0.0397207	8745.74	365.893	0.0325797	8705.79	296.551	0.041562	7920.75	347.814	0.0493881	9100.56	478.006	0.049883	8400.39	446.287	0.0464191	8906.71	438.436
cg01655150	0.0637963	9336.62	643.045	0.0603569	8734.62	567.482	0.0780955	9599.96	821.694	0.0679609	9371.48	690.625	0.070666	9636.68	740.372	0.0505546	10207	548.811
cg01655158	0.816657	383.049	2151.63	0.833399	412.54	2563.92	0.829174	473.12	2781.86	0.836208	393.379	2518.84	0.865105	373.582	3037.16	0.797747	560.203	2604.04
cg01655341	0.0406009	5339.87	230.21	0.0493196	5431.1	286.944	0.0360686	4996.87	190.716	0.0389588	5355.49	221.155	0.0414763	5066.82	223.573	0.0367123	5155.92	200.311
cg01655355	0.162383	9512.66	1863.55	0.186652	8942.9	2075.22	0.175742	8669.01	1869.66	0.199012	9772.4	2452.88	0.220558	9259.63	2648.48	0.153334	10198.8	1865.14
cg01655356	0.125506	6244.52	910.552	0.0905595	5708.27	578.371	0.119692	5601.01	775.147	0.159155	5627.25	1084.05	0.159818	6129.35	1184.94	0.153062	6397.62	1174.27
cg01655427	0.541565	1678.9	2101.47	0.519601	1864.84	2125.18	0.563485	1821.15	2479.95	0.563966	1909.86	2599.54	0.570653	1921.78	2687.18	0.495708	2734.2	2785.96
cg01655539	0.0239507	9019.58	223.78	0.0242187	8390.17	210.724	0.0269287	9104.28	254.719	0.0380247	9067.84	362.384	0.0310726	9097.16	294.945	0.0219039	9574.84	216.663
cg01655548	0.843288	1856.57	10528.6	0.828568	1888.07	9608.77	0.825856	1862.64	9307.58	0.841875	1888.89	10589.1	0.835767	1891.37	10133.9	0.794772	2329.21	9407.46
cg01655607	0.0350152	5874.51	216.79	0.0428681	6392.36	290.78	0.0475568	6474.46	328.272	0.0402175	6085.21	259.177	0.0499386	6015.54	321.454	0.0575828	6847.84	424.521
cg01655658	0.0436557	8647.94	399.331	0.0274429	8457.46	241.468	0.0705413	8060.5	619.342	0.0561506	8756.66	526.893	0.0548925	8590.65	504.76	0.0485657	9290.12	479.315
cg01655667	0.574223	4728.62	6512.12	0.598896	4090.15	6256.4	0.731315	2484.24	7033.86	0.655669	3724.94	7283.38	0.555904	5190.19	6622.07	0.559871	4869.14	6321.04
cg01655703	0.177855	3981.26	882.901	0.167656	3992.42	824.322	0.206059	4209.31	1118.43	0.159802	4400.14	855.909	0.192512	4520.35	1101.53	0.188691	4874.28	1156.9
cg01655721	0.665671	4938.59	10032.1	0.801376	2331.42	9809.89	0.67546	4104.59	8750.95	0.839293	1862.36	10248.4	0.836636	1754.19	9495.85	0.785198	2398.62	9133.57
cg01655777	0.0315462	4006.17	133.753	0.0228286	4094.71	97.9964	0.0276165	4088.43	118.955	0.0252842	4566.66	121.053	0.0322211	4471.47	152.202	0.0342036	4026.66	146.145
cg01655781	0.138631	8863.1	1442.55	0.145242	9092.69	1562.04	0.150927	8298.52	1492.88	0.154859	8757.5	1623	0.156478	8868.67	1663.74	0.16507	9960.3	1988.98
cg01655831	0.0682633	9159.76	678.413	0.0825448	8919.67	811.512	0.104057	8372.03	983.964	0.0963748	9212.95	993.259	0.104847	8820.02	1044.78	0.0919802	9494.67	971.917
cg01655898	0.0139651	4349.56	63.0184	0.0218324	4261.88	97.3559	0.0277528	3863.45	113.136	0.0195331	4067.7	83.0302	0.0270256	4698.48	133.284	0.0248295	4114.55	107.309
cg01655958	0.908504	239.609	3372.13	0.886423	293.183	3068.63	0.929111	192.159	3829.19	0.891714	340.537	3627.72	0.879413	379.664	3498.06	0.927789	214.83	4045.05
cg01656048	0.0448775	6074.99	290.139	0.0373206	6160.86	242.717	0.0307611	6275.75	202.35	0.0457433	6549.05	318.729	0.0374099	6204.07	245	0.0362753	6945.49	265.197
cg01656133	0.911883	490.629	6112.14	0.903594	456.597	5216.86	0.901656	529.894	5775.13	0.908199	503.257	5968.09	0.903764	565.586	6250.59	0.897164	600.291	6109.48
cg01656168	0.048267	8240.44	422.984	0.0553496	7624.37	452.592	0.0556199	7389.4	441.093	0.0848091	8299.54	778.37	0.0710606	7747.92	600.338	0.0912275	8357.81	849.041
cg01656216	0.6277	1517.53	2727.15	0.634016	1550.83	2859.83	0.619592	1703.23	2937.02	0.70711	1147.42	3011.59	0.723479	1318.83	3712.18	0.720265	1169.74	3269.36
cg01656221	0.0819282	11919.4	1072.6	0.0778251	10935.1	931.286	0.0987095	10076.7	1114.56	0.0836372	11573.2	1065.42	0.0864732	10219.6	976.843	0.082037	12147.7	1094.56
cg01656244	0.636261	4071.73	7297.28	0.540968	4481.06	5398.77	0.671332	3390.45	7129.54	0.517779	5377.3	5881.18	0.566891	5092.01	6795.77	0.604303	4427.14	6913.79
cg01656394	0.0214059	10189.1	225.066	0.0355869	9863.3	367.647	0.0493834	9270.96	486.81	0.030961	10295	332.121	0.0382135	9595.85	385.234	0.0325015	11125.9	377.116
cg01656470	0.578003	4580.29	6410.52	0.570438	4062.91	5528.15	0.585882	4045.54	5865	0.538165	4730.61	5628.98	0.564947	4780.98	6338.3	0.546554	4755.04	5851.94
cg01656588	0.48293	1374.09	1376.76	0.537725	1304.11	1633.27	0.466103	1535.82	1428.11	0.617438	1224.59	2137.83	0.524614	1599.45	1875.44	0.47042	1985.89	1852.88
cg01656620	0.863723	1823.96	12194.1	0.891765	1272.87	11311.2	0.881979	1282.52	10331.6	0.882539	1415.83	11389.1	0.882524	1410.92	11350.6	0.845808	1910.86	11030.4
cg01656717	0.877113	953.548	7519.77	0.854016	966.063	6236.54	0.846711	1135.49	6824.4	0.846772	1166.72	7000.15	0.851636	1146.81	7156.93	0.837567	1211.89	6764.58
cg01656750	0.461398	2640.59	2347.76	0.46994	2580.98	2376.89	0.472211	2843.81	2633.82	0.606091	2204.26	3545.47	0.522061	2800.13	3167.86	0.507604	2570.77	2753.25
cg01656770	0.0389201	10396.1	425.053	0.0455432	9846.48	474.61	0.0832862	9869.28	905.739	0.0367823	10751.2	414.375	0.0467844	9939.02	492.721	0.0462226	10823.7	529.393
cg01656789	0.885624	590.874	5349.49	0.862749	621.613	4536.02	0.873077	590.308	4748.5	0.86026	740.626	5175.03	0.843297	854.895	5138.75	0.863297	698.969	5045.59
cg01656837	0.928478	318.664	5435.02	0.925937	248.325	4354.75	0.937135	248.206	5190.7	0.925232	275.114	4641.93	0.933378	295.391	5539.46	0.92139	388.544	5726.24
cg01656853	0.384562	7588.45	4804.19	0.446707	5756.33	4728.16	0.414995	6612.03	4761.43	0.455088	6644.66	5632.86	0.455793	6464.71	5498.18	0.371466	8068.98	4827.9
cg01656856	0.0326789	6980.9	239.213	0.0316582	6208.36	206.241	0.0407492	6002.7	259.244	0.041414	6384.01	280.13	0.0375629	6994.4	276.887	0.0449103	6246.43	298.422
cg01656955	0.097524	5243.7	577.455	0.0899874	5470.35	550.829	0.116828	5471.45	737.004	0.0974726	6754.54	740.288	0.14508	4825.29	835.82	0.115723	6373.98	847.234
cg01656970	0.923094	185.82	3430.65	0.918668	167.419	3020.59	0.903207	258.396	3344.32	0.882159	322.923	3166.01	0.915478	238.919	3670.9	0.914052	232.304	3534.06
cg01656976	0.890718	129.585	1871.26	0.859344	213.88	1917.65	0.896743	155.038	2214.89	0.837151	267.565	1889.52	0.893045	211.117	2597.75	0.894959	190.161	2472.2
cg01656996	0.701658	539.529	1504.08	0.625128	736.163	1394.37	0.620298	791.202	1455.9	0.687148	623.199	1588.44	0.695061	659.416	1730.97	0.657365	814.093	1753.74
cg01657005	0.899682	583.539	6130.15	0.800352	1061.39	4655.79	0.9038	503.69	5671.69	0.904199	509.967	5757.02	0.882974	748.033	6398.5	0.863774	799.702	5704.77
cg01657186	0.364262	2929.07	1735.58	0.353972	2478.73	1412.94	0.186856	3472.97	821.048	0.20413	3881.47	1021.19	0.303855	3597.81	1614.03	0.295737	2847.28	1237.63
cg01657188	0.927335	305.624	5176.51	0.931811	269.953	5055.46	0.922138	350.836	5339.4	0.937215	269.242	5511.81	0.944235	257.164	6047.66	0.941133	228.193	5246.92
cg01657207	0.0776383	2367.57	207.704	0.0599592	2802.07	185.104	0.0600237	2866.38	189.423	0.0821497	2223.55	207.964	0.0998082	2645.48	304.404	0.0602342	2865.77	190.091
cg01657329	0.826096	1995.93	9956.27	0.85864	1289.69	8441.14	0.868148	1184.98	8460.67	0.84277	1739.59	9860.42	0.847613	1578.6	9336.76	0.820492	1965.34	9440.16
cg01657380	0.852431	1001.63	6363.57	0.83459	1058.98	5847.76	0.846189	968.076	5875.99	0.834442	1135.68	6228.04	0.835693	1148.55	6350.34	0.814126	1210.86	5741.57
cg01657408	0.0510263	14322.8	775.512	0.0438417	12039	556.594	0.0625889	12003.4	808.118	0.0561854	12870	772.103	0.0615985	12659.2	837.54	0.0517517	14450.1	794.09
cg01657422	0.95119	250.204	6824.64	0.951135	217.084	6171.85	0.940141	296.974	6234.79	0.92741	398.411	6367.72	0.932374	401.384	6912.71	0.93214	356.68	6273
cg01657493	0.0697704	5207.02	398.045	0.0843703	5182.78	486.779	0.0998622	6117.8	689.809	0.0877763	5924.17	579.659	0.082581	6109.37	558.933	0.0879835	6309.22	618.307
cg01657511	0.15016	5716.4	1027.71	0.179652	5653.79	1260.05	0.15175	5559.52	1012.48	0.1611	6351.1	1238.85	0.175587	6014.67	1302.33	0.196923	6783.08	1687.8
cg01657556	0.246304	7894.89	2612.69	0.300282	6610.24	2879.68	0.285871	7056.03	2864.62	0.293179	7435.62	3125.66	0.306333	7367.39	3297.71	0.286123	7715.38	3132.41
cg01657574	0.225943	2261.62	689.344	0.234511	2130.79	683.413	0.212559	2517.72	706.618	0.304002	2190.01	1000.24	0.294285	2335.32	1015.54	0.232833	2526.57	797.156
cg01657694	0.0216692	8406.53	188.412	0.0295635	7595.04	234.423	0.036827	7660.96	296.741	0.0351175	7959.26	293.322	0.0370789	8475.15	330.201	0.0311517	7719.12	251.411
cg01657744	0.501086	5637.34	5762.33	0.408047	5865.27	4112	0.473249	5685.44	5197.81	0.317658	7987.52	3765.07	0.402568	6819.18	4662.36	0.425079	7126.4	5342.99
cg01657758	0.729318	3008.81	8376.31	0.658489	3789.83	7500.24	0.6816	3128.39	6911.02	0.608243	4719.53	7482.81	0.634202	4358.82	7730.48	0.682716	3565.74	7887.75
cg01657761	0.402856	4559.1	3143.2	0.436118	3838.62	3046.21	0.345417	4704.99	2535.55	0.540573	3407.89	4127.45	0.509448	3830.52	4081.93	0.402669	4928.76	3389.96
cg01657796	0.884285	877.753	7471.9	0.868647	959.655	7007.56	0.871474	923.675	6941.03	0.86444	1043.42	7291.35	0.86374	1049.51	7286.59	0.870872	1186.19	8674.41
cg01657995	0.564817	4445.81	5899.94	0.540065	4249.56	5107.34	0.557815	4083.39	5277.33	0.487884	4883.27	4747.47	0.533903	4858.31	5679.62	0.556218	4474.43	5733.39
cg01658047	0.859433	1187.45	7871.52	0.846328	1227.2	7309.38	0.844276	1163.15	6848.31	0.879933	957.026	7746.64	0.85213	1262.36	7850.86	0.847254	1300.29	7767.16
cg01658259	0.197093	12086.4	2991.45	0.161752	10063.6	1961.21	0.197736	9870	2457.32	0.196656	10668.2	2636.01	0.22269	10150.1	2936.55	0.174644	11569	2469.14
cg01658265	0.0913534	6852.5	698.99	0.0815341	5845.24	527.771	0.0974105	6842.77	749.287	0.0795875	6486.98	569.572	0.117155	6360.45	857.318	0.0924277	7125.37	735.836
cg01658277	0.878757	599.838	5072.34	0.896545	406.131	4386.14	0.905606	377.768	4583.65	0.85574	693.655	4707.89	0.870026	665.498	5124.13	0.852122	803.814	5208.08
cg01658354	0.748306	2383.87	7384.73	0.722039	2291	6210.92	0.74675	2184.36	6735.82	0.725092	2509.57	6882.97	0.726229	2568.16	7077.81	0.729697	2576.93	7226.52
cg01658421	0.146595	5387.95	942.704	0.167319	5133.91	1051.7	0.185407	5558.06	1287.82	0.174378	6200.96	1330.81	0.218926	5808.77	1656.16	0.158151	6526.11	1244.79
cg01658444	0.73362	1136.11	3404.28	0.63944	1393.02	2647.82	0.669713	1428.82	3099.94	0.707219	1097.94	2893.64	0.676903	1483.9	3318.34	0.655947	1315.71	2699.09
cg01658502	0.205684	6378.99	1677.7	0.24754	6027.08	2015.65	0.18787	6406.04	1505.04	0.241907	6847.64	2216.98	0.283185	6469.05	2595.17	0.277283	6737.85	2623.46
cg01658509	0.886979	981.258	8485.62	0.891149	797.042	7343.96	0.910535	621.606	7344.18	0.877812	1035.87	8160.24	0.90833	747.164	8394.32	0.895694	730.833	7134.54
cg01658527	0.845833	933.988	5672.94	0.848373	857.121	5355.21	0.856245	788.29	5290.91	0.854075	827.018	5425.68	0.842181	990.427	5818.93	0.83127	1030.98	5571.91
cg01658563	0.929028	202.559	3960.51	0.930839	185.104	3837.23	0.922527	237.263	4016.02	0.902356	373.248	4373.44	0.908348	362.017	4578.95	0.903687	362.808	4342.45
cg01658602	0.000640179	7930.68	5.14436	0.00609646	7418.26	46.1159	0.00258774	7126.31	18.7483	0.00744762	7863.04	59.7507	0.00835069	7558.5	64.4923	0.00740298	8121.79	61.3197
cg01658605	0.627503	4652.82	8006.56	0.638308	4019.66	7270.31	0.623014	4077.56	6903.91	0.592085	4837.13	7166.21	0.613941	4522.08	7350.4	0.556603	5516.71	7050.74
cg01658663	0.152748	9494.73	1729.79	0.107509	8694.57	1059.38	0.145458	8251.93	1421.64	0.15849	9644.07	1835.2	0.168825	8621.06	1771.39	0.123808	9490.56	1355.16
cg01658670	0.00131452	6251.04	8.35959	0	5722.22	0	0.00549349	5751.86	32.3247	0	5981.28	0	0.00424476	6556.72	28.3766	0.00395267	5823.32	23.5059
cg01658815	0.468235	3893.24	3516.17	0.517343	3146.51	3479.83	0.404229	3875.21	2697.17	0.601588	2846.76	4449.49	0.51873	3696.73	4092.25	0.445943	4218.48	3475.8
cg01658824	0.945349	453.139	9568.08	0.939806	457.398	8702.58	0.935672	477.487	8399.69	0.948548	364.022	8554.52	0.935885	491.738	8637.57	0.93627	506.752	8913.91
cg01658908	0.0549576	5561.55	329.239	0.0346576	5876.48	214.567	0.0401822	5505.66	234.677	0.0441449	6301.61	295.65	0.046018	6816.57	333.64	0.0425953	6722.43	303.532
cg01658960	0.245051	7449.9	2450.64	0.301176	5918.94	2594.02	0.244596	7061.86	2318.97	0.279851	6819.13	2688.78	0.315831	6883.47	3223.76	0.25134	7562.22	2572.36
cg01659038	0.871537	334.964	2950.93	0.875607	277.163	2654.87	0.877004	288.239	2768.29	0.858726	402.605	3055.05	0.839603	494.345	3111.11	0.835997	463.581	2872.83
cg01659052	0.815775	1196.06	5739.18	0.79723	1189.41	5069.55	0.797273	1281.35	5432.49	0.777629	1461.95	5462.15	0.756851	1800.62	5916.09	0.793493	1160.99	4845.28
cg01659099	0.00657375	10861.5	72.5348	0.0126814	10751.7	139.382	0.0255513	10115.3	267.858	0.0204715	10695.9	225.627	0.0199031	10638.4	218.068	0.0214949	10849.4	240.528
cg01659176	0.840419	678.893	4101.98	0.830378	638.435	3614.98	0.84952	623.062	4081.97	0.816361	709.592	3599.01	0.821101	770.622	3995.94	0.821109	740.085	3855.99
cg01659184	0.733054	2059.5	5930.16	0.704132	2057.89	5135.52	0.742894	1906.31	5797.11	0.63146	2589.26	4607.79	0.719704	2138.11	5746.69	0.701205	2171.94	5331.75
cg01659197	0.760916	1139.37	3944.44	0.699051	1701.42	4184.38	0.729222	1462.3	4207.39	0.699228	1495.51	3709.2	0.733851	1596.85	4678.7	0.698506	1862.55	4546.85
cg01659202	0.888163	89.6498	1506.12	0.894985	92.1205	1637.34	0.922292	69.8761	2016.22	0.933635	33.5504	1878.82	0.889825	129.451	1853.14	0.904518	176.798	2622.16
cg01659279	0.842083	1295.85	7443.25	0.843227	1116.66	6543.98	0.836614	1195.9	6635.62	0.828994	1392.34	7234.49	0.829436	1337.08	6988.39	0.83685	1203.66	6686.91
cg01659459	0.0498731	11094.6	587.614	0.0573499	10143.7	623.215	0.0702724	10117.5	772.277	0.0523682	10737	598.875	0.0567719	10264	623.795	0.07332	10968.7	875.767
cg01659483	0.666927	10189.1	20602.3	0.647918	10653.9	19789.9	0.636906	9439.83	16733.9	0.641993	11122.8	20125.2	0.655135	9991.15	19170	0.659843	11677.9	22847
cg01659489	0.871953	299.919	2723.3	0.878164	313.21	2978.32	0.88041	315.898	3061.8	0.884695	260.855	2768.71	0.884859	331.011	3312.32	0.839638	473.86	3004.66
cg01659586	0.336695	4958.45	2567.68	0.360145	4802.28	2759.27	0.336987	4779.24	2479.95	0.466253	4414.4	3943.55	0.43016	4601.14	3548.8	0.380443	5134.34	3214.17
cg01659631	0.875109	1015.49	7816.21	0.83155	1259.25	6709.87	0.870361	928.042	6901.97	0.784387	1879.66	7201.9	0.854171	1230.21	7791.53	0.80973	1480.17	6724.73
cg01659632	0.908633	254.279	3523.24	0.892055	293.183	3249.25	0.899439	316.626	3726.39	0.920485	240.724	3944.32	0.930063	204.167	4044.96	0.905773	280.615	3658.74
cg01660001	0.913553	674.003	8179.53	0.908059	609.597	7008.34	0.900543	750.441	7700.39	0.913718	624.038	7667.49	0.920077	581.225	7842.26	0.906405	698.969	7737.52
cg01660034	0.8935	332.519	3628.7	0.880425	431.765	3915.37	0.905619	307.892	3913.88	0.892249	341.376	3654.88	0.906911	337.962	4266.81	0.879758	447.134	4003.15
cg01660035	0.0546265	9548.52	557.52	0.0387541	9400.29	383.019	0.0788738	8212.63	711.79	0.042934	9344.64	423.687	0.0524068	8731.4	488.422	0.057349	9324.04	573.339
cg01660149	0.0380196	12025.3	479.219	0.0288438	10931.1	327.628	0.0495616	10187.4	536.445	0.0481193	10751.2	548.55	0.0488537	10860.8	562.98	0.0414563	11664.5	508.808
cg01660244	0.142627	12799.5	2145.89	0.162273	11809.9	2307.02	0.171199	11095	2312.46	0.153822	12344	2262.14	0.164427	12169.2	2414.38	0.168382	12500.2	2551.24
cg01660346	0.858066	921.763	6177.09	0.862076	774.613	5466.66	0.866696	753.352	5548.21	0.838705	1019.1	5819.1	0.846988	1014.75	6170.62	0.797281	1409.24	5935.74
cg01660407	0.671768	5329.27	11111.7	0.677711	5045	10819	0.650825	5043.46	9586.86	0.694453	4707.13	10925.7	0.644434	5583.75	10301.3	0.6803	5254.6	11394.2
cg01660473	0.0565171	7103.08	431.483	0.073446	6663.11	536.098	0.0864656	6457.19	620.635	0.0587991	6706.82	425.239	0.0839103	7034.82	653.522	0.0494547	6834.08	360.764
cg01660613	0.591875	2281.99	3454.44	0.612544	2174.04	3595.12	0.558861	2543.93	3349.49	0.638123	2135.49	3941.99	0.668886	2183.28	4612.49	0.610083	2433.03	3963.3
cg01660630	0.29905	5897.33	2558.68	0.328499	5692.24	2833.57	0.307314	6058.11	2732.09	0.354629	6018.95	3362.34	0.320357	6775.74	3240.95	0.318902	6780	3221.33
cg01660676	0.211353	14193.2	3830.49	0.221944	13000.2	3736.89	0.240535	12156.3	3881.76	0.252833	12937.9	4411.88	0.256079	12602.8	4372.65	0.236543	14454.3	4509.38
cg01660716	0.568848	4316.23	5826.63	0.579233	3660.79	5177.15	0.564597	3882.49	5164.2	0.558993	4366.59	5661.57	0.59278	4046.85	6036.48	0.565199	4329.49	5757.92
cg01660827	0.884095	507.744	4635.71	0.865051	527.89	4024.9	0.840294	743.89	4440.12	0.874857	506.612	4240.75	0.858587	691.562	4805.97	0.843608	706.164	4348.59
cg01660911	0.029727	4643.43	145.328	0.0387183	4591.1	188.947	0.0840031	4270.74	400.827	0.0598106	4645.04	301.858	0.0867568	4787.91	464.344	0.0527167	4178.94	238.125
cg01660934	0.789785	2552.57	9965.8	0.734038	2961.47	8449.45	0.767066	2423.1	8308.71	0.807025	2061.67	9040.17	0.781681	2423.07	9033.74	0.80499	2276.79	9811.26
cg01660993	0.0494609	3434.4	183.911	0.060595	3156.93	210.084	0.0618881	3545.49	240.496	0.0598821	3250.2	213.395	0.0522863	3500.38	198.636	0.0627979	3743.59	257.543
cg01660999	0.810676	372.454	2023.02	0.780786	565.54	2370.49	0.804987	575.022	2786.39	0.638692	1031.68	2000.48	0.786725	696.774	2939.13	0.758726	677.383	2444.61
cg01661001	0.789964	1845.16	7315.92	0.792747	1779.13	7187.68	0.798926	1579.49	6673.11	0.76874	2074.26	7227.51	0.733035	2544.7	7261.83	0.782078	1927.3	7275.58
cg01661130	0.793051	904.648	3849.91	0.789601	875.545	3661.09	0.774645	1024.12	3864.1	0.764367	988.899	3532.28	0.787608	1039.95	4227.26	0.738412	1298.23	3946.94
cg01661235	0.764819	1334.97	4666.58	0.67448	1959.36	4267.01	0.734468	1575.12	4633.43	0.68379	1852.82	4222.9	0.708957	2039.93	5212.7	0.77804	1247.87	4724.68
cg01661247	0.60615	2809.3	4477.52	0.584768	2774.83	4048.59	0.586725	2743.37	4036.71	0.601867	2701.65	4235.32	0.634732	2464.77	4456.85	0.574613	2854.47	3990.89
cg01661307	0.967243	0	2952.74	0.969521	0	3180.96	0.972067	0	3479.98	0.936552	108.2	3073.22	0.952243	72.9789	3449.12	0.960722	52.4226	3728.18
cg01661350	0.0917706	5996.76	616.037	0.113901	5640.18	737.855	0.111059	5457.62	694.335	0.0972187	6010.56	658.034	0.103547	6078.97	713.715	0.116378	6744.02	901.399
cg01661494	0.0296989	3973.93	124.695	0.0479735	3810.58	197.058	0.02098	4111.77	90.2567	0.0201806	4338.91	91.4249	0.00936349	3944.33	38.227	0.0296477	4340.8	135.682
cg01661567	0.874161	871.233	6746.83	0.846536	976.477	5938.07	0.85796	990.64	6587.78	0.837762	1245.56	6948.15	0.856281	1108.58	7200.78	0.832247	1250.95	6702.24
cg01661742	0.866638	1057.87	7524.27	0.868138	945.236	6881.52	0.881885	906.934	7518.08	0.878253	896.635	7189.48	0.870481	1051.24	7737.36	0.869974	944.636	6989.42
cg01661777	0.885058	884.273	7578.93	0.903086	592.775	6455.59	0.891277	671.83	6327.24	0.902923	710.431	7537.9	0.882618	878.353	7356.42	0.836298	1258.14	6938.32
cg01661844	0.894009	551.754	5497.39	0.866045	1005.32	7146.05	0.882928	907.662	7599.54	0.862909	1166.72	7973.23	0.866431	1171.14	8245.56	0.863706	1102.93	7623.06
cg01661897	0.32851	11137	5497.39	0.340814	10138.9	5293.73	0.328469	9859.09	4871.34	0.400393	9587.04	6468.6	0.431495	9175.35	7039.98	0.345928	10709.6	5717.04
cg01662102	0.0304266	2584.36	84.2389	0.0284526	2852.53	86.4674	0.0183362	2876.57	55.5985	0.0348416	3296.33	122.605	0.0324884	3408.29	117.806	0.0300967	3325.24	106.287
cg01662117	0.0275656	5161.38	149.145	0.0275782	5520.82	159.409	0.0191493	5529.68	109.909	0.0240989	6013.92	150.977	0.0306923	5661.94	182.447	0.0182998	6075.89	115.124
cg01662158	0.952334	607.989	14145.1	0.95556	460.602	12054.2	0.94675	588.852	12247.2	0.937113	703.72	11976.7	0.947737	602.076	12731.3	0.963408	406.019	13322.5
cg01662334	0.875735	788.103	6258.76	0.860846	773.011	5400.69	0.84933	898.927	5630.97	0.802535	1259.82	5526.55	0.865177	883.565	6311.65	0.81156	1217.03	5672.07
cg01662455	0.754192	2621.85	8351.23	0.692831	3096.05	7208.82	0.795068	1892.48	7730.13	0.651646	3775.26	7249.24	0.71952	3023.41	8012.52	0.684832	3477.37	7773.29
cg01662504	0.907872	342.1	4356.63	0.905165	334.981	4151.72	0.917056	318.722	4629.55	0.91068	384.888	4943.79	0.914781	380.075	5153.36	0.902546	390.402	4541.74
cg01662650	0.928876	180.115	3658.28	0.924346	166.618	3257.58	0.927764	168.139	3443.88	0.947592	84.7148	3339.83	0.946105	110.337	3692.4	0.926465	180.91	3539.17
cg01662769	0.0246559	4445.81	114.915	0.03583	4706.96	178.634	0.0345301	4825.09	176.146	0.0256293	5671.7	151.816	0.028186	5351.78	158.121	0.0313394	5714.07	188.105
cg01662869	0.556093	4415.66	5656.87	0.50606	4683.73	4901.1	0.545696	3970.57	4889.44	0.55168	4737.32	5952.57	0.566433	4436.94	5927.27	0.524178	5008.93	5628.12
cg01662876	0.784945	325.999	1554.88	0.836905	220.288	1643.52	0.814272	377.768	2094.64	0.795749	357.312	1781.66	0.800834	422.235	2099.87	0.817485	367.986	2096.11
cg01662942	0.797668	1917.69	7954.47	0.749466	2220.5	6941.73	0.775075	1984.92	7184.49	0.73662	2677.32	7767.59	0.747783	2484.76	7663.4	0.759143	2312.76	7604.66
cg01663008	0.411879	2471.89	1801.17	0.511605	2225.31	2435.82	0.363198	2628.36	1556.11	0.625978	1737.91	3076	0.525175	2383.98	2747.37	0.465715	2936.7	2646.97
cg01663016	0.0931966	7308.09	761.365	0.0712511	6854.56	533.536	0.159098	7321.71	1404.19	0.0903425	7486.78	753.48	0.102326	7270.08	840.12	0.0982045	8214.94	905.487
cg01663018	0.0157644	6311.34	102.69	0.0280247	6484.48	189.848	0.0165875	6588.74	112.821	0.0104743	6318.39	67.9396	0.02855	6758.36	201.561	0.0184465	7502.61	142.877
cg01663052	0.576303	1070.09	1591.54	0.663683	992.498	2155.92	0.540094	1392.43	1752.65	0.746935	743.142	2488.58	0.680582	1099.03	2554.76	0.629894	1143.02	2115.53
cg01663055	0.817909	1030.97	5080.06	0.835698	893.168	5051.62	0.793564	1088.17	4567.48	0.846633	872.311	5367.48	0.825006	1079.91	5562.68	0.806052	1206.75	5430.88
cg01663225	0.0456992	9420.61	455.919	0.0471725	9085.48	454.754	0.0659955	8097.99	579.259	0.0513891	8938.55	489.645	0.0439627	9175.1	426.509	0.0639438	8726.81	602.977
cg01663232	0.0189418	5471.9	107.58	0.0491921	5737.1	301.995	0.0550674	6269.93	371.217	0.048249	6584.27	338.859	0.0335694	6528.13	230.231	0.0351108	7018.47	259.03
cg01663295	0.100776	11226.6	1269.37	0.108895	9491.61	1172.11	0.129776	9185.8	1384.79	0.122404	10448.5	1471.26	0.122985	10060.7	1424.85	0.112074	11025.2	1404.22
cg01663407	0.882072	392.014	3680.15	0.85112	494.246	3397.21	0.838969	585.213	3569.94	0.869931	421.058	3484.94	0.87469	501.295	4197.16	0.882338	444.051	4079.8
cg01663440	0.677925	2841.08	6190.6	0.674315	2613.02	5617.18	0.730914	2023.5	5768.02	0.699636	2497.83	6051.12	0.662305	2970.41	6021.86	0.721683	2220.25	6016.48
cg01663469	0.053904	6547.69	378.754	0.0512798	6144.84	337.543	0.0535266	5935.83	341.349	0.0597617	6761.25	436.103	0.0527179	6930.39	391.253	0.0601332	6800.55	441.502
cg01663551	0.842438	1766.1	9977.49	0.846481	1592.48	9332.07	0.840878	1510.34	8509.81	0.83978	1703.52	9453.03	0.8522	1566.44	9608.49	0.810492	2050.65	9197.95
cg01663563	0.855969	1264.88	8111.37	0.846866	1106.25	6670.8	0.828965	1370.59	7127.6	0.857023	1179.3	7668.27	0.862306	1185.91	8052.94	0.822122	1562.4	7683.35
cg01663570	0.0823355	12012.3	1086.75	0.0864549	11446.2	1092.69	0.120245	10154.6	1401.6	0.0834711	11479.3	1054.56	0.0912085	10250	1038.76	0.0826174	11543.3	1048.57
cg01663603	0.0466404	5433.73	270.722	0.0334692	4894.05	172.935	0.0662676	5010.33	362.683	0.0746736	5323.24	437.655	0.0858238	5258.27	503.04	0.0698353	5263.27	402.666
cg01663677	0.589875	2326.82	3490.45	0.62182	1666.18	2904.02	0.592419	2422.37	3666.27	0.601068	2037.35	3220.33	0.629432	2168.51	3853.2	0.646721	2033.18	3905.04
cg01663682	0.0341624	5626.75	202.559	0.0253048	5179.57	137.067	0.0429782	5643.95	257.951	0.0361479	6314.19	240.555	0.039935	6225.79	263.129	0.0370846	6215.68	243.235
cg01663696	0.538436	3424.62	4111.63	0.583504	2882.17	4177.98	0.546155	3170.63	3935.86	0.532546	3240.97	3806.2	0.546428	3411.76	4230.69	0.455382	4620.39	3946.94
cg01663725	0.0627355	8969.05	607.034	0.0897016	8317.28	829.446	0.0920881	8880.82	910.91	0.0620342	8828.8	590.523	0.0990853	8523.76	948.467	0.0881737	9771.17	954.543
cg01663745	0.0319658	7797.9	260.799	0.0404152	7317.57	312.409	0.0388983	7021.82	288.239	0.0368396	7509.43	291.05	0.0485915	7707.96	398.777	0.0578096	8175.88	507.78
cg01663768	0.0773937	11398.6	964.568	0.0650726	10271	721.842	0.121692	9474.77	1326.61	0.0804831	10716	946.7	0.0954096	10050.2	1070.57	0.0781273	11356.2	970.895
cg01663820	0.457815	5013.05	4317.4	0.437461	4862.36	3859.01	0.445534	5172.29	4236.48	0.488703	4602.28	4494.49	0.443143	5016.43	4071.61	0.433048	5174.42	4028.7
cg01663825	0.654488	3901.35	7579.57	0.676117	3242.21	6976.96	0.678936	3180.11	6936.24	0.641057	4097.19	7496	0.616148	4413.85	7245.49	0.66694	3344.99	6898.46
cg01663953	0.904446	431.949	5035.04	0.85615	507.063	3613.05	0.878855	545.907	4685.79	0.919047	333.827	4925.17	0.869833	605.551	4714.82	0.890969	481.055	4748.19
cg01663968	0.126817	6280.38	926.653	0.129197	6821.72	1026.94	0.119552	6713.2	925.131	0.133667	7391.16	1155.81	0.165297	6879.99	1382.25	0.146286	7494.38	1301.32
cg01663970	0.848377	666.668	4289.75	0.84348	693.707	4277.25	0.811385	991.368	4694.84	0.792053	1197.75	4943.01	0.829448	880.959	4770.71	0.816146	1029.95	5015.95
cg01664011	0.0475092	7312.98	369.751	0.0445943	7035.6	333.06	0.0615707	6856.6	456.425	0.0617969	7168.89	478.782	0.0638862	7245.76	501.32	0.0576043	8092.62	500.777
cg01664014	0.862681	365.934	2927.14	0.854291	437.372	3150.61	0.885598	326.089	3298.41	0.827269	506.612	2905.28	0.870067	432.66	3566.85	0.852362	477.971	3336.81
cg01664039	0.90731	779.953	8613.59	0.894274	784.226	7479.11	0.881427	938.233	7717.85	0.882691	990.577	8206.02	0.87637	1119.01	8641.11	0.893889	877.822	8237.28
cg01664065	0.916877	176.04	3044.82	0.912531	187.445	2998.82	0.918066	178.33	3118.69	0.921787	156.848	3027.11	0.930267	177.234	3698.42	0.907723	217.914	3127.3
cg01664094	0.0447168	9543.63	451.418	0.0326768	9380.27	320.25	0.0480284	9356.85	477.113	0.0511818	9753.95	531.548	0.0448717	9655.8	458.325	0.0488279	9754.73	505.887
cg01664108	0.52954	7025.28	8020.06	0.578812	5281.31	7395.2	0.490615	6856.6	6700.27	0.478175	7499.36	6963.67	0.544522	6557.67	7959.21	0.530016	7217.88	8252.61
cg01664124	0.721092	2084.76	5648.51	0.69786	2012.23	4878.68	0.740375	1695.95	5121.53	0.69885	2154.78	5232.45	0.71747	2203.27	5849.02	0.689172	2426.86	5602.57
cg01664130	0.0625712	7337.43	496.431	0.0667321	6770.45	491.263	0.0796679	6935.21	608.998	0.0758119	7458.26	620.011	0.0831469	6831.34	628.585	0.0757328	7358.7	611.153
cg01664151	0.800829	973.923	4318.05	0.756715	1316.12	4404.71	0.780763	1075.07	4184.76	0.757992	1308.47	4411.47	0.740703	1642.02	4976.23	0.739401	1507.92	4562.18
cg01664241	0.148683	7856.58	1389.62	0.135415	7134.13	1133.04	0.15197	7879.99	1430.05	0.139504	7678.02	1260.97	0.193116	7807.87	1892.63	0.14855	8083.37	1427.73
cg01664267	0.878998	229.829	2395.99	0.920356	70.4922	1970.17	0.861942	380.679	3001.03	0.867485	324.601	2779.57	0.900797	229.362	2990.72	0.834095	400.879	2518.2
cg01664300	0.813523	267.319	1602.47	0.83381	223.492	1623.03	0.823012	314.443	1927.2	0.824582	240.724	1601.63	0.832928	263.245	1810.94	0.7746	359.763	1580
cg01664310	0.0516163	11490.7	630.827	0.0510964	10141.3	551.47	0.0634266	9952.25	680.759	0.0574614	10299.1	633.978	0.054914	9948.58	583.87	0.0621563	10509.2	703.132
cg01664325	0.767743	2704.98	9272.07	0.769583	2448.8	8512.87	0.7339	2771.03	7918.26	0.798637	2200.07	9122.46	0.777841	2555.13	9296.35	0.679535	3768.26	8202.53
cg01664382	0.681987	4174.42	9166.61	0.648944	4297.62	8129.22	0.668671	3863.57	7999.07	0.689949	3926.24	8959.5	0.693601	3754.07	8724.52	0.674864	4069.44	8654.25
cg01664666	0.0397679	6747.37	283.583	0.0413959	6796.89	297.832	0.0633141	6614.21	453.839	0.0347469	6862.74	250.643	0.0537323	6623.7	381.794	0.0318018	6962.96	231.993
cg01664670	0.0669443	5878.07	428.911	0.0677356	5629.99	416.324	0.0806093	5349.09	477.759	0.0653052	5719.77	406.615	0.0836877	5775.07	536.576	0.106704	5581.11	678.604
cg01664727	0.153837	2172.78	413.204	0.22852	2193.27	679.288	0.190835	2359.78	580.117	0.257248	2108.64	764.95	0.25819	2081.64	759.328	0.237529	2434.06	789.423
cg01664833	0.0639493	5688.69	395.473	0.0655276	5727.49	408.638	0.0803911	6703.74	594.775	0.067084	6396.39	467.142	0.0800975	6062.46	536.576	0.0777222	6133.45	525.305
cg01664864	0.0951017	7829.72	833.386	0.0775404	7253.01	618.082	0.11073	7215.52	910.91	0.1091	7839.76	972.307	0.170716	7815.61	1629.51	0.0769806	7656.78	646.923
cg01664925	0.765637	1572.13	5462.67	0.659449	2339.06	4723.04	0.729279	1885.2	5347.8	0.657511	2474.34	4942.24	0.667159	2411.78	5034.7	0.679962	2591.32	5718.06
cg01664929	0.893604	424.614	4406.15	0.861412	578.356	4216.41	0.893559	452.011	4634.07	0.863391	594.682	4390.51	0.868568	635.959	4863.58	0.863233	606.458	4458.96
cg01665013	0.97818	89.6498	8502.06	0.964227	207.471	8287.64	0.975983	136.841	9624.71	0.976749	162.72	11036.4	0.960127	254.557	8537.66	0.968231	226.137	9939.75
cg01665118	0.694734	1557.46	3772.1	0.736515	1367.39	4101.76	0.61851	2133.41	3621.01	0.76995	1248.91	4514.67	0.740838	1595.98	4848.1	0.649207	2239.78	4330.19
cg01665174	0.1106	2144.26	279.082	0.061329	1046.97	74.9384	0.14009	2098.47	358.158	0.11931	2036.51	289.442	0.129181	2160.7	335.36	0.0953494	2256.23	248.345
cg01665212	0.0264554	5628.38	155.665	0.0287166	5589.71	168.22	0.04183	5702.18	253.301	0.0341916	5870.49	211.368	0.0235002	6109.37	149.433	0.0392677	6388.37	265.197
cg01665243	0.128695	7919.34	1184.49	0.15715	7330.39	1385.4	0.142518	7492.76	1261.96	0.210307	7580.72	2045.49	0.187649	7810.48	1827.28	0.139934	5295.72	877.893
cg01665408	0.908008	493.889	5862	0.915454	370.084	5090.05	0.912301	452.739	5749.92	0.903602	483.126	5466.03	0.908644	483.05	5799.15	0.899977	530.394	5672.07
cg01665432	0.906246	612.879	6890.87	0.901735	593.576	6364.64	0.898065	565.56	5863.7	0.903119	603.069	6553.95	0.912109	573.405	6988.39	0.899626	569.454	6000.13
cg01665550	0.0849215	3884.28	369.751	0.10941	3784.15	477.172	0.106524	4389.82	535.297	0.0843999	4344.78	409.719	0.102079	4635.03	538.296	0.102128	4958.57	575.383
cg01665555	0.394448	5222.51	3467	0.394545	5121.9	3402.85	0.444555	4943.74	4036.8	0.370954	5452.78	3274.52	0.368515	5222.33	3105.95	0.34827	5920.68	3217.31
cg01665633	0.0397923	4911.99	207.704	0.0561201	5426.3	328.576	0.0560757	5362.99	324.54	0.0447473	5051.86	241.331	0.0526237	5519.46	312.143	0.0357459	5689.4	214.619
cg01665823	0.0270587	6374.1	180.053	0.038731	6369.93	260.683	0.0208679	6664.44	144.168	0.0360402	7122.76	270.042	0.0369305	6761.84	263.129	0.045109	6931.1	332.148
cg01665846	0.0463568	5998.39	296.444	0.0547885	5657	333.7	0.0714511	5697.09	446.081	0.0647638	6040.76	425.239	0.0513769	6028.57	331.92	0.0721846	6021.41	476.25
cg01665970	0.609409	1322.74	2219.79	0.577842	1570.05	2285.94	0.617456	1313.09	2280.83	0.599086	1448.54	2313.98	0.615562	1466.53	2508.32	0.554271	1592.21	2104.29
cg01666040	0.00867038	5340.68	47.5853	0.0136973	5019.36	71.0954	0.046402	5905.26	292.216	0.0206915	5886.42	126.485	0.032439	5952.99	202.936	0.0235575	6169.43	151.255
cg01666244	0.0435427	4702.54	218.635	0.056276	4969.7	302.316	0.0821373	5860.13	533.358	0.0710979	4806.94	375.576	0.0864265	5053.79	487.562	0.0523333	5359.44	301.488
cg01666416	0.728965	3267.33	9056.65	0.806403	2101.95	9171.95	0.751414	2592.7	8139.36	0.745278	3028.77	9154.27	0.76126	2775.8	9169.94	0.761807	2570.77	8541.83
cg01666436	0.901538	1102.69	11012.1	0.920026	743.372	9702.28	0.905329	905.478	9615.31	0.899782	1047.61	10303.5	0.916345	855.764	10469.2	0.851602	1650.8	10047.2
cg01666490	0.826882	1400.98	7169.31	0.751702	2011.43	6392.18	0.787902	1589.68	6276.81	0.775587	1705.2	6238.91	0.73471	2337.06	6749.33	0.806688	1443.16	6439.59
cg01666550	0.967054	303.994	11858.2	0.9644	288.377	10521	0.961593	304.252	10121.1	0.965447	300.276	11184	0.963099	331.011	11249.2	0.963494	351.54	11917.4
cg01666573	0.803883	1101.06	4923.15	0.833008	873.142	4854.34	0.832771	925.859	5108.6	0.817827	1043.42	5133.13	0.809882	1116.4	5181.74	0.776367	1378.41	5132.46
cg01666600	0.0162577	3647.93	61.9398	0.0337233	3549.44	127.367	0.0279601	3847.55	113.549	0.0129322	4061.28	54.5195	0.0158368	4057.28	66.8973		4285.29	111.013
cg01666652	0.759851	2720.46	8924.18	0.781315	2222.11	8296.39	0.798479	1931.06	8047.56	0.780743	2325.88	8638.25	0.799817	2064.26	8647.13	0.757103	2658.14	8597.02
cg01666654	0.0395189	8995.95	374.252	0.050824	8990.96	486.779	0.0595881	8949.97	573.441	0.0545657	9499.81	554.052	0.0653428	9051.12	639.764	0.0590595	9474.11	600.933
cg01666675	0.908133	262.429	3582.73	0.88882	289.178	3111.27	0.895802	332.639	3719.45	0.871949	461.318	3822.23	0.905025	245	3287.52	0.85169	549.924	3732.29
cg01666716	0.809723	1458.85	6633.65	0.773043	1513.98	5497.4	0.808178	1455.03	6551.57	0.801163	1472.86	6337.46	0.830381	1378.78	7239.48	0.786153	1667.25	6496.82
cg01666793	0.22674	11683	3455.08	0.19086	10753.3	2560.07	0.22252	9658.19	2792.86	0.23746	10836.8	3405.79	0.246175	10171.9	3354.46	0.219211	11803.3	3341.92
cg01666796	0.793248	1346.38	5549.32	0.76596	1616.51	5617.75	0.802975	1215.55	5361.54	0.793544	1347.89	5565.18	0.77107	1371.83	4957.35	0.751199	1881.05	5981.32
cg01666985	0.913161	405.054	5310.91	0.871367	548.718	4394.46	0.871403	644.171	5042.66	0.895073	508.289	5189	0.876373	662.023	5401.88	0.863738	719.527	5194.8
cg01667007	0.960008	280.359	9130.42	0.949253	340.445	8238.77	0.959199	281.688	8973.26	0.949396	347.247	8390.96	0.947911	410.072	9282.22	0.948757	438.911	9977.78
cg01667018	0.91893	65.1998	1872.55	0.892745	116.152	1799.16	0.901468	130.29	2106.93	0.909458	78.8435	1796.4	0.898122	151.171	2214.24	0.91774	85.3153	2067.49
cg01667133	0.0198129	7885.02	161.404	0.04399	7333.07	342.026	0.0268458	7000.89	195.888	0.0318056	7766.04	258.402	0.0228417	8029.72	190.037	0.0240067	6423.24	160.453
cg01667185	0.822009	1277.92	6363.57	0.840459	1145.5	6561.27	0.822804	1282.52	6419.69	0.820472	1408.28	6893.06	0.84075	1198.94	6857.68	0.795026	1512.03	6252.56
cg01667319	0.117154	6189.91	834.673	0.122646	5659.4	805.107	0.133083	6124.35	955.519	0.217244	6039.92	1704.06	0.191558	6294.43	1515.14	0.12537	7257.97	1054.7
cg01667324	0.0427948	3754.7	172.336	0.057604	3242.64	204.319	0.0573706	4148.9	258.598	0.0525062	3834.82	218.051	0.0533156	4129.39	238.191	0.0713504	4316.13	339.302
cg01667332	0.0477065	8230.67	417.336	0.0456287	7964.82	385.58	0.0885458	7519.69	740.236	0.0662408	8683.69	623.115	0.0705589	7455.14	573.552	0.0689376	8899.52	666.341
cg01667350	0.0468525	6979.64	348.004	0.0713163	6450.84	503.058	0.0599048	7107.71	459.29	0.0741406	7053.98	572.874	0.0641047	7180.6	498.689	0.0608253	7296	478.999
cg01667384	0.192777	10982.9	2646.77	0.22088	9725.52	2785.53	0.185187	9781.93	2245.92	0.215492	10248	2842.43	0.22564	9965.96	2933.11	0.187527	11244.1	2618.35
cg01667493	0.729862	1115.73	3284.67	0.729885	1079.01	3185.84	0.758807	965.892	3353.37	0.767471	939.412	3430.62	0.722318	1335.34	3733.67	0.74356	1027.89	3270.38
cg01667575	0.85918	746.538	5164.94	0.841518	713.734	4320.81	0.837066	939.688	5341.34	0.833043	868.118	4830.5	0.838369	920.055	5290.95	0.785383	1200.58	4759.43
cg01667634	0.756228	2333.34	7548.71	0.699519	2847.72	6862.31	0.739632	2075.9	6181.13	0.718419	2928.95	7728.02	0.735158	2550.78	7358.14	0.678723	3239.93	7055.85
cg01667646	0.0109113	8935.11	99.672	0.016752	7757.08	133.864	0.0215506	7825.17	174.554	0.0148809	8324.75	127.261	0.020137	8352.18	173.699	0.0194238	8000.17	160.453
cg01667702	0.27927	7530.58	2956.72	0.294163	6659.11	2816.91	0.308923	6938.85	3146.49	0.254035	7289.67	2516.51	0.357314	6951.24	3920.27	0.27027	7681.46	2882.03
cg01667837	0.0163008	7375.73	123.88	0.0188874	6890.61	134.576	0.0187101	7191.42	139.024	0.0271781	7165.53	202.98	0.0247824	7113.7	183.316	0.0329702	7226.1	249.779
cg01667892	0.577261	4189.09	5856.85	0.643989	2881.37	5393	0.720497	2292.08	6166.26	0.604704	3515.25	5530.43	0.665995	2982.58	6146.55	0.485633	5472.51	5261.23
cg01667946	0.0565299	6796.27	413.204	0.0428705	6856.97	311.608	0.0558722	7328.99	439.637	0.0598631	7118.56	459.641	0.0521494	7100.67	396.171	0.0574765	7485.13	462.553
cg01667953	0.642219	3899.76	7179.6	0.641495	3908.31	7172.31	0.650357	3556.4	6801.12	0.635547	3860.82	6907.03	0.654662	3811.41	7414.9	0.62595	4186.62	7173.38
cg01667978	0.795435	405.054	1963.86	0.707978	535.901	1541.68	0.762627	661.64	2446.98	0.775941	504.095	2092.05	0.773656	671.579	2637.3	0.791581	637.295	2800.26
cg01668008	0.811472	1562.35	7155.16	0.780185	1589.28	5995.71	0.808646	1324.73	6020.8	0.834456	1263.17	6871.33	0.803608	1593.37	6929.05	0.769665	2059.9	7217.33
cg01668099	0.604193	5867.98	9110.02	0.601043	4973.7	7643.72	0.622473	4642.4	7819.35	0.53418	6748.67	7853.73	0.598281	5678.45	8605.85	0.556122	6423.32	8172.89
cg01668174	0.0929872	13862.3	1431.42	0.0617826	13089.1	868.517	0.183472	12139.5	2750.19	0.0684583	13098.9	969.979	0.0782535	12733.1	1089.49	0.0618541	12936.1	859.497
cg01668271	0.0339987	5828.05	208.639	0.0222227	5609.74	129.77	0.0336391	6005.71	212.54	0.0325438	5834.42	199.625	0.026471	6194.52	171.153	0.024078	6191.01	155.212
cg01668279	0.877825	1362.68	10509.3	0.885352	1142.29	9593.4	0.900618	979.722	9784.69	0.799104	2387.11	9893.01	0.85308	1648.11	10150.2	0.825376	1985.89	9859.18
cg01668281	0.433638	8784.05	6802.13	0.435955	7653.21	5992.51	0.454263	7225.63	6097.73	0.464001	7834.87	6869	0.511951	7130.21	7584.29	0.413356	9470	6743.12
cg01668352	0.675225	2572.95	5557.2	0.68424	2211.69	5009.34	0.62109	2951.54	5001.93	0.65688	2544.8	5063.29	0.657305	2924.37	5800.87	0.651324	2745.51	5315.39
cg01668383	0.887454	826.408	7304.99	0.881039	716.137	6044.39	0.88811	708.224	6415.16	0.885808	794.307	6937.29	0.86465	1026.92	7199.06	0.87559	763.726	6078.82
cg01668452	0.0720804	12673.2	992.219	0.0688751	11225.9	837.773	0.0894072	10250.7	1016.29	0.0772391	11386.2	961.443	0.0762054	11303.9	940.728	0.0692129	12173.4	912.641
cg01668514	0.871571	484.924	3969.52	0.858756	556.728	3992.87	0.863778	644.171	4718.76	0.826018	930.186	4891.02	0.834986	854.026	4827.46	0.859172	619.821	4391.51
cg01668653	0.891615	754.935	7032.98	0.770272	1559.62	5564.66	0.825222	1103.57	5682.69	0.858975	1015.76	6796.06	0.850922	991.462	6229.96	0.845782	986.225	5957.21
cg01668740	0.934682	234.719	4789.74	0.907027	225.895	3179.36	0.930057	232.92	4426.94	0.917754	161.881	2922.24	0.906461	225.887	3158.07	0.866922	410.13	3323.18
cg01668907	0.628208	629.178	1232.07	0.681208	466.21	1209.9	0.75323	414.89	1571.63	0.753001	452.092	1683.11	0.719665	546.473	1659.6	0.649674	781.2	1634.17
cg01669085	0.494619	5053.8	5044.05	0.564682	3676.81	4899.18	0.477838	4525.21	4232.6	0.618435	3468.28	5783.4	0.562765	4575.95	6018.42	0.527384	4779.71	5445.19
cg01669108	0.828297	1879.38	9548.58	0.848085	1538.01	9144.41	0.795989	2048.24	8381.8	0.81152	1924.12	8715.07	0.823601	1831.42	9017.74	0.809383	1806.01	8093.18
cg01669161	0.703082	1988.6	4945.66	0.651152	2303.01	4485.41	0.688952	2055.52	4774.36	0.660082	2438.28	4929.05	0.646926	2423.94	4624.53	0.684372	2375.47	5367.52
cg01669185	0.937666	159.74	3907.14	0.931354	158.607	3508.65	0.949107	129.562	4281.09	0.948954	118.265	4057.62	0.917522	287.571	4311.52	0.919888	272.392	4276.02
cg01669186	0.957064	91.9554	4278.82	0.95418	121.695	4616.72	0.953198	103.439	4143.38	0.966143	97.7739	5643.73	0.95051	127.265	4364.84	0.962152	57.2317	3997.02
cg01669242	0.90106	187.45	2617.84	0.917088	187.445	3179.44	0.940039	139.752	3758.72	0.924355	150.138	3056.6	0.917001	257.164	3946.07	0.909398	225.109	3263.23
cg01669366	0.804087	1226.57	5444.66	0.812787	1058.98	5031.76	0.796972	1241.76	5266.99	0.838209	1009.87	5750.04	0.822251	1182.43	5932.43	0.770553	1530.54	5475.85
cg01669374	0.0727715	4922.59	394.187	0.0712152	4736.6	370.849	0.0887739	4916.81	488.75	0.0633173	5306.84	365.488	0.0741713	5202.35	424.789	0.0754068	5363.56	445.59
cg01669482	0.0495638	17114.1	897.691	0.0494455	14983.6	784.611	0.0659602	14080.8	1001.42	0.0648936	15398	1075.51	0.0635848	14627.9	1000.06	0.0603548	15843	1024.04
cg01669517	0.965005	81.4998	5004.9	0.957876	128.168	5188.39	0.952883	151.398	5084.22	0.952688	167.752	5391.56	0.96338	110.337	5533.36	0.962065	141.85	6133.45
cg01669540	0.809835	506.114	2581.18	0.848195	421.351	2912.99	0.804275	560.465	2713.98	0.824787	583.778	3218.78	0.845012	505.639	3302.01	0.801296	614.681	2882.03
cg01669732	0.853088	1056.24	6714.03	0.850175	976.477	6108.44	0.839973	1071.43	6148.81	0.844742	1171.75	6919.44	0.863653	998.246	6956.57	0.809958	1466.81	6677.71
cg01669861	0.897542	474.329	5031.19	0.90292	411.738	4759.55	0.889835	507.33	4905.6	0.924054	315.374	5053.98	0.920657	400.515	5807.75	0.899395	449.19	4909.66
cg01669948	0.834805	2013.86	10682.3	0.84664	1633.34	9569.06	0.844964	1528.54	8875.72	0.833786	1842.76	9745.57	0.862862	1511.7	10140.8	0.812262	2069.15	9384.98
cg01670029	0.559732	2230.72	2963.15	0.695867	2143.11	5132.32	0.682153	2185.15	4904.31	0.695017	2051.7	4903.44	0.712245	2332.9	6021.86	0.723737	2395.55	6537.7
cg01670306	0.517234	7269.78	7895.95	0.50444	6494.9	6713.07	0.561479	5612.65	7314.44	0.515098	6463.49	6972.21	0.525467	6532.48	7344.38	0.472226	7872.65	7133.52
cg01670430	0.254608	5097.81	1775.45	0.303433	4371.32	1947.76	0.247466	5656.33	1892.93	0.281333	5821	2317.86	0.35018	5692.35	3121.43	0.26492	6362.67	2329.13
cg01670444	0.839571	387.939	2553.53	0.802995	480.629	2366.64	0.863353	286.783	2443.75	0.868882	319.568	2780.35	0.872411	362.288	3160.98	0.805382	551.98	2698.07
cg01670608	0.877899	259.984	2588.26	0.881277	299.592	2966.15	0.88643	254.757	2768.93	0.853899	361.506	2697.32	0.857102	296.259	2376.76	0.856024	449.19	3265.27
cg01670677	0.00244627	11199.7	27.7099	0.00652473	10023.5	66.4869	0.00137842	9391.79	13.1018	0.0031997	10874.5	35.228	0.00454469	10747	49.5214	0.00685255	12264.8	85.3153
cg01670714	0.360188	5130.41	2944.5	0.42862	4264.78	3274.23	0.330905	5246.53	2644.16	0.476729	4260.91	3973.03	0.445713	4810.52	3948.65	0.360119	5571.19	3191.69
cg01670758	0.888612	995.112	8736.41	0.874523	853.917	6648.38	0.883963	848.704	7227.16	0.894173	827.018	7832.77	0.901896	743.689	7756.27	0.870658	991.919	7350.19
cg01670771	0.769117	1912.8	6705.03	0.768935	1876.86	6578.57	0.75657	2015.49	6574.85	0.736126	2319.17	6748.73	0.767398	2101.62	7263.55	0.732834	2166.8	6217.81
cg01670789	0.882588	963.328	7993.05	0.863076	1092.63	7517.54	0.85649	1051.05	6869.65	0.8489	1235.49	7502.98	0.863594	1077.31	7453.59	0.846126	1292.06	7654.74
cg01670862	0.526056	2964.15	3401.07	0.574933	2413.56	3399.77	0.523616	2813.24	3202.09	0.619596	2273.04	3865.17	0.636231	2545.57	4627.11	0.551235	3064.16	3886.65
cg01670875	0.0155231	7811.71	124.751	0.0112139	6394.74	73.6574	0.0178594	6583.9	121.541	0.0130441	6886.85	92.342	0.023205	7320.31	176.279	0.0171987	6324.1	112.419
cg01670876	0.761211	1606.36	5439.52	0.759772	1256.04	4288.78	0.746509	1555.47	4875.21	0.708181	1773.14	4545.71	0.733734	1857.49	5394.14	0.736623	1767.98	5224.44
cg01670896	0.918868	528.934	7123.01	0.910594	553.524	6656.07	0.898528	614.328	6325.3	0.890154	718.818	6635.43	0.907969	578.618	6695.16	0.877088	880.906	6999.64
cg01671059	0.019592	8910.03	180.053	0.0283638	8391.18	247.873	0.0517331	8076.65	446.081	0.0247874	8875.7	228.139	0.0355013	8146.67	303.544	0.0326935	8699.22	297.4
cg01671070	0.0326654	2603.1	91.2798	0.019638	2539.32	52.8691	0.0654014	2781.22	201.622	0.0409833	2706.68	119.943	0.0496496	3092.91	166.809	0.0581823	3211.14	204.551
cg01671171	0.0287523	9240.45	276.509	0.0179825	8574.41	158.844	0.0449685	8797.11	418.928	0.0233006	9332.89	225.035	0.0385613	9462.06	383.514	0.0214996	9946.94	220.751
cg01671212	0.135693	649.553	117.677	0.119276	893.168	134.505	0.0864981	1074.35	111.197	0.254027	879.86	333.673	0.225883	1111.19	353.418	0.200361	1013.5	279.005
cg01671285	0.070326	5918.52	455.276	0.0297961	6281.81	195.993	0.0591861	6086.5	389.19	0.0479134	6900.49	352.296	0.0468115	6518.58	325.041	0.0445766	6909.51	327.038
cg01671314	0.0388316	6274.67	257.539	0.0379459	6500.5	260.341	0.0397575	5824.47	245.294	0.0422128	6199.28	277.63	0.0449318	6400.42	305.816	0.0406326	7302.17	313.508
cg01671476	0.971204	339.039	14807.7	0.956419	525.487	13726.8	0.947807	612.144	12932.2	0.950576	597.198	13409.3	0.950614	620.32	13865.1	0.954211	604.402	14679.4
cg01671575	0.536048	4325.19	5112.85	0.495227	4579.59	4591.1	0.498601	4370.9	4445.94	0.519554	4279.36	4735.83	0.570246	4120.7	5600.51	0.502737	4824.94	4979.16
cg01671587	0.444381	8021.35	6495.4	0.443107	7025.64	5669.7	0.439204	6816.64	5416.98	0.454371	7248.46	6119.4	0.453447	7927.39	6659.9	0.475057	6920.95	6353.74
cg01671642	0.858253	1056.24	7000.83	0.855005	977.278	6352.47	0.852527	1078.71	6814.05	0.856224	1118.07	7253.89	0.847957	1278.87	7690.06	0.826125	1258.14	6452.87
cg01671681	0.721567	1652.82	4542.47	0.728221	1457.11	4172.21	0.70573	1762.19	4465.98	0.785517	1217.04	4823.51	0.746004	1643.76	5121.55	0.726392	1623.05	4574.45
cg01671785	0.486252	1118.18	1152.98	0.408738	1407.44	1042.09	0.458961	2741.91	2410.78	0.0294687	130.008	6.98385	0.487082	1466.53	1487.62	0.43638	2827.74	2266.78
cg01671881	0.823283	1301.55	6529.48	0.849594	1030.95	6388.34	0.826274	1257.77	6457.83	0.825241	1307.63	6647.07	0.841011	1157.24	6650.45	0.793607	1605.57	6558.14
cg01671895	0.137263	5631.15	911.838	0.156502	5278.35	997.898	0.17515	5173.25	1119.73	0.151315	5919.2	1073.18	0.185891	5579.01	1296.72	0.141225	5648.56	945.345
cg01672008	0.806771	742.463	3517.46	0.804151	752.184	3499.05	0.846022	591.036	3796.86	0.836015	675.203	3952.08		715.019	3611.57	0.796817	917.91	3991.91
cg01672042	0.628595	2898.13	5074.27	0.720102	1815.97	4929.28	0.627895	2630.55	4607.56	0.778684	1420.02	5348.08	0.731141	1959.13	5599.65	0.669238	2438.17	5135.52
cg01672129	0.287212	8945.42	3644.78	0.318173	7210.23	3411.3	0.296057	7791.92	3319.1	0.313414	8188.82	3783.69	0.351723	7979.89	4383.76	0.267427	9155.46	3378.71
cg01672322	0.348685	5876.95	3199.79	0.322698	5858.06	2838.69	0.334838	5970.77	3055.98	0.29777	7392	3176.88	0.332686	6456.02	3268.47	0.33881	7173.68	3727.21
cg01672380	0.00709382	6830.43	49.5145	0.0155058	6691.29	106.963	0.0323253	5996.23	203.646	0.0163416	6626.12	111.742	0.0201775	6706.34	140.163	0.010769	6002.17	66.4296
cg01672455	0.00454726	8768.56	40.5118	0.00642239	7926.18	51.8804	0.0119512	7649.97	93.7417	0.0110848	8276.64	93.894	0.0114081	8096.79	94.5887	0.00690774	8127.92	57.2317
cg01672820	0.0364139	9752.42	372.323	0.0198205	8863.87	181.261	0.0686372	7891.76	588.956	0.0298159	8838.45	274.698	0.0306446	9120.93	291.505	0.0348083	8798.35	320.906
cg01672886	0.0349698	15214.4	554.948	0.034627	13792.4	498.308	0.0313519	12583.5	410.524	0.0336244	12701.4	445.414	0.0438528	12892.9	595.909	0.038057	13927	554.943
cg01672894	0.810756	1854.12	8371.8	0.796112	1694.22	7005.78	0.813982	1636.27	7597.6	0.75382	2516.28	8011.25	0.780958	2093.8	7821.63	0.776806	1966.36	7191.78
cg01672943	0.0192109	9719.67	192.339	0.0246419	8999.77	229.901	0.0338802	8326.91	295.518	0.0255261	9057.78	239.886	0.0226464	9236.17	216.33	0.0218418	9843.12	222.025
cg01673068	0.780306	2202.94	8179.53	0.829867	1272.06	6692.57	0.836079	1294.89	7114.67	0.838923	1329.44	7444.78	0.723443	2879.19	7793.25	0.915892	486.194	6383.38
cg01673082	0.161206	1191.53	248.215	0.222268	1076.61	336.262	0.169892	1233.02	272.821	0.163797	1298.4	273.922	0.210027	1462.18	415.33	0.201674	1582.96	425.15
cg01673240	0.893674	792.993	7505.62	0.917277	475.021	6376.17	0.876417	887.281	7001.53	0.867491	1014.9	7298.9	0.894343	801.899	7634.17	0.872874	850.069	6523.39
cg01673284	0.0455665	6823.16	330.525	0.0606198	7344.01	480.374	0.09134	6897.36	703.386	0.0652896	7532.07	533.101	0.0765235	7330.03	615.687	0.0403613	7165.46	305.576
cg01673307	0.872989	312.959	2838.4	0.878472	285.173	2784.25	0.887059	314.443	3255.1	0.849144	434.478	3008.49	0.859568	463.068	3446.47	0.855511	489.278	3489.09
cg01673418	0.852255	414.019	2965.08	0.827809	471.817	2749.02	0.861787	345.013	2774.75	0.789397	618.167	2691.89	0.826019	595.125	3300.29	0.822002	555.063	3025.1
cg01673454	0.795692	415.649	2008.23	0.781338	461.403	2006.04	0.754562	631.797	2249.8	0.758887	566.164	2096.71	0.752895	672.448	2353.54	0.795108	505.724	2350.59
cg01673669	0.0855396	5268.96	502.218	0.069964	4812.69	369.568	0.0988969	5066.02	566.976	0.110408	4651.77	589.747	0.106973	5341.36	651.802	0.0772828	5830.22	496.689
cg01673674	0.450859	4566.43	3831.26	0.513252	3828.21	4142.11	0.54476	3717.99	4568.77	0.45607	4422.79	3792.23	0.501847	4423.91	4557.46	0.528888	4124.94	4743.08
cg01673753	0.79391	2342.3	9408.39	0.806714	2063.5	9029.76	0.805877	1982.73	8646.22	0.742584	2997.73	8936.22	0.800296	2238.89	9372.88	0.750662	2732.14	8526.5
cg01673780	0.890967	288.509	3174.71	0.884911	282.77	2943.09	0.90322	281.688	3562.18	0.862209	285.179	2410.2	0.869162	336.224	2897.85	0.915524	220.997	3478.87
cg01673783	0.740716	3259.99	9598.73	0.762846	2713.95	9051.53	0.745165	2741.91	8310.04	0.716907	3420.47	8915.27	0.76009	3045.13	9964.49	0.734767	3116.58	8910.77
cg01673865	0.952074	340.171	8744.13	0.950558	324.733	8165.72	0.941217	350.4	7211.65	0.947536	365.488	8407	0.945405	388.674	8462.25	0.945355	351.566	7812.13
cg01673994	0.0496993	4535.46	242.428	0.0591884	4145.42	267.088	0.0699726	5132.98	393.715	0.0636517	4979.72	345.313	0.0671703	4724.51	347.399	0.0692437	5298.8	401.644
cg01674009	0.569233	1888.35	2627.48	0.599729	1733.47	2747.1	0.594437	1992.93	3067.62	0.597136	2110.32	3276.2	0.591526	2094.67	3178.18	0.541296	2181.19	2691.93
cg01674036	0.036335	8035.06	306.733	0.0517244	8131.44	448.99	0.0705317	7993.54	614.17	0.0589094	8490.78	537.756	0.0522375	8309.16	463.485	0.0509066	8855.32	480.337
cg01674119	0.623689	812.553	1512.44	0.602746	867.535	1468.02	0.62026	965.892	1741.01	0.660886	738.948	1635	0.629131	1012.15	1886.62	0.619921	925.106	1671.98
cg01674130	0.721948	4384.69	11644.3	0.744341	3663.19	10956.4	0.762351	3295.82	10893.4	0.734572	3964.82	11249.4	0.755167	3564.67	11303.4	0.681745	4726.26	10338.5
cg01674147	0.737737	2083.14	6141.08	0.703006	2014.63	5005.5	0.683345	2212.74	4990.94	0.625031	2884.5	4974.83	0.701561	2377.89	5824.94	0.670065	2635.52	5555.56
cg01674274	0.0603615	12683	821.169	0.0553442	11947.6	705.83	0.107095	11089.9	1342.12	0.0651045	12257.6	860.565	0.0702764	10923.4	833.24	0.0669579	12717.1	919.795
cg01674361	0.758969	506.114	1908.56	0.718417	661.665	1943.27	0.765334	535.717	2073.31	0.760055	547.711	2051.7	0.778199	542.129	2252.93	0.764178	606.458	2289.27
cg01674405	0.667297	3920.14	8063.14	0.644232	3783.35	7032.04	0.622197	4102.31	6920.72	0.623267	4338.07	7342.35	0.62805	4401.32	7600.63	0.587342	5408.78	7840.74
cg01674585	0.617679	2717.2	4551.47	0.575069	2848.53	3990.31	0.673109	2385.98	5118.94	0.548588	3381.88	4231.44	0.630673	2895.7	5115.53	0.639211	2603.66	4790.09
cg01674679	0.00351672	6823.99	24.4357	0.0135494	6055.28	84.5459	0.0137266	5938.7	84.0443	0.00303803	6011.54	18.6236	0.00436664	6174.06	27.5167	0.014037	6719.61	97.0895
cg01674761	0.896559	480.034	5027.33	0.899434	408.534	4548.18	0.889437	516.792	4961.84	0.887238	526.742	4931.37	0.906743	501.295	5846.44	0.863905	788.395	5639.37
cg01674777	0.910044	133.66	2363.83	0.809193	402.927	2132.86	0.914172	140.48	2561.41	0.888055	243.241	2722.93	0.852707	381.401	2786.93	0.92033	127.459	2627.55
cg01674874	0.84383	838.633	5071.7	0.845248	686.498	4295.83	0.804625	1040.13	4695.49	0.815806	1048.45	5086.57	0.84447	854.026	5180.02	0.79803	1133.77	4874.91
cg01675104	0.882654	1088.84	8942.19	0.87423	1011.72	7727.62	0.881943	1005.2	8256.38	0.8619	1279.11	8607.21	0.875375	1168.53	8910.26	0.867977	1268.42	8996.62
cg01675153	0.711701	595.764	1717.57	0.747559	787.43	2627.97	0.702862	1097.64	2832.94	0.761412	619.006	2294.58	0.760807	1000.85	3501.5	0.705616	1094.71	2863.63
cg01675158	0.711035	1837.01	4766.25	0.686853	1935.33	4464.28	0.681596	2175.62	4871.34	0.628456	2559.9	4499.15	0.708377	2020.82	5151.65	0.671541	2316.88	4941.34
cg01675229	0.0326491	3367.57	117.034	0.0319373	3666.39	124.257	0.0277687	3951.64	115.722	0.0372207	3894.37	154.421	0.0359187	4146.76	158.221	0.0389921	4056.07	168.629
cg01675238	0.7512	2343.93	7378.94	0.746087	2266.16	6952.62	0.762995	2126.86	7168.98	0.746925	2486.09	7632.57	0.743403	2503	7541.3	0.745441	2395	7306.24
cg01675241	0.513856	6657.72	7142.94	0.496936	6498.1	6517.72	0.506177	5733.48	5979.43	0.46153	7281.28	6326.59	0.481156	6971.22	6557.58	0.470359	6889.98	6207.6
cg01675512	0.515141	1629.18	1837.18	0.494335	1782.33	1840.15	0.543599	1594.05	2017.71	0.518006	1730.36	1967.12	0.532305	1834.9	2202.2	0.495256	2192.5	2249.41
cg01675596	0.15144	4227.4	772.297	0.163421	4575.58	913.352	0.299899	4305.39	1887.12	0.110102	5143.28	648.722	0.240058	4846.14	1562.43	0.226702	4871.19	1457.36
cg01675694	0.89999	326.814	3840.91	0.906894	273.958	3642.52	0.934594	188.52	4122.69	0.923335	228.982	3962.17	0.91077	308.423	4168.78	0.928925	199.412	3913.22
cg01675697	0.969409	302.364	12750.6	0.975618	205.068	12207.2	0.958001	316.626	9503.15	0.946797	570.357	11929.7	0.95245	410.94	10234.4	0.954046	489.278	12234
cg01675814	0	6386.08	0	0	6376.17	0	0.0108117	5992.36	66.5889	0	5712.01	0	0.00543106	6513.72	36.1157	0	5902.02	0
cg01675895	0.880367	290.954	2876.98	0.893656	281.168	3203.14	0.882732	359.571	3459.39	0.907108	236.531	3286.29	0.916475	231.969	3642.53	0.912114	216.886	3288.78
cg01675953	0.31409	9829.69	4546.97	0.353351	8008.88	4430.97	0.329152	7986.26	3967.54	0.444262	7578.2	6138.03	0.415547	7865.21	5663.28	0.379651	8996.14	5566.81
cg01675955	0.835326	1611.25	8680.47	0.885787	821.074	7143.49	0.893861	706.04	6788.19	0.903702	582.1	6401.09	0.887857	710.675	6418.27	0.861831	1122.46	7625.1
cg01676105	0.141493	5654.94	948.491	0.184402	5152.18	1187.48	0.223094	4934.05	1445.56	0.220342	5396.96	1553.52	0.154963	6328.84	1178.92	0.160142	5377.74	1044.48
cg01676182	0.0474376	10165.5	511.221	0.0586101	8675.35	546.346	0.0759873	9105.73	757.045	0.0469092	9438.58	469.47	0.0808026	9183.17	816.043	0.0569517	10019.9	611.153
cg01676322	0.311672	7094.56	3257.67	0.274769	6557.38	2522.28	0.302597	6531.96	2877.55	0.275873	7360.97	2842.43	0.348526	6803.54	3693.26	0.288434	7768.83	3189.64
cg01676467	0.835701	1587.62	8584.01	0.834558	1427.47	7705.2	0.818755	1626.08	7797.37	0.804456	1837.72	7971.68	0.809103	1926.99	8591.23	0.810952	1743.31	7907.17
cg01676552	0.96389	234.712	8934.47	0.955154	263.245	7736.59	0.952989	312.903	8370.16	0.949957	370.92	8939.33	0.95152	349.118	8814.81	0.956862	267.763	8157.56
cg01676623	0.791602	1766.92	7091.5	0.796533	1412.25	5920.13	0.794501	1575.85	6479.17	0.777963	1831.02	6765.8	0.79923	1619.44	6844.78	0.742379	2051.68	6200.44
cg01676680	0.614477	4630.82	7540.35	0.674501	3247.45	6936.6	0.588641	4449.51	6510.2	0.717384	2887.01	7582.13	0.710814	2926.11	7438.11	0.622264	4248.29	7163.16
cg01676795	0.929106	307.254	5337.27	0.903055	467.812	5289.24	0.912116	430.903	5510.07	0.895144	545.195	5507.93	0.920905	403.99	5867.94	0.930794	337.15	5879.53
cg01676844	0.82365	2916.88	14090.5	0.783588	3523.81	13121.2	0.794295	3073.09	12252.3	0.688494	5791.64	13021.8	0.768801	3750.59	12804.3	0.759723	4269.88	13817
cg01676918	0.857858	642.218	4479.45	0.890191	440.576	4382.3	0.87434	561.921	4605.63	0.88469	478.933	4441.73	0.881231	579.487	5041.58	0.878863	516.003	4469.18
cg01676959	0.864272	876.938	6220.82	0.83826	1023.74	5824.06	0.831301	1087.45	5851.42	0.859176	972.963	6546.19	0.842058	1130.3	6559.3	0.838001	1134.8	6387.47
cg01676962	0.162162	6528.19	1282.88	0.193045	5891.95	1433.44	0.210879	5783.54	1572.27	0.203046	6442.21	1666.81	0.22281	6390.76	1860.82	0.225637	5908.15	1750.68
cg01676996	0.812377	1069.28	5062.77	0.824569	1062.99	5466.35	0.835126	1005.2	5598.1	0.81401	1205.3	5712.8	0.802774	1291.03	5661.94	0.81269	1310.57	6120.09
cg01677098	0	6322.42	0	0.00551095	6257.04	35.2274	0.014137	5941.28	86.6302	0.0111203	6524.47	74.4944	0.011484	6857.68	80.8303	0.00506903	6318.99	32.7038
cg01677142	0.938297	118.99	3330.08	0.957833	55.2723	3527.01	0.965456	38.5774	3873.03	0.960046	62.9071	3914.5	0.950178	119.894	4193.68	0.919357	264.169	4151.67
cg01677148	0.0168312	5850.87	101.875	0.0198595	6027.88	124.162	0.0309214	5762.6	187.064	0.0187471	6485.3	125.814	0.0303272	6122.4	194.61	0.0313422	6888.95	226.137
cg01677177	0.0892923	3048.09	308.662	0.0869418	3539.03	346.51	0.100777	3499.63	403.413	0.0882703	4099.86	406.615	0.0849842	4103.32	390.393	0.0928772	4032.43	423.106
cg01677248	0.905742	449.879	5283.9	0.893593	512.67	5145.13	0.884317	567.016	5098.9	0.87906	612.295	5177.36	0.8745	705.462	5612.55	0.906694	421.437	5067.05
cg01677302	0.851259	1356.97	8338.37	0.890878	804.252	7382.39	0.855748	1174.07	7558.17	0.841272	1290.01	7367.19	0.887973	953.069	8347.02	0.828659	1500.73	7741.61
cg01677310	0.815495	1922.58	8939.61	0.827288	1618.92	8233.62	0.827539	1658.1	8436.1	0.834357	1727.85	9207.04	0.835769	1620.3	8754.61	0.790022	2419.66	9480.02
cg01677386	0.0455137	11066	532.441	0.0420963	10758.1	477.172	0.0380168	9764.46	389.836	0.0450582	10820	515.253	0.0455545	10241.4	493.581	0.0457751	11084.8	536.547
cg01677545	0.0161725	5181.01	86.8111	0.0208966	5031.76	109.525	0.0324556	5142.22	175.846	0.0308639	5431.11	176.148	0.016247	5419.07	91.1491	0.0303096	5164.14	164.541
cg01677561	0.0610741	7482.47	493.216	0.0849505	6419.72	605.272	0.130059	7061.01	1070.6	0.0891837	7119.65	706.921	0.0978083	7308.27	803.144	0.101182	6908.68	788.98
cg01677601	0.0421265	7605.56	338.885	0.0470058	7288.73	364.444	0.0763971	7340.63	615.463	0.0474636	7188.18	363.16	0.0654286	7232.73	513.359	0.0505512	8365.01	450.7
cg01677623	0.473838	5730.25	5250.46	0.460339	5271.69	4582.13	0.494646	4705.72	4703.89	0.477992	5569.37	5191.33	0.46792	5574.19	4989.98	0.462751	5737.71	5028.21
cg01677628	0.709872	2674.01	6787.3	0.731684	2213.3	6308.25	0.586668	3511.28	5125.71	0.757627	2241.17	7318.19	0.724968	2518.64	6902.58	0.645971	3701.45	6936.24
cg01677879	0.839831	555.014	3434.5	0.839995	491.843	3107.06	0.826488	588.124	3277.73	0.804422	735.593	3436.83	0.834838	635.09	3715.62	0.844409	470.776	3097.67
cg01677987	0.90208	775.878	8068.93	0.905784	708.126	7769.25	0.907936	629.613	7195.48	0.899916	799.339	8086.52	0.900969	760.196	7825.93	0.885034	947.719	8065.58
cg01678049	0.0454532	5936.44	287.441	0.0648151	6405.98	450.911	0.103125	5505.66	644.555	0.0697103	6486.14	493.525	0.0802374	6405.63	567.532	0.0763435	6787.19	569.251
cg01678062	0.0461088	9278.75	453.347	0.0390454	8096.99	333.06	0.0514193	9011.84	493.922	0.041125	9000.74	390.32	0.0545789	8866.93	517.658	0.0489883	9720.8	505.887
cg01678084	0.517258	7449.08	8088.85	0.540892	6839.35	8175.49	0.489427	7253.29	7048.76	0.541732	7336.64	8791.05	0.580977	6836.56	9617.57	0.477183	8900.54	8214.94
cg01678091	0.622314	4566.43	7688.89	0.626462	4093.35	7032.68	0.636321	3718.72	6681.52	0.698271	3048.9	7287.26	0.697782	3322.28	7901.6	0.640317	4156.81	7578.09
cg01678172	0.0189341	7363.51	144.042	0.0199812	6654.15	137.707	0.0174666	7064.24	127.359	0.0305493	7780.01	248.315	0.0303695	7010.74	222.713	0.0357101	7020.08	263.675
cg01678292	0.724029	2612.07	7115.29	0.63063	3135.3	5523.66	0.735392	2195.28	6378.96	0.648482	3204.07	6095.35	0.724311	2530.8	6911.85	0.637782	3447.56	6246.43
cg01678309	0.599302	4555.02	6962.25	0.630496	3619.13	6346.06	0.584244	4223.14	6075.11	0.678698	3345.82	7278.72	0.670226	3296.21	6902.4	0.630274	4104.39	7167.25
cg01678313	0.409334	10835.4	7578.29	0.508596	8519.94	8921.51	0.379223	10163.3	6269.7	0.525093	8208.11	9186.09	0.509075	8276.15	8685.82	0.426379	10172	7635.32
cg01678317	0.783428	2160.63	8177.6	0.693442	3001.38	7015.39	0.714282	2801.26	7253.02	0.71158	3071.34	7824.24	0.712305	3120.57	7973.83	0.701614	3056.79	7422.75
cg01678321	0.887829	444.174	4307.12	0.905463	314.812	3973.02	0.898721	363.21	4110.41	0.897135	343.892	3871.38	0.893602	433.529	4480.93	0.895799	381.349	4138.06
cg01678339	0.0479927	9275.49	472.638	0.0603039	8822.74	572.606	0.0647329	8698.85	608.998	0.0601573	9016.68	583.539	0.0607315	8943.39	584.73	0.0479566	10186.4	518.151
cg01678383	0.922649	395.274	5907.65	0.886569	517.477	4826.16	0.879312	595.403	5066.58	0.88372	580.423	5171.15	0.924534	370.976	5769.91	0.881699	585.9	5112.02
cg01678415	0.0616872	9408.34	625.104	0.050796	8791.5	475.822	0.0497859	8360.39	443.277	0.0613983	9824.41	649.201	0.038178	9092.82	364.894	0.0708923	9222.27	711.303
cg01678472	0.908715	493.074	5903.85	0.896518	565.54	5765.94	0.897175	558.281	5743.67	0.87625	682.751	5542.53	0.894049	623.795	6107.64	0.890888	695.885	6498.35
cg01678580	0.819258	1360.23	6618.86	0.806827	1310.51	5891.31	0.804239	1326.19	5859.18	0.827796	1264.85	6560.94	0.815065	1439.6	6785.45	0.804962	1457.56	6428.35
cg01678634	0.0295292	10678.1	327.953	0.0343621	9169.59	329.857	0.0366778	9035.13	347.814	0.0356323	9224.69	344.537	0.0290712	9147.55	276.887	0.0349978	10242	375.072
cg01678650	0.0497519	12661	668.124	0.0390578	11151.4	457.316	0.0512868	10675	582.491	0.0656147	11746	831.854	0.0574355	10893	669.86	0.0513252	12424.2	677.582
cg01678692	0.903996	251.834	3312.97	0.923087	175.429	3305.62	0.899226	340.646	3931.98	0.92486	197.948	3667.3	0.885481	412.678	3964.13	0.88845	358.735	3653.63
cg01678701	0.455945	3296.89	2846.76	0.578048	2579.93	3671.34	0.433278	3624.89	2847.81	0.592507	2614.29	3946.65	0.572168	3085.31	4259.93	0.51603	3203.95	3522.82
cg01678714	0.0785219	5672.94	491.93	0.111512	5238	669.962	0.0985171	5389.82	599.947	0.108939	5555.26	691.401	0.103673	5475.83	644.923	0.12062	4974.05	695.978
cg01678788	0.0379701	4005.72	162.047	0.0351554	3749.7	140.269	0.0421072	3650.3	164.856	0.0416934	4234.06	188.564	0.0471796	4380.47	221.853	0.0682811	4850.64	362.808
cg01678790	0.885535	1440.92	11921	0.825176	2132.39	10537	0.889672	1209.73	10561.5	0.865283	1658.23	11293.1	0.82074	2141.58	10263.1	0.879356	1565.48	12139.4
cg01678799	0.417184	1680.53	1274.52	0.516829	1380.2	1583.31	0.427841	1941.25	1526.37	0.582348	1211.17	1828.22	0.57179	1470	2096.43	0.520189	1670.33	1919.31
cg01678802	0.817503	663.408	3419.71	0.726543	1082.21	3141.01	0.80442	767.182	3566.71	0.746143	977.157	3166.01	0.779643	977.395	3811.93	0.723414	1157.41	3288.78
cg01678833	0.498323	3766.11	3840.26	0.461242	3719.26	3269.75	0.473414	4054.27	3734.8	0.47275	4204.71	3859.74	0.513802	3850.5	4174.8	0.453047	4471.34	3786.49
cg01678878	0.172337	9989.43	2100.83	0.182957	8749.84	1981.7	0.179647	9004.56	1993.79	0.151431	9627.3	1735.88	0.175633	10034.6	2159.2	0.160386	10220.4	1971.43
cg01678893	0.0548867	10828.9	634.686	0.0559014	9494.82	568.123	0.0651382	8918.67	628.393	0.0573121	9549.29	586.643	0.0624613	9851.28	662.981	0.0581915	11131.1	693.934
cg01678913	0.891606	823.963	7600.15	0.89205	738.566	6929.56	0.90383	677.653	7308.62	0.889908	800.178	7276.4	0.887303	838.388	7388.24	0.877886	934.357	7436.03
cg01679043	0.234508	8436.86	2615.26	0.217186	8097.79	2274.41	0.285057	7723.5	3119.34	0.247599	7634.4	2545.22	0.245743	8134.54	2682.88	0.276192	8034.03	3103.8
cg01679060	0.902285	584.354	6319.2	0.906276	414.142	4971.55	0.911494	532.078	6509.55	0.904935	520.032	5902.13	0.902506	614.239	6611.75	0.88789	713.359	6441.63
cg01679081	0.0719632	7935.64	623.111	0.0687602	8071.36	603.35	0.0822063	7536.43	683.991	0.0646288	8637.56	603.715	0.103003	8099.78	941.587	0.065317	9098.93	642.835
cg01679108	0.545706	5148.34	6304.41	0.555064	4791.87	6102.68	0.563109	4520.11	5954.86	0.543089	5097.99	6178.38	0.568705	4797.49	6457.83	0.520613	5311.13	5876.47
cg01679167	0.0599714	5514.28	358.176	0.0638145	5058.62	351.634	0.0728526	5116.24	409.877	0.071959	5714.48	450.846	0.101463	5634.14	647.503	0.0728947	6451.07	515.085
cg01679206	0.690869	3899.76	8938.97	0.641772	3909.91	7183.84	0.722516	3040.34	8176.86	0.68055	3824.75	8361.22	0.675628	3716.71	7949.75	0.665846	3730.23	7632.26
cg01679225	0.909168	779.953	8807.79	0.906674	704.121	7812.17	0.909628	700.945	8061.78	0.899718	841.277	8445.03	0.919194	666.366	8717.64	0.888208	966.221	8471.31
cg01679262	0.611386	1837.82	3048.68	0.645357	1660.57	3203.78	0.638567	1834.25	3417.37	0.661918	1635.58	3398.03	0.67143	1792.33	3866.96	0.632593	1951.97	3533.03
cg01679328	0.169071	11903	2442.28	0.155923	10676.4	1990.67	0.195579	9924.59	2437.28	0.18403	11168.1	2541.34	0.200032	10433.4	2633.86	0.203642	10534.9	2719.53
cg01679426	0.0293534	12539.6	382.234	0.0237477	11294	277.163	0.0483718	11670.8	598.314	0.0230745	11902.9	283.501	0.0327439	11500.2	392.696	0.0222086	11847.5	271.364
cg01679473	0.435603	9116.57	7113.36	0.450893	7568.3	6296.75	0.410662	8150.76	5749.27	0.481388	7681.37	7222.85	0.473363	7883.45	7175.84	0.452557	8567.51	7165.2
cg01679512	0.900012	361.859	4157.31	0.878113	488.639	4240.75	0.863178	613.6	4501.92	0.80279	909.217	4108.25	0.832283	744.558	4191.07	0.8837	550.952	4946.23
cg01679516	0.17689	8427.9	1832.68	0.165211	7301.55	1464.82	0.187739	7936.04	1857.38	0.219716	7343.35	2095.93	0.205328	8110.21	2121.37	0.228238	8781.31	2626.53
cg01679528	0.607502	1262.3	2108.55	0.561223	1676.19	2271.85	0.549496	1530.9	1989.26	0.563855	1620.25	2223.97	0.604358	1509.98	2459.31	0.543678	2025.59	2532.5
cg01679542	0.926849	669.113	9744.93	0.927143	632.027	9315.38	0.922307	643.443	8825.5	0.906812	714.624	7927.13	0.892324	950.463	8705.33	0.898774	914.827	9010.53
cg01679626	0.783022	528.119	2266.73	0.826253	663.268	3629.71	0.8118	700.945	3454.87	0.819971	719.657	3733.26	0.789839	689.824	2968.36	0.817748	799.702	4036.88
cg01679682	0.6674	1225.76	2660.28	0.666061	1301.7	2795.78	0.641328	1518.35	2893.71	0.699333	1204.46	3034.09	0.729353	1119.88	3287.39	0.659257	1469.89	3037.37
cg01679690	0.138752	7815.02	1275.16	0.160644	6750.43	1311.1	0.102145	6520.32	753.166	0.109486	7574.85	943.596	0.146199	7025.95	1220.19	0.105243	7711.27	918.773
cg01679924	0.945571	659.333	13191.6	0.911545	1009.32	11431.8	0.92249	799.208	10702	0.943525	612.295	11900.3	0.912612	1017.36	11668.8	0.951065	529.366	12232
cg01680009	0.0358586	5277.11	199.987	0.0345253	5470.35	199.195	0.0370377	5598.1	219.162	0.0216581	5403.3	121.829	0.0433396	5613.29	258.829	0.00958583	5602.03	55.1877
cg01680010	0.0252775	2068.47	56.2349	0.0239249	2024.25	52.0681	0.0144671	2081.73	32.0266	0.0200099	2857.66	60.3908	0.0243528	2719.33	70.3725	0.0171841	2721.87	49.339
cg01680054	0.876691	554.199	4651.15	0.879882	543.11	4710.87	0.876238	586.668	4861.64	0.848354	734.755	4669.87	0.870989	675.923	5238.49	0.844998	782.228	4809.51
cg01680245	0.780721	1915.24	7175.1	0.776161	1674.19	6151.99	0.847037	1124.57	6781.08	0.719306	2421.5	6461.61	0.786553	1853.14	7197.34	0.727138	2390.88	6637.85
cg01680268	0.840449	1442.55	8125.52	0.852004	1106.25	6944.29	0.835149	1392.43	7560.75	0.834997	1368.86	7433.14	0.859054	1232.82	8123.45	0.789305	1813.21	7167.25
cg01680448	0.00536821	6452.96	35.3675	0.0156544	6223.09	100.558	0.00847127	5953.57	51.7195	0.0235894	6773.56	166.06	0.0111699	6446.65	73.9512	0.0155773	5777.34	93.0015
cg01680573	0.102026	4308.9	500.932	0.0838646	3146.51	297.192	0.0953042	4202.03	453.192	0.121285	4549.44	641.738	0.131379	4323.13	669	0.084001	4324.35	405.732
cg01680667	0.0302919	4902.21	156.26	0.0499268	5153.14	276.055	0.0674604	5539.14	407.938	0.0493435	5491.37	290.218	0.0423605	5809.64	261.409	0.0522088	5985.43	335.214
cg01680674	0.625244	3084.77	5313.48	0.590128	3057.6	4546.26	0.601974	3024.33	4725.23	0.549585	3497.63	4389.74	0.620819	3304.9	5574.71	0.54837	3769.29	4698.11
cg01680773	0.0207338	7367.58	158.11	0.0328939	6941.88	239.513	0.0455345	7650.71	369.761	0.0336793	7456.58	263.371	0.0307186	7877.37	252.82	0.0388348	7506.72	307.341
cg01680782	0.831825	1345.56	7150.02	0.814943	1368.99	6469.04	0.822377	1296.35	6464.94	0.762031	1964.38	6610.6	0.799764	1728.9	7304.83	0.802018	1542.87	6655.23
cg01680823	0.451089	7596.6	6324.99	0.504612	6061.53	6276.25	0.458481	6272.11	5394.99	0.555166	5614.67	7132.06	0.499786	6485.56	6579.93	0.516054	6516.85	7055.85
cg01680839	0	4981.27	0	0	5189.19	0	0	5411.76	0	0	5545.89	0	0	5553.34	0	0.00277957	5800.41	16.4463
cg01680844	0.318656	8916.89	4217.09	0.361979	7360.03	4232.42	0.332803	7436.71	3759.36	0.322468	8746.6	4210.48	0.362685	7733.15	4457.71	0.355752	8230.35	4600
cg01680999	0.0595804	6893.25	443.058	0.0433279	6292.23	289.506	0.0690864	6067.58	457.718	0.068266	6879.52	511.373	0.0752466	6811.36	562.373	0.065543	7403.93	526.327
cg01681009	0.000451365	7020.12	3.21523	0.00297901	6545.26	19.8555	0	6214.1	0	0.00287421	7168.53	20.9516	0	6519.74	0	0	6818.75	0
cg01681032	0.88031	471.884	4206.16	0.884479	472.618	4384.22	0.90208	426.536	4850.65	0.883727	500.74	4565.89	0.898255	430.054	4679.56	0.880349	513.948	4517.22
cg01681072	0.869067	1094.54	7928.75	0.877112	942.833	7443.24	0.883927	901.839	7629.28	0.875958	1033.35	8003.49	0.889989	880.959	7935.99	0.874167	1021.73	7792.71
cg01681098	0.776018	1446.62	5358.49	0.729606	1602.9	4594.94	0.783569	1299.99	5068.52	0.70798	1826.82	4671.42	0.758705	1578.6	5278.05	0.682274	2077.38	4675.62
cg01681236	0.892048	348.004	3702.01	0.91891	198.66	3384.4	0.902281	315.898	3840.18	0.898833	304.47	3593.58	0.938793	175.497	4225.53	0.917705	237.444	3762.98
cg01681290	0.910436	187.45	2922	0.905073	197.058	2832.29	0.908006	208.173	3041.76	0.9183	160.203	2924.68	0.917248	205.036	3381.12	0.906894	212.774	3046.57
cg01681351	0.751035	2131.22	6730.75	0.75214	2251.74	7136.44	0.792909	1470.31	6012.4	0.774553	1899.79	6870.56	0.799521	1635.94	6923.03	0.756378	1929.36	6300.6
cg01681367	0.908377	1165.45	12546.1	0.833107	2082.72	10895.9	0.913772	921.491	10825	0.862846	1728.69	11504.5	0.86914	1562.96	11045	0.919179	971.361	12184.7
cg01681422	0.929847	337.409	5797.69	0.904193	499.053	5653.69	0.90929	428.719	5299.96	0.927208	353.118	5771.76	0.930943	356.206	6149.98	0.920535	446.106	6326.15
cg01681525	0.480592	4974.75	4695.52	0.419017	5236.45	3848.76	0.469804	4947.38	4472.45	0.384872	5839.45	3716.18	0.422741	5435.19	4053.56	0.473041	5225.82	4780.89
cg01681698	0.472438	8165.47	7401.81	0.428465	8811.52	6680.74	0.360393	8597.68	4900.79	0.496615	8583.04	8566.27	0.413184	8885.18	6326.57	0.44055	9351.79	7442.99
cg01681847	0.610433	2593.32	4220.31	0.602058	2616.22	4109.44	0.592958	2696.78	4074.21	0.536789	3040.51	3639.36	0.578806	3377.88	4779.31	0.628505	2878.11	5038.43
cg01681863	0.0800204	284.434	33.4383	0.238967	5454.33	1744.08	0.148191	442.549	94.3882	0.247884	5583.63	1873.22	0.105489	403.121	59.3329	0.160676	6108.78	1188.58
cg01681881	0.142811	9811.76	1651.34	0.128692	8685.76	1297.65	0.144591	8333.46	1425.52	0.13323	9315.28	1447.21	0.168984	8759.2	1801.48	0.145212	9892.46	1697.53
cg01682021	0.0291421	7826.43	237.927	0.0411653	8000.86	347.791	0.0550089	7918.57	466.769	0.0475428	8403.55	424.463	0.0579141	8138.88	506.479	0.0513385	9040.34	494.645
cg01682070	0.938827	995.112	16806.9	0.913709	1442.69	16335	0.920107	1137.67	14254	0.917003	1357.12	16099.2	0.91559	1314.49	15342.9	0.914002	1559.32	17635.6
cg01682111	0.323315	2371.64	1180.93	0.332674	2289.39	1191.16	0.347506	2554.12	1413.54	0.339004	2825.79	1500.54	0.381856	2736.71	1752.36	0.292489	2774.29	1188.25
cg01682157	0.909262	153.22	2537.46	0.927317	127.367	2900.82	0.92572	168.139	3341.73	0.911585	182.011	2907.61	0.937716	132.057	3493.76	0.933625	123.347	3141.61
cg01682208	0.879521	438.469	3930.93	0.863959	467.812	3606.01	0.892923	395.237	4129.81	0.872208	547.711	4420.78	0.888783	488.263	4701.06	0.848395	776.061	4902.51
cg01682285	0.37893	5125.52	3188.22	0.462128	3899.5	3436.28	0.441122	4119.05	3330.09	0.455161	4138.45	3540.81	0.490737	4608.09	4536.82	0.363763	5055.19	2947.43
cg01682455	0.907737	626.734	7150.02	0.927636	362.074	5923.34	0.912943	497.868	6269.7	0.911853	544.356	6665.7	0.917472	539.522	7109.63	0.873899	829.511	6441.63
cg01682504	0.221722	7995.94	2306.44	0.253837	7150.15	2466.43	0.234453	7636.15	2369.24	0.324166	7242.7	3521.96	0.284359	7517.69	3026.89	0.249855	8235.5	2776.34
cg01682506	0	3554.21	0	0.0107554	3510.19	39.2513	0	3582.61	0	0.0287771	3948.05	119.943	0.0207214	3718.45	80.798	0.0168738	5649.31	98.6779
cg01682615	0.00899009	9782.42	89.6498	0.0103253	9190.42	96.9268	0.0157605	9036.58	146.303	0.013539	9005.78	124.975	0.00744365	9399.5	71.2413	0.0107216	9858.54	107.929
cg01682663	0.813234	277.914	1645.55	0.840904	306.801	2150.16	0.846724	256.94	1971.81	0.850326	285.179	2188.27	0.847386	322.323	2344.94	0.848947	337.15	2456.88
cg01682748	0.935298	535.454	9185.84	0.912702	723.346	8608.06	0.832568	1517.62	8043.76	0.919812	658.427	8699.63	0.904464	840.994	8908.63	0.85689	1208.81	7836.67
cg01682784	0.738985	1811.74	5412.51	0.762242	1377	4735.21	0.718299	2019.86	5405.34	0.732546	1848.63	5337.21	0.750678	1919.17	6079.47	0.7195	2123.63	5703.75
cg01682917	0.653636	4651.79	8967.26	0.669543	4308.64	8932.4	0.633855	4529.99	8015.24	0.607911	5518.02	8710.41	0.613086	5570.41	8985.07	0.664391	3702.69	7528.01
cg01682981	0.0430929	5329.27	244.499	0.051882	4584.4	256.335	0.0422574	4601.64	207.445	0.062736	4849.72	331.311	0.0599797	4965.17	323.192	0.0540961	5166.2	301.173
cg01683000	0.807083	1764.47	7800.14	0.827362	1570.85	8007.52	0.840098	1293.44	7320.9	0.835052	1243.04	6799.17	0.835566	1490.85	8083.9	0.806714	1655.94	7328.72
cg01683044	0.037671	6930.74	275.223	0.0376769	6361.92	252.997	0.0521288	6659.34	371.734	0.0516108	7015.4	387.216	0.0732574	7231.86	579.571	0.0561147	7670.15	461.942
cg01683055	0.938946	194.785	4533.47	0.93674	148.194	3675.18	0.93953	187.064	4460.16	0.946161	142.589	4263.25	0.945237	145.958	4245.31	0.950391	139.794	4593.87
cg01683215	0.354844	3620.22	2046.17	0.360902	3436.49	1997.08	0.362251	4250.07	2470.9	0.352004	4248.32	2362.09	0.363716	3933.04	2305.39	0.312637	4373.69	2034.79
cg01683270	0.926515	429.504	6676.09	0.893711	539.105	5373.79	0.914319	467.297	6053.77	0.923113	416.025	6195.45	0.890418	721.101	6671.94	0.896299	558.147	5688.42
cg01683373	0.92917	449.064	7202.75	0.914464	567.943	7140.92	0.907084	590.308	6739.06	0.914429	601.392	7495.22	0.902359	719.363	7572.26	0.903319	682.522	7311.35
cg01683505	0.0539323	6081.52	352.389	0.0418935	5876.48	261.324	0.129323	5641.04	852.726	0.0589937	6819.13	433.775	0.0634024	5895.65	405.872	0.0552372	7101.73	421.062
cg01683570	0.920948	328.444	4991.32	0.92202	271.555	4393.18	0.912008	374.856	4921.76	0.892522	494.869	4939.91	0.904277	485.657	5532.58	0.896447	484.139	5056.83
cg01683593	0.00553524	7367.58	41.5649	0.00826006	7113.3	60.0786	0.0310565	7235.09	235.104	0.0282356	7405.42	218.078	0.0171051	7687.98	135.532	0.0174012	8258.11	148.017
cg01683756	0.658053	792.178	1716.93	0.632871	1006.12	1906.77	0.671303	863.261	1967.28	0.627188	1029.16	1899.61	0.718736	773.228	2231.43	0.710236	837.735	2298.47
cg01683788	0.0315214	5590.07	185.197	0.0513501	4621.24	255.559	0.0351375	4977.22	184.897	0.0519999	4426.98	248.315	0.0342921	5590.7	202.076	0.0325667	6093.36	208.487
cg01683794	0.106058	9471.91	1135.62	0.112425	9492.42	1215.03	0.143257	8695.94	1470.78	0.15763	9358.9	1770.02	0.166728	9225.74	1865.98	0.122829	9950.02	1407.29
cg01683883	0.171493	14665.9	3056.39	0.145551	13338.2	2289.14	0.168833	12691.2	2598.26	0.176593	14271.5	3082.21	0.197512	13316	3302.01	0.174676	14850	3164.09
cg01683948	0	6052.18	0	0	5950.18	0	0	5622.12	0	0.00356751	6928.16	25.1628	0	6068.54	0	0	6633.01	0
cg01683969	0.884138	557.459	5017.04	0.884846	613.602	5483.31	0.907443	484.038	5726	0.901727	567.841	6127.94	0.902971	465.675	5264.29	0.870735	676.355	5229.55
cg01683986	0.906716	412.389	4980.38	0.893319	480.629	4862.03	0.901801	419.257	4768.54	0.876195	646.685	5284.45	0.887746	590.781	5462.93	0.868824	689.718	5230.57
cg01684006	0.880125	603.913	5168.15	0.917605	398.922	5556.33	0.914642	369.033	5025.85	0.894136	496.546	5038.46	0.896573	510.852	5295.25	0.875266	596.179	4885.13
cg01684175	0.579939	2666.67	3819.69	0.781718	1182.35	4592.38	0.666304	1951.44	4096.19	0.754357	1347.89	4446.38	0.795173	1213.71	5100.05	0.722655	1734.06	4778.85
cg01684233	0.482335	2095.36	2045.53	0.497545	2588.18	2661.91	0.528426	2517	2932.5	0.489672	2829.98	2811.39	0.531507	2691.53	3167	0.456174	3209.09	2775.74
cg01684248	0.414448	5581.92	4021.6	0.437937	4662.9	3711.05	0.408045	4676.61	3292.6	0.447484	4937.79	4080.12	0.435658	5124.16	4032.92	0.437987	5592.78	4436.48
cg01684256	0.497117	3414.03	3473.73	0.515058	3013.54	3306.9	0.497957	3377.35	3449.05	0.467113	4040.31	3629.27	0.514719	3585.52	3909.09	0.440413	4344.91	3498.29
cg01684318	0.0224573	9939.72	230.644	0.0330208	9799.22	338.042	0.0329861	8776.73	302.797	0.0320807	10123.8	338.859	0.029325	9361.28	285.834	0.0322885	10127.9	341.261
cg01684361	0.925657	1062.76	14477.6	0.88292	1596.49	12793.5	0.863598	1722.88	11541.2	0.809202	2923.08	12821.3	0.869786	1702.84	12042.4	0.871007	1888.24	13425.3
cg01684429	0.923962	210.269	3770.17	0.918011	212.278	3496.49	0.908702	270.042	3683.08	0.9187	234.014	3774.38	0.925498	227.625	4069.89	0.909759	276.504	3795.69
cg01684528	0.0620661	9555.85	638.958	0.0475062	9825.65	495.048	0.0765422	8233.74	690.755	0.076464	8885.83	743.981	0.0628018	9157.11	620.32	0.0777319	10242	871.655
cg01684562	0.131271	6040.77	927.914	0.182317	5085.05	1156.1	0.227142	4517.2	1356.99	0.186426	3811.33	896.261	0.184666	5196.27	1199.56	0.196763	5807.61	1447.14
cg01684579	0.451535	1538.72	1349.11	0.437798	1737.47	1430.88	0.463365	2027.86	1837.34	0.449466	1885.54	1621.03	0.476245	2070.34	1973.46	0.385713	2509.09	1638.26
cg01684586	0.627093	4149.15	7145.52	0.611858	3939.55	6367.84	0.649064	3482.16	6625.27	0.504109	5593.7	5788.06	0.588758	4731.46	6917.01	0.5688	4574.13	6165.69
cg01684629	0.850797	819.073	5240.82	0.819771	990.896	4961.95	0.845247	847.976	5177.77	0.834261	902.507	5046.22	0.830105	1043.42	5586.75	0.819428	1073.12	5323.57
cg01684721	0.639003	1338.23	2545.82	0.594905	1654.16	2576.09	0.61324	1505.25	2545.25	0.54645	1872.11	2376.06	0.616067	1751.49	2970.95	0.527824	2055.79	2409.86
cg01684805	0.731446	1832.93	5264.61	0.74352	1546.02	4771.72	0.717604	1817.51	4872.63	0.801469	1240.53	5411.71	0.803615	1377.91	6047.66	0.655061	2488.53	4915.79
cg01684824	0.900107	594.948	6261.97	0.899292	504.66	5399.41	0.89314	573.567	5629.67	0.897657	598.037	6122.51	0.923175	391.827	5910.07	0.884824	747.28	6509.08
cg01684860	0.5651	6429.52	8484.34	0.632339	5492.78	9619.02	0.579508	5852.85	8204.01	0.544284	6004.69	7291.14	0.624381	5698.43	9638.59	0.574378	6061.5	8314.95
cg01684881	0.0494644	7746.76	408.334	0.0452702	6856.54	329.857	0.112999	6558.04	848.201	0.0505907	7516.17	405.839	0.0644271	7354.7	513.359	0.0337231	7513.7	265.719
cg01684901	0.802771	960.883	4318.05	0.792278	1082.21	4509.11	0.812116	903.295	4336.68	0.779743	1161.68	4466.56	0.755314	1455.23	4800.81	0.808499	997.058	4631.68
cg01685242	0.123375	11093.8	1575.39	0.0945076	11044	1163.12	0.141655	10172.1	1695.22	0.127371	10732	1581.06	0.222671	10236.1	2960.86	0.224578	11306.9	3303.66
cg01685246	0.00103146	4259.53	4.50132	0	3695.04	0	0.00111099	3968.83	4.52546	0	4477.42	0	0.00792584	4528.22	36.9756	0.000964588	4133.97	4.08798
cg01685439	0.0375135	5361.06	212.848	0.02669	5482.37	153.079	0.0524706	5071.84	286.397	0.047476	5893.97	298.754	0.0641418	5621.11	392.113	0.0497782	5343	285.137
cg01685521	0.952396	354.318	9089.44	0.939289	372.771	7314.5	0.951666	294.801	7773.45	0.943124	408.167	8426.4	0.934849	419.63	7456.17	0.957118	226.883	7296.02
cg01685549	0.935915	414.019	7506.91	0.914807	450.189	5907.96	0.930657	421.44	6998.3	0.924773	436.994	6601.29	0.935844	409.203	7427.79	0.920474	548.896	7510.64
cg01685644	0.029241	5581.92	171.15	0.0393992	5270.89	220.288	0.0426549	5617.75	254.757	0.055237	6011.4	357.312	0.0590028	5774.89	368.37	0.0795366	5990.57	526.282
cg01685689	0.041531	12366	540.158	0.0320051	11620	387.502	0.0301346	10636.5	333.591	0.034362	11871.8	426.015	0.0363124	11447.2	435.108	0.0340791	12442.7	442.524
cg01685739	0.00322035	6963.34	22.8199	0	6625.47	0	0.00700025	6611.3	47.312	0.00548987	7041.4	39.4218	0.00895191	7113.7	65.1597	0.00347208	6980.44	24.6695
cg01685843	0.0619408	4749.81	320.236	0.0707131	4605.22	358.039	0.086216	5073.3	488.103	0.0746711	4996.5	411.271	0.0810612	5436.93	488.422	0.0654355	5315.25	379.16
cg01685883	0.0888114	7091.3	700.919	0.117673	7281.52	984.447	0.136673	6605.48	1061.54	0.155184	7216.7	1344	0.15591	7134.55	1336.28	0.133457	7809.95	1218.22
cg01685893	0.811202	497.149	2565.75	0.759921	740.969	2661.91	0.790166	651.449	2829.71	0.8128	553.582	2837.77	0.825046	525.621	2950.31	0.766633	799.702	2955.61
cg01685923	0.899471	238.794	3031.32	0.884988	260.341	2772.72	0.897463	294.062	3449.05	0.932813	98.135	2750.86	0.926398	189.398	3642.53	0.851481	492.362	3396.09
cg01686044	0.0910091	6159.76	626.734	0.109945	5457.54	686.498	0.0864649	5767.69	555.37	0.095927	5694.35	614.812	0.108661	5907.81	732.395	0.110261	6751.22	849.041
cg01686093	0.817246	1923.39	9048.29	0.818419	1683	8036.34	0.856986	1275.24	8240.86	0.814399	1763.08	8174.98	0.807066	1913.09	8420.98	0.799783	2047.57	8578.62
cg01686115	0.0318895	7103.52	237.284	0.0384427	7045.21	285.663	0.0452853	7069.14	340.056	0.0429285	6595.18	300.305	0.040827	7334.38	316.442	0.0461352	6894.09	338.28
cg01686177	0.342183	9141.83	4807.4	0.42285	6664.72	4956.18	0.346276	7662.35	4111.7	0.442039	7035.53	5653.04	0.443663	7323.95	5920.39	0.340429	8442.1	4408.89
cg01686348	0.0331296	4554.21	159.475	0.0590909	4734.19	303.597	0.0277326	5022.35	146.108	0.0534495	5135.73	295.65	0.054791	4899.14	289.785	0.0779987	5312.16	457.854
cg01686463	0.747357	3275.48	9985.2	0.723327	3438.9	9252.01	0.754624	2800.14	8919.04	0.741309	3242.65	9578.74	0.76074	3014.72	9903.44	0.729607	3495.87	9702.82
cg01686522	0.933879	539.529	9032.62	0.92572	582.362	8503.92	0.919476	593.219	7915.66	0.922844	642.491	8880.8	0.89625	897.466	8616.72	0.901481	853.153	8721.69
cg01686553	0.816281	810.923	4047.33	0.809349	759.393	3648.28	0.829077	736.611	4058.05	0.851884	610.618	4087.1	0.843555	642.04	4001.1	0.836879	674.299	3972.49
cg01686617	0.852031	778.323	5057.55	0.887083	520.681	4876.12	0.856451	715.503	4865.52	0.86687	633.264	4774.62	0.856038	831.438	5538.6	0.838807	913.799	5275.54
cg01686739	0.578614	3299.93	4668.51	0.510716	3608.72	3871.18	0.554612	3661.95	4684.5	0.458714	4546.08	3937.34	0.547597	3765.36	4678.7	0.552541	3947.12	4997.55
cg01686767	0.0513494	9792.2	535.454	0.0429849	8942.09	406.131	0.0471118	8909.93	445.46	0.0592871	9389.09	598.037	0.0549418	9718.35	570.799	0.0729759	9784.53	778.117
cg01686861	0.554259	3837.83	4896.51	0.479955	5041.79	4745.41	0.507924	4140.16	4376.72	0.389861	4709.64	3073.22	0.566795	4429.99	5926.93	0.549482	5088.08	6327.72
cg01686884	0.820449	2236.35	10675.8	0.775727	2605.81	9358.97	0.821974	2050.43	9928.86	0.78974	2618.61	10211.2	0.762584	2842.7	9451.99	0.799963	2352.85	9809.1
cg01686920	0.0404553	7678.6	327.953	0.051345	6515.16	358.039	0.0657396	6662.12	475.82	0.0370887	7475.05	291.77	0.0597719	7407.15	477.243	0.0498602	6794.22	361.786
cg01686933	0.64001	4262.44	7755.77	0.643654	3995.63	7397.77	0.650481	3802.43	7262.72	0.717864	3095.87	8131.53	0.680434	3723.66	8141.51	0.632849	4216.43	7440.12
cg01686975	0.543835	3272.22	4020.32	0.587701	2899.79	4275.97	0.533058	3276.9	3855.05	0.720804	1861.21	5063.29	0.618881	2900.91	4873.04	0.59918	2988.09	4616.35
cg01687037	0.0380927	11075	442.544	0.0307908	11145.8	357.267	0.0472952	10236.9	513.153	0.0370991	11351	441.188	0.0499341	10611.5	562.98	0.0478515	11271.9	571.51
cg01687040	0.717348	1826.41	4889.07	0.732256	1465.12	4280.46	0.72391	1694.5	4705.19	0.686562	1966.06	4525.53	0.7489	1638.55	5185.18	0.66003	2213.06	4490.65
cg01687051	0.0228861	5885.1	140.184	0.01278	5837.23	76.8599	0.0101663	5879.79	61.417	0.0136542	6122.12	86.1341	0.0113685	6256.2	73.0913	0.00486067	6386.31	31.6818
cg01687177	0.897359	753.058	7458.04	0.890037	712.932	6579.85	0.875634	839.241	6612.99	0.881825	834.567	6973.76	0.899268	740.214	7500.88	0.829321	1332.15	6958.76
cg01687189	0.505907	3070.91	3246.74	0.412177	3440.5	2482.57	0.53086	2887.49	3380.52	0.401223	3590.74	2473.06	0.451928	3487.35	2958.05	0.473653	3487.65	3228.48
cg01687217	0.883994	374.084	3612.63	0.900286	327.628	3860.93	0.884247	396.693	3794.28	0.877419	508.289	4354.04	0.880108	450.905	4044.1	0.859163	493.39	3619.91
cg01687267	0.934901	740.018	12063.6	0.933422	676.885	10891.8	0.930597	662.367	10222.3	0.914262	952.832	11226.8	0.916856	944.381	11516.8	0.91641	992.947	11982.2
cg01687301	0.0316885	3417.29	115.105	0.0265415	3635.15	101.839	0.0191776	3966.93	79.5188	0.0288812	3578.99	109.414	0.0206669	3567.28	77.3907	0.0363555	4207.18	162.497
cg01687369	0.861273	1261.62	8453.47	0.864125	970.87	6810.43	0.875363	993.551	7680.35	0.874807	1014.06	7784.66	0.873587	1048.64	7937.71	0.843108	1445.22	8303.71
cg01687389	0.691259	844.338	2114.33	0.713003	838.697	2332.06	0.733603	717.686	2251.74	0.725602	809.404	2404.77	0.75281	878.353	2979.54	0.690515	1005.28	2466.07
cg01687401	0.23457	9195.62	2848.69	0.244993	9090.29	2982.16	0.249157	8470.3	2843.93	0.230366	9520.77	2879.67	0.26025	9117.15	3242.67	0.2542	8784.39	3028.17
cg01687402	0.898577	481.664	5153.36	0.888209	551.922	5179.72	0.884232	585.941	5239.19	0.88075	591.327	5105.97	0.885358	665.498	5911.79	0.855319	787.368	5245.9
cg01687453	0.00463937	8867.59	41.7979	0.000486416	7796.8	3.843	0.0149722	7470.89	115.076	0.00327811	8157.91	27.1594	0.00843095	8395.18	72.2314	0.0102387	7408.44	77.6716
cg01687558	0.75127	1770.99	5651.2	0.634117	2543.33	4581.19	0.738582	1929.6	5734.21	0.624485	2967.54	5101.34	0.66573	2814.03	5803.56	0.67845	2867.83	6261.94
cg01687680	0.388106	8356.17	5363.5	0.417785	7432.92	5405.47	0.394529	8015.38	5288.02	0.434514	8295.35	6450.91	0.429103	8120.64	6178.88	0.343304	9123.6	4821.86
cg01687711	0.044541	6052.18	286.798	0.0476698	5811.6	295.911	0.0545273	5673.07	332.945	0.0495525	5957.72	315.825	0.050715	6080.7	330.201	0.0428477	6338	288.202
cg01687793	0.0365918	4708.24	182.625	0.0694051	5104.27	388.142	0.0843713	5295.3	497.154	0.0787229	4976.37	433.775	0.0728738	5260.56	421.35	0.0738731	5614.36	455.81
cg01687862	0.438591	7806.87	6177.09	0.445648	6873.79	5606.29	0.426315	7152.11	5389.18	0.464348	6881.19	6051.89	0.478002	6718.4	6243.71	0.400293	7932.27	5361.38
cg01687864	0.0482052	12177.7	621.825	0.0454634	10550.6	507.275	0.0642382	10381.7	719.548	0.0568139	10643.9	647.17	0.0598735	10458.6	672.44	0.0497137	11660.4	615.241
cg01687878	0.664499	4654.45	9416.75	0.629666	4830.32	8382.85	0.672518	4046.99	8516.27	0.603472	5427.62	8412.43	0.643963	4990.36	9206.92	0.640809	4785.88	8716.59
cg01687925	0.385175	8753.08	5546.26	0.389197	7949.6	5129.12	0.390153	7918.57	5129.93	0.400916	7917.06	5365.15	0.412544	7966.86	5665	0.370341	8807	5238.74
cg01687997	0.788787	1660.97	6576.42	0.785064	1473.13	5745.92	0.794389	1465.21	6047.31	0.721646	2392.99	6463.16	0.767116	1991.28	6888.64	0.735896	2225.39	6479.45
cg01688026	0.0321928	14600.7	488.999	0.0510051	13179.6	713.734	0.0571969	13409.7	819.589	0.0483177	13380.8	684.429	0.0414386	13606.2	592.519	0.0396378	13995.8	581.789
cg01688141	0.0380769	9614.53	384.541	0.0324757	8773.07	297.832	0.0519039	9618.89	532.065	0.0407515	9635.69	413.599	0.0482308	8842.6	453.166	0.0381158	9339.45	374.05
cg01688202	0.401252	5248.59	3584.36	0.406216	5062.62	3531.82	0.47548	4426.22	4103.04	0.610339	3979.92	6390.52	0.525833	4747.1	5375.24	0.410693	5649.31	4006.74
cg01688243	0.883726	960.883	8063.14	0.873648	998.906	7598.24	0.880099	938.233	7620.88	0.868354	1118.07	8034.53	0.882011	1016.49	8346.16	0.872145	1058.73	7904.11
cg01688293	0.853728	1796.26	11067.7	0.814	2185.26	10001.1	0.860143	1488.51	9769.56	0.845751	1811.72	10482	0.814221	2277.98	10422.1	0.776422	3007.62	10791.9
cg01688536	0.025869	6713.14	180.93	0.0384053	6137.63	249.126	0.0463652	6711.75	331.184	0.0304898	6994.43	223.11	0.0588228	6475.14	410.94	0.0327549	7822.28	268.281
cg01688590	0.0474403	6249.4	316.219	0.0447073	4966.5	237.11	0.0699008	4723.19	362.483	0.0514194	4882.43	270.081	0.057376	4695.84	291.915	0.0882412	5274.13	520.115
cg01688688	0.283604	7955.19	3188.86	0.287779	7112.5	2914.27	0.282769	7295.51	2915.69	0.251215	8302.9	2819.15	0.307451	7961.65	3578.89	0.269586	8661.04	3233.59
cg01688776	0.649722	3664.23	6982.18	0.646768	3470.14	6536.93	0.671999	3164.08	6687.34	0.681344	3324.85	7322.95	0.686153	3280.57	7390.82	0.635465	3810.41	6816.7
cg01688936	0.768196	2376.53	8207.18	0.732384	2567.36	7299.77	0.772853	2005.3	7163.16	0.764046	2191.68	7420.73	0.77646	2125.07	7728.76	0.748269	2471.06	7642.48
cg01688962	0.783646	231.459	1200.57	0.749833	273.958	1120.87	0.812601	195.799	1282.64	0.799479	228.143	1308.31	0.799172	220.674	1276.09	0.748055	413.214	1523.79
cg01689029	0.0461661	8163.84	399.974	0.054768	7914.35	464.362	0.0914107	7932.4	808.118	0.0661327	8983.97	643.29	0.0611354	8562.85	564.093	0.0371896	8948.85	349.522
cg01689053	0.0747097	13606.4	1106.68	0.072759	12364.2	978.042	0.0792641	10796.6	938.063	0.0721767	12528.6	982.395	0.0799914	11738.3	1029.3	0.0555322	13353.4	791.024
cg01689159	0.78996	2102.7	8284.35	0.81793	1606.9	7668.06	0.81719	1540.19	7331.89	0.844596	1393.18	8115.23	0.803797	1845.32	7969.53	0.734302	2613.94	7500.42
cg01689239	0.218929	11632.5	3288.53	0.228575	10362.4	3100.02	0.252053	10138.6	3450.34	0.247685	11262.9	3741.01	0.258546	10565.4	3719.06	0.222486	11746.8	3389.96
cg01689311	0.0565017	4227.4	259.147	0.0740147	4267.18	349.072	0.056491	4899.34	299.327	0.0814099	4890.81	442.31	0.0773115	4928.68	421.35	0.0632125	5019.21	345.434
cg01689354	0.867151	1413.21	9877.17	0.877161	1152.71	8945.21	0.867707	1255.59	8891.24	0.859544	1383.96	9081.33	0.891109	1040.82	9335.91	0.851272	1441.11	8820.84
cg01689404	0.628635	2100.25	3724.52	0.638742	1910.5	3554.77	0.617703	2410.73	4056.75	0.540518	3034.64	3687.47	0.620127	2534.28	4300.35	0.540362	2772.23	3376.67
cg01689405	0.839128	1699.27	9385.24	0.837615	1416.25	7821.14	0.838329	1479.77	8191.73	0.814913	1884.7	8738.35	0.827217	1754.1	8876.72	0.79514	1984.87	8092.15
cg01689438	0.356942	3725.36	2123.34	0.357777	3917.12	2237.9	0.407651	3864.3	2728.21	0.321564	4248.32	2061.01	0.348468	4406.53	2410.29	0.367194	4201.01	2495.71
cg01689470	0.60736	4220.88	6683.81	0.657878	3204.19	6353.75	0.616334	3744.92	6176.61	0.639725	3657	6671.13	0.620441	4144.16	6937.65	0.601185	4205.12	6489.67
cg01689532	0.113141	10943.8	1408.91	0.0886233	10043.5	986.369	0.128018	9473.31	1405.48	0.115879	10722.7	1418.5	0.129097	10028.5	1501.38	0.14006	11081.7	1821.19
cg01689583	0.0389355	5963.34	245.643	0.0385182	6566.99	267.088	0.0529984	6207.33	352.986	0.0449506	6511.3	311.169	0.0566216	6504.68	396.413	0.0395658	7119.2	297.4
cg01689616	0.931663	450.694	7507.76	0.926398	432.566	6703.17	0.935414	339.19	6360.91	0.936392	367.377	6880.36	0.930659	441.348	7265.74	0.909114	675.327	7755.47
cg01689641	0.0279007	5232.29	153.045	0.0211623	5588.11	122.976	0.0544934	5452.52	320.015	0.0289141	6180.83	187.012	0.0414416	5668.02	249.37	0.0372653	6104.67	240.169
cg01689657	0.0853304	8150.8	769.725	0.0712751	7811.82	607.193	0.0672016	8101.99	590.896	0.0913984	8246.7	839.614	0.0873818	8189.27	793.685	0.0648945	8426.68	591.735
cg01689796	0.821822	497.964	2758.02	0.731164	1183.95	3492	0.761452	797.025	2863.32	0.769456	763.273	2881.23	0.826395	609.026	3375.1	0.749228	971.361	3200.89
cg01689892	0.00316239	7863.92	25.2649	0.00580843	7303.95	43.2566	0.0066587	7392.31	50.2235	0.0110973	8047.07	91.4249	0.0117886	7474.25	90.3548	0.0168115	7775	134.654
cg01689928	0.0332665	11822.4	410.263	0.0280804	10962.3	319.609	0.0303885	10853.4	343.288	0.0364411	10733.6	409.719	0.0426693	10665.3	479.823	0.0321321	11105.4	372.006
cg01689964	0.0481798	6683.8	343.386	0.0606426	7539.46	493.184	0.0631311	7508.05	512.67	0.0595616	7386.13	474.126	0.0633828	7536.81	516.798	0.0637843	7640.34	527.349
cg01690029	0.00340365	7996.27	27.6509	0.00421279	6864.23	29.463	0.00830869	6767.5	57.538	0.00699166	7394.35	52.7669	0.00197276	7730.48	15.4781	0.00829778	7228.57	61.3197
cg01690062	0.305126	4039.95	1817.89	0.299213	4308.84	1882.43	0.286232	4412.39	1809.54	0.381732	3683	2335.71	0.319087	4714.96	2256.37	0.291592	4975.01	2088.96
cg01690119	0.436079	8459.26	6618.86	0.483023	7283.76	6898.82	0.410219	8023.64	5650.36	0.456004	7786.22	6610.6	0.506252	7122.53	7405.44	0.427096	7524.95	5684.33
cg01690182	0.0758381	9938.09	823.741	0.0744458	8531.96	694.301	0.0865632	7820.3	750.58	0.0857762	8840.54	838.838	0.0968011	8476.84	919.23	0.0788351	9572.79	827.816
cg01690366	0.0156745	7577.04	122.25	0.0332153	8177.09	284.372	0.0340175	7423.61	264.947	0.0304312	8317.99	264.21	0.0172262	7780.94	138.138	0.026555	8566.48	236.416
cg01690573	0.900575	1798.7	17198.1	0.905546	1724.66	17493.3	0.877874	1942.7	14683.5	0.887714	1929.15	16042.1	0.871651	2117.26	15058	0.889016	2160.64	18108.4
cg01690625	0.907558	688.673	7742.91	0.921706	495.048	7005.14	0.903968	663.095	7183.2	0.914047	616.489	7619.38	0.907982	669.842	7596.33	0.880458	860.348	7073.23
cg01690687	0.0588729	2511.01	163.333	0.0355429	2715.55	103.761	0.06624	3180.82	232.738	0.0683731	3220	243.659	0.0738238	3211.94	263.988	0.0661781	3433.17	250.389
cg01690723	0.947275	273.024	6701.82	0.933542	297.189	5579.39	0.944162	262.036	6121.65	0.951307	230.659	6460.06	0.943048	333.618	7180.14	0.937003	341.261	6563.25
cg01690735	0.0143035	9338.94	136.969	0.0239788	8946.49	222.253	0.0476608	8555.06	433.151	0.0128732	9241.96	121.829	0.0258144	9278.29	248.51	0.0153075	8906.68	140.013
cg01690792	0.623426	2942.14	5036.33	0.581559	2900.59	4170.29	0.609891	2816.15	4559.08	0.535539	3604.16	4271.01	0.620199	3009.51	5077.69	0.553271	3522.6	4486.56
cg01690872	0.890294	588.428	5586.78	0.866162	712.932	5261.06	0.88167	648.538	5577.31	0.891136	595.52	5693.39	0.892346	700.25	6633.25	0.865431	866.516	6215.77
cg01691090	0.226673	7996.76	2373.27	0.125716	8484.7	1234.41	0.143575	8783.28	1489.23	0.145758	9313.6	1606.23	0.158759	8789.61	1677.64	0.263593	9112.29	3297.49
cg01691104	0.622424	4551.76	7668.31	0.613763	4078.13	6639.41	0.655585	3558.59	6964.04	0.600361	4935.27	7564.28	0.588888	4769.69	6975.49	0.617984	4278.1	7082.42
cg01691160	0.950427	132.03	4448.59	0.947687	105.738	3727.06	0.939689	154.31	3962.36	0.939164	164.397	4081.67	0.951146	126.844	4416.43	0.953673	101.762	4153.39
cg01691182	0.123214	6315.42	901.549	0.139126	5959.79	979.323	0.175566	6375.47	1378.97	0.100204	6519.69	737.184	0.0974262	6774.87	742.091	0.127858	7310.39	1086.38
cg01691194	0.647806	1149.96	2299.11	0.715437	1083.02	2974.29	0.682851	1365.5	3155.34	0.72325	1005.67	2889.53	0.730944	1139.86	3368.32	0.691674	1498.67	3586.33
cg01691255	0.8742	1158.12	8742.84	0.836235	1336.08	7333.07	0.842146	1234.8	7121.14	0.827898	1408.41	7256.22	0.848834	1354.34	8166.44	0.828291	1537.08	7896.95
cg01691332	0.869485	619.399	4792.61	0.891027	447.786	4479.01	0.877324	587.396	4915.94	0.85781	704.559	4853.77	0.892853	522.146	5184.32	0.877368	650.658	5370.58
cg01691377	0.877237	198.044	2129.76	0.895811	157.005	2209.72	0.880096	189.248	2123.09	0.881501	192.915	2178.96	0.9042	177.234	2616.67	0.929815	71.9527	2278.03
cg01691522	0.648204	898.128	1839.11	0.678127	864.33	2031.66	0.668519	1121.66	2463.79	0.668949	931.863	2085.07	0.715416	939.168	2612.37	0.6709	1072.1	2389.42
cg01691530	0.0602776	12060.3	780.014	0.0638431	10372	714.157	0.0748175	10700.5	873.414	0.0647487	10985.2	767.447	0.073582	10650.6	853.878	0.0588763	12070.6	761.386
cg01691639	0.059063	4622.67	296.444	0.0760796	3983.61	336.262	0.0857975	4418.94	424.1	0.0783524	4463.89	387.992	0.0859341	4198.89	404.152	0.0760176	4906.14	411.864
cg01691696	0.819621	1083.95	5379.72	0.813698	1032.55	4946.57	0.812163	1080.17	5102.78	0.778074	1426.73	5352.73	0.801118	1338.82	5795.71	0.775382	1346.54	4993.47
cg01691710	0.231172	12423.8	3765.67	0.255879	10917.5	3788.55	0.247374	10356.2	3436.76	0.26904	10964.3	4072.36	0.26348	10945.1	3951.23	0.261677	12114.8	4329.17
cg01691768	0.0795156	13463	1171.63	0.0720252	12146.3	950.501	0.123065	11776.3	1666.66	0.0923181	12763.4	1308.31	0.0976986	12074.5	1318.22	0.0986427	12544.4	1383.78
cg01691827	0.247605	12619.4	4185.83	0.249668	11152.2	3744.1	0.263475	10509.1	3795.15	0.286926	11646.2	4726.42	0.274097	11611.5	4422.17	0.257269	11734.5	4099.25
cg01691856	0.698004	3142.63	7494.69	0.710236	2670.69	6791.21	0.71682	2666.21	7002.18	0.710162	2886.18	7316.75	0.728726	2727.15	7594.61	0.683448	3204.98	7135.57
cg01691987	0.0888839	1752.25	180.696	0.0750164	1534.81	132.583	0.116081	1888.84	261.184	0.0831879	2046.58	194.772	0.108482	1857.49	238.191	0.0840876	2170.91	208.487
cg01691989	0.979301	189.079	13676.5	0.978436	193.053	13296.6	0.978984	159.405	12083.5	0.984192	103.168	12649.4	0.980461	158.99	12996.3	0.988892	57.5621	14026.7
cg01692018	0.766209	1831.3	6329.49	0.729088	2001.02	5654.33	0.739389	2094.83	6227.03	0.715981	2361.95	6206.31	0.750703	2002.58	6331.42	0.694377	2508.06	5925.52
cg01692088	0.418889	5867.98	4301.97	0.422959	5649.79	4214.48	0.416642	5709.46	4149.2	0.501282	5136.57	5263.49	0.4912	5342.23	5253.97	0.385206	6365.75	4051.19
cg01692110	0.853774	1047.27	6698.6	0.840949	871.54	5136.8	0.866919	861.078	6260.65	0.851857	922.637	5880.4	0.843353	1164.19	6806.09	0.807202	1419.52	6361.92
cg01692233	0.0475739	9259.19	467.494	0.0413755	8596.04	375.332	0.063985	8922.31	616.756	0.0536985	9280.89	532.324	0.0603161	8647.99	561.513	0.0480074	9952.08	506.909
cg01692252	0.652711	2550.94	4982.31	0.64717	2492.06	4754.43	0.620698	2781.22	4714.88	0.669318	2381.24	5022.16	0.669409	2625.5	5518.82	0.610912	3023.04	4903.53
cg01692279	0.646699	1274.66	2516.24	0.60625	1232.01	2050.88	0.640486	1310.18	2512.28	0.583123	1560.93	2323.29	0.62326	1376.17	2442.11	0.61292	1432.89	2427.24
cg01692340	0.0294003	7379.81	226.569	0.0117045	6528.54	78.5027	0.01606	7659.44	126.65	0.0159215	7676.34	125.814	0.0195027	7063.31	142.482	0.0276985	8054.59	232.304
cg01692351	0.033653	5347.2	189.698	0.0311502	5697.05	186.385	0.0575358	5385.56	334.884	0.0395148	6445.04	269.266	0.0364248	6132.83	235.612	0.0517351	6362.67	352.588
cg01692354	0.781462	2645.48	9817.47	0.772992	2677.1	9456.37	0.777415	2266.61	8265.76	0.785832	2349.37	8987.32	0.769196	2575.98	8918.19	0.757991	3364.3	10850.5
cg01692379	0.587727	4672.38	6803.42	0.592759	3885.88	5801.64	0.585342	4128.52	5969.08	0.578774	4560.34	6403.41	0.61249	4079.87	6606.59	0.528224	5130.23	5856.03
cg01692482	0.819697	2070.91	9869.46	0.730203	2968.68	8305.35	0.79525	2106.47	8569.93	0.795561	2324.21	9433.63	0.73976	3052.08	8960.13	0.715076	3501.01	9037.5
cg01692572	0.0658648	10141.8	722.14	0.0647304	9506.03	664.838	0.0718198	8405.52	658.131	0.0711229	9122.36	706.145	0.0792617	9279.61	807.443	0.0689393	10100.1	755.254
cg01692616	0.796602	1322.74	5572.14	0.826703	940.43	4963.29	0.847862	965.892	5940.2	0.751616	1909.02	6079.34	0.832739	1144.2	6194.52	0.845604	1101.9	6582.64
cg01692626	0.937059	768.543	12930.8	0.925792	804.252	11281.1	0.928156	746.073	10930.5	0.923089	861.408	11538.8	0.925252	861.846	11906	0.930689	801.758	12108.6
cg01692639	0.457088	6382.25	5457.52	0.39535	6830.53	4531.53	0.452076	5833.93	4895.9	0.343743	7618.47	4042.87	0.427793	6701.02	5084.57	0.374736	7513.91	4563.21
cg01692649	0.640826	1848.41	3476.3	0.634705	1933.73	3533.63	0.690409	1655.92	3915.82	0.661714	1862.89	3839.57	0.678272	1849.67	4110.31	0.629462	2177.08	3868.25
cg01692674	0.0731705	9201.33	734.313	0.0981274	8381.36	922.807	0.0894062	8455.01	839.969	0.0952525	8822.93	939.412	0.0986662	8654.08	958.282	0.103319	8972.5	1045.37
cg01692757	0.873946	1294.22	9666.25	0.885742	997.304	8506.47	0.863127	1214.1	8286.76		1113.88	9004.51	0.866351	1278	8932.61	0.863195	1338.32	9075.31
cg01692809	0.884728	381.419	3694.94	0.879759	450.189	4025.54	0.852103	668.191	4425.9	0.885877	381.636	3738.69	0.875049	489.132	4125.79	0.895505	395.74	4248.43
cg01692815	0.0472697	8868.81	444.987	0.036921	9022.2	349.712	0.055581	8786.92	523.014	0.0412781	9704.46	422.135	0.0594249	9304.81	594.189	0.0492032	10406.4	543.701
cg01692842	0.789094	915.243	3798.47	0.776916	1030.15	3935.87	0.773143	1068.52	3982.41	0.791606	962.059	4034.34	0.769534	1108.58	4035.5	0.758536	1208.81	4111.48
cg01692968	0.371993	3479.23	2120.12	0.316203	3623.14	1721.66	0.366445	3615.36	2148.95	0.305266	3569.77	1612.49	0.408109	3560.33	2523.8	0.349262	3458.87	1910.11
cg01692978	0.40694	7857.37	5460.1	0.441245	6679.77	5353.93	0.40484	6746.81	4657.35	0.522178	6162.08	6843.4	0.481992	7052.02	6654.74	0.373346	7524.95	4542.77
cg01693026	0.00994312	8351.87	84.882	0.0241115	7728.9	193.431	0.0467497	7282.11	362.037	0.0303236	7815.7	247.539	0.0511558	8113.99	442.847	0.0269007	7737.52	216.663
cg01693063	0.0859998	5353.72	513.15	0.108726	5134.72	638.578	0.106527	5609.74	680.759	0.137072	5508.14	890.829	0.122823	5721.89	815.183	0.126847	6470.6	954.543
cg01693090	0.0424822	7008.98	315.404	0.0470745	6564.59	329.231	0.0522421	6647.69	371.945	0.047019	7907	395.056	0.0522487	6928.65	387.483	0.0606039	7515.97	491.334
cg01693108	0.0466187	8198.06	405.761	0.0454259	7396.87	356.758	0.062543	7865.43	531.418	0.057119	8251.73	505.941	0.0529911	8121.5	460.045	0.0463123	9096.87	446.612
cg01693138	0.126457	2343.12	353.675	0.123969	2878.16	421.448	0.131383	3229.59	503.619	0.256135	2719.26	970.755	0.198913	3352.68	857.318	0.212367	3220.39	895.267
cg01693157	0.0304027	8287.72	263.005	0.0314144	8332.5	273.493	0.0355321	8358.2	311.61	0.0475529	8790.22	443.862	0.044821	8421.24	399.852	0.0388308	9108.18	372.006
cg01693193	0.823829	1026.08	5265.9	0.835529	842.702	4789.01	0.827844	1039.41	5479.04	0.819551	1138.2	5623.55	0.809	1185.91	5446.59	0.826181	998.086	5219.33
cg01693246	0.905761	423.799	5034.4	0.886617	494.246	4646.82	0.917588	321.721	4695.49	0.901592	411.832	4689.27	0.899613	478.707	5186.04	0.862841	639.351	4651.1
cg01693284	0.40147	5841.91	3985.59	0.436447	4714.97	3728.99	0.447859	4735.56	3922.28	0.436067	5295.94	4172.46	0.495571	5080.72	5089.73	0.373256	6357.53	3845.77
cg01693305	0.87953	971.478	7822.64	0.869603	872.341	6484.41	0.868762	968.803	7075.23	0.870358	986.383	7293.47	0.87092	1023.44	7579.99	0.853495	1118.35	7097.75
cg01693326	0.876687	418.909	3689.15	0.855241	435.77	3165.35	0.88249	433.814	4008.91	0.871001	441.188	3654.11	0.88165	430.054	3948.65	0.904526	303.229	3820.22
cg01693328	0.776794	1828.86	6712.75	0.758395	1728.66	5740.15	0.782954	1647.91	6305.26	0.746142	1981.99	6119.4	0.721857	2434.37	6577.35	0.758112	1912.91	6308.77
cg01693350	0.219443	6402.8	1828.18	0.352235	5423.11	3003.3	0.35143	5517.18	3043.7	0.218232	6196.23	1757.6	0.353529	6255.75	3475.7	0.37137	6195.33	3719.04
cg01693423	0.824906	1340.67	6787.34	0.792912	1378.6	5661.37	0.838124	1129.66	6366.68	0.817048	1322.73	6353.75	0.759204	1935.68	6418.27	0.833732	1170.77	6372.14
cg01693503	0.0212715	7474.35	164.619	0.0226344	7146.15	167.811	0.0189574	6959.23	136.41	0.0200613	7480.91	155.197	0.0263806	7230.99	198.636	0.0234448	7945.63	193.157
cg01693539	0.954462	458.029	11696	0.951381	500.655	11753.8	0.926077	764.27	10827.2	0.942084	575.39	10986.1	0.924417	769.753	10637.5	0.93527	756.531	12375.9
cg01693598	0.351272	6019.57	3313.61	0.345	5620.15	3012.91	0.334058	5976.59	3048.22	0.332744	6206.83	3145.06	0.382288	5849.6	3682.08	0.315603	6648.43	3111.97
cg01693638	0.914228	400.979	5339.85	0.861044	740.969	5211.1	0.880568	634.708	5416.98	0.793061	1296.72	5352.73	0.852051	885.303	5674.46	0.836036	953.887	5373.65
cg01693650	0.0648128	7127.97	500.932	0.0570222	7219.04	442.585	0.0843102	7005.81	654.252	0.0650068	7154.63	504.389	0.0764916	7717.51	647.503	0.0549724	8333.15	490.557
cg01693652	0.0248474	4493.08	117.034	0.0400829	4118.19	176.137	0.0277246	4706.45	137.057	0.0443584	4948.69	234.347	0.0289422	4631.55	141.023	0.0294771	5081.91	157.387
cg01693662	0.764058	2629.18	8838.01	0.779816	2212.49	8190.06	0.764559	2185.09	7420.46	0.791642	2052.45	8178.09	0.757332	2502.13	8120.87	0.734678	2954.17	8457.01
cg01693830	0.835625	1696.83	9134.46	0.87929	1087.82	8652.5	0.833355	1564.21	8322.32	0.819527	1933.34	9233.42	0.843573	1582.08	9071.06	0.812831	1928.33	8808.57
cg01694276	0.827964	1860.64	9436.05	0.754987	2610.61	8352.52	0.762968	2510.45	8402.6	0.764585	2767.91	9314.44	0.71353	3454.33	8853.03	0.807447	2291.18	10027.1
[truncated: 30,760 more rows]
